# Supplementary material for: Comparative transcriptional profiling analysis of developing melon (Cucumis melo L.) fruit from climacteric and non-climacteric varieties
Source: BMC Genomics. 2015 Jun 9;16(1):440. doi: 10.1186/s12864-015-1649-3 (PMC4460886; doi:10.1186/s12864-015-1649-3)
Supplement: Additional file 2: Table S1. — One-way ANOVA test on the sugar data in Figure 2 to provide statistical analysis. The file shows the P-values for each pairwise comparison of time points for each sugar end melon genotype. P-values with values P < 0.05, P < 0.01 and P < 0.001 are highlighted. [file 12864_2015_1649_MOESM2_ESM.xlsx]

## Sheet: Sheet1
cv. Védrantais			P<0.05		P<0.01		P<0.001					cv. Dulce													cv. Piel de sapo														cv. PI161375
																																							Glucose
Glucose												Glucose													Glucose
	5 d	10 d	15 d	20 d	25 d	30 d	35 d	40 d	45 d				5 d	10 d	15 d	20 d	25 d	30 d	35 d	40 d	45 d	50 d				5 d	10 d	15 d	20 d	25 d	30 d	35 d	40 d	45 d	50 d	55 d				5 d	10 d	15 d	20 d	25 d	30 d	35 d	40 d	45 d	50 d
5 d		0.006	0.131	0.018	0.002	<0.001	0.022	0.325	0.31			5 d		0.114	0.627	0.933	0.148	0.319	0.003	0.908	0.982	0.459			5 d		0.977	0.714	0.735	0.427	0.141	0.384	1000	0.986	0.986	0.997			5 d		1000	1000	1000	1000	0.998	1000	0.995	0.975	1000
10 d			0.798	0.979	0.94	0.845	0.976	0.452	0.405			10 d			0.968	0.561	0.998	0.998	0.805	0.751	0.006	0.999			10 d			1000	1000	0.996	0.846	0.990	1000	1000	0.998	0.975			10 d			1000	1000	1000	0.999	0.998	0.174	0.063	0.857
15 d				0.962	0.416	0.041	0.96	0.967	0.981			15 d				0.994	0.985	0.997	0.102	0.999	0.206	0.993			15 d				0.998	0.999	0.997	1000	0.946	1000	1000	0.537			15 d				1000	0.955	1000	1000	0.820	0.594	0.999
20 d					0.931	0.382	0.992	0.856	0.822			20 d					0.680	0.906	0.007	0.999	0.790	0.969			20 d					0.999	0.996	1000	0.961	1000	1000	0.586			20 d					1000	0.991	0.983	0.070	0.020	0.632
25 d						0.95	0.906	0.21	0.161			25 d						0.997	0.734	0.824	0.010	0.998			25 d						1000	1000	0.637	0.987	0.987	0.185			25 d						1000	1000	0.624	0.350	0.995
30 d							0.332	0.015	0.009			30 d							0.391	0.961	0.043	0.933			30 d							0.999	0.162	0.723	0.732	0.026			30 d							0.994	0.971	0.848	1000
35 d								0.858	0.834			35 d								0.022	<0.001	0.516			35 d								0.589	0.984	0.986	0.174			35 d								0.982	0.888	1000
40 d									0.995			40 d									0.729	0.984			40 d									1000	1000	0.999			40 d									1000	1000
45 d												45 d										0.136			45 d										0.975	0.988			45 d										0.999
												50 d													50 d											0.988			50 d
																									55 d														55 d
																																							Fructose
Fructose												Fructose													Fructose
	5 d	10 d	15 d	20 d	25 d	30 d	35 d	40 d	45 d				5 d	10 d	15 d	20 d	25 d	30 d	35 d	40 d	45 d	50 d				5 d	10 d	15 d	20 d	25 d	30 d	35 d	40 d	45 d	50 d	55 d				5 d	10 d	15 d	20 d	25 d	30 d	35 d	40 d	45 d	50 d
5 d		0.185	0.203	0.417	0.012	<0.001	0.003	0.011	0.007			5 d		0.540	0.912	0.923	0.921	0.986	0.131	0.090	0.197	0.105			5 d		1000	1000	0.999	0.996	0.512	0.920	1000	1000	1000	1000			5 d		1000	1000	0.999	0.757	1000	1000	1000	1000	1000
10 d			0.982	0.997	0.828	<0.001	0.467	0.836	0.753			10 d			0.997	0.996	0.996	0.950	0.996	0.989	1000	0.987			10 d			1000	1000	1000	0.789	0.999	1000	1000	1000	0.538			10 d			0.999	1000	0.923	0.723	0.892	0.994	1000	1000
15 d				0.993	0.734	<0.001	0.334	0.737	0.577			15 d				1000	0.998	1000	0.772	0.646	0.893	0.687			15 d				1000	1000	0.555	0.988	1000	0.994	0.998	0.776			15 d				0.976	0.993	0.765	0.901	0.974	1000	1000
20 d					0.425	<0.001	0.104	0.417	0.263			20 d					0.970	1000	0.721	0.609	0.860	0.647			20 d					0.999	0.956	1000	0.997	1000	1000	0.283			20 d					0.993	0.291	0.516	1000	1000	1000
25 d						0.007	0.997	0.973	0.999			25 d						1000	0.739	0.630	0.872	0.654			25 d						0.989	1000	0.985	1000	1000	0.166			25 d						0.016	0.038	0.974	0.783	0.718
30 d							0.021	0.007	0.007			30 d							0.449	0.312	0.620	0.381			30 d							1000	0.112	0.556	0.441	0.001			30 d							1000	0.553	0.781	0.934
35 d								0.996	0.995			35 d								1000	1000	1000			35 d								0.687	0.990	0.972	0.032			35 d								0.768	0.932	0.991
40 d									0.997			40 d									1000	1000			40 d									1000	1000	0.997			40 d									1000	1000
45 d												45 d										1000			45 d										0.985	0.775			45 d										1000
												50 d													50 d											0.869			50 d
																									55 d														55 d
																																							Sucrose
Sucrose												Sucrose													Sucrose
	5 d	10 d	15 d	20 d	25 d	30 d	35 d	40 d	45 d				5 d	10 d	15 d	20 d	25 d	30 d	35 d	40 d	45 d	50 d				5 d	10 d	15 d	20 d	25 d	30 d	35 d	40 d	45 d	50 d	55 d				5 d	10 d	15 d	20 d	25 d	30 d	35 d	40 d	45 d	50 d
5 d		1000	1000	1000	1000	0.741	0.017	0.974	0.199			5 d		1000	1000	1000	1000	1000	1000	0.635	0.001	<0.001			5 d		1000	1000	1000	1000	1000	0.919	0.859	0.001	<0.001	<0.001			5 d		0.997	1000	1000	1000	0.067	0.126	0.002	0.065	0.001
10 d			0.997	1000	1000	0.250	<0.001	0.837	0.012			10 d			0.954	0.938	0.975	0.999	1000	0.756	<0.001	<0.001			10 d			0.997	1000	1000	1000	0.375	0.201	<0.001	<0.001	<0.001			10 d			0.988	1000	1000	0.003	0.009	<0.001	0.002	<0.001
15 d				1000	1000	0.210	<0.001	0.830	0.007			15 d				0.996	0.999	1000	1000	0.047	<0.001	<0.001			15 d				1000	1000	1000	0.367	0.197	<0.001	<0.001	<0.001			15 d				1000	1000	0.016	0.034	<0.001	0.014	<0.001
20 d					1000	0.205	<0.001	0.816	0.007			20 d					0.999	1000	1000	0.039	<0.001	<0.001			20 d					1000	1000	0.367	0.199	<0.001	<0.001	<0.001			20 d					1000	0.004	0.011	<0.001	0.003	<0.001
25 d						0.487	<0.001	0.966	0.035			25 d						1000	1000	0.059	<0.001	<0.001			25 d						1000	0.381	0.211	<0.001	<0.001	<0.001			25 d						0.028	0.063	<0.001	0.023	<0.001
30 d							0.338	0.989	0.978			30 d							0.966	0.309	<0.001	<0.001			30 d							0.885	0.710	<0.001	<0.001	<0.001			30 d							1000	0.771	1000	0.705
35 d								0.034	0.948			35 d								0.293	<0.001	<0.001			35 d								1000	0.008	<0.001	<0.001			35 d								0.568	1000	0.492
40 d									0.520			40 d									0.050	<0.001			40 d									0.008	<0.001	<0.001			40 d									0.684	1000
45 d												45 d										0.750			45 d										0.874	0.957			45 d										0.607
												50 d													50 d											1000			50 d
																									55 d														55 d
[truncated: 1 more columns]
