# Supplementary material for: Comparative transcriptional profiling analysis of developing melon (Cucumis melo L.) fruit from climacteric and non-climacteric varieties
Source: BMC Genomics. 2015 Jun 9;16(1):440. doi: 10.1186/s12864-015-1649-3 (PMC4460886; doi:10.1186/s12864-015-1649-3)
Supplement: Additional file 3: Table S2. — List of unigenes represented in the microarray with the corresponding gene code from the genome sequencing [48] and the ICuGI code (http://www.icugi.org). The average expression value of each gene in the microarray is also given for all genotypes during the four ripening stages. The annotation of each gene is also shown as described in each source (genome, Melogen or ICuGI). [file 12864_2015_1649_MOESM3_ESM.xls]

## Sheet: Full1
Array code	ICuGI	Gene code	DUL_15d	DUL_25d	DUL_35d	DUL_H	PI_2_15d	PI_25d	PI_35d	PI_H	PS_15d	PS_3_25d	PS_35d	PS_H	VED_15d	VED_25d	VED_35d	VED_1H	Description	Description source
c15d_01-A04-M13R_c	MU48571	-	10.7622	10.7321	11.1066	11.2262	10.34	10.7414	10.5111	10.8082	10.5881	11.1519	10.6293	10.8449	10.8688	11.3006	11.0228	10.7771	None	ICuGI
c15d_01-A05-M13R_c	MU45464	MELO3C015554	14.1115	14.2383	14.5619	14.5789	14.1852	13.8595	14.4117	14.4809	14.1663	14.5554	14.2263	14.3952	14.3221	14.5751	14.6414	15.3328	Similar to SH3 domain-containing protein PJ696.02 (Schizosaccharomyces pombe) (uniprot_sprot:sp|Q9URW6|YIE2_SCHPO)	genome
c15d_01-A06-M13R_c	MU54813	-	12.0013	12.2716	12.2186	11.6295	11.3052	12.0104	12.0904	11.8205	11.7052	11.6555	12.3544	12.2128	11.4563	11.3982	10.986	11.0059	None	ICuGI
c15d_01-A08-M13R_c	MU53326	MELO3C020980	12.8357	12.4458	12.027	12.8099	11.5181	12.3076	12.1624	12.1372	12.1332	11.4462	11.9882	12.3059	12.775	11.7945	12.8565	12.6351	Similar to Coatomer subunit gamma (Arabidopsis thaliana) (uniprot_sprot:sp|Q0WW26|COPG_ARATH)	genome
c15d_01-B01-M13R_c	MU54814	MELO3C024425	7.3983	7.19638	8.16385	6.9456	8.3229	7.50432	6.00073	6.39407	9.07751	8.1788	8.80235	9.99042	8.03142	8.34609	6.60025	6.59931	Similar to Putative leucine-rich repeat receptor-like protein kinase At2g19210 (Arabidopsis thaliana) (uniprot_sprot:sp|O65924|Y2921_ARATH)	genome
c15d_01-B06-M13R_c	MU54815	MELO3C014838	11.4656	11.3248	11.5503	11.7306	11.1202	11.4791	11.7204	11.8715	11.2593	11.0525	11.6519	11.456	11.5662	11.1318	11.7419	11.6963	None	genome
c15d_01-B08-M13R_c	MU54816	MELO3C004225	12.5525	11.8776	12.1626	9.35902	12.239	11.9782	10.7099	8.7478	12.4633	12.9028	12.365	11.5384	12.1303	11.7942	9.52548	8.41345	Similar to Putative uncharacterized protein (Vitis vinifera) (uniref90:UniRef90_A5AP55)	genome
c15d_01-C01-M13R_c		-	5.1397	5.57385	5.32153	5.88517	5.49438	5.48135	5.96523	6.06989	5.6052	4.77647	4.87873	5.1607	4.93421	4.92653	4.8946	4.96142	None	melogen
c15d_01-C10-M13R_c	MU45465	MELO3C023486	8.08223	8.66054	8.59851	8.52243	8.38135	8.36933	8.41813	9.31455	8.17535	8.02215	8.22807	7.50287	9.6553	9.80625	9.24252	11.4078	Similar to Putative uncharacterized protein (Ricinus communis) (uniref90:UniRef90_B9RGP3)	genome
c15d_01-C11-M13R_c	MU45466	MELO3C025953	9.25477	9.29813	9.76297	9.87406	8.95707	8.9873	9.47253	9.25379	9.88146	10.052	9.78059	9.61058	9.18148	9.67511	10.142	9.86178	Similar to Plastid Tic40 (Ricinus communis) (uniref90:UniRef90_A3QSJ7)	genome
c15d_01-D10-M13R_c	MU51615	MELO3C009905	11.8484	11.7603	11.4404	11.157	11.9939	12.5374	12.2872	11.7205	11.8947	11.7938	11.5155	11.2553	11.621	11.4235	10.9224	10.6964	Similar to Prolyl 4-hydroxylase subunit alpha-1 (Gallus gallus) (uniprot_sprot:sp|P16924|P4HA1_CHICK)	genome
c15d_01-E02-M13R_c	MU50848	MELO3C003642	7.3579	7.57023	8.28034	10.2039	7.35027	8.71242	9.24871	9.32648	8.17494	8.60919	9.25328	9.77601	7.35316	7.38296	10.6475	9.77604	Similar to Predicted protein (Populus trichocarpa) (uniref90:UniRef90_B9H7C0)	genome
c15d_01-E08-M13R_c	MU54817	-	6.83875	7.04934	5.99288	4.60914	6.82055	5.64741	6.19276	6.99817	7.61407	7.3975	7.30297	7.71042	8.14714	7.62127	5.05647	6.80579	None	ICuGI
c15d_01-F01-M13R_c	MU54818	MELO3C021187	10.505	10.2789	9.84965	10.3217	10.4015	10.6554	10.0756	10.5899	10.8325	9.55558	10.4282	10.476	10.3776	10.669	10.2388	9.27959	Similar to Mitogen-activated protein kinase homolog MMK2 (Medicago sativa) (uniprot_sprot:sp|Q40353|MMK2_MEDSA)	genome
c15d_01-F02-M13R_c	MU54819	MELO3C011937	12.6378	12.9321	12.7902	12.2881	13.3981	12.6483	12.5898	12.6033	12.9529	13.0513	12.7801	12.9432	12.8997	12.9389	12.0635	12.7166	Similar to Putative uncharacterized protein (Ricinus communis) (uniref90:UniRef90_B9SVN1)	genome
c15d_01-F03-M13R_c	MU49143	MELO3C024722	12.8662	12.8899	12.8893	12.7703	12.5476	13.025	12.8785	12.9609	12.8123	12.848	12.8047	12.8584	12.3851	12.7744	12.6961	13.1275	Similar to Probable cadmium/zinc-transporting ATPase HMA1, chloroplastic (Arabidopsis thaliana) (uniprot_sprot:sp|Q9M3H5|AHM1_ARATH)	genome
c15d_01-F06-M13R_c	MU54820	MELO3C026378	14.162	12.8949	11.0471	8.65112	13.3084	12.1334	11.9051	10.8021	13.71	10.2551	12.2643	11.6019	14.4169	13.4632	11.4106	9.82344	Similar to Zinc transporter 1 (Arabidopsis thaliana) (uniprot_sprot:sp|O81123|ZIP1_ARATH)	genome
c15d_01-G03-M13R_c	MU54821	-	5.68859	5.61474	6.04739	5.92756	5.92444	5.7641	6.27942	5.90578	5.8719	6.172	5.98221	6.06719	5.29068	6.31533	6.25025	5.90818	None	ICuGI
c15d_01-G05-M13R_c	MU54822	MELO3C007133	10.3386	7.80049	7.02621	6.26577	8.30501	7.19927	6.82364	6.96853	9.943	8.06598	7.43924	7.25665	10.2387	8.45913	6.43667	6.96609	None	genome
c15d_01-G06-M13R_c	MU54823	MELO3C009557	14.1548	13.8892	13.9865	12.4289	13.87	14.3672	13.5017	13.2129	13.9194	13.8394	14.05	13.0042	13.7434	13.7934	11.8537	12.5499	Similar to Predicted protein (Populus trichocarpa) (uniref90:UniRef90_B9III6)	genome
c15d_01-G07-M13R_c	MU54824	MELO3C026522	6.18256	5.21279	4.72787	4.50485	5.31307	4.50063	4.26326	4.35593	5.18767	4.92661	5.06433	5.05756	5.40126	5.18091	4.74492	4.79496	Similar to Monosaccharide-sensing protein 2 (Arabidopsis thaliana) (uniprot_sprot:sp|Q8LPQ8|MSSP2_ARATH)	genome
c15d_01-G11-M13R_c	MU54825	-	10.2683	10.0299	8.64276	7.92092	10.3957	9.93667	10.1302	10.5856	9.94811	10.2043	9.86646	10.3302	9.90127	8.70364	8.41776	10.0483	sumo ligase, putative [Ricinus communis]	ICuGI
c15d_01-H02-M13R_c	MU49587	MELO3C025189	12.2442	12.5577	12.7559	11.8789	11.5565	12.2461	11.7998	12.4571	12.8651	12.1037	11.949	11.0284	12.1449	12.0812	12.3998	12.7414	Similar to Whole genome shotgun sequence of line PN40024, scaffold_67.assembly12x (Fragment) (Vitis vinifera) (uniref90:UniRef90_D7T4Q8)	genome
c15d_01-H04-M13R_c	MU44002	MELO3C007784	13.4804	13.7316	13.646	10.9173	13.2949	13.1542	11.8234	11.9732	13.3167	12.814	13.0411	11.0391	12.8394	13.3992	9.27418	9.68587	None	genome
c15d_01-H05-M13R_c	MU45468	MELO3C010894	9.52418	9.1106	9.34049	9.37602	9.45199	9.42017	9.49373	9.93686	9.30877	9.4952	9.3321	9.75188	9.23303	9.28339	9.34773	9.47822	Similar to Predicted protein (Populus trichocarpa) (uniref90:UniRef90_B9MVK1)	genome
c15d_01-H08-M13R_c	MU47856	MELO3C014229	9.38134	7.59631	5.18863	7.36309	6.62587	5.97127	7.05655	6.33952	9.33749	6.45942	6.88301	6.63764	9.57979	8.91985	6.88943	6.37961	Similar to Phenylalanine ammonia-lyase (Stylosanthes humilis) (uniprot_sprot:sp|P45732|PALY_STYHU)	genome
c15d_02-A01-M13R_c	MU54826	MELO3C024279	11.4821	11.9774	12.3159	12.4436	12.4101	12.6197	13.0262	13.196	12.6721	12.7565	13.5137	13.7473	12.7469	12.8444	13.3624	13.6277	Similar to Transcription elongation regulator 1 (Mus musculus) (uniprot_sprot:sp|Q8CGF7|TCRG1_MOUSE)	genome
c15d_02-A03-M13R_c	MU54827	-	6.19263	6.50669	7.02397	6.9408	6.49825	6.81325	7.69829	7.26334	6.65386	6.82039	7.07805	7.06235	6.15449	6.92913	8.55755	8.62008	predicted protein [Populus trichocarpa]	ICuGI
c15d_02-A06-M13R_c	MU54828	-	4.59668	4.57866	4.56001	4.4884	4.52215	4.56105	4.53332	4.79157	4.61551	4.62847	4.57818	4.50442	4.76024	4.40134	4.59315	4.53769	None	ICuGI
c15d_02-A09-M13R_c	MU54829	MELO3C022460	10.2555	10.7479	10.7848	9.79509	10.9188	11.232	10.7246	10.7506	10.9817	11.391	10.5998	10.2308	10.5725	10.883	11.5236	11.0744	Similar to Probable purine permease 11 (Arabidopsis thaliana) (uniprot_sprot:sp|Q9LPF6|PUP11_ARATH)	genome
c15d_02-A11-M13R_c	MU54830	MELO3C016563	11.3936	11.3665	11.1083	11.7943	10.9928	11.2506	11.5227	11.6781	11.5243	11.662	11.4309	11.7941	10.7522	10.7908	11.6955	12.5584	Similar to Cytochrome c-type biogenesis protein cycL, putative (Ricinus communis) (uniref90:UniRef90_B9RQJ3)	genome
c15d_02-B01-M13R_c	MU48937	MELO3C014725	12.8038	12.1831	10.4621	9.94709	12.6734	10.6856	9.92129	10.2024	12.6333	10.5184	9.77126	10.7236	12.5686	11.7939	9.70324	8.71401	Similar to Putative uncharacterized protein (Glycine max) (uniref90:UniRef90_C6TNI0)	genome
c15d_02-B02-M13R_c	MU45449	MELO3C022457	13.1445	12.9804	11.3477	7.45899	15.0451	14.3329	13.2508	13.5629	13.2971	13.3336	12.3988	11.4009	13.7769	13.4261	6.94815	6.42944	Similar to Putative invertase inhibitor (Platanus acerifolia PE=1 SV=1) (uniprot_sprot:sp|Q8GT41|PLA1_PLAAC)	genome
c15d_02-B03-M13R_c	MU54831	-	4.46315	4.8865	4.74948	4.69843	4.89069	4.54369	4.566	4.7095	4.92086	4.84804	4.54796	4.79778	5.04543	4.66009	5.22252	4.8812	None	ICuGI
c15d_02-B07-M13R_c	MU54832	MELO3C009096	5.42812	5.22199	5.60026	6.82681	5.28751	5.45001	5.65508	6.0294	5.50884	5.84744	5.76909	6.13509	5.6867	6.10698	7.44066	7.13206	Similar to Whole genome shotgun sequence of line PN40024, scaffold_40.assembly12x (Fragment) (Vitis vinifera) (uniref90:UniRef90_D7TQ80)	genome
c15d_02-C02-M13R_c	MU54833	MELO3C003764	12.8288	12.1112	11.2552	12.4399	11.5035	10.6806	11.0239	10.2891	12.2595	10.1036	11.4137	12.2997	12.1526	11.0378	9.89201	10.0086	Similar to Filament-like plant protein 4 (Arabidopsis thaliana) (uniprot_sprot:sp|Q0WSY2|FPP4_ARATH)	genome
c15d_02-C03-M13R_c	MU54834	MELO3C009581	10.0328	9.45069	9.76478	9.05061	9.08674	9.87819	10.5384	10.5805	9.36585	9.92652	9.75713	9.12314	9.53874	9.69584	9.53134	9.5753	Similar to D-lactate dehydrogenase [cytochrome], mitochondrial (Arabidopsis thaliana) (uniprot_sprot:sp|Q94AX4|DLD_ARATH)	genome
c15d_02-C04-M13R_c	MU48059	MELO3C006289	10.9715	10.2302	8.92799	8.90468	9.68045	9.50004	7.31497	6.4905	10.5646	9.31979	9.21754	8.7133	10.1523	9.78625	6.50878	6.10124	Similar to RALFL33, putative (Ricinus communis) (uniref90:UniRef90_B9S9Y5)	genome
c15d_02-C11-M13R_c	MU54836	MELO3C013474	9.54393	10.053	9.99636	7.41836	10.6923	10.14	10.0979	9.56132	9.92603	9.96211	8.83426	8.29355	9.71628	9.70568	7.09477	8.08123	Similar to Chloride channel protein CLC-e (Arabidopsis thaliana) (uniprot_sprot:sp|Q8GX93|CLCE_ARATH)	genome
c15d_02-D03-M13R_c	MU44717	MELO3C015572	11.4141	11.5783	10.9258	11.0108	9.82379	10.5527	9.58006	8.94158	10.8763	10.6444	11.0338	11.2082	11.329	11.4329	9.96949	10.2661	None	genome
c15d_02-D06-M13R_c	MU54077	MELO3C024177	11.9837	11.7643	11.8375	12.2645	11.5686	11.8294	11.9695	12.3858	11.8573	11.9165	11.5969	11.6336	11.9341	11.6749	12.0244	12.509	Similar to Putative uncharacterized protein (Ricinus communis) (uniref90:UniRef90_B9SF27)	genome
c15d_02-D11-M13R_c	MU54837	MELO3C024200	13.2072	13.8781	13.689	13.5062	11.7227	11.0703	11.8949	11.9952	13.533	13.6575	14.0946	13.8031	13.6219	13.4947	13.481	13.7702	Similar to Predicted protein (Populus trichocarpa) (uniref90:UniRef90_B9IAS0)	genome
c15d_02-E11-M13R_c	MU54838	MELO3C005400	11.8387	11.9116	11.9951	12.1703	12.1367	11.8829	12.2068	12.3291	12.6943	12.7783	13.3216	13.3719	11.4449	11.2164	12.1131	12.7965	Similar to DEAD-box ATP-dependent RNA helicase 7 (Arabidopsis thaliana) (uniprot_sprot:sp|Q39189|RH7_ARATH)	genome
c15d_02-F02-M13R_c	MU47656	MELO3C016751	12.3072	12.1538	12.4797	13.7917	12.7064	13.2683	13.0831	13.253	12.3131	11.258	11.7835	11.7581	11.964	11.9651	13.8422	13.564	Similar to Putative uncharacterized protein (Glycine max) (uniref90:UniRef90_C6T0J9)	genome
c15d_02-F03-M13R_c	MU51319	MELO3C026894	12.6639	12.604	12.7468	12.4961	12.2827	12.4771	12.5201	12.517	12.4434	12.4481	12.3585	12.4372	12.5752	12.2351	12.832	12.8794	Similar to CCR4-NOT transcription complex subunit 3 (Mus musculus) (uniprot_sprot:sp|Q8K0V4|CNOT3_MOUSE)	genome
c15d_02-F04-M13R_c	MU54839	-	4.41963	4.53551	4.65984	4.36483	4.2461	4.56506	4.42609	4.55891	5.08335	8.13864	8.04274	8.08573	5.25253	5.22599	4.95834	4.75951	None	ICuGI
c15d_02-F07-M13R_c	MU54840	MELO3C018698	6.69896	6.67416	6.00015	7.60557	8.55998	8.88971	8.80407	8.58746	8.23916	7.71187	8.0693	7.59296	8.23058	8.23337	8.71972	8.46783	Similar to Dual specificity protein kinase shkC (Dictyostelium discoideum) (uniprot_sprot:sp|Q54Y55|SHKC_DICDI)	genome
c15d_02-F08-M13R_c	MU54841	MELO3C010870	10.6533	9.32712	7.05026	7.89239	8.72828	6.36584	5.73327	5.36227	10.5774	7.7972	5.78575	5.51392	9.40567	8.79397	7.20419	4.82261	None	genome
c15d_02-G01-M13R_c	MU44526	MELO3C024518	11.2777	11.5907	11.6441	11.431	10.8945	10.414	10.9528	11.2863	10.5007	11.1695	11.1343	11.232	11.2393	11.4419	11.6301	12.3149	Similar to Serine/threonine-protein kinase CTR1 (Arabidopsis thaliana) (uniprot_sprot:sp|Q05609|CTR1_ARATH)	genome
c15d_02-G05-M13R_c	MU54842	-	8.94823	8.89008	9.21847	9.76925	8.28263	9.53409	9.35489	9.37739	8.13747	8.5103	8.88182	9.18406	8.35118	8.57666	9.21958	9.07495	None	ICuGI
c15d_02-G09-M13R_c	MU54843	MELO3C018098	12.2964	12.5597	13.1298	14.019	12.9898	14.0705	14.1692	13.9471	12.5679	12.526	13.0746	13.1594	12.1901	12.2441	14.3913	13.73	Similar to Electron transfer flavoprotein subunit alpha, mitochondrial (Arabidopsis thaliana) (uniprot_sprot:sp|Q9C6I6|ETFA_ARATH)	genome
c15d_02-G11-M13R_c	MU54844	MELO3C003408	7.51778	7.87942	6.8177	6.57087	10.102	5.86371	6.10888	6.15624	11.4284	8.36427	6.46474	6.63854	11.6615	11.3757	6.17792	6.29841	Similar to Abscisic acid receptor PYR1 (Arabidopsis thaliana) (uniprot_sprot:sp|O49686|PYR1_ARATH)	genome
c15d_02-G12-M13R_c	MU49026	MELO3C006311	10.6321	11.4552	11.0416	10.7579	11.8628	11.4044	10.9615	11.1103	11.5919	11.6317	11.396	11.2909	10.8242	11.0723	11.124	11.952	Similar to PREDICTED: hypothetical protein (Vitis vinifera) (uniref90:UniRef90_UPI00019834F0)	genome
c15d_02-H01-M13R_c	MU43915	MELO3C024849	13.0342	12.4211	12.624	13.2889	11.3204	11.6779	11.588	11.5898	11.8402	11.3373	11.8579	11.8789	12.4076	11.4796	13.8416	13.783	Similar to Uncharacterized protein C16G5.07c (Schizosaccharomyces pombe) (uniprot_sprot:sp|O60121|YH77_SCHPO)	genome
c15d_02-H02-M13R_c		MELO3C014885	4.82423	4.7266	5.12877	5.5279	4.77338	4.90872	5.38687	5.30615	4.68932	5.15157	5.07505	4.98664	4.8884	4.41906	5.03647	5.12301	Similar to Mitochondrial import receptor subunit TOM20 (Solanum tuberosum) (uniprot_sprot:sp|P92792|TOM20_SOLTU)	genome
c15d_02-H09-M13R_c	MU54845	MELO3C006598	13.6996	13.7938	13.5636	13.4566	14.2034	13.6114	13.4886	13.4564	13.9077	13.7989	13.9946	14.1667	13.5503	13.7535	13.3971	13.5245	Similar to Predicted protein (Populus trichocarpa) (uniref90:UniRef90_B9HSA1)	genome
c15d_03-A01-M13R_c	MU54846	MELO3C006282	11.1721	11.2792	11.693	11.7784	10.9103	11.2705	11.6948	11.9772	11.0688	11.4602	11.291	11.7467	11.3661	11.3756	11.3772	11.6299	Similar to NADPH:adrenodoxin oxidoreductase, mitochondrial (Salvelinus fontinalis) (uniprot_sprot:sp|P82861|ADRO_SALFO)	genome
c15d_03-A05-M13R_c	MU54847	MELO3C024085	10.5522	10.5528	10.409	10.6958	9.81948	11.0109	11.4546	11.5046	10.6585	10.5671	10.477	10.5248	10.032	10.6787	12.4966	10.8529	Similar to Putative uncharacterized protein (Glycine max) (uniref90:UniRef90_C6TDG9)	genome
c15d_03-B02-M13R_c	MU54848	MELO3C005980	12.0606	12.422	12.3316	11.8289	11.7301	11.727	11.8694	12.1913	12.1886	12.1102	12.3159	12.6576	11.8115	12.0016	12.0293	13.0447	Similar to Protein ARABIDILLO 1 (Arabidopsis thaliana) (uniprot_sprot:sp|O22161|ADLO1_ARATH)	genome
c15d_03-B03-M13R_c	MU54849	MELO3C012102	9.20751	8.61376	8.67626	9.02275	9.25855	8.86305	8.43297	8.97954	8.47629	9.26533	9.37027	9.93515	8.4789	8.7404	9.59616	9.31067	Similar to Whole genome shotgun sequence of line PN40024, scaffold_34.assembly12x (Fragment) (Vitis vinifera) (uniref90:UniRef90_D7T048)	genome
c15d_03-B07-M13R_c	MU53463	MELO3C024961	12.0465	12.1886	12.699	12.3933	11.8519	12.1374	11.9071	12.0555	12.2455	12.877	12.6116	12.3475	12.8439	12.77	12.5754	13.2785	Similar to Heterogeneous nuclear ribonucleoprotein 27C (Drosophila melanogaster) (uniprot_sprot:sp|P48809|RB27C_DROME)	genome
c15d_03-C04-M13R_c	MU54850	MELO3C022885	11.675	11.8485	12.2936	12.1257	11.498	11.8441	12.3702	12.4319	11.6686	12.0716	12.3031	12.4053	11.6184	11.5636	12.1922	12.9744	Similar to Methyl-CpG-binding domain protein 4 (Homo sapiens) (uniprot_sprot:sp|O95243|MBD4_HUMAN)	genome
c15d_03-C06-M13R_c	MU54851	MELO3C018404	8.68478	8.83	8.66725	8.35409	9.42089	8.88825	8.65065	8.42649	10.0531	10.2661	10.0039	10.1138	9.79423	10.2951	9.70944	9.74773	Similar to Phospholipase A-2-activating protein (Mus musculus) (uniprot_sprot:sp|P27612|PLAP_MOUSE)	genome
c15d_03-C10-M13R_c	MU54853	-	7.49913	7.51763	7.75643	8.26589	7.40426	7.98469	7.97297	8.23895	7.19209	7.35316	7.46479	7.05936	7.32637	7.39085	8.10703	9.09003	15d_03-C10-like protein [Cucumis melo]	ICuGI
c15d_03-D01-M13R_c	MU54854	MELO3C006013	11.8974	11.9313	12.8425	12.5212	12.3389	12.0189	12.209	12.3518	12.0305	12.6913	12.423	12.6168	12.4343	12.4782	12.0811	12.8128	Similar to PREDICTED: hypothetical protein (Vitis vinifera) (uniref90:UniRef90_UPI00019862BA)	genome
c15d_03-D02-M13R_c	MU54855	MELO3C016006	4.69078	5.14564	4.95479	5.70582	5.26122	4.57636	4.21398	4.7527	5.31598	5.67647	4.96875	5.01104	4.67824	5.36409	5.02277	5.49198	Similar to Putative uncharacterized protein (Ricinus communis) (uniref90:UniRef90_B9SAP9)	genome
c15d_03-D03-M13R_c	MU46511	MELO3C022276	11.8002	12.0967	12.3931	12.29	12.0881	11.9605	11.9311	12.2016	12.06	11.774	12.42	12.4011	11.6188	11.9592	12.229	12.8122	Similar to Elongation factor G, mitochondrial (Arabidopsis thaliana) (uniprot_sprot:sp|Q9C641|EFGM_ARATH)	genome
c15d_03-D05-M13R_c	MU54856	MELO3C023206	12.1571	12.2145	11.9088	12.2375	11.5068	11.6781	11.2807	11.3855	12.036	11.7796	12.0041	11.7692	12.0094	12.0027	12.1272	11.9617	Similar to Vesicle transport protein SFT2B (Homo sapiens) (uniprot_sprot:sp|O95562|SFT2B_HUMAN)	genome
c15d_03-D07-M13R_c	MU54857	MELO3C020769	6.13113	5.40413	4.86717	4.93734	5.06981	4.8512	4.83791	4.83493	6.7404	4.41084	4.58387	4.54318	5.96153	5.8857	4.39666	4.64098	Similar to Auxin-induced protein X10A (Glycine max PE=2 SV=1) (uniprot_sprot:sp|P33080|AX10A_SOYBN)	genome
c15d_03-D09-M13R_c	MU54858	MELO3C011341	12.786	12.7043	12.7308	12.9459	12.8507	12.9758	12.9205	12.8673	13.1087	12.9984	12.6556	12.766	12.8918	12.7494	13.2081	13.165	Similar to Putative uncharacterized protein (Ricinus communis) (uniref90:UniRef90_B9RY99)	genome
c15d_03-D12-M13R_c	MU54859	MELO3C014415	11.0026	9.07169	6.52406	5.17921	7.62826	5.53344	5.30322	5.78312	10.0697	8.3203	6.3983	5.50375	11.0648	8.87016	5.72183	5.38815	Similar to LRR receptor-like serine/threonine-protein kinase ERECTA (Arabidopsis thaliana) (uniprot_sprot:sp|Q42371|ERECT_ARATH)	genome
c15d_03-E05-M13R_c	MU52086	MELO3C023050	11.4612	11.331	11.0515	11.3115	11.1914	11.2826	10.6233	10.4768	11.3724	11.2222	11.1109	11.2674	11.0976	10.9925	10.7521	11.0736	Similar to Caldesmon, putative (Ricinus communis) (uniref90:UniRef90_B9RJ85)	genome
c15d_03-E08-M13R_c	MU54860	MELO3C020023	11.7378	11.7095	11.5178	10.0041	12.521	11.0283	10.6289	10.461	11.7405	11.502	11.6795	11.8497	11.5682	11.3989	9.2984	9.42548	Similar to Elongation factor 1-delta (Pimpinella brachycarpa PE=2 SV=3) (uniprot_sprot:sp|P93447|EF1D_PIMBR)	genome
c15d_03-E09-M13R_c	MU54861	MELO3C016133	6.6689	6.96959	7.15144	8.11793	6.52978	6.9447	7.72441	7.31396	9.73515	9.9472	10.2894	10.1588	6.27278	6.64847	7.49632	7.04284	None	genome
c15d_03-F01-M13R_c	MU47275	MELO3C021808	13.2129	13.0934	13.0111	12.593	12.9659	12.6656	11.9285	12.094	12.9564	13.0047	12.6626	13.0387	13.248	12.9487	12.062	12.5048	Similar to tRNA (adenine-N(1)-)-methyltransferase catalytic subunit TRMT61A (Mus musculus) (uniprot_sprot:sp|Q80XC2|TRM61_MOUSE)	genome
c15d_03-F02-M13R_c	MU54862	MELO3C026689	11.6488	11.8567	11.5671	8.91187	12.7279	12.2385	12.1324	12.1379	12.5316	12.1414	12.2498	12.8897	10.7322	11.3663	8.11858	8.80454	Similar to Probable LRR receptor-like serine/threonine-protein kinase At1g56140 (Arabidopsis thaliana) (uniprot_sprot:sp|C0LGH3|Y5614_ARATH)	genome
c15d_03-F03-M13R_c	MU54863	-	7.15115	6.0993	5.84062	6.41797	5.88896	6.02595	6.60627	6.23212	7.31135	5.8258	6.29509	5.81387	7.57002	5.97892	5.79575	6.28674	None	ICuGI
c15d_03-F10-M13R_c	MU54864	-	4.24605	4.23396	4.23193	4.28027	4.17732	4.41368	4.25703	4.17139	4.98832	8.17851	4.50989	4.25061	4.92743	5.28363	4.6803	4.64394	hypothetical protein [Vitis vinifera]	ICuGI
c15d_03-G01-M13R_c	MU54865	MELO3C010113	10.3059	10.2326	10.3152	10.8364	10.6203	10.2055	10.4823	10.9027	10.5277	10.7348	10.4636	10.5725	10.1918	10.3662	10.0779	10.3091	Similar to Serine/threonine-protein kinase At3g07070 (Arabidopsis thaliana) (uniprot_sprot:sp|Q9SFT7|Y3707_ARATH)	genome
c15d_03-G03-M13R_c	MU52431	MELO3C020652	12.448	12.5539	13.5058	12.5234	12.4966	13.1508	13.6696	13.2823	12.6238	13.349	12.7807	12.8002	12.8649	13.107	13.2912	13.3239	Similar to Inner membrane protein PPF-1, chloroplastic (Pisum sativum) (uniprot_sprot:sp|Q9FY06|PPF1_PEA)	genome
c15d_03-G04-M13R_c	MU49460	MELO3C025451	13.7572	13.5087	13.4715	13.1772	13.6042	13.2253	11.5507	10.8054	13.7889	13.1318	13.1935	12.7063	13.6971	13.4914	12.7854	12.1812	Similar to Actin-depolymerizing factor 2 (Petunia hybrida) (uniprot_sprot:sp|Q9FVI1|ADF2_PETHY)	genome
c15d_03-G11-M13R_c	MU49965	MELO3C016084	11.8991	11.4727	11.7977	12.2236	11.5563	11.6937	11.6201	11.6405	11.1747	11.3365	11.5435	11.5042	11.5144	11.6975	11.9632	11.6422	Similar to Predicted protein (Populus trichocarpa) (uniref90:UniRef90_B9H5W7)	genome
c15d_03-H01-M13R_c	MU46861	MELO3C012260	8.66433	8.83342	9.90658	10.5776	9.69744	10.4173	10.5729	9.70826	9.57999	9.53795	9.3897	9.4349	8.80423	9.3467	11.1566	10.45	Similar to Acyl-CoA thioesterase, putative (core eudicotyledons) (uniref90:UniRef90_B9SLW9)	genome
c15d_03-H04-M13R_c	MU43308	MELO3C009548	8.49478	9.33556	9.01074	9.15583	8.662	7.89233	8.19736	8.99568	8.46319	8.58034	9.04529	9.48104	8.74705	10.1015	8.36509	8.42643	Similar to Syntaxin-121 (Arabidopsis thaliana) (uniprot_sprot:sp|Q9ZSD4|SY121_ARATH)	genome
c15d_03-H08-M13R_c	MU45473	-	11.0548	11.4213	11.6302	11.841	11.2128	11.2311	11.5399	11.8096	11.8847	12.5258	12.2173	12.2193	11.4671	11.4962	11.9224	12.0061	conserved hypothetical protein [Ricinus communis]	ICuGI
c15d_03-H09-M13R_c	MU53457	MELO3C014731	6.24031	6.18104	6.65235	6.33101	5.65864	5.25747	6.00942	5.66169	6.27425	6.67349	6.18893	7.05251	6.29314	6.18568	7.02958	7.15203	Similar to Glucosidase 2 subunit beta (Mus musculus) (uniprot_sprot:sp|O08795|GLU2B_MOUSE)	genome
c15d_03-H12-M13R_c	MU54866	-	6.51357	6.47945	6.41773	7.98716	7.04297	6.72504	8.07112	8.77546	12.7164	7.26351	6.72496	7.08011	5.99331	7.4146	8.3273	8.71152	None	ICuGI
c15d_04-A02-M13R_c	MU54867	MELO3C020962	12.8906	12.7532	12.5162	12.6483	11.8063	11.6114	11.757	12.0206	12.8081	12.5418	12.4332	12.9348	12.7156	12.5997	12.3312	12.4756	Similar to Uncharacterized GTP-binding protein At5g64813 (Arabidopsis thaliana) (uniprot_sprot:sp|Q9C5J9|Y5483_ARATH)	genome
c15d_04-A09-M13R_c	MU47162	MELO3C006770	13.5175	13.0573	13.4349	13.416	12.7332	13.5031	12.9239	12.9078	12.7093	13.1865	13.2337	13.1079	12.7443	12.6538	12.9616	12.6299	Similar to Whole genome shotgun sequence of line PN40024, scaffold_39.assembly12x (Fragment) (Vitis vinifera) (uniref90:UniRef90_D7T7Q8)	genome
c15d_04-B01-M13R_c	MU51335	MELO3C023531	11.0398	11.4602	11.7787	11.1554	11.8298	11.0169	11.9386	11.9802	11.3135	12.3521	11.6697	11.8768	11.8609	12.2333	12.2113	12.8864	Similar to SURP and G-patch domain-containing protein 1-like protein (Arabidopsis thaliana) (uniprot_sprot:sp|Q94C11|SUGP1_ARATH)	genome
c15d_04-B03-M13R_c	MU46169	MELO3C003893	12.114	12.1096	12.6881	12.3598	12.0759	11.9661	12.1514	11.6844	11.9044	12.0887	12.2019	12.233	12.0021	11.9665	11.8981	11.9588	Similar to Whole genome shotgun sequence of line PN40024, scaffold_1.assembly12x (Fragment) (Vitis vinifera) (uniref90:UniRef90_E0CPX1)	genome
c15d_04-B08-M13R_c	MU54868	-	6.61127	7.5439	7.44651	9.78662	4.35545	4.4429	4.44855	4.37199	7.10542	9.08012	9.43875	9.87772	5.88992	7.49861	11.0141	9.38433	None	ICuGI
c15d_04-B09-M13R_c	MU54869	MELO3C020495	7.17466	8.72037	9.14055	7.71849	7.62938	9.00264	10.1099	10.0804	6.86895	9.58191	9.45618	9.19893	8.65269	9.09152	8.8248	10.1105	Similar to E3 ubiquitin-protein ligase listerin (Arabidopsis thaliana) (uniprot_sprot:sp|Q9FGI1|LTN1_ARATH)	genome
c15d_04-B10-M13R_c	MU54870	MELO3C010161	6.98823	6.87413	7.28558	7.59973	7.8399	7.28444	7.8822	7.504	10.5318	12.0425	11.0315	11.6359	10.1123	10.1699	14.4614	13.535	None	genome
c15d_04-B11-M13R_c	MU54871	MELO3C023009	11.8346	11.8861	11.1114	9.58469	11.0038	9.99558	9.69468	10.2467	11.2088	11.12	10.959	11.7006	12.2378	11.5477	8.42207	11.5627	Similar to PREDICTED: hypothetical protein (Vitis vinifera) (uniref90:UniRef90_UPI0001983508)	genome
c15d_04-C02-M13R_c	MU52274	MELO3C016913	14.7854	13.8686	12.01	13.2301	13.3921	11.037	10.5232	10.3919	14.8942	12.3091	12.2409	13.2599	15.3152	14.2791	14.4909	11.3152	Similar to Putative uncharacterized protein (Glycine max) (uniref90:UniRef90_C6SX96)	genome
c15d_04-C06-M13R_c	MU54873	-	4.68915	4.40726	4.5919	4.40802	4.58953	4.61265	4.58933	4.48834	4.58165	5.55151	4.96462	4.43128	4.68521	4.51586	4.83186	4.70508	None	ICuGI
c15d_04-C08-M13R_c	MU54874	-	13.2973	13.3156	13.6923	13.719	12.9507	13.2698	13.2689	13.412	13.1068	12.898	13.5358	13.6885	13.1558	13.1368	13.7918	13.5989	predicted protein [Populus trichocarpa]	ICuGI
c15d_04-C09-M13R_c	MU54875	MELO3C017017	12.782	13.8176	13.7236	13.7435	14.0373	13.401	12.8374	12.4471	12.8825	13.4524	13.1741	13.7444	13.2394	14.0477	12.1828	13.1354	Similar to 2-succinylbenzoate--CoA ligase (Geobacillus sp. (strain WCH70)) (uniprot_sprot:sp|C5D6U5|MENE_GEOSW)	genome
c15d_04-D12-M13R_c	MU54877	MELO3C023674	9.39294	9.25722	9.66307	9.1626	8.63511	9.27298	9.06174	9.25412	9.14678	9.56227	9.61129	9.7158	9.35904	9.48682	10.0482	9.73416	Similar to Tyrosine-protein phosphatase non-receptor type 20 (Rattus norvegicus) (uniprot_sprot:sp|A1L1L3|PTN20_RAT)	genome
c15d_04-E04-M13R_c	MU54878	MELO3C002710	8.96979	9.54165	10.4386	9.95354	8.76415	9.86757	10.3376	10.4641	8.72622	9.89697	10.5422	11.1613	9.10226	9.35904	9.83088	10.2176	Similar to Carboxyl-terminal-processing protease (Synechocystis sp. (strain ATCC 27184 / PCC 6803 / N-1)) (uniprot_sprot:sp|Q55669|CTPA_SYNY3)	genome
c15d_04-E05-M13R_c	MU54879	-	5.77193	6.06278	5.76545	5.21179	6.01381	5.98988	5.87599	6.23561	6.08742	7.21177	6.26625	6.25322	5.9601	6.12998	5.69533	6.24078	None	ICuGI
c15d_04-E11-M13R_c	MU54880	MELO3C020409	10.1361	7.11328	6.90628	5.28828	7.45797	8.6811	7.38813	6.40539	8.66936	7.39111	7.90975	8.33515	8.96658	8.46992	5.17988	5.57606	Similar to Auxin-induced protein 5NG4 (Pinus taeda PE=2 SV=1) (uniprot_sprot:sp|Q6J163|5NG4_PINTA)	genome
c15d_04-F04-M13R_c	MU54227	MELO3C002611	15.1787	14.7852	14.9707	13.6885	14.5697	14.331	13.8273	13.4388	14.6423	15.0636	14.8463	14.7414	14.8445	14.8116	13.7613	13.2063	Similar to Putative uncharacterized protein (Vitis vinifera) (uniref90:UniRef90_A5AP07)	genome
c15d_04-F05-M13R_c	MU54881	MELO3C013918	12.0304	11.7598	11.2786	10.0064	11.0231	11.2013	9.8417	7.28791	12.3191	11.5677	10.8778	11.1275	12.2522	11.7098	10.4689	8.67403	Similar to Nudix hydrolase 8 (Arabidopsis thaliana) (uniprot_sprot:sp|Q8L7W2|NUDT8_ARATH)	genome
c15d_04-F07-M13R_c	MU51019	MELO3C020913	11.8516	12.6945	12.6344	11.6251	13.3845	13.4206	13.267	12.9801	12.8385	12.6218	11.8008	10.3751	12.5493	13.404	12.7954	11.3768	Similar to Red chlorophyll catabolite reductase, chloroplastic (Arabidopsis thaliana) (uniprot_sprot:sp|Q8LDU4|RCCR_ARATH)	genome
c15d_04-G01-M13R_c	MU47579	MELO3C020218	7.73396	10.6406	7.44592	7.00311	10.2372	7.50865	6.7698	6.16855	13.0693	11.1887	9.27318	8.20171	10.4389	12.4985	8.90228	6.02572	None	genome
c15d_04-G04-M13R_c	MU54882	MELO3C002690	10.7185	11.4842	11.9519	11.7332	10.9016	11.5582	11.8551	11.5872	11.5429	12.3339	12.5552	12.5587	10.9219	11.6053	11.7224	10.8375	Similar to PREDICTED: hypothetical protein (Vitis vinifera) (uniref90:UniRef90_UPI00019853D5)	genome
c15d_04-H03-M13R_c	MU54885	MELO3C025631	11.5951	11.7544	11.9519	12.0588	11.1103	11.6207	10.874	10.5564	11.1263	10.8991	10.9915	10.708	10.9387	11.0149	11.7395	11.5714	Similar to Putative uncharacterized protein (Vitis vinifera) (uniref90:UniRef90_A5ADJ6)	genome
c15d_04-H06-M13R_c	MU48386	MELO3C008307	9.2154	9.40629	9.88451	10.3554	10.8933	9.49935	8.17635	8.38969	11.383	11.3967	10.6307	11.2869	10.6317	10.7473	10.3806	8.0471	Similar to Transcription factor bHLH51 (Arabidopsis thaliana) (uniprot_sprot:sp|Q9XEF0|BH051_ARATH)	genome
c15d_04-H12-M13R_c	MU48637	MELO3C003488	13.0756	12.9536	12.7691	12.3363	13.0518	12.3214	12.14	12.3002	13.0865	12.9326	12.75	12.8148	13.2735	13.1936	12.5839	12.792	Similar to Galactosylgalactosylxylosylprotein 3-beta-glucuronosyltransferase 1 (Homo sapiens) (uniprot_sprot:sp|Q9P2W7|B3GA1_HUMAN)	genome
c15d_05-A12-M13R_c	MU54887	-	6.75926	6.51531	5.87579	4.98885	4.81555	4.99681	5.1683	5.13663	6.75251	6.00475	5.42679	4.90316	6.50236	5.90683	5.41007	5.12162	None	ICuGI
c15d_05-B01-M13R_c	MU54888	MELO3C005715	10.0189	9.70556	9.73534	9.07768	10.3636	9.80107	10.8177	10.867	9.69013	10.5204	10.1681	10.5551	10.1496	9.78297	9.75424	10.6213	Similar to Whole genome shotgun sequence of line PN40024, scaffold_25.assembly12x (Fragment) (Vitis vinifera) (uniref90:UniRef90_D7TV66)	genome
c15d_05-B03-M13R_c		MELO3C018454	5.55062	6.15949	6.45457	5.47647	6.39087	5.95927	6.87878	7.37732	6.09399	6.41297	6.76317	6.21208	5.69629	5.87003	5.44227	7.98665	Similar to Putative uncharacterized protein (Ricinus communis) (uniref90:UniRef90_B9RYH7)	genome
c15d_05-B06-M13R_c	MU53215	MELO3C020771	10.1305	11.048	6.09528	5.30566	10.6763	6.70867	6.4138	7.28832	10.8539	8.47759	5.32198	5.61973	10.2236	10.0132	5.04118	5.07743	Similar to Auxin-induced protein X10A (Glycine max PE=2 SV=1) (uniprot_sprot:sp|P33080|AX10A_SOYBN)	genome
c15d_05-B11-M13R_c	MU54889	MELO3C009773	9.17161	9.01568	8.95782	9.52781	8.22877	7.80001	8.50492	8.7218	10.3003	9.99778	10.1585	10.7221	7.34286	6.91137	7.37523	7.38899	Similar to Condensin complex subunit 1 (Schizosaccharomyces pombe) (uniprot_sprot:sp|O94679|CND1_SCHPO)	genome
c15d_05-C03-M13R_c	MU45478	MELO3C009359	13.0591	12.4872	11.105	10.3085	13.6541	11.2397	10.0391	9.58378	13.3432	11.8913	11.7895	11.5773	13.0927	12.6627	10.2425	10.0023	Similar to ABC transporter B family member 1 (Arabidopsis thaliana) (uniprot_sprot:sp|Q9ZR72|AB1B_ARATH)	genome
c15d_05-C06-M13R_c	MU54890	MELO3C004312	6.01737	6.37905	5.98754	4.92862	7.40367	7.96058	7.85711	6.11883	6.03049	7.98792	7.75895	7.15677	6.71547	6.80747	6.61858	7.06364	Similar to Putative disease resistance protein At4g11170 (Arabidopsis thaliana) (uniprot_sprot:sp|O82500|Y4117_ARATH)	genome
c15d_05-D02-M13R_c	MU53569	-	11.6741	11.7716	10.435	6.53762	11.5412	8.33775	6.68457	6.80443	12.0669	11.1521	10.3252	10.2088	10.8881	10.977	6.74134	6.19491	None	ICuGI
c15d_05-D04-M13R_c	MU54891	-	5.61745	5.20782	5.17587	5.19893	5.67476	4.93196	5.1127	5.19271	5.93639	5.88203	6.09981	6.60559	5.29123	5.46961	5.21813	5.16313	None	ICuGI
c15d_05-D06-M13R_c	MU51125	MELO3C018156	12.8072	12.9115	13.2602	11.9529	11.9862	12.6222	12.4776	12.4405	12.6725	12.9462	13.374	13.3212	12.5072	12.9169	11.5678	12.9468	Similar to Predicted protein (Populus trichocarpa) (uniref90:UniRef90_B9I061)	genome
c15d_05-D10-M13R_c	MU54892	MELO3C008519	8.40147	8.48533	8.83458	9.7197	8.92963	9.00951	8.97673	9.559	8.64726	8.68489	8.80951	9.18679	8.51227	8.57137	9.83713	10.145	Similar to Vacuolar protein sorting-associated protein 9A (Arabidopsis thaliana) (uniprot_sprot:sp|Q9LT31|VPS9A_ARATH)	genome
c15d_05-D12-M13R_c	MU54893	MELO3C025260	13.1337	13.5291	13.5681	13.4253	13.6211	13.5407	13.7999	13.9227	13.4916	13.8312	13.9212	13.6848	13.3828	13.5261	13.8308	13.9251	Similar to RING finger and transmembrane domain-containing protein 2 (Homo sapiens) (uniprot_sprot:sp|Q96EX2|RNFT2_HUMAN)	genome
c15d_05-E03-M13R_c	MU45320	MELO3C006083	10.4893	8.09681	6.01329	5.35461	8.04666	6.38606	5.82999	9.22252	10.399	7.67978	6.70957	6.04078	8.75069	7.58796	5.05342	5.36892	Similar to F22L4.5 protein (Arabidopsis) (uniref90:UniRef90_Q9LMN0)	genome
c15d_05-E05-M13R_c	MU54894	MELO3C024216	11.6269	11.8013	12.4162	12.3801	11.8931	11.9625	12.2394	11.8197	11.8314	12.017	12.0782	11.7952	11.749	11.7001	11.7127	11.8484	Similar to Threonyl-tRNA synthetase (Synechococcus sp. (strain CC9311)) (uniprot_sprot:sp|Q0I902|SYT_SYNS3)	genome
c15d_05-E09-M13R_c	MU54895	MELO3C007294	4.93694	4.57316	4.76787	4.35179	4.42839	4.82911	4.87482	5.12741	4.34032	4.96562	5.60304	5.29475	5.04402	4.81665	6.70083	6.18741	Similar to Whole genome shotgun sequence of line PN40024, scaffold_583.assembly12x (Vitis vinifera) (uniref90:UniRef90_A5BMW9)	genome
c15d_05-E11-M13R_c	MU44788	-	11.7255	11.7686	11.5612	11.8819	11.7248	11.9273	11.8906	12.0963	11.4492	11.5117	11.9353	11.9399	11.4227	11.4345	12.2675	12.8709	unnamed protein product [Vitis vinifera]	ICuGI
c15d_05-F10-M13R_c	MU54897	MELO3C013942	12.7919	12.4529	12.7532	12.3042	12.3516	11.9139	12.0253	12.1682	12.714	12.6913	12.469	12.5947	12.678	12.231	12.1499	12.8262	Similar to Chaperone protein dnaJ 13 (Arabidopsis thaliana) (uniprot_sprot:sp|Q39079|DNJ13_ARATH)	genome
c15d_05-G01-M13R_c	MU54898	MELO3C010860	10.6707	10.3008	10.2697	9.50055	10.7386	10.6419	9.97795	9.45044	10.9298	10.4201	9.17235	8.94525	10.7297	10.5053	10.3071	9.08771	Similar to Thioredoxin-like 4, chloroplastic (Arabidopsis thaliana) (uniprot_sprot:sp|Q9C5C5|TRL4_ARATH)	genome
c15d_05-G02-M13R_c	MU54899	MELO3C005272	7.75423	6.32946	5.90495	6.40185	7.41272	7.41243	6.78803	6.52822	8.43899	5.64633	5.29371	5.89323	9.34336	7.06304	6.17593	5.57647	Similar to Probable calcium-binding protein CML25 (Arabidopsis thaliana) (uniprot_sprot:sp|Q9FYK2|CML25_ARATH)	genome
c15d_05-G05-M13R_c	MU43530	MELO3C010543	13.1805	13.2544	12.0141	11.4717	13.0017	12.5473	12.8622	13.0396	13.6014	12.9847	12.1531	12.6281	13.4872	13.298	11.7439	13.3491	Similar to Clathrin binding protein, putative (Ricinus communis) (uniref90:UniRef90_B9S1M7)	genome
c15d_05-G09-M13R_c	MU47887	MELO3C009253	13.6658	13.2395	13.1756	12.9361	12.7979	12.9228	12.8864	12.4516	12.3671	13.0332	12.6729	12.4491	12.8067	13.0863	13.3487	13.054	Similar to Scarecrow-like protein 9 (Arabidopsis thaliana) (uniprot_sprot:sp|O80933|SCL9_ARATH)	genome
c15d_05-H02-M13R_c	MU48327	MELO3C026510	12.4416	12.4096	11.5018	11.5919	11.9934	11.6606	12.0815	12.3533	12.3355	12.149	12.1866	12.2638	12.4289	12.0366	11.9553	12.448	Similar to Protein FAM135B (Xenopus laevis) (uniprot_sprot:sp|Q641I1|F135B_XENLA)	genome
c15d_05-H03-M13R_c	MU47895	MELO3C020752	14.1119	13.6176	9.40689	5.00043	11.6564	8.76001	7.51324	6.70701	13.9435	8.98799	7.75581	5.07125	13.4106	13.061	5.06968	5.21655	Similar to SAUR family protein (rosids) (uniref90:UniRef90_B9H0Z6)	genome
c15d_05-H06-M13R_c	MU54900	MELO3C012381	8.56189	7.78319	6.62991	6.5775	8.40003	7.49092	7.30608	6.98124	9.05599	6.43515	6.26771	6.82941	8.4473	7.80499	6.47421	6.0431	None	genome
c15d_06-A01-M13R_c	MU54901	-	9.73584	9.67595	10.3294	10.3026	9.29155	9.94713	10.4962	10.2448	9.10088	9.72689	10.2406	10.3946	9.27955	9.22751	10.0342	10.3858	None	ICuGI
c15d_06-A02-M13R_c	MU50558	MELO3C013456	13.6895	14.1129	13.5374	12.5689	14.5056	13.756	13.76	14.2106	14.0332	13.8285	13.7731	13.4654	13.8116	13.7736	12.7897	12.6663	Similar to U-box domain-containing protein 4 (Arabidopsis thaliana) (uniprot_sprot:sp|O22193|PUB4_ARATH)	genome
c15d_06-A04-M13R_c	MU52947	MELO3C022491	7.96693	8.2052	8.81142	9.01386	8.50746	8.54352	8.70622	8.86299	8.70848	8.62088	8.14269	8.28624	8.41442	8.58536	8.80839	8.47187	Similar to Ycf20-like protein (Arabidopsis thaliana) (uniprot_sprot:sp|O80813|YC20L_ARATH)	genome
c15d_06-B03-M13R_c	MU53268	-	12.3264	12.6084	11.3486	11.8039	12.5388	11.5483	11.0457	10.6624	11.9553	11.8131	11.3913	11.5588	10.7122	10.455	9.89173	8.29753	conserved hypothetical protein [Ricinus communis]	ICuGI
c15d_06-B06-M13R_c	MU54903	MELO3C016000	7.82557	8.22693	8.09254	8.72047	8.05363	8.07353	7.84631	8.14247	8.41037	8.15545	8.1761	8.15956	7.63473	7.80262	8.59003	8.53407	Similar to Protein translocase, putative (Ricinus communis) (uniref90:UniRef90_B9SAS0)	genome
c15d_06-B09-M13R_c	MU54904	MELO3C008260	11.8554	12.6038	12.2132	11.8529	12.7051	12.0924	12.7411	12.966	12.6341	12.9605	12.657	12.7176	12.3656	12.8162	11.8269	11.1987	Similar to Uncharacterized protein C22orf13 homolog (Mus musculus PE=2 SV=2) (uniprot_sprot:sp|Q8BZI6|CV013_MOUSE)	genome
c15d_06-C03-M13R_c	MU54905	MELO3C022273	12.5762	12.047	12.3872	12.7798	12.5207	13.2914	13.5115	13.6391	12.5571	12.4647	12.4993	12.8262	12.4935	12.1725	12.5146	12.8095	Similar to Uncharacterized amino acid permease YfnA (Bacillus subtilis) (uniprot_sprot:sp|Q797A7|YFNA_BACSU)	genome
c15d_06-C12-M13R_c	MU54906	-	12.0987	12.3896	11.3327	10.6824	11.9517	11.3314	11.01	11.4439	11.4036	10.7614	12.4473	11.4362	11.3427	12.2124	10.865	11.4952	similar to homologue to emb|X61277.1|OB18S5S O.berteriana mitochondrial 18S rRNA & 5S rRNA genes, partial (10%)	melogen
c15d_06-D02-M13R_c	MU54907	MELO3C025702	12.8891	13.2849	12.9207	12.1361	13.526	13.4817	13.4386	11.6187	12.6301	13.2438	12.8581	12.1041	12.4187	12.6837	11.2142	10.5253	Similar to Uncharacterized UDP-glucosyltransferase At1g05675 (Arabidopsis thaliana) (uniprot_sprot:sp|P0C7P7|Y1567_ARATH)	genome
c15d_06-D11-M13R_c	MU54908	MELO3C004349	6.99496	6.43188	8.10958	7.10064	5.77177	6.57191	6.02288	6.48704	5.89073	7.34078	7.94352	7.68015	6.9101	6.93487	8.01184	8.30985	Similar to Probable serine/threonine-protein kinase At1g54610 (Arabidopsis thaliana) (uniprot_sprot:sp|Q9ZVM9|Y1461_ARATH)	genome
c15d_06-E02-M13R_c	MU54909	MELO3C018502	9.42475	10.2655	10.4087	10.2002	10.2593	10.1498	10.9262	10.78	9.60085	9.45168	10.1469	9.60511	9.57858	9.24154	9.23252	8.85638	Similar to Putative uncharacterized protein (Ricinus communis) (uniref90:UniRef90_B9RY58)	genome
c15d_06-E03-M13R_c	MU54910	-	12.5291	12.5313	12.7278	13.3013	11.3614	12.4432	12.1018	12.2589	12.0608	12.0569	12.8681	12.7532	11.3727	11.3868	12.6605	12.9718	None	ICuGI
c15d_06-E09-M13R_c	MU48206	MELO3C020767	8.01628	8.26466	4.93867	4.83422	7.9985	6.05779	5.05027	5.06577	8.6399	4.97554	4.78239	4.58175	7.80015	8.17092	5.06063	5.03992	Similar to Auxin-induced protein 10A5 (Glycine max PE=2 SV=1) (uniprot_sprot:sp|P33079|A10A5_SOYBN)	genome
c15d_06-E10-M13R_c	MU54911	MELO3C011924	11.8558	11.7296	12.1052	11.5606	11.4309	11.0032	11.8558	11.7237	12.4485	12.4149	12.8232	12.712	12.012	12.0006	11.6845	12.1015	Similar to Nucleoporin GLE1 (Danio rerio) (uniprot_sprot:sp|Q6DRB1|GLE1_DANRE)	genome
c15d_06-F03-M13R_c	MU54912	MELO3C021343	9.39153	9.5429	10.0499	10.1657	9.32905	9.92097	9.78449	9.5755	9.54105	9.87924	10.1311	10.2262	9.31588	9.22149	10.7283	9.9904	Similar to Putative uncharacterized protein (Glycine max) (uniref90:UniRef90_C6T5G1)	genome
c15d_06-F05-M13R_c	MU54913	-	11.8723	12.158	12.7457	12.4678	13.1604	12.37	12.4319	11.6869	12.4435	11.5673	12.3384	12.4702	12.3574	12.5397	11.0254	10.9947	None	ICuGI
c15d_06-F09-M13R_c	MU45475	MELO3C005775	7.88599	8.1435	8.10946	7.84111	8.47699	8.12331	8.0144	7.87268	8.08599	8.53975	8.60963	8.51431	8.0655	8.5223	7.95432	7.75796	Similar to Predicted protein (Populus trichocarpa) (uniref90:UniRef90_B9GK97)	genome
c15d_06-G04-M13R_c	MU54914	MELO3C020306	10.1173	9.37818	5.94773	4.93324	7.19067	9.92014	5.50845	5.18223	10.1456	7.14272	5.69843	5.60886	9.43406	8.72756	5.05297	5.36439	Similar to Predicted protein (Populus trichocarpa) (uniref90:UniRef90_B9GV83)	genome
c15d_06-G11-M13R_c	MU54915	MELO3C015878	9.93491	8.84264	8.8181	8.89612	8.92646	8.90676	9.50968	9.22582	9.44488	9.13327	9.7062	9.83796	9.16376	7.75988	9.14197	8.03928	Similar to LRR receptor-like serine/threonine-protein kinase ERL1 (Arabidopsis thaliana) (uniprot_sprot:sp|C0LGW6|ERL1_ARATH)	genome
c15d_06-H02-M13R_c	MU54916	MELO3C006720	11.8674	12.0726	12.4577	12.8118	12.2744	12.4062	11.9722	11.9714	12.2505	12.0583	12.0842	12.0916	12.2388	12.0481	12.6167	12.6671	Similar to Whole genome shotgun sequence of line PN40024, scaffold_77.assembly12x (Fragment) (Vitis vinifera) (uniref90:UniRef90_D7SYJ8)	genome
c15d_06-H07-M13R_c	MU54918	MELO3C010601	14.4484	13.5013	13.356	11.2325	13.6043	12.7366	11.8486	10.6715	14.4836	13.4752	13.376	12.9059	14.8453	13.9836	10.9207	11.1493	Similar to LysM domain-containing GPI-anchored protein 1 (Arabidopsis thaliana) (uniprot_sprot:sp|Q93ZH0|LYM1_ARATH)	genome
c15d_06-H08-M13R_c	MU54919	MELO3C022228	7.78725	8.06759	10.6423	8.20033	9.9439	11.4121	11.6544	11.2841	8.69858	8.85013	7.69522	7.82247	7.56692	7.80661	7.80638	8.4238	Similar to Putative uncharacterized protein (Vitis vinifera) (uniref90:UniRef90_A5AQS4)	genome
c15d_06-H10-M13R_c	MU54920	-	10.1705	9.54444	8.97528	8.17227	6.42109	6.48302	6.48135	6.57714	10.1794	9.84697	8.43049	8.21767	9.45578	9.03733	9.31818	9.44932	Ulp1-like peptidase [Cucumis melo]	ICuGI
c15d_07-A01-M13R_c	MU54921	-	5.02318	5.03902	4.81306	4.59592	4.48807	4.89089	4.58065	4.85817	5.10626	5.03313	5.14472	5.15183	5.05768	5.06251	5.26436	5.06132	NBS-LRR type resistance protein [Cucumis melo]	ICuGI
c15d_07-A02-M13R_c	MU54922	MELO3C003416	12.1367	10.0799	10.4814	10.1722	7.79285	9.28829	6.10859	5.0734	10.0334	8.61915	10.1088	9.19405	10.4129	9.36089	5.43982	5.2674	None	genome
c15d_07-A03-M13R_c	MU45143	MELO3C004371	10.9355	10.4259	11.2011	10.9888	10.3013	10.4309	10.6319	10.5763	10.5452	10.9577	10.6701	10.8914	10.9518	10.9591	11.5624	11.6858	Similar to PITH domain-containing protein At3g04780 (Arabidopsis thaliana) (uniprot_sprot:sp|Q9SQZ9|PITH1_ARATH)	genome
c15d_07-A05-M13R_c	MU54923	MELO3C025392	8.97138	10.1545	9.51817	6.94535	9.1031	11.3563	11.8135	12.3394	8.06128	5.48935	7.19416	6.20202	8.67682	7.89355	7.35335	8.23707	Similar to Serine/threonine-protein kinase PBS1 (Arabidopsis thaliana) (uniprot_sprot:sp|Q9FE20|PBS1_ARATH)	genome
c15d_07-A07-M13R_c	MU54924	MELO3C016004	7.94844	7.57831	6.31818	6.6445	7.22139	6.67681	6.74259	8.36959	8.47734	7.6779	6.98275	7.01827	7.25172	7.4266	6.80601	6.40197	Similar to Universal stress protein (Arachis hypogaea) (uniref90:UniRef90_B4UW73)	genome
c15d_07-A10-M13R_c	MU47901	MELO3C016679	14.6856	14.5239	12.3806	9.35899	14.2198	13.9691	12.6116	11.0288	14.5342	13.9689	12.069	11.0985	14.2772	13.8986	10.4121	10.488	Similar to Receptor-like serine/threonine-protein kinase At1g78530 (Arabidopsis thaliana) (uniprot_sprot:sp|Q9SYM9|Y1853_ARATH)	genome
c15d_07-B04-M13R_c	MU54925	MELO3C020075	12.9037	12.9654	12.7222	13.0696	13.0801	13.0322	12.9339	13.2566	12.8906	12.6442	12.8447	12.772	12.8916	12.8886	13.0513	13.4218	Similar to UBX domain-containing protein 7 (Pongo abelii) (uniprot_sprot:sp|Q5REY7|UBXN7_PONAB)	genome
c15d_07-B05-M13R_c	MU54926	MELO3C003373	10.9919	10.9233	11.7352	12.563	11.1763	12.0764	11.3711	11.2231	11.0029	10.8286	11.3672	11.2894	10.577	10.3188	12.7373	12.0738	Similar to Putative uncharacterized protein (Vitis vinifera) (uniref90:UniRef90_A5BJC2)	genome
c15d_07-B06-M13R_c	MU54927	MELO3C003055	8.51698	8.65446	9.25554	8.82743	7.80193	8.48229	9.69702	9.53198	7.79393	10.0283	9.6689	10.0177	9.24141	9.24397	10.7867	9.94557	Similar to Oxysterol-binding protein-related protein 1C (Arabidopsis thaliana) (uniprot_sprot:sp|Q8L751|ORP1C_ARATH)	genome
c15d_07-B08-M13R_c	MU54928	-	8.73825	8.80643	9.43326	10.471	7.85257	8.85855	9.12567	9.69806	8.80133	8.86209	9.44107	9.18071	8.87067	8.8841	10.6246	10.5508	None	ICuGI
c15d_07-B10-M13R_c	MU52834	MELO3C003758	11.955	11.9826	11.3847	10.65	12.1674	11.8593	12.0361	12.3675	12.1704	11.8196	11.4194	11.48	12.066	11.9913	11.4177	11.8155	Similar to HVA22-like protein i (Arabidopsis thaliana) (uniprot_sprot:sp|Q8LE10|HA22I_ARATH)	genome
c15d_07-D08-M13R_c	MU47846	MELO3C025184	13.5061	13.5118	11.1386	11.3418	12.4888	11.0909	10.3637	10.2348	13.5406	12.2491	11.1372	10.7505	13.3591	12.4104	11.0754	11.5633	Similar to Whole genome shotgun sequence of line PN40024, scaffold_67.assembly12x (Fragment) (Vitis vinifera) (uniref90:UniRef90_D7T4Q9)	genome
c15d_07-E08-M13R_c	MU51609	MELO3C009070	11.7988	12.1341	12.0028	12.6668	11.8904	12.0774	11.941	12.1805	12.1369	12.0557	12.2216	12.1529	11.4922	11.396	12.1855	12.2652	Similar to Whole genome shotgun sequence of line PN40024, scaffold_31.assembly12x (Fragment) (Vitis vinifera) (uniref90:UniRef90_D7SWB0)	genome
c15d_07-F03-M13R_c	MU51177	MELO3C017612	10.8205	10.8823	10.3855	9.73877	10.2404	9.44865	9.06245	9.85293	11.894	11.8302	11.1453	11.3457	11.5764	10.8046	9.04068	9.02719	Similar to Whole genome shotgun sequence of line PN40024, scaffold_817.assembly12x (Fragment) (Vitis vinifera) (uniref90:UniRef90_D7UEB1)	genome
c15d_07-F06-M13R_c	MU54930	-	5.0927	4.61948	4.63237	4.58359	4.49588	4.67644	4.56911	4.82717	4.84868	5.00434	4.68705	4.48999	4.59489	4.76102	4.99543	5.0642	None	ICuGI
c15d_07-F08-M13R_c	MU54931	MELO3C008553	10.341	9.9675	8.26363	7.76608	9.78015	8.85603	8.10077	8.67971	10.1619	8.79331	7.48649	6.9959	10.5382	9.36332	7.14557	7.37144	Similar to Predicted protein (Populus trichocarpa) (uniref90:UniRef90_B9HXT8)	genome
c15d_07-F09-M13R_c	MU54932	MELO3C005569	6.907	8.15806	6.50936	10.9201	7.20571	6.70057	7.30829	7.35282	8.94621	7.45159	6.7879	8.93672	7.66674	6.681	7.84959	8.15363	Similar to Protein ODORANT1 (Petunia hybrida) (uniprot_sprot:sp|Q50EX6|ODO1_PETHY)	genome
c15d_07-G02-M13R_c	MU54323	MELO3C007235	9.91589	10.0361	11.9038	10.0936	12.8952	12.1327	13.0506	13.2158	11.4157	12.7473	12.4626	12.6062	11.4411	11.7319	9.17823	10.4028	Similar to Protein IQ-DOMAIN 1 (Arabidopsis thaliana) (uniprot_sprot:sp|Q9SF32|IQD1_ARATH)	genome
c15d_07-G06-M13R_c	MU54933	-	10.3501	9.36984	9.21211	7.81388	7.76222	7.03446	6.20859	6.34206	9.45523	8.48577	8.91253	8.50013	9.40048	9.19225	6.63148	7.44519	replication factor C / DNA polymerase III gamma-tau subunit, putative [Ricinus communis]	ICuGI
c15d_07-G08-M13R_c	MU54934	MELO3C013525	11.5165	11.234	11.5322	12.3506	11.7334	11.5872	11.603	11.6383	11.7712	11.1362	10.9958	11.3696	11.3408	11.2519	12.0041	11.3453	Similar to Predicted protein (Fragment) (Populus trichocarpa) (uniref90:UniRef90_B9I689)	genome
c15d_07-G09-M13R_c	MU52284	MELO3C005754	11.9974	11.6618	13.3686	13.523	11.8425	13.4078	13.6434	13.3424	11.7843	12.4504	12.7772	13.2466	11.5751	11.7874	13.511	12.8979	Similar to Putative E3 ubiquitin-protein ligase UBR7 (Homo sapiens) (uniprot_sprot:sp|Q8N806|UBR7_HUMAN)	genome
c15d_07-H01-M13R_c	MU53149	MELO3C020006	12.406	12.3454	11.4839	10.9723	12.8416	11.6371	10.5098	10.0239	13.4381	13.0928	12.0302	11.8382	12.8056	12.7398	10.9688	10.2196	Similar to RING-H2 finger protein ATL72 (Arabidopsis thaliana) (uniprot_sprot:sp|Q9SG96|ATL72_ARATH)	genome
c15d_07-H09-M13R_c	MU45481	MELO3C008789	9.69574	10.07	11.1443	11.9221	10.1382	11.2764	11.6458	11.6788	10.3028	10.9682	10.7136	10.7008	10.0146	10.3469	12.9767	12.5125	Similar to Proton-coupled amino acid transporter 1 (Homo sapiens) (uniprot_sprot:sp|Q7Z2H8|S36A1_HUMAN)	genome
c15d_08-A01-M13R_c	MU54936	MELO3C016336	8.87764	9.4319	9.59832	10.1207	8.09979	9.13088	9.32926	9.14218	8.8302	9.23341	9.75871	9.81484	8.8217	8.78132	10.2708	9.90258	Similar to Whole genome shotgun sequence of line PN40024, scaffold_25.assembly12x (Fragment) (Vitis vinifera) (uniref90:UniRef90_D7TV70)	genome
c15d_08-A02-M13R_c	MU54266	-	8.85466	9.11726	9.61718	9.82655	8.02259	8.72616	8.53682	8.63809	8.99543	9.12822	9.65724	10.0336	7.86759	8.07132	9.21946	9.25747	None	ICuGI
c15d_08-A03-M13R_c	MU54937	MELO3C022722	13.5438	14.3148	14.346	14.7044	13.5839	14.5071	14.5749	14.7546	13.8342	14.1475	14.0694	14.0567	13.6461	13.9931	15.1769	14.5023	Similar to ER lumen protein retaining receptor 1 (Xenopus tropicalis) (uniprot_sprot:sp|Q5XHA2|ERD21_XENTR)	genome
c15d_08-A10-M13R_c	MU54938	MELO3C022202	9.9944	10.4376	10.2957	6.73396	7.09448	9.71445	9.81798	9.88076	9.80475	7.60937	6.2574	5.15859	10.135	10.7243	7.42047	6.87166	Similar to Putative UPF0481 protein At3g02645 (Arabidopsis thaliana) (uniprot_sprot:sp|P0C897|Y3264_ARATH)	genome
c15d_08-B05-M13R_c	MU54939	MELO3C015233	12.1887	12.2816	12.5025	13.3348	12.07	12.7955	12.9225	12.6491	12.6461	12.6334	12.626	13.05	11.5586	11.8761	13.7168	12.2806	Similar to Uncharacterized aarF domain-containing protein kinase At1g79600, chloroplastic (Arabidopsis thaliana) (uniprot_sprot:sp|Q9MA15|Y1960_ARATH)	genome
c15d_08-D04-M13R_c	MU54940	MELO3C025662	11.5388	12.7119	12.7702	12.1472	12.7613	12.629	12.281	12.3177	12.2069	12.8277	12.9875	13.2877	11.2685	11.7641	12.1447	11.2582	Similar to Probable leucine-rich repeat receptor-like serine/threonine-protein kinase At3g14840 (Arabidopsis thaliana) (uniprot_sprot:sp|C0LGN2|Y3148_ARATH)	genome
c15d_08-D07-M13R_c	MU54941	MELO3C019730	12.9492	13.2732	12.9635	12.8828	13.5948	12.8158	12.6662	12.7771	13.7381	13.3249	13.2257	13.4073	13.2069	13.3509	12.7299	12.9623	Similar to Zinc finger CCCH domain-containing protein 3 (Arabidopsis thaliana) (uniprot_sprot:sp|Q94AD9|C3H3_ARATH)	genome
c15d_08-D10-M13R_c	MU54942	MELO3C026288	11.3159	11.5562	11.4969	10.1737	11.6719	11.6918	11.6905	11.7836	11.0981	11.851	11.5069	11.9564	11.4888	11.5759	10.2432	10.9662	Similar to Serine/threonine protein phosphatase 2A 55 kDa regulatory subunit B beta isoform (Arabidopsis thaliana) (uniprot_sprot:sp|Q39247|2ABB_ARATH)	genome
c15d_08-E01-M13R_c	MU45888	MELO3C022803	9.22551	8.96382	9.19664	9.69763	9.42818	9.49355	8.75534	8.96	10.4098	10.0428	9.74669	9.6388	8.88098	9.08816	10.4127	9.43253	Similar to Whole genome shotgun sequence of line PN40024, scaffold_1.assembly12x (Fragment) (Vitis vinifera) (uniref90:UniRef90_E0CRG6)	genome
c15d_08-E04-M13R_c	MU54943	MELO3C007982	11.9019	12.2303	12.1061	12.5737	11.9079	12.224	12.217	12.2551	12.0648	11.9537	12.382	13.0009	11.8355	11.86	12.0239	12.3831	Similar to Putative uncharacterized protein (Ricinus communis) (uniref90:UniRef90_B9T2L8)	genome
c15d_08-E06-M13R_c	MU54944	MELO3C011375	14.1345	13.5529	14.1006	9.90575	15.1772	13.0401	11.7656	12.1085	15.1325	14.2959	13.9767	13.6633	14.9466	14.712	7.82512	8.73017	Similar to Predicted protein (rosids) (uniref90:UniRef90_B9GUH4)	genome
c15d_08-E07-M13R_c	MU48972	MELO3C003311	11.6087	11.8254	12.1424	12.6112	12.1424	12.1739	11.6323	11.8128	12.0877	11.8868	11.8472	12.0714	11.8616	12.3107	12.4954	12.8394	Similar to Putative uncharacterized protein (Ricinus communis) (uniref90:UniRef90_B9R9U4)	genome
c15d_08-E08-M13R_c	MU54945	-	10.8653	10.4698	10.3702	10.2652	11.3617	11.039	10.3701	10.721	11.4783	11.3078	11.3286	11.1889	11.5346	11.4975	10.6847	11.3333	None	ICuGI
c15d_08-E09-M13R_c	MU54946	-	5.46358	5.85621	6.30256	6.92121	6.74879	6.44297	6.96879	6.63379	6.53955	5.87326	6.06142	6.73709	5.8831	6.13965	5.89362	5.90827	hypothetical protein [Vitis vinifera]	ICuGI
c15d_08-E11-M13R_c	MU54947	MELO3C019256	12.1432	12.4204	11.6748	10.8008	12.0575	10.8415	9.79719	9.59973	12.0842	12.6822	12.2164	12.2763	12.2439	12.4399	9.92241	9.83957	Similar to Glutamate receptor 3.4 (Arabidopsis thaliana) (uniprot_sprot:sp|Q8GXJ4|GLR34_ARATH)	genome
c15d_08-F01-M13R_c	MU54948	MELO3C018322	12.4641	12.7878	13.0408	13.2508	12.5616	12.6857	12.7382	13.0304	13.0072	12.6407	12.7747	12.9732	12.5755	12.7872	13.102	12.9296	Similar to ATP-dependent DNA helicase recG (Synechocystis sp. (strain ATCC 27184 / PCC 6803 / N-1)) (uniprot_sprot:sp|Q55681|RECG_SYNY3)	genome
c15d_08-F04-M13R_c	MU54949	MELO3C016182	13.3099	13.0834	13.3301	13.3149	13.0746	12.9651	13.1485	13.1338	13.3037	13.6391	13.3355	13.6216	13.0645	12.9472	12.8696	13.9333	Similar to Putative uncharacterized protein (Ricinus communis) (uniref90:UniRef90_B9SCE7)	genome
c15d_08-F07-M13R_c	MU49375	MELO3C014984	11.9869	11.7453	8.31923	7.44006	11.025	7.53569	7.3533	7.21364	12.1545	9.42156	7.94727	8.5311	12.6155	10.7242	8.09676	6.88893	Similar to Inactive leucine-rich repeat receptor-like serine/threonine-protein kinase At1g60630 (Arabidopsis thaliana) (uniprot_sprot:sp|Q84MA9|Y1063_ARATH)	genome
c15d_08-F08-M13R_c	MU54950	MELO3C020930	10.2943	9.91863	9.18036	6.97631	9.09699	8.37756	7.64988	7.67731	9.80873	9.1719	8.80895	8.96238	10.1775	9.48479	7.08826	7.5074	Similar to CDPK-related protein kinase (Daucus carota) (uniprot_sprot:sp|P53681|CRK_DAUCA)	genome
c15d_08-F09-M13R_c	MU54951	-	8.47124	7.98121	8.40699	8.76559	6.09561	8.58753	8.9888	9.64322	7.13652	8.2443	8.92323	9.51274	7.4846	7.24018	9.41613	9.56865	None	ICuGI
c15d_08-F12-M13R_c	MU54952	MELO3C026501	9.93394	10.2298	8.89543	9.17531	10.0521	9.59003	9.37222	9.4309	10.5339	9.97697	9.95445	9.41748	9.99579	9.73677	8.15787	7.46529	Similar to Predicted protein (Populus trichocarpa) (uniref90:UniRef90_B9IIE9)	genome
c15d_08-G05-M13R_c	MU54954	MELO3C007763	9.84601	10.2383	9.43841	8.41192	10.7889	9.2274	9.01486	8.68642	10.5063	10.2299	9.60915	9.76045	11.004	10.7833	7.96981	9.28673	Similar to Whole genome shotgun sequence of line PN40024, scaffold_304.assembly12x (Fragment) (Vitis vinifera) (uniref90:UniRef90_D7UE26)	genome
c15d_08-G12-M13R_c	MU54955	MELO3C023582	11.7682	11.4962	11.7979	10.9897	10.9833	11.4848	12.3054	11.5179	11.8886	11.624	11.0638	10.7049	12.0971	11.7968	11.942	11.2482	Similar to 50S ribosomal protein L1, chloroplastic (Arabidopsis thaliana) (uniprot_sprot:sp|Q9LY66|RK1_ARATH)	genome
c15d_08-H03-M13R_c	MU54956	-	8.62658	9.13836	9.83012	9.62055	8.73196	8.2129	7.77548	8.3304	9.35093	10.394	10.4282	10.7474	9.0265	9.73938	10.492	10.3052	unnamed protein product [Arabidopsis thaliana]	ICuGI
c15d_08-H07-M13R_c	MU54957	-	7.89897	7.98376	8.201	8.39133	7.83725	8.42199	7.55044	7.15433	9.17	9.63599	8.90681	8.95176	8.14001	8.66692	9.10456	8.45201	None	ICuGI
c15d_08-H09-M13R_c	MU54958	MELO3C011753	9.95983	9.86369	9.69681	9.26213	9.85992	9.61555	9.90683	9.72672	9.98494	9.96153	10.0164	10.0711	10.0639	9.62769	10.0132	9.82589	Similar to Predicted protein (Populus trichocarpa) (uniref90:UniRef90_B9GLU5)	genome
c15d_08-H10-M13R_c	MU49578	MELO3C017497	10.7873	11.7938	5.62562	5.92994	8.114	5.6228	5.99007	5.93231	12.9924	6.24983	5.06558	5.72674	10.3103	9.22528	5.07307	5.51222	Similar to Pathogenesis-related protein PR-1 (Medicago truncatula) (uniprot_sprot:sp|Q40374|PR1_MEDTR)	genome
c15d_09-A02-M13R_c	MU54959	-	9.85724	10.8946	10.6826	10.249	11.3584	11.0527	10.3034	10.5588	10.7495	10.9388	11.1943	11.6667	10.0393	10.8742	10.1121	10.3283	None	ICuGI
c15d_09-A04-M13R_c	MU54960	MELO3C020156	9.90108	9.06147	8.90143	9.36415	8.62699	9.05982	9.13793	8.87786	9.6399	8.97751	9.49026	8.9706	9.575	8.92164	9.3475	8.43956	None	genome
c15d_09-B05-M13R_c	MU47935	MELO3C008125	11.4603	11.3483	11.4343	12.4788	10.0656	11.791	12.1244	12.2399	11.4491	10.9401	11.3349	10.3931	10.7045	10.7413	12.3172	11.9427	Similar to Putative uncharacterized protein (Ricinus communis) (uniref90:UniRef90_B9T6K4)	genome
c15d_09-B06-M13R_c	MU54961	MELO3C015567	10.8047	11.3501	12.0819	11.4681	11.3816	11.5303	10.8279	10.5449	11.3352	12.267	12.5742	12.5468	10.9717	11.4336	10.845	12.088	Similar to Probable receptor-like protein kinase At5g56460 (Arabidopsis thaliana) (uniprot_sprot:sp|Q9FM85|Y5564_ARATH)	genome
c15d_09-B07-M13R_c	MU54962	MELO3C021227	13.8701	14.1123	13.9274	13.0751	13.7723	13.3062	14.0091	14.084	13.5765	14.0331	13.9774	14.1191	13.9625	14.0479	13.59	13.8872	Similar to Putative uncharacterized protein (Vitis vinifera) (uniref90:UniRef90_A5BHS8)	genome
c15d_09-B10-M13R_c	MU54963	MELO3C018389	10.9304	10.7938	10.8656	10.9857	10.7145	10.281	10.3446	10.8752	10.5744	10.8825	11.3678	11.7815	10.4894	10.452	9.63682	11.1033	Similar to DEAD-box ATP-dependent RNA helicase 18 (Arabidopsis thaliana) (uniprot_sprot:sp|Q9FLB0|RH18_ARATH)	genome
c15d_09-C04-M13R_c	MU54964	MELO3C016164	12.4376	12.7232	12.4379	13.2085	11.6894	12.0682	12.2285	12.3324	12.3927	12.1238	12.5643	13.2596	11.6711	11.6565	12.0579	12.0673	Similar to Probable sugar phosphate/phosphate translocator At3g14410 (Arabidopsis thaliana) (uniprot_sprot:sp|Q94EI9|PT314_ARATH)	genome
c15d_09-C09-M13R_c	MU54965	MELO3C010966	13.5522	13.6903	13.6653	11.9459	14.1612	13.6585	12.9486	12.5483	14.2687	14.5249	14.2918	14.0623	13.8557	14.0602	10.1904	11.0077	Similar to Mitogen-activated protein kinase homolog NTF3 (Nicotiana tabacum) (uniprot_sprot:sp|Q40517|NTF3_TOBAC)	genome
c15d_09-D02-M13R_c	MU49866	MELO3C010841	12.1134	10.3976	8.75625	7.04888	10.6813	10.3293	7.66937	7.48857	10.4125	7.61463	8.56264	8.21235	11.3709	10.0096	6.37034	6.68205	Similar to WUSCHEL-related homeobox 4 (Arabidopsis thaliana) (uniprot_sprot:sp|Q6X7J9|WOX4_ARATH)	genome
c15d_09-D03-M13R_c	MU54966	-	5.76491	5.58105	5.88662	5.95665	4.96766	5.7031	5.53111	5.99387	5.33994	6.43628	6.87522	6.8072	4.95218	4.8041	6.12141	6.85187	None	ICuGI
c15d_09-D04-M13R_c	MU54967	MELO3C007220	11.3619	10.0052	9.29466	8.44377	10.2309	9.47685	9.12239	8.84983	9.28655	8.29132	7.86341	7.0924	10.7253	9.42877	8.78912	7.12411	Similar to Predicted protein (Populus trichocarpa) (uniref90:UniRef90_B9I1N3)	genome
c15d_09-D05-M13R_c	MU49475	MELO3C015312	10.7947	10.6742	8.09878	8.15324	8.88583	8.8325	7.38961	7.99476	11.2986	8.98438	8.01859	7.98386	9.75718	8.89421	6.97805	8.40549	Similar to Respiratory burst oxidase homolog protein B (Solanum tuberosum) (uniprot_sprot:sp|Q948T9|RBOHB_SOLTU)	genome
c15d_09-D08-M13R_c	MU54968	MELO3C013040	10.956	11.315	11.144	10.9438	10.8058	10.9779	10.9852	11.3647	11.0958	11.3737	11.5129	11.3791	10.6494	10.7346	11.0971	11.4331	Similar to Putative uncharacterized protein (Vitis vinifera) (uniref90:UniRef90_A5APE0)	genome
c15d_09-D10-M13R_c	MU54969	-	12.1855	12.9631	13.6673	14.0081	11.83	12.4659	12.8056	12.9583	11.3529	14.0187	13.7521	13.8382	11.582	12.7709	13.8796	12.7147	None	ICuGI
c15d_09-E01-M13R_c	MU45483	MELO3C015984	8.88751	8.60731	9.08071	8.76971	8.77048	9.78618	9.54594	9.40073	8.96487	9.2888	8.87259	8.72299	8.71011	8.29527	9.44043	8.47826	Similar to Putative uncharacterized protein (Ricinus communis) (uniref90:UniRef90_B9T162)	genome
c15d_09-E06-M13R_c	MU44566	MELO3C020486	12.6276	12.4527	12.4068	12.3909	11.8918	12.1849	12.1968	12.3289	12.4647	12.5475	12.4552	12.4064	12.6229	12.1545	12.3007	12.4881	Similar to Uncharacterized membrane protein At1g06890 (Arabidopsis thaliana) (uniprot_sprot:sp|Q8RXL8|Y1689_ARATH)	genome
c15d_09-E08-M13R_c	MU54970	MELO3C007426	12.0495	11.7849	10.5794	10.0208	11.5106	10.7825	10.1817	10.3119	12.6309	11.7307	11.542	11.4418	12.4504	11.9626	8.05441	9.24127	Similar to Uncharacterized membrane protein At1g16860 (Arabidopsis thaliana) (uniprot_sprot:sp|Q9FZ45|Y1686_ARATH)	genome
c15d_09-F01-M13R_c	MU49741	MELO3C005340	8.10136	8.45949	8.53493	8.92484	9.24984	8.95618	9.97352	10.0453	8.60513	9.25718	8.45277	8.04464	8.43908	9.05337	9.56556	9.42643	Similar to Putative uncharacterized protein (Ricinus communis) (uniref90:UniRef90_B9SJW2)	genome
c15d_09-F03-M13R_c	MU45484	MELO3C004416	11.938	11.7575	11.9328	12.6057	11.5949	11.7822	11.6607	11.579	12.1273	11.6909	11.4557	11.3376	12.0012	11.9108	12.6724	11.9692	Similar to O-methyltransferase 3 (Dictyostelium discoideum) (uniprot_sprot:sp|Q8T199|OMT3_DICDI)	genome
c15d_09-F06-M13R_c	MU54971	MELO3C012173	9.26467	9.28958	9.76731	9.87984	8.94916	9.531	9.67997	9.75605	8.69739	9.28945	10.3629	10.2932	8.79347	8.96173	9.6173	10.574	Similar to DNA-directed RNA polymerase 2, chloroplastic/mitochondrial (Nicotiana sylvestris) (uniprot_sprot:sp|Q8VWF8|RPOT2_NICSY)	genome
c15d_09-F12-M13R_c	MU48208	MELO3C025475	9.12328	9.14523	9.94627	9.73045	8.72597	9.90974	9.49437	9.42437	7.51135	7.85244	7.81713	6.87517	7.57124	7.69548	8.89921	9.37511	Similar to PsbP-like protein 1, chloroplastic (Arabidopsis thaliana) (uniprot_sprot:sp|P82538|PPL1_ARATH)	genome
c15d_09-G10-M13R_c	MU54312	MELO3C008106	10.9253	10.5945	11.1064	11.5313	10.9222	11.0332	11.2714	11.6145	10.8624	11.1094	11.1485	11.1201	10.7416	10.7777	11.7108	12.1829	Similar to Transcription initiation factor IIA subunit 2 (Oryza sativa subsp. japonica) (uniprot_sprot:sp|Q0DLD3|T2AG_ORYSJ)	genome
c15d_09-H04-M13R_c	MU54972	MELO3C006996	13.3856	13.4907	13.7997	13.7717	14.0784	14.1366	14.0151	13.9476	13.5698	13.6439	13.4247	13.6404	13.5142	13.9549	13.7378	13.1895	Similar to Whole genome shotgun sequence of line PN40024, scaffold_89.assembly12x (Fragment) (Vitis vinifera) (uniref90:UniRef90_D7SMS4)	genome
c15d_09-H06-M13R_c	MU45487	-	8.44203	8.49381	5.89978	4.64698	8.82757	5.46346	5.52982	5.06813	9.27151	7.25092	6.10967	6.76174	8.99882	8.9479	5.44752	4.98616	None	ICuGI
c15d_09-H07-M13R_c	MU54973	-	9.57691	10.4579	9.95659	10.4548	5.43016	5.97434	6.28542	6.0188	9.99356	10.2392	10.2304	10.6324	9.72822	10.3504	10.2769	10.128	None	ICuGI
c15d_10-A02-M13R_c	MU54974	MELO3C014576	10.8828	11.2829	11.1356	11.2068	10.944	11.1037	11.5351	11.8898	10.5295	11.3438	11.2902	11.4932	10.9835	10.9197	11.5019	11.9202	Similar to DnaJ homolog subfamily C member 7 (Homo sapiens) (uniprot_sprot:sp|Q99615|DNJC7_HUMAN)	genome
c15d_10-A08-M13R_c	MU54976	MELO3C025257	10.5572	10.8498	11.0899	10.7684	11.4339	10.8031	11.7857	12.2523	11.0345	11.8518	11.387	11.6562	11.5517	11.8205	11.3495	12.381	Similar to KH domain-containing protein At2g38610 (Arabidopsis thaliana) (uniprot_sprot:sp|Q9ZVI3|QKIL3_ARATH)	genome
c15d_10-A11-M13R_c	MU54977	MELO3C004836	13.6804	13.0788	14.3798	13.0251	13.4781	14.0132	14.4217	14.0162	13.5864	13.9007	14.1013	14.1317	13.6811	14.2347	11.4996	13.8617	Similar to Protein argonaute 5 (Arabidopsis thaliana) (uniprot_sprot:sp|Q9SJK3|AGO5_ARATH)	genome
c15d_10-B02-M13R_c	MU45225	MELO3C011321	12.5134	11.8686	12.5775	13.0934	12.3641	12.8652	12.68	12.5327	11.9589	11.6418	11.9598	11.8063	11.9668	11.8521	12.4851	12.7628	Similar to Transcription initiation factor TFIID subunit 10 (Mus musculus) (uniprot_sprot:sp|Q8K0H5|TAF10_MOUSE)	genome
c15d_10-B04-M13R_c	MU54978	-	8.55798	9.15627	9.65002	9.35818	9.4704	9.66809	10.0664	10.1414	8.70824	9.53305	9.75663	10.2242	8.51292	9.0896	9.76563	10.6393	None	ICuGI
c15d_10-B05-M13R_c	MU54979	-	12.1189	12.4205	12.9716	13.385	12.4539	12.4668	12.5301	12.5211	12.2934	12.612	12.5853	12.8224	12.0046	12.0748	12.7374	13.1738	ribonuclease, putative [Ricinus communis]	ICuGI
c15d_10-B11-M13R_c	MU54980	MELO3C018438	10.8475	10.833	10.9261	11.6127	10.8577	10.7018	11.0033	11.1584	10.8947	11.2311	10.9204	11.1177	10.8358	10.7593	11.9854	12.1758	Similar to Nucleic acid binding protein, putative (Ricinus communis) (uniref90:UniRef90_B9S791)	genome
c15d_10-D11-M13R_c	MU54981	MELO3C014141	9.96087	9.61259	8.92167	8.28443	10.7073	9.21459	8.54381	8.1315	10.0058	9.86728	9.58352	10.3004	10.4291	10.1352	8.32727	8.82536	Similar to NAC domain-containing protein 7 (Arabidopsis thaliana) (uniprot_sprot:sp|Q9FWX2|NAC7_ARATH)	genome
c15d_10-D12-M13R_c	MU49205	MELO3C003563	13.9002	14.2538	13.0109	12.5794	14.381	13.2803	13.3499	13.2145	14.7092	14.3132	13.6953	13.4007	14.3172	14.6003	13.0532	13.2905	Similar to F-box protein FBW2 (Arabidopsis thaliana) (uniprot_sprot:sp|Q9ZPE4|FBW2_ARATH)	genome
c15d_10-F06-M13R_c	MU50316	MELO3C023520	13.361	13.0982	11.1496	12.3701	12.1156	10.6264	10.5724	10.616	11.4577	12.6492	10.9394	10.8286	12.4608	12.5746	14.3115	13.2994	Similar to Siroheme synthase (Thioalkalivibrio sp. (strain HL-EbGR7)) (uniprot_sprot:sp|B8GUD3|CYSG_THISH)	genome
c15d_10-F12-M13R_c	MU53069	MELO3C015398	10.7446	11.3851	12.1261	12.2893	12.1749	12.0813	10.6957	9.77768	11.7677	11.1788	11.9044	11.9881	10.5989	11.1531	10.7938	11.3749	Similar to Cysteine synthase (Citrullus lanatus PE=2 SV=1) (uniprot_sprot:sp|Q43317|CYSK_CITLA)	genome
c15d_10-G01-M13R_c	MU54982	MELO3C012042	13.9052	13.9342	13.4339	13.4537	13.7203	13.2829	13.9022	13.8151	13.9874	13.659	13.5153	13.6675	14.0814	14.1608	13.2048	13.1402	Similar to Serine/threonine-protein phosphatase PP2A catalytic subunit (Hevea brasiliensis) (uniprot_sprot:sp|Q9ZSE4|PP2A_HEVBR)	genome
c15d_10-G03-M13R_c	MU54983	-	9.45067	8.98214	8.31841	8.85056	8.77563	8.75904	8.79909	7.53305	8.72297	8.50556	7.70499	7.03312	8.50405	8.38842	9.66417	7.96142	None	ICuGI
c15d_10-G05-M13R_c	MU54984	MELO3C011203	11.5855	11.8882	12.189	12.3309	11.4196	11.83	11.5979	11.8043	11.3023	11.4492	11.7887	11.9436	11.4907	11.2313	12.4721	12.6805	Similar to Ubiquitin carboxyl-terminal hydrolase 26 (Arabidopsis thaliana) (uniprot_sprot:sp|Q9SCJ9|UBP26_ARATH)	genome
c15d_10-G06-M13R_c	MU54985	MELO3C023554	11.7683	11.0982	10.9363	10.3033	12.4839	11.8928	11.5036	11.999	12.368	11.4781	11.6381	11.981	12.7424	12.5864	10.506	9.52613	Similar to Nuclear transcription factor Y subunit A-9 (Arabidopsis thaliana) (uniprot_sprot:sp|Q945M9|NFYA9_ARATH)	genome
c15d_10-G07-M13R_c	MU54986	MELO3C018460	6.34063	6.67032	10.2879	11.828	6.4832	9.20346	10.1395	10.3912	7.17688	10.6695	11.8411	11.6048	8.33383	7.4603	10.5083	11.5498	Similar to O-acyltransferase WSD1 (Arabidopsis thaliana) (uniprot_sprot:sp|Q93ZR6|WSD1_ARATH)	genome
c15d_10-G08-M13R_c	MU54987	MELO3C026626	10.16	10.6121	11.2393	11.4311	10.7581	10.9469	11.1599	11.345	10.4835	11.1934	11.0148	11.4784	10.6239	10.7931	11.3944	11.3044	Similar to Pentatricopeptide repeat-containing protein At1g31430 (Arabidopsis thaliana) (uniprot_sprot:sp|Q9C866|PPR65_ARATH)	genome
c15d_10-G11-M13R_c	MU54988	MELO3C007583	12.7978	12.2158	11.7905	10.2203	11.5292	11.3808	10.0607	8.61669	12.1249	12.3573	11.5816	10.3264	12.4604	12.806	10.9802	9.58244	Similar to ADP-ribosylation factor 1 (Oryza sativa subsp. japonica) (uniprot_sprot:sp|Q06396|ARF1_ORYSJ)	genome
c15d_10-H03-M13R_c	MU50822	MELO3C002337	5.86356	5.63901	6.40632	7.51214	5.42595	5.5139	5.50057	5.50498	5.52215	6.21431	6.00379	5.59329	5.74069	5.40615	5.98589	6.75955	Similar to Putative uncharacterized protein (Cucumis melo subsp. melo) (uniref90:UniRef90_E5GBW4)	genome
c15d_10-H07-M13R_c	MU54990	MELO3C014702	13.838	13.684	13.6653	13.675	13.5775	13.2762	13.408	13.5105	13.5212	13.6529	13.6986	13.8183	13.7577	13.6518	13.7792	14.0751	Similar to Cyclin-dependent kinase C-2 (Oryza sativa subsp. japonica) (uniprot_sprot:sp|Q5JK68|CDKC2_ORYSJ)	genome
c15d_11-A05-M13R_c	MU48592	MELO3C010233	11.0187	11.4347	5.10002	8.81623	8.56707	8.13524	5.45119	5.47081	11.4879	9.09004	6.63496	4.7725	11.0597	9.31451	7.61612	4.76793	Similar to Reticulon-like protein B21 (Arabidopsis thaliana) (uniprot_sprot:sp|Q56X72|RTNLS_ARATH)	genome
c15d_11-A07-M13R_c	MU47962	MELO3C003748	11.4686	10.9919	10.596	10.2067	10.7245	10.064	9.31383	9.18922	11.7054	10.9264	10.186	9.99571	11.7384	11.0894	10.4655	10.8192	Similar to Putative uncharacterized protein (Ricinus communis) (uniref90:UniRef90_B9R895)	genome
c15d_11-A09-M13R_c		MELO3C010828	11.5816	10.9563	11.5937	11.9584	11.9902	10.5466	9.10626	8.34148	11.8321	11.8497	11.42	8.36894	11.5243	10.4662	10.0578	7.03622	Similar to Cyclin-A3-2 (Arabidopsis thaliana) (uniprot_sprot:sp|Q9C6A9|CCA32_ARATH)	genome
c15d_11-A10-M13R_c	MU54991	MELO3C011952	13.8514	14.1703	14.1968	13.9758	13.8297	14.1782	13.892	13.9557	13.5137	13.6604	14.2658	14.3009	13.5264	13.6928	13.6175	13.6132	Similar to PREDICTED: hypothetical protein (Vitis vinifera) (uniref90:UniRef90_UPI0001986251)	genome
c15d_11-B01-M13R_c	MU47472	MELO3C012012	8.12605	9.02063	11.3865	11.4412	9.50721	12.1106	12.8626	12.8431	9.1822	11.3721	12.2777	12.6795	9.21783	10.0885	11.1501	8.68143	Similar to RING-H2 finger protein ATL46 (Arabidopsis thaliana) (uniprot_sprot:sp|Q9FL07|ATL46_ARATH)	genome
c15d_11-B04-M13R_c	MU54992	MELO3C015218	11.8757	11.3765	11.2648	11.9302	11.1698	11.2006	11.3302	11.5302	11.78	11.3958	11.3188	11.2838	12.1513	11.3404	12.0365	11.993	Similar to V-type proton ATPase subunit F (Arabidopsis thaliana) (uniprot_sprot:sp|Q9ZQX4|VATF_ARATH)	genome
c15d_11-B05-M13R_c	MU47970	MELO3C015545	10.3639	10.3802	10.7578	11.0226	10.9043	10.6851	11.5471	11.5754	11.6428	11.3986	11.7344	12.1062	10.6944	10.4818	11.4168	11.5549	Similar to PREDICTED: hypothetical protein (Vitis vinifera) (uniref90:UniRef90_UPI000198427D)	genome
c15d_11-B06-M13R_c	MU54993	MELO3C012230	13.2864	13.2636	13.0553	12.5482	13.3237	13.649	13.171	13.0614	13.607	13.3233	13.0371	12.7599	13.3699	13.2125	11.8983	13.0699	Similar to Aluminum-activated malate transporter 4 (Arabidopsis thaliana) (uniprot_sprot:sp|Q9C6L8|ALMT4_ARATH)	genome
c15d_11-B12-M13R_c	MU54994	-	8.93678	10.5598	10.5303	11.1484	9.2535	9.98904	10.4997	10.8825	8.64165	8.92981	10.2553	10.0119	8.56354	9.3274	10.9611	9.34054	None	ICuGI
c15d_11-C03-M13R_c	MU54995	MELO3C006216	9.40018	9.35457	9.55259	9.38409	10.0221	9.61714	9.19409	9.51393	9.37051	9.84738	9.76844	9.90956	9.49029	9.98447	9.3105	9.8834	Similar to B3 domain-containing protein Os04g0386900 (Oryza sativa subsp. japonica) (uniprot_sprot:sp|Q7XLP4|Y4869_ORYSJ)	genome
c15d_11-C10-M13R_c	MU54996	MELO3C003927	6.47532	6.74065	7.27602	6.97312	5.90267	6.43555	6.951	6.7592	6.27504	7.74942	7.57642	6.65021	6.4073	6.71463	7.61344	7.07939	Similar to Proteasomal ubiquitin receptor ADRM1 (Xenopus tropicalis) (uniprot_sprot:sp|Q6P877|ADRM1_XENTR)	genome
c15d_11-C12-M13R_c	MU54997	MELO3C003573	11.8674	12.0773	11.0774	9.94708	10.2194	10.2207	10.0805	9.81363	10.9446	11.6997	11.5246	12.1715	11.5961	10.9247	9.83871	10.4552	None	genome
c15d_11-D01-M13R_c	MU54998	MELO3C022055	9.58803	9.80277	10.0641	10.6752	8.06807	9.5793	9.00794	9.40785	9.36839	9.8809	10.2266	9.66297	9.48752	9.56857	10.5015	10.5743	Similar to F-box/kelch-repeat protein At5g15710 (Arabidopsis thaliana) (uniprot_sprot:sp|Q9LFV5|FK111_ARATH)	genome
c15d_11-D02-M13R_c	MU54999	MELO3C023994	6.63343	6.77885	6.71603	6.12182	6.32988	7.19489	6.44978	6.22886	6.48389	6.93175	6.88161	7.21465	6.68621	6.33448	6.29606	6.57984	Similar to Putative uncharacterized protein (Ricinus communis) (uniref90:UniRef90_B9RVJ9)	genome
c15d_11-D04-M13R_c	MU55000	MELO3C021949	6.85857	6.94883	5.89921	5.84843	6.34429	5.96548	5.95854	5.92239	6.34734	7.12219	6.0027	6.22836	5.7821	6.13497	5.85348	5.77356	Similar to 4-hydroxy-3-methylbut-2-enyl diphosphate reductase (Cyanothece sp. (strain PCC 7425 / ATCC 29141)) (uniprot_sprot:sp|B8HWD3|ISPH_CYAP4)	genome
c15d_11-D10-M13R_c	MU55001	MELO3C018590	13.5569	13.4102	9.33194	9.28422	12.8834	11.8952	11.4174	10.5334	13.4894	9.54873	8.54289	8.17409	13.8343	12.4768	9.67569	9.03588	Similar to Root phototropism protein 3 (Arabidopsis thaliana) (uniprot_sprot:sp|Q9FMF5|RPT3_ARATH)	genome
c15d_11-E05-M13R_c		MELO3C009524	10.3841	10.6381	9.94952	10.961	12.0039	11.908	12.7724	12.0709	10.5447	10.4671	11.8527	11.4036	10.2614	10.2405	10.4273	9.07868	None	genome
c15d_11-E11-M13R_c	MU55002	-	8.64594	9.05972	9.2183	9.54629	8.64911	9.11897	9.44798	9.55341	8.59739	9.18649	9.49413	10.2829	8.85243	8.70545	9.904	9.6178	None	ICuGI
c15d_11-F01-M13R_c	MU55003	MELO3C026818	5.86417	5.77159	5.66799	6.32152	5.92119	6.0395	6.49302	6.37677	10.6002	10.029	9.78695	9.92546	5.8169	7.25226	5.80825	5.76538	None	genome
c15d_11-F05-M13R_c	MU55004	MELO3C005288	9.26526	10.7808	10.8959	10.9335	11.588	10.9396	11.198	11.5959	10.7638	11.347	11.0679	10.6374	9.98273	11.1705	11.2333	12.0237	Similar to F-box protein SKIP28 (Arabidopsis thaliana) (uniprot_sprot:sp|Q9ZU90|SKI28_ARATH)	genome
c15d_11-F07-M13R_c	MU55005	MELO3C023406	12.8305	12.3196	10.822	10.2483	11.3757	10.4457	9.31055	8.62093	12.7693	12.1146	11.4319	11.5237	13.1677	12.2098	10.0585	9.73097	Similar to Probable polygalacturonase At1g80170 (Arabidopsis thaliana) (uniprot_sprot:sp|Q94AJ5|PGLR5_ARATH)	genome
c15d_11-F10-M13R_c	MU55006	MELO3C012834	13.4033	13.2619	13.5668	13.7245	12.9591	13.5026	13.3138	13.464	13.2125	13.1749	13.3705	13.4294	13.0191	13.1647	13.3622	13.6865	Similar to WD repeat-containing protein 70 (Rattus norvegicus) (uniprot_sprot:sp|Q5EB92|WDR70_RAT)	genome
c15d_11-F12-M13R_c	MU55007	MELO3C017300	13.4911	13.4801	13.532	13.4438	13.8233	14.082	13.9488	13.7615	13.6323	13.9451	13.2027	12.9487	13.5344	13.7201	13.5804	12.9499	Similar to Whole genome shotgun sequence of line PN40024, scaffold_0.assembly12x (Fragment) (Vitis vinifera) (uniref90:UniRef90_D7SIY2)	genome
c15d_11-G07-M13R_c	MU55008	MELO3C014946	8.46601	8.75765	8.70619	8.76854	8.54633	8.70846	8.89782	9.2534	8.33512	8.48097	9.4231	9.48873	8.40086	8.33503	9.2395	8.54163	Similar to Putative uncharacterized protein (Glycine max) (uniref90:UniRef90_C6SWW6)	genome
c15d_11-H02-M13R_c		MELO3C015988	11.4554	10.7625	11.5625	12.503	12.4675	12.4847	12.7118	12.4451	11.4404	10.1994	12.6909	12.4357	11.192	9.94775	11.9945	12.0099	Similar to 60S ribosomal protein L19-2 (Arabidopsis thaliana) (uniprot_sprot:sp|Q9LUQ6|RL192_ARATH)	genome
c15d_11-H08-M13R_c	MU55009	MELO3C026585	14.3258	14.5246	13.5042	11.58	12.8749	11.5591	11.0705	11.4216	13.4785	14.1809	13.2206	12.8797	14.4386	14.2274	10.6419	12.1078	Similar to Protein kinase PVPK-1 (Phaseolus vulgaris PE=2 SV=1) (uniprot_sprot:sp|P15792|KPK1_PHAVU)	genome
c15d_11-H11-M13R_c	MU55010	-	5.17526	5.24399	5.58733	5.88389	5.62417	5.17114	5.52466	5.56616	5.66911	5.95203	5.43319	5.49009	5.6559	5.40839	5.97471	5.63787	None	ICuGI
c15d_12-A01-M13R_c	MU55011	-	9.70875	9.90416	8.56633	7.13342	8.87908	8.38986	8.34642	9.00881	10.0301	9.18168	9.26522	9.93841	10.0565	9.74728	6.89674	8.1794	None	ICuGI
c15d_12-A02-M13R_c	MU53422	MELO3C010244	11.4912	12.1355	12.6748	12.9823	13.2969	13.5674	13.5071	13.798	11.4455	13.097	12.7871	13.0616	9.91918	11.3554	8.82455	11.002	Similar to Apolipoprotein d, putative (Ricinus communis) (uniref90:UniRef90_B9SBY6)	genome
c15d_12-A09-M13R_c	MU55012	MELO3C016371	12.9041	12.795	13.1927	13.3581	13.0311	13.1459	12.9209	12.8858	12.7795	12.9359	13.0277	12.7631	12.9551	12.8654	13.2567	13.8575	Similar to Probable serine protease EDA2 (Arabidopsis thaliana) (uniprot_sprot:sp|Q1PF50|EDA2_ARATH)	genome
c15d_12-A12-M13R_c	MU55014	-	5.55827	5.74592	5.48702	5.11209	5.80189	5.60403	5.0842	5.92001	5.33738	6.41651	6.8115	7.29008	5.09584	5.48526	5.14941	5.19395	None	ICuGI
c15d_12-B03-M13R_c	MU55015	-	7.58653	7.45563	7.41748	6.375	7.98587	7.50601	7.20717	7.28189	8.18438	8.51476	8.31491	8.31049	8.58875	8.00465	7.45821	7.91225	None	ICuGI
c15d_12-B04-M13R_c	MU55016	MELO3C022140	11.8388	9.35106	7.81271	6.07228	9.06015	9.48994	7.55315	7.3799	10.0452	9.54524	9.78234	8.55854	10.7448	8.99764	8.44771	5.78414	Similar to Probable nucleoredoxin 1 (Arabidopsis thaliana) (uniprot_sprot:sp|O80763|NRX1_ARATH)	genome
c15d_12-B10-M13R_c	MU55017	MELO3C015764	10.4577	10.4392	11.3302	12.3141	10.1655	10.5005	8.90733	9.97463	10.4239	11.1688	10.8793	9.91436	10.2401	9.51132	10.3506	10.3748	Similar to F-box/LRR-repeat protein 17 (Arabidopsis thaliana) (uniprot_sprot:sp|Q8W104|FBL17_ARATH)	genome
c15d_12-C05-M13R_c	MU55018	MELO3C006505	10.4477	10.1894	6.6624	6.2011	9.9154	12.1429	12.4168	12.0272	12.1119	8.80065	9.43779	8.55649	12.6155	10.6048	5.64393	5.50362	Similar to Sulfate transporter 3.1 (Arabidopsis thaliana) (uniprot_sprot:sp|Q9SV13|SUT31_ARATH)	genome
c15d_12-C10-M13R_c	MU55019	MELO3C014155	13.0229	12.9119	13.2158	13.0676	12.9	12.9314	12.8322	12.6623	12.9897	13.1989	13.1352	13.4141	13.1336	13.0621	12.6802	13.0868	Similar to Transcription initiation factor TFIID subunit 6 (Schizosaccharomyces pombe) (uniprot_sprot:sp|O74462|TAF6_SCHPO)	genome
c15d_12-D05-M13R_c	MU55020	MELO3C012058	11.874	11.2283	10.8	9.35872	10.909	10.7571	9.94882	10.1518	11.5546	11.2188	10.9611	10.8586	11.5074	11.1363	10.1529	11.2483	Similar to Putative uncharacterized protein (Ricinus communis) (uniref90:UniRef90_B9S2D5)	genome
c15d_12-D09-M13R_c	MU55022	MELO3C003228	10.3313	10.0367	7.67365	6.58352	9.70242	7.28042	7.12402	6.89652	9.76021	9.24259	7.75463	8.31823	10.8338	9.32658	6.33051	6.38042	Similar to Laccase-4 (Arabidopsis thaliana) (uniprot_sprot:sp|O80434|LAC4_ARATH)	genome
c15d_12-D12-M13R_c	MU55023	MELO3C015626	12.5676	12.4701	12.7909	12.6645	12.3061	12.6381	12.5953	12.4916	12.2048	12.2847	12.1473	12.0264	12.1225	12.2685	12.8614	12.5777	None	genome
c15d_12-E04-M13R_c	MU55024	MELO3C010005	7.4395	5.78845	4.9737	4.61422	5.11228	4.62633	4.69893	4.82687	11.7571	7.32789	4.72365	4.732	5.0202	4.76957	4.76846	4.84424	Similar to Putative uncharacterized protein Sb02g002280 (Sorghum bicolor) (uniref90:UniRef90_C5X8T4)	genome
c15d_12-E07-M13R_c	MU55025	MELO3C015730	9.33226	9.34358	9.24552	9.21934	9.20081	8.58418	8.41848	8.3626	9.3121	9.5569	9.20702	9.07027	9.96645	9.49765	9.63007	10.938	Similar to UPF0420 protein C16orf58 homolog (Rattus norvegicus PE=2 SV=1) (uniprot_sprot:sp|Q499P8|CP058_RAT)	genome
c15d_12-F02-M13R_c	MU55026	MELO3C001656	8.94803	10.3412	9.93604	6.55332	10.2725	9.63558	10.5586	10.7164	9.86971	10.0733	9.74904	9.51187	9.82165	10.8715	8.84496	9.68835	None	genome
c15d_12-F09-M13R_c	MU53045	MELO3C006044	11.7766	10.9987	10.1272	10.4312	11.2531	10.3596	10.165	10.48	11.4378	10.2175	10.0371	10.3519	11.3128	10.9405	10.4157	11.6992	Similar to Putative uncharacterized protein (Cucumis melo subsp. melo) (uniref90:UniRef90_E5GCH7)	genome
c15d_12-G07-M13R_c	MU55027	MELO3C018316	11.0742	10.2205	10.4106	5.46193	9.528	8.35753	5.62577	5.40411	10.3504	9.07671	10.5461	9.51152	10.0626	9.51532	6.01027	5.2018	Similar to Subtilisin-like protease (Arabidopsis thaliana) (uniprot_sprot:sp|O65351|SUBL_ARATH)	genome
c15d_12-G08-M13R_c	MU55028	-	10.4545	11.1139	10.4726	10.7273	11.0643	10.9719	10.1708	10.2743	10.7771	10.8665	10.4245	10.4325	10.9728	11.2042	10.6981	11.4548	None	ICuGI
c15d_12-H05-M13R_c	MU55029	MELO3C014708	6.00865	7.41443	6.79221	6.41084	7.92698	6.06058	6.78989	6.3756	6.96509	8.52694	7.99916	8.8144	7.11149	7.84066	6.5571	6.36718	Similar to La-related protein 1 (Mus musculus) (uniprot_sprot:sp|Q6ZQ58|LARP1_MOUSE)	genome
c15d_12-H08-M13R_c	MU55030	MELO3C011157	13.1053	13.0123	13.5907	13.6154	13.0842	13.349	13.225	13.2913	13.081	13.1351	13.5264	13.8184	12.9267	12.9744	13.018	13.6759	Similar to Putative uncharacterized protein (Vitis vinifera) (uniref90:UniRef90_A5AMP9)	genome
c15d_13-A03-M13R_c	MU52282	MELO3C021919	11.5174	11.1306	11.5203	11.0935	11.0021	10.6523	10.9624	10.9884	11.2726	11.2493	11.0341	11.0368	11.8979	11.3514	11.1516	11.6616	Similar to Probable N-acetyl-gamma-glutamyl-phosphate reductase, chloroplastic (Arabidopsis thaliana) (uniprot_sprot:sp|Q93Z70|ARGC_ARATH)	genome
c15d_13-A10-M13R_c	MU55031	MELO3C026254	13.3462	13.5284	14.0343	13.8618	13.7408	13.7309	13.8038	13.9989	13.557	13.9978	13.8203	13.8801	13.4082	13.4375	14.1689	14.2413	Similar to Protein lap1 (Caenorhabditis elegans) (uniprot_sprot:sp|O61967|LAP1_CAEEL)	genome
c15d_13-B03-M13R_c	MU55032	-	9.07272	8.56628	8.17471	9.63121	9.57848	9.13509	8.2002	9.27697	9.01708	8.10633	8.69901	10.5513	9.3246	9.14582	9.35666	9.92671	None	ICuGI
c15d_13-B08-M13R_c	MU47981	MELO3C011150	9.84658	10.1206	11.1718	10.7709	10.5928	10.9437	11.594	11.0424	10.4634	11.4013	10.4899	10.87	10.8974	11.3227	12.2018	11.5294	Similar to Tocopherol cyclase, chloroplastic (Arabidopsis thaliana) (uniprot_sprot:sp|Q94FY7|TOCC_ARATH)	genome
c15d_13-B11-M13R_c	MU55033	MELO3C014457	11.1908	11.2514	11.5648	10.6534	12.1607	11.5274	12.2334	12.1221	11.3443	11.9627	11.7571	11.8532	11.657	11.5037	10.964	11.348	Similar to Glutamyl-tRNA(Gln) amidotransferase subunit A (Microcystis aeruginosa (strain NIES-843)) (uniprot_sprot:sp|B0JSX3|GATA_MICAN)	genome
c15d_13-C02-M13R_c	MU55034	-	5.65596	4.85728	4.33675	4.21192	4.43432	4.26337	4.23637	4.25952	5.17714	5.14474	4.90317	4.90544	5.72813	4.6601	4.55712	4.45841	None	ICuGI
c15d_13-C04-M13R_c	MU55035	MELO3C016991	10.6671	11.1659	11.7768	11.9615	10.7478	11.4076	11.7899	12.399	10.8668	11.4638	12.3353	12.0387	9.84422	10.3151	10.5356	10.5909	Similar to Heat shock protein 70 (Cucumis melo subsp. melo) (uniref90:UniRef90_E5GCC3)	genome
c15d_13-C08-M13R_c	MU55036	-	6.69785	5.32875	5.06974	4.773	4.59342	4.95794	4.84044	4.57225	5.38385	5.01619	5.1575	5.02499	5.95983	5.85903	4.70362	4.88562	None	ICuGI
c15d_13-D03-M13R_c	MU55037	-	8.48995	7.67752	5.95805	6.16153	7.15896	6.03939	7.23031	6.84676	7.34161	7.10123	5.16993	5.01173	7.67981	7.43185	6.46937	5.77706	None	ICuGI
c15d_13-D07-M13R_c	MU55038	-	11.3602	11.7866	11.5333	11.5106	11.54	11.621	11.1903	11.4163	11.487	11.0334	11.1421	11.4084	11.1651	10.936	11.5584	11.7485	None	ICuGI
c15d_13-D08-M13R_c	MU47819	MELO3C023606	12.8004	12.9227	11.5431	12.2807	13.0695	12.596	13.1662	13.6433	12.3477	11.4316	12.8483	12.6224	12.7501	12.2911	12.4063	12.4496	Similar to S-adenosylmethionine synthase 1 (Elaeagnus umbellata) (uniprot_sprot:sp|Q9AT56|METK1_ELAUM)	genome
c15d_13-E02-M13R_c	MU53633	MELO3C014751	11.5215	11.455	11.5044	11.1674	12.099	11.2195	11.2992	11.5066	11.8793	12.0648	11.4254	11.4309	11.8642	11.9477	10.8223	11.6253	Similar to WD repeat-containing protein LWD1 (Arabidopsis thaliana) (uniprot_sprot:sp|Q9LPV9|LWD1_ARATH)	genome
c15d_13-E11-M13R_c	MU55039	MELO3C013716	10.6205	10.2298	10.2159	10.3757	6.35005	6.31421	7.04958	7.2506	9.9004	9.28832	9.90012	10.3824	8.18308	7.42543	8.83011	8.47191	Similar to Predicted protein (Populus trichocarpa) (uniref90:UniRef90_B9IKY1)	genome
c15d_13-F03-M13R_c	MU55040	MELO3C010961	9.84473	8.84147	11.1862	8.77206	7.02397	7.04268	7.20962	6.24908	8.64202	9.94041	10.394	9.9674	9.43073	10.0504	8.14098	5.66903	Similar to Abscisic acid 8'-hydroxylase 4 (Arabidopsis thaliana) (uniprot_sprot:sp|Q9LJK2|ABAH4_ARATH)	genome
c15d_13-G04-M13R_c	MU55042	MELO3C007536	9.29862	8.51815	5.827	6.64388	8.36745	6.92277	6.13145	5.68324	9.14912	7.38534	8.1813	9.36752	8.91716	8.24369	5.82315	5.51919	Similar to L-ascorbate oxidase homolog (Nicotiana tabacum PE=2 SV=1) (uniprot_sprot:sp|P29162|ASOL_TOBAC)	genome
c15d_13-H03-M13R_c	MU53644	MELO3C021209	10.604	10.6553	10.6846	10.2128	10.833	10.2209	10.1246	10.1932	11.0634	11.3656	10.4171	10.4057	10.5641	10.5955	10.3334	10.0593	None	genome
c15d_13-H05-M13R_c	MU55043	MELO3C027119	9.56068	9.80016	8.1189	7.38172	12.4223	11.0852	9.97034	11.4603	10.6872	10.3389	9.48533	10.0068	11.7046	11.9549	10.1586	10	Similar to Protein SRG1 (Arabidopsis thaliana) (uniprot_sprot:sp|Q39224|SRG1_ARATH)	genome
c15d_13-H08-M13R_c	MU55044	MELO3C017342	12.9367	12.5207	13.0508	12.9626	12.6902	12.7871	12.7759	12.8423	12.8486	13.0807	12.765	13.2395	12.9028	12.7521	13.1015	13.3471	Similar to Cyclin-dependent kinase D-1 (Oryza sativa subsp. japonica) (uniprot_sprot:sp|P29620|CDKD1_ORYSJ)	genome
c15d_13-H10-M13R_c	MU45067	-	11.2266	11.2612	10.2456	11.1202	11.4152	11.4224	11.2042	11.2666	11.2293	10.207	11.0561	10.9877	10.6025	10.8044	9.06849	9.54119	conserved hypothetical protein [Ricinus communis]	ICuGI
c15d_13-H12-M13R_c	MU55045	MELO3C012405	14.16	14.1351	13.9482	14.1399	14.137	14.1247	13.9382	13.9636	14.1775	14.0347	14.1237	13.8141	13.8638	13.8259	14.0651	13.7684	Similar to Vacuolar protein sorting-associated protein 33 homolog (Arabidopsis thaliana) (uniprot_sprot:sp|Q94KJ7|VPS33_ARATH)	genome
c15d_14-A01-M13R_c	MU49347	MELO3C009764	9.56318	8.88829	9.14208	9.50489	9.17806	8.80308	8.94466	8.73896	9.52317	9.23824	9.08868	9.4008	9.59768	9.23546	9.86505	9.83652	Similar to Ribosomal RNA small subunit methyltransferase NEP1 (Homo sapiens) (uniprot_sprot:sp|Q92979|NEP1_HUMAN)	genome
c15d_14-A03-M13R_c	MU55046	-	4.57533	4.50304	4.3363	4.27029	4.44141	4.26407	4.10311	4.30492	4.43105	4.8837	4.40307	4.36886	4.62158	4.24982	4.58933	4.78895	None	ICuGI
c15d_14-A04-M13R_c	MU55047	MELO3C020121	5.49139	7.8527	6.18364	5.09512	5.47019	4.99592	5.0438	5.00993	10.9282	10.7429	8.76444	7.9852	5.06087	5.17562	4.8089	5.1243	Similar to LOB domain-containing protein 15 (Arabidopsis thaliana) (uniprot_sprot:sp|Q8L5T5|LBD15_ARATH)	genome
c15d_14-A12-M13R_c	MU55048	-	8.42939	13.8843	9.54413	5.5501	12.1211	8.90031	5.48987	5.69651	11.798	10.5113	7.32483	5.70841	10.0206	13.2903	6.92209	6.11786	None	ICuGI
c15d_14-B05-M13R_c		-	7.26048	6.80687	7.54033	9.2366	7.35319	7.86055	9.02563	8.4216	7.58613	5.39689	8.47978	7.78705	7.06685	6.75236	8.88994	8.96374	None	melogen
c15d_14-B08-M13R_c	MU55049	MELO3C015600	5.69793	5.68236	6.07169	5.85484	5.05925	4.78972	5.05574	4.98863	5.85702	6.34588	6.03832	6.59955	5.57377	5.6401	6.28968	6.90295	Similar to BTB/POZ and MATH domain-containing protein 4 (Arabidopsis thaliana) (uniprot_sprot:sp|Q9SRV1|BPM4_ARATH)	genome
c15d_14-B09-M13R_c	MU55050	MELO3C017981	7.04919	6.17215	6.10982	4.62676	10.9373	5.833	4.71168	4.57143	9.5933	8.83299	6.23232	5.29706	7.35664	8.24184	4.8127	4.96658	Similar to Gibberellin 20 oxidase 1 (Arabidopsis thaliana) (uniprot_sprot:sp|Q39110|GAOX1_ARATH)	genome
c15d_14-B11-M13R_c	MU55051	MELO3C012858	6.68092	6.28506	6.04361	6.12727	7.17557	6.54878	6.19613	7.49204	6.83591	6.49052	6.61534	6.67736	6.3412	6.58983	5.81586	5.89755	Similar to Putative uncharacterized protein (Ricinus communis) (uniref90:UniRef90_B9SV18)	genome
c15d_14-C01-M13R_c	MU55052	MELO3C024635	9.37906	8.27621	7.09063	6.47998	6.9784	6.58845	6.33767	6.48468	7.31791	7.57557	6.85913	7.43848	8.2145	7.49705	7.10783	6.84714	Similar to Protein phosphatase 2C and cyclic nucleotide-binding/kinase domain-containing protein (Arabidopsis thaliana) (uniprot_sprot:sp|Q9SL76|P2C19_ARATH)	genome
c15d_14-D01-M13R_c	MU55054	MELO3C002403	10.577	10.5913	9.4274	8.90042	8.88516	8.3002	10.0527	9.69957	9.29496	8.8316	8.61254	9.66393	10.2161	8.79912	8.1977	9.42305	Similar to Allantoate deiminase, chloroplastic (Arabidopsis thaliana) (uniprot_sprot:sp|O49434|AAH_ARATH)	genome
c15d_14-E03-M13R_c		MELO3C018689	14.2191	14.4206	14.6891	14.5693	14.5128	14.4115	14.9243	15.1221	14.2816	14.9338	14.8331	15.1101	14.4162	14.8431	14.3546	15.0983	Similar to Nuclear transcription factor Y subunit C-2 (Arabidopsis thaliana) (uniprot_sprot:sp|Q8LCG7|NFYC2_ARATH)	genome
c15d_14-E04-M13R_c	MU55055	MELO3C005805	9.12259	9.11698	8.7966	6.25053	9.68289	9.2719	7.31459	5.79305	9.6015	9.38228	9.01401	8.55691	8.68765	9.29993	6.52098	6.8663	Similar to Predicted protein (Populus trichocarpa) (uniref90:UniRef90_B9GJI1)	genome
c15d_14-E10-M13R_c	MU55056	MELO3C011777	10.3313	10.5179	11.5241	11.85	10.8948	11.134	11.6368	11.8268	10.6298	11.5834	11.295	11.285	10.6346	11.4848	11.6994	12.294	Similar to F-box/LRR-repeat protein At4g29420 (Arabidopsis thaliana) (uniprot_sprot:sp|Q9M0E1|FBL77_ARATH)	genome
c15d_14-E12-M13R_c	MU55057	MELO3C002642	11.6123	11.6711	11.6769	11.6455	11.4603	11.55	11.2657	11.0955	11.8802	12.1591	11.5505	11.9114	11.7265	11.8112	12.1501	11.8116	Similar to Uncharacterized protein YNL011C (Saccharomyces cerevisiae) (uniprot_sprot:sp|P53980|YNB1_YEAST)	genome
c15d_14-F01-M13R_c	MU55058	MELO3C008574	13.7196	13.3336	13.3574	14.7745	14.0451	13.4034	12.7998	12.4427	14.1601	12.5881	12.3313	12.7365	14.1822	13.644	15.4239	14.7007	Similar to Beta-glucosidase 42 (Arabidopsis thaliana) (uniprot_sprot:sp|Q9FIW4|BGL42_ARATH)	genome
c15d_14-F03-M13R_c	MU55059	MELO3C017799	10.6964	11.4837	12.1021	12.1723	11.2737	11.0427	11.2253	11.4752	11.4258	11.9761	12.345	12.2804	10.6095	11.0504	11.6657	12.4455	Similar to Whole genome shotgun sequence of line PN40024, scaffold_60.assembly12x (Fragment) (Vitis vinifera) (uniref90:UniRef90_D7UA85)	genome
c15d_14-F08-M13R_c	MU46265	MELO3C014484	13.6928	13.7819	13.8527	13.3618	13.5799	13.7654	14.1393	14.116	13.5163	13.6527	14.1432	14.144	13.4704	13.4758	13.3082	14.3934	Similar to Protein TIME FOR COFFEE (Arabidopsis thaliana) (uniprot_sprot:sp|Q94KE2|TIC_ARATH)	genome
c15d_14-G03-M13R_c	MU55061	-	4.58962	4.62811	4.68051	4.7731	4.61261	4.7385	4.62212	4.71995	4.5269	4.484	4.89737	4.75707	4.80279	4.59216	5.12136	5.12223	None	ICuGI
c15d_14-G08-M13R_c	MU55063	MELO3C005080	11.182	11.807	11.5701	10.9484	11.361	11.0521	11.5093	11.2806	11.2062	11.2991	11.8395	11.9211	10.8548	10.8294	10.9889	11.0956	Similar to Uncharacterized ATP-dependent helicase C23E6.02 (Schizosaccharomyces pombe) (uniprot_sprot:sp|O60177|YG42_SCHPO)	genome
c15d_14-G11-M13R_c	MU55064	MELO3C006056	11.3289	12.1658	12.0499	8.79163	12.3187	10.6721	8.93535	8.27602	12.0512	11.9319	10.4011	9.16208	11.8796	12.4184	8.00803	8.22218	Similar to Putative uncharacterized protein (Ricinus communis) (uniref90:UniRef90_B9RE18)	genome
c15d_14-H01-M13R_c	MU55065	MELO3C011501	11.8424	11.5936	10.5696	10.1215	11.8948	11.3465	11.3578	11.0395	11.4301	11.4447	11.055	10.8839	12.1212	11.7283	10.8554	11.5343	Similar to Putative uncharacterized protein (Ricinus communis) (uniref90:UniRef90_B9RXZ7)	genome
c15d_14-H04-M13R_c	MU55066	MELO3C011441	9.36734	10.2684	9.61671	8.6359	8.33847	8.68679	7.44718	7.66501	10.1764	9.59442	9.56961	9.87979	9.9682	9.97116	5.92033	8.31654	Similar to Uncharacterized UDP-glucosyltransferase At1g05675 (Arabidopsis thaliana) (uniprot_sprot:sp|P0C7P7|Y1567_ARATH)	genome
c15d_14-H07-M13R_c	MU45418	MELO3C002600	13.267	12.8864	12.4214	12.422	12.7419	12.5531	11.8329	12.6362	13.2558	12.654	12.4475	12.565	13.1753	12.7032	12.4818	11.9396	Similar to Whole genome shotgun sequence of line PN40024, scaffold_181.assembly12x (Fragment) (Vitis vinifera) (uniref90:UniRef90_E0CVZ1)	genome
c15d_14-H08-M13R_c	MU44545	MELO3C016913	14.9959	13.822	11.484	13.0716	13.1578	10.6836	9.35143	9.42387	14.8308	11.7556	11.7806	12.7014	15.2099	13.9078	14.1467	10.3739	Similar to Putative uncharacterized protein (Glycine max) (uniref90:UniRef90_C6SX96)	genome
c15d_14-H11-M13R_c	MU55067	MELO3C008345	10.6859	11.3229	10.4434	9.72412	10.8127	10.5101	10.3863	9.95445	11.2799	11.1829	11.0095	11.0517	10.8497	10.9998	10.0018	9.43327	Similar to Predicted protein (Populus trichocarpa) (uniref90:UniRef90_B9H7R4)	genome
c15d_15-A07-M13R_c	MU55069	MELO3C024844	12.9677	12.7019	12.4004	12.1897	12.0105	12.363	12.1706	12.4191	12.5616	12.0772	12.5485	12.2168	12.3827	12.1525	11.5538	11.865	Similar to Putative uncharacterized protein (fabids) (uniref90:UniRef90_C6T3W6)	genome
c15d_15-A08-M13R_c	MU55070	-	8.25248	8.02251	11.4237	10.3175	9.09291	13.3364	13.4791	11.8492	9.53953	9.9278	11.9733	11.8525	8.05937	7.68476	10.0383	11.0513	None	ICuGI
c15d_15-A10-M13R_c	MU44402	MELO3C003038	14.3794	14.6373	14.6706	14.4633	14.2017	14.7787	14.4512	14.3772	14.2371	14.1278	14.4981	13.9072	13.812	13.8097	14.8463	14.35	Similar to Ubiquitin-fold modifier 1 (Arabidopsis thaliana) (uniprot_sprot:sp|Q9CA23|UFM1_ARATH)	genome
c15d_15-B05-M13R_c	MU55071	-	9.58094	11.6086	11.4491	12.0667	8.95294	11.31	12.8249	12.6521	8.44578	10.0845	12.4481	12.2089	9.80109	10.5506	11.4407	12.9879	None	ICuGI
c15d_15-B10-M13R_c	MU55073	MELO3C021425	10.1128	10.1323	10.3086	10.2082	9.5849	9.2952	9.94503	9.99902	10.5923	11.2842	11.1016	11.4693	10.9917	10.8306	9.95695	8.16708	Similar to Catalytic, putative (Ricinus communis) (uniref90:UniRef90_B9SCS4)	genome
c15d_15-C01-M13R_c	MU55074	MELO3C025062	12.4069	12.3364	12.4127	12.5541	12.4893	12.1047	12.5045	12.5648	12.6588	12.7816	12.7869	12.8572	12.2901	12.2623	12.7441	13.2529	None	genome
c15d_15-E01-M13R_c		MELO3C004195	9.84099	9.68506	8.31541	6.9849	7.9846	6.84329	6.56608	7.65744	13.2635	12.9065	11.0718	8.64484	9.41549	8.25421	6.37308	7.47148	Similar to Putative uncharacterized protein (Glycine max) (uniref90:UniRef90_C6SVT0)	genome
c15d_15-E07-M13R_c	MU55075	MELO3C005932	10.847	11.3627	10.753	11.195	11.4255	11.365	10.4928	10.4338	11.5111	10.8471	10.8049	10.4889	10.6002	11.3935	11.1967	10.3996	Similar to Whole genome shotgun sequence of line PN40024, scaffold_48.assembly12x (Fragment) (Vitis vinifera) (uniref90:UniRef90_D7U850)	genome
c15d_15-F03-M13R_c	MU55076	-	9.62833	10.0345	10.2325	10.8664	9.3248	9.93799	9.93312	10.3101	9.90819	10.3641	10.501	10.8252	9.98829	10.4387	10.6304	10.2048	None	ICuGI
c15d_15-F12-M13R_c	MU45500	MELO3C002550	14.4927	14.6715	15.0226	14.9206	14.5883	14.8878	14.9811	15.1303	14.7083	15.0183	14.8642	14.9444	14.5867	14.8492	14.6333	15.0635	None	genome
c15d_15-G03-M13R_c	MU45288	MELO3C002174	6.7331	6.91328	7.57136	8.39891	7.0386	6.8543	7.5333	8.89247	6.67021	8.31441	7.67854	7.63201	6.66026	6.87663	9.34481	9.75091	Similar to GEM-like protein 4 (Arabidopsis thaliana) (uniprot_sprot:sp|Q9FTA0|GEML4_ARATH)	genome
c15d_15-G08-M13R_c	MU54337	MELO3C021071	9.73196	9.54577	9.07113	9.56891	8.03324	8.20605	7.70793	8.03983	9.68121	9.74595	9.78654	9.50712	10.0311	9.48907	9.6129	10.6047	Similar to GTP cyclohydrolase 1 (Dictyostelium discoideum) (uniprot_sprot:sp|Q94465|GCH1_DICDI)	genome
c15d_15-G09-M13R_c	MU55078	MELO3C008583	12.6731	12.7468	13.2599	13.2838	12.2369	13.6115	13.8088	13.9148	12.6189	13.0305	13.0047	12.9561	12.507	12.7798	13.0556	12.3139	Similar to Mitotic-spindle organizing protein 1B (Arabidopsis thaliana) (uniprot_sprot:sp|Q9M0N8|MZT1B_ARATH)	genome
c15d_15-G10-M13R_c	MU55079	MELO3C013689	11.973	12.0595	11.8141	12.1195	11.7388	11.5871	11.5475	11.4568	12.1322	11.6411	11.9823	11.9404	11.8862	12.0017	12.7044	12.4308	Similar to Putative uncharacterized protein (Vitis vinifera) (uniref90:UniRef90_A5BCS4)	genome
c15d_15-G11-M13R_c	MU49349	MELO3C003744	13.153	13.3087	13.5735	13.7008	12.3944	12.1889	12.9343	13.1185	12.8528	13.3401	13.515	13.5972	12.8178	13.009	13.6866	13.9463	Similar to Putative uncharacterized protein (Ricinus communis) (uniref90:UniRef90_B9R8B2)	genome
c15d_15-G12-M13R_c	MU49788	MELO3C016789	13.155	13.7792	10.7569	12.9431	13.0318	13.1916	13.7021	13.9347	12.4512	13.1702	13.7535	13.9363	13.9136	13.5347	12.0392	12.6686	Similar to Transcription factor MYB44 (Arabidopsis thaliana) (uniprot_sprot:sp|Q9FDW1|MYB44_ARATH)	genome
c15d_15-H01-M13R_c	MU55080	MELO3C004460	12.4475	12.3192	13.3101	14.0169	12.7685	13.3843	13.5304	13.644	12.6481	12.9077	12.874	13.4808	12.6271	12.8273	13.7062	13.9163	Similar to BRCA1-associated protein (Homo sapiens) (uniprot_sprot:sp|Q7Z569|BRAP_HUMAN)	genome
c15d_15-H02-M13R_c	MU44308	MELO3C021894	13.5061	13.488	13.1805	13.375	13.5948	13.0358	13.1513	13.2333	13.8402	13.5035	13.2414	13.362	13.7188	13.6967	13.4057	13.0549	Similar to Peptidyl-tRNA hydrolase 2, mitochondrial (Homo sapiens) (uniprot_sprot:sp|Q9Y3E5|PTH2_HUMAN)	genome
c15d_15-H03-M13R_c	MU53870	MELO3C021917	11.1305	10.8012	10.0871	9.44475	11.0469	10.2076	10.2983	8.839	10.7923	10.5049	10.0752	10.0843	11.1693	10.8881	8.12464	7.23501	Similar to Whole genome shotgun sequence of line PN40024, scaffold_63.assembly12x (Fragment) (Vitis vinifera) (uniref90:UniRef90_D7TPP2)	genome
c15d_15-H04-M13R_c	MU55081	MELO3C004272	7.4304	6.13322	6.84685	5.31173	5.62264	5.26477	5.49632	5.65806	6.05209	6.31769	5.80606	5.50755	7.55349	6.97303	5.64086	7.02735	Similar to Cyclin-P3-1 (Oryza sativa subsp. japonica) (uniprot_sprot:sp|Q75HV0|CCP31_ORYSJ)	genome
c15d_15-H05-M13R_c	MU55082	MELO3C014109	14.3012	14.4067	14.1696	12.835	13.2654	14.0927	13.6841	12.7951	14.5093	14.0235	13.7336	13.5146	14.0853	14.1556	10.9439	10.3541	Similar to Uncharacterized membrane protein At1g06890 (Arabidopsis thaliana) (uniprot_sprot:sp|Q8RXL8|Y1689_ARATH)	genome
c15d_15-H06-M13R_c	MU45501	MELO3C026566	10.8398	10.3926	8.62515	6.75766	9.96607	9.14847	8.29019	9.02038	11.3636	11.4499	10.526	9.73621	11.7692	9.65264	7.71385	8.20292	Similar to Predicted protein (Populus trichocarpa) (uniref90:UniRef90_B9HT34)	genome
c15d_16-A02-M13R_c	MU47459	MELO3C022707	14.2045	14.1901	14.1665	13.6546	14.4025	13.7904	13.9006	14.0547	14.5435	14.7296	14.3359	14.4349	14.5193	14.6169	13.7103	14.1694	Similar to Ubiquitin-conjugating enzyme E2 34 (Arabidopsis thaliana) (uniprot_sprot:sp|Q9SHI7|UBC34_ARATH)	genome
c15d_16-A05-M13R_c	MU55083	MELO3C025278	6.24444	6.74913	6.99555	6.5048	6.14284	7.09834	7.19718	7.15492	5.68039	6.53263	6.93119	7.01564	6.00612	5.56043	7.65622	7.90578	Similar to Whole genome shotgun sequence of line PN40024, scaffold_56.assembly12x (Fragment) (Vitis vinifera) (uniref90:UniRef90_D7TKV8)	genome
c15d_16-A06-M13R_c	MU55084	MELO3C005626	8.84461	8.99377	9.05759	8.75714	9.15473	9.09716	8.59943	8.54817	9.15031	9.40164	10.1411	11.0454	9.50764	9.57665	7.83235	8.93391	Similar to PREDICTED: hypothetical protein (Vitis vinifera) (uniref90:UniRef90_UPI0001982C33)	genome
c15d_16-A11-M13R_c	MU55085	MELO3C014486	13.1085	11.8542	11.5554	7.82226	8.52954	6.87889	6.83567	6.56738	11.1686	10.1717	8.09961	8.05106	11.4757	11.4014	7.10643	6.93963	Similar to Mavicyanin (Cucurbita pepo PE=1 SV=1) (uniprot_sprot:sp|P80728|MAVI_CUCPE)	genome
c15d_16-B02-M13R_c	MU49084	MELO3C004205	11.66	12.0872	11.7731	11.9011	11.8828	11.3474	11.7095	12.0724	12.1383	12.305	11.9734	12.1079	12.1928	12.2499	12.0482	12.015	Similar to Syntaxin-43 (Arabidopsis thaliana) (uniprot_sprot:sp|Q9SUJ1|SYP43_ARATH)	genome
c15d_16-B07-M13R_c	MU55086	-	7.72104	8.09374	7.92977	7.86881	8.96382	7.77143	7.8478	8.3059	8.25323	8.5404	8.36714	8.20917	8.42069	8.50603	8.32684	9.41818	hypothetical protein [Cleome spinosa]	ICuGI
c15d_16-B12-M13R_c	MU45392	MELO3C009550	10.8258	11.6293	11.8997	10.7546	11.0714	11.763	11.8848	11.8394	11.2819	11.5917	10.4515	9.19636	11.6193	11.3458	11.4166	11.2461	Similar to 33 kDa ribonucleoprotein, chloroplastic (Nicotiana sylvestris PE=1 SV=1) (uniprot_sprot:sp|P19684|ROC5_NICSY)	genome
c15d_16-C09-M13R_c	MU55087	MELO3C013666	12.2051	12.2834	12.467	12.6032	12.138	12.4658	12.5837	12.8426	12.4461	12.2921	12.5551	12.8067	12.1664	12.344	12.6468	13.1101	Similar to Probable NOT transcription complex subunit VIP2 (Fragment) (Nicotiana benthamiana) (uniprot_sprot:sp|Q52JK6|VIP2_NICBE)	genome
c15d_16-C10-M13R_c	MU55088	MELO3C021734	5.65322	5.17738	5.15039	5.34854	5.18858	5.0208	4.63229	4.73282	5.68904	5.8462	5.19718	4.93235	5.09253	5.27706	6.44766	5.87042	Similar to 14 kDa zinc-binding protein (Zea mays) (uniprot_sprot:sp|P42856|ZB14_MAIZE)	genome
c15d_16-C11-M13R_c	MU55089	MELO3C013485	10.0532	10.2609	9.84802	10.0993	9.46927	8.16697	8.21548	9.00702	9.66365	9.51998	9.31801	9.54823	9.39161	9.98619	9.63111	10.3589	Similar to CMP-sialic acid transporter (Homo sapiens) (uniprot_sprot:sp|P78382|S35A1_HUMAN)	genome
c15d_16-D02-M13R_c	MU55090	MELO3C004336	13.33	13.4943	13.6203	13.2885	13.0007	12.8286	13.4128	13.3379	13.0355	13.3284	13.4493	13.5672	13.274	13.1113	13.7063	14.0564	Similar to Probable cation-transporting ATPase (Arabidopsis thaliana) (uniprot_sprot:sp|Q9LT02|ATY1_ARATH)	genome
c15d_16-D05-M13R_c	MU55091	MELO3C018897	10.5459	11.0899	8.70093	6.32165	9.67466	6.92186	5.20267	5.24073	11.4909	8.74702	6.87062	6.15233	11.0227	10.1894	6.76265	7.05767	Similar to DUF246 domain-containing protein At1g04910 (Arabidopsis thaliana) (uniprot_sprot:sp|Q8W486|Y1491_ARATH)	genome
c15d_16-D07-M13R_c	MU55092	-	6.09535	5.15208	5.41371	5.88468	5.26144	5.32425	5.26456	5.4821	5.19573	5.23265	5.66779	5.51209	5.08875	5.47009	5.48626	6.24157	None	ICuGI
c15d_16-D08-M13R_c	MU55093	MELO3C013091	9.36065	8.64577	8.60252	8.04613	8.60425	8.43509	9.11685	9.05155	9.40877	8.9271	8.15833	8.40706	9.57606	9.22851	8.56134	8.26157	Similar to Putative oxidoreductase GLYR1 (Gallus gallus) (uniprot_sprot:sp|Q5ZLS7|GLYR1_CHICK)	genome
c15d_16-D11-M13R_c	MU48943	MELO3C004699	7.66508	8.2096	9.24575	9.76734	8.67233	9.14492	8.91661	9.41162	8.49018	9.25848	9.03596	9.09678	8.59777	9.26396	10.3205	9.80511	Similar to Predicted protein (Populus trichocarpa) (uniref90:UniRef90_B9NAA9)	genome
c15d_16-D12-M13R_c	MU55094	-	5.04855	4.42025	4.5659	4.37282	4.5029	4.41249	4.46934	4.49547	7.99609	5.85581	6.81783	6.45244	5.25059	5.36324	4.81051	4.68744	None	ICuGI
c15d_16-E02-M13R_c	MU54241	MELO3C004033	13.4777	13.5373	13.0955	12.108	12.5566	12.572	11.7299	11.659	12.8277	12.6573	12.3169	11.3101	12.4694	12.8303	10.7592	11.1404	Similar to Putative uncharacterized protein (Fragment) (Ricinus communis) (uniref90:UniRef90_B9T892)	genome
c15d_16-E03-M13R_c	MU45616	MELO3C020888	12.3468	11.2842	10.2256	9.30109	13.1914	10.5547	10.997	10.6989	12.6031	11.5024	11.1579	12.1335	12.3991	11.7088	9.26632	10.1049	Similar to Serine/threonine-protein kinase SRK2I (Arabidopsis thaliana) (uniprot_sprot:sp|Q39193|SRK2I_ARATH)	genome
c15d_16-E09-M13R_c	MU55095	MELO3C010270	11.2478	9.60017	8.34246	7.90581	12.5406	11.0936	9.59255	8.4524	11.2602	10.2857	8.04152	7.14838	8.27437	7.89959	7.34201	8.57517	Similar to Putative uncharacterized protein (Ricinus communis) (uniref90:UniRef90_B9T2P1)	genome
c15d_16-F06-M13R_c	MU55098	MELO3C021114	11.233	11.2971	10.6877	10.3464	11.2123	11.5883	10.5958	10.6101	11.006	10.4687	11.1028	10.8566	11.1513	10.5472	10.3837	10.2004	Similar to Ras-related protein ARA-1 (Arabidopsis thaliana) (uniprot_sprot:sp|P19892|ARA1_ARATH)	genome
c15d_16-F08-M13R_c	MU55099	MELO3C002226	11.4596	12.3285	11.9854	10.3938	11.0839	11.9641	12.0192	11.263	10.1175	11.9863	10.9484	10.0268	10.6538	10.5746	11.0948	10.4851	Similar to Polynucleotide 5'-hydroxyl-kinase NOL9 (Arabidopsis thaliana) (uniprot_sprot:sp|Q8VYP6|NOL9_ARATH)	genome
c15d_16-G03-M13R_c	MU55100	-	7.35642	7.15881	7.0536	6.58264	6.98335	6.07211	5.36779	5.74739	8.46154	8.55776	8.70964	8.90405	7.98472	7.96525	7.07573	7.69914	None	ICuGI
c15d_16-G04-M13R_c	MU55101	MELO3C021637	11.2845	11.2394	11.035	10.9709	11.3534	10.7314	11.1746	11.6648	11.4174	11.9462	11.2397	11.6973	11.5611	11.3867	11.0218	11.3092	Similar to PREDICTED: hypothetical protein (Vitis vinifera) (uniref90:UniRef90_UPI0001984728)	genome
c15d_16-G07-M13R_c	MU48062	MELO3C009150	10.663	10.8164	10.8012	11.1687	12.0342	11.5099	11.1095	10.7473	11.4223	11.2599	10.8378	11.2164	11.148	11.3259	10.8074	9.63978	Similar to Monothiol glutaredoxin-S16, chloroplastic (Arabidopsis thaliana) (uniprot_sprot:sp|Q8H7F6|GRS16_ARATH)	genome
c15d_16-G08-M13R_c	MU47935	MELO3C008125	10.323	10.0946	10.1634	11.3037	8.66246	10.545	11.0716	11.108	10.4839	9.76906	10.3212	9.10885	9.3608	9.27341	11.5765	10.85	Similar to Putative uncharacterized protein (Ricinus communis) (uniref90:UniRef90_B9T6K4)	genome
c15d_16-H04-M13R_c	MU55102	MELO3C016139	12.142	12.334	12.349	12.0125	11.9145	12.0525	12.5681	12.7407	12.2488	12.6442	12.5393	12.2984	12.3153	12.2619	12.08	12.9309	Similar to Mitogen-activated protein kinase 19 (Arabidopsis thaliana) (uniprot_sprot:sp|Q9LUC3|MPK19_ARATH)	genome
c15d_16-H07-M13R_c	MU55103	MELO3C009540	9.37623	8.92407	10.2174	10.6439	9.60777	10.0979	10.2203	10.4862	8.83546	9.5178	10.0333	9.78417	9.17701	8.93462	10.9429	11.2102	Similar to Predicted protein (Populus trichocarpa) (uniref90:UniRef90_B9H9A8)	genome
c15d_16-H11-M13R_c	MU55104	MELO3C017994	5.38463	5.4639	6.3703	5.5705	5.28864	5.23421	5.6413	5.6407	5.14244	5.10299	6.68911	6.41667	5.22367	6.22851	4.96174	5.30661	Similar to Coleoptile phototropism protein 1 (Oryza sativa subsp. japonica) (uniprot_sprot:sp|Q5KS50|NPH3_ORYSJ)	genome
c15d_17-A06-M13R_c	MU47471	MELO3C026234	12.1045	12.1532	12.0457	11.9411	12.5776	11.9335	12.0926	12.1799	12.6255	12.8619	12.7935	12.9509	12.3196	12.2537	12.2557	13.0537	Similar to Elongator complex protein 3 (Oryza sativa subsp. japonica) (uniprot_sprot:sp|Q7X7L3|ELP3_ORYSJ)	genome
c15d_17-A07-M13R_c	MU49847	MELO3C002203	11.415	12.1727	12.9784	12.5434	12.1517	12.8543	13.3489	13.2719	11.5705	12.8799	12.9156	12.8129	12.0327	12.0044	13.2902	13.4467	Similar to Probable aldehyde dehydrogenase (Linum usitatissimum) (uniprot_sprot:sp|Q40255|ALDH_LINUS)	genome
c15d_17-B04-M13R_c	MU50716	-	7.31801	7.04211	7.50716	6.58656	6.68965	6.02173	6.28786	6.53586	6.87404	7.64821	6.65383	7.25218	6.86795	6.04987	6.33498	6.34543	None	ICuGI
c15d_17-B05-M13R_c	MU55105	-	7.71737	8.48919	8.67405	9.05881	8.33251	8.70409	9.6058	9.10281	7.56394	7.34083	9.64585	8.77808	8.02376	8.40988	9.03254	8.44582	None	ICuGI
c15d_17-B07-M13R_c	MU55106	MELO3C014566	13.1692	13.0509	12.8051	12.539	12.4621	12.6379	12.04	12.0207	12.995	12.7086	12.4577	12.3436	12.8136	12.7017	12.2996	12.6018	Similar to Probable E3 ubiquitin-protein ligase HERC1 (Homo sapiens) (uniprot_sprot:sp|Q15751|HERC1_HUMAN)	genome
c15d_17-B08-M13R_c	MU45372	MELO3C022236	10.9172	10.6084	10.9148	9.95848	9.90142	10.8549	10.3184	9.73437	9.89712	10.127	9.94599	9.36353	11.1405	11.2913	10.9769	10.4085	Similar to Whole genome shotgun sequence of line PN40024, scaffold_21.assembly12x (Fragment) (Vitis vinifera) (uniref90:UniRef90_D7SLU5)	genome
c15d_17-B09-M13R_c	MU55107	MELO3C008405	11.8842	12.0002	12.7135	13.377	11.6906	12.4553	12.8439	12.8749	11.7339	12.2918	12.4193	12.8576	11.7315	11.9598	13.4585	13.2783	Similar to Transmembrane protein 184C (Pongo abelii) (uniprot_sprot:sp|Q5RET6|T184C_PONAB)	genome
c15d_17-B11-M13R_c	MU55108	MELO3C003186	8.1893	9.68641	9.40214	7.06175	8.01514	9.24942	7.1884	8.94245	9.55479	7.48607	6.63338	5.36888	8.2193	5.95136	6.41108	7.5515	Similar to Whole genome shotgun sequence of line PN40024, scaffold_7.assembly12x (Fragment) (Vitis vinifera) (uniref90:UniRef90_D7THF5)	genome
c15d_17-B12-M13R_c	MU44073	MELO3C023490	13.2162	12.0615	12.563	10.4086	12.4506	11.597	8.95225	7.8473	12.4231	11.5112	10.6836	10.3341	13.3069	12.7726	10.6098	11.0657	Similar to Predicted protein (Populus) (uniref90:UniRef90_B9GLS1)	genome
c15d_17-C01-M13R_c	MU46770	MELO3C024083	14.3431	14.2038	13.0776	13.7407	14.3439	13.6676	13.7486	14.1872	13.9872	13.4492	13.6716	13.8228	14.4752	13.85	14.7688	14.5367	Similar to Beta-fructofuranosidase, putative (rosids) (uniref90:UniRef90_B9SLD4)	genome
c15d_17-C02-M13R_c	MU55109	MELO3C014387	10.9475	11.2186	11.1137	11.056	10.0156	10.8883	11.2483	11.058	11.1085	11.0296	10.8472	10.8746	10.9261	11.0478	11.6318	11.6308	Similar to CDK5RAP1-like protein (Oryza sativa subsp. japonica) (uniprot_sprot:sp|Q2R1U4|CK5P1_ORYSJ)	genome
c15d_17-C04-M13R_c	MU52182	MELO3C007871	11.6477	11.8541	8.80916	8.39378	10.133	7.73686	7.78653	8.30402	12.3542	9.9893	8.82209	8.9036	12.3768	11.5578	8.84216	9.10645	Similar to Probable dimethyladenosine transferase (Bos taurus) (uniprot_sprot:sp|Q2KHT8|DIMT1_BOVIN)	genome
c15d_17-C05-M13R_c	MU48361	-	12.0483	11.675	10.7773	9.93009	11.2985	11.5167	11.6081	11.5437	11.4694	11.6719	11.2519	11.9605	12.2251	11.6048	8.10997	8.79059	AP2 domain-containing transcription factor [Populus trichocarpa]	ICuGI
c15d_17-C06-M13R_c	MU53865	MELO3C019851	10.4761	10.2976	10.7132	10.1116	9.96466	10.4573	10.6204	10.6884	10.6888	11.2008	10.5656	11.0293	10.4057	10.371	10.7688	11.2173	Similar to Whole genome shotgun sequence of line PN40024, scaffold_19.assembly12x (Fragment) (Vitis vinifera) (uniref90:UniRef90_D7TM13)	genome
c15d_17-C07-M13R_c	MU49370	MELO3C006278	7.46299	5.3227	5.58172	5.40316	5.35596	5.20799	5.476	7.11746	8.49417	6.17343	5.71373	5.25633	7.29889	7.35668	5.41535	6.2852	Similar to RING-H2 finger protein ATL51 (Arabidopsis thaliana) (uniprot_sprot:sp|Q9SRQ8|ATL51_ARATH)	genome
c15d_17-C08-M13R_c	MU55110	MELO3C007628	10.2254	10.8201	11.8951	11.3385	11.55	11.3251	12.0165	11.2646	10.8797	11.6085	11.6629	11.8439	11.3202	11.4692	10.2057	9.78915	Similar to Cyclin-D5-1 (Arabidopsis thaliana) (uniprot_sprot:sp|Q2V3B2|CCD51_ARATH)	genome
c15d_17-C10-M13R_c	MU55111	MELO3C025383	6.16186	5.07052	4.66043	4.70654	4.54915	4.74303	4.61104	4.45813	7.7324	5.68049	5.19488	4.5021	6.28752	8.42804	5.20726	4.61346	Similar to 1-acyl-sn-glycerol-3-phosphate acyltransferase (Cocos nucifera PE=1 SV=1) (uniprot_sprot:sp|Q42670|PLSC_COCNU)	genome
c15d_17-D12-M13R_c	MU43171	MELO3C009114	11.8715	12.339	12.3891	12.2004	11.8139	11.9924	12.2278	12.1627	11.7007	12.2333	12.3097	12.0994	11.9204	11.5497	12.6692	13.1304	Similar to Putative uncharacterized protein (Ricinus communis) (uniref90:UniRef90_B9T651)	genome
c15d_17-F12-M13R_c	MU55113	MELO3C017741	8.58128	9.50385	10.0048	9.72768	11.253	10.6772	10.6845	10.9658	10.1922	10.8483	9.78042	9.06512	9.73642	10.7651	9.14238	10.443	Similar to Putative uncharacterized protein (Ricinus communis) (uniref90:UniRef90_B9RMD0)	genome
c15d_17-G02-M13R_c	MU55114	-	8.61917	7.90335	8.3998	9.86039	7.87953	8.06938	8.35567	8.81579	8.22927	8.0109	7.92229	8.1903	8.46066	8.04125	10.862	9.57325	predicted protein [Populus trichocarpa]	ICuGI
c15d_17-G08-M13R_c	MU55115	MELO3C003560	11.6355	11.7317	11.753	11.22	12.1447	11.5863	12.0468	11.6378	11.7142	11.9596	11.2805	11.3589	11.7075	11.7024	11.6956	12.138	Similar to Seryl-tRNA synthetase (Treponema denticola) (uniprot_sprot:sp|Q73KB2|SYS_TREDE)	genome
c15d_17-G11-M13R_c	MU51043	MELO3C004152	11.153	11.0015	11.0296	11.3425	10.5989	10.9626	10.6092	10.8109	11.092	10.7584	11.1708	10.7941	10.9001	10.7434	11.4337	11.3946	Similar to Putative uncharacterized protein (Ricinus communis) (uniref90:UniRef90_B9RFR0)	genome
c15d_17-H06-M13R_c	MU55117	MELO3C015719	11.273	11.9561	11.4646	11.297	11.6519	11.2611	11.3366	11.1796	11.7963	11.3672	11.7975	11.5932	12.0214	12.0885	11.2413	11.695	Similar to U-box domain-containing protein 3 (Arabidopsis thaliana) (uniprot_sprot:sp|Q8GWV5|PUB3_ARATH)	genome
c15d_17-H11-M13R_c	MU55118	MELO3C006755	9.79192	10.879	11.1197	9.55029	10.6833	10.1165	10.549	10.7558	10.8375	11.7751	10.4007	7.70034	10.4247	11.3535	9.99057	9.85719	Similar to Diacylglycerol acyltransferase (Cucumis melo subsp. melo) (uniref90:UniRef90_E5GC43)	genome
c15d_18-A02-M13R_c	MU55119	MELO3C022065	13.4122	13.2554	13.0253	12.9428	12.49	12.8926	13.1089	13.0838	13.1537	13.1097	13.3472	12.8748	12.9608	12.8245	13.0828	13.0201	Similar to Putative nuclear matrix constituent protein 1-like protein (Arabidopsis thaliana) (uniprot_sprot:sp|Q9FLH0|NMCP_ARATH)	genome
c15d_18-A06-M13R_c	MU55121	MELO3C007158	10.8399	11.5306	11.8169	11.0103	11.2005	11.3197	11.1957	11.484	12.3043	13.164	12.3084	12.0247	11.8395	12.568	11.9636	12.2151	Similar to Probable calcium-activated outward-rectifying potassium channel 6 (Arabidopsis thaliana) (uniprot_sprot:sp|Q9SVV6|KCO6_ARATH)	genome
c15d_18-A07-M13R_c	MU55122	-	7.72142	7.33354	6.58986	8.04247	6.17309	7.28661	6.97238	6.69637	6.4572	6.50468	7.06206	6.74363	6.72707	6.10993	7.59766	8.02198	hypothetical protein [Vitis vinifera]	ICuGI
c15d_18-A08-M13R_c	MU55123	MELO3C017016	14.4698	15.1693	14.3303	13.7319	15.0394	14.3031	14.5916	14.4237	14.6995	14.8038	14.9567	14.1129	15.1137	15.1838	14.0159	14.8535	Similar to DUF246 domain-containing protein At1g04910 (Arabidopsis thaliana) (uniprot_sprot:sp|Q8W486|Y1491_ARATH)	genome
c15d_18-A10-M13R_c	MU55124	MELO3C016126	12.0793	12.206	11.2391	10.3368	7.69954	8.29815	7.07799	6.93055	11.2167	11.5712	10.7983	10.5762	11.2311	10.9965	9.8461	9.51182	Similar to Pathogen-related protein (Hordeum vulgare PE=2 SV=2) (uniprot_sprot:sp|P16273|PRPX_HORVU)	genome
c15d_18-A11-M13R_c	MU55125	MELO3C024632	8.70331	8.91869	9.1032	8.96989	8.64509	9.13592	9.28837	9.57922	8.46437	8.72965	9.52301	9.29414	8.0652	8.31692	9.13119	8.9891	Similar to Pentatricopeptide repeat-containing protein At2g32230, mitochondrial (Arabidopsis thaliana) (uniprot_sprot:sp|Q66GI4|PP179_ARATH)	genome
c15d_18-B07-M13R_c	MU55126	MELO3C017982	8.33364	8.4075	8.39375	8.52774	8.96868	7.61902	7.96648	8.29503	9.16215	9.08164	8.85543	9.09926	8.37028	8.76114	9.09626	9.54024	Similar to Dephospho-CoA kinase domain-containing protein (Danio rerio) (uniprot_sprot:sp|Q0P4C4|DCAKD_DANRE)	genome
c15d_18-B09-M13R_c	MU45375	MELO3C003566	6.56493	9.25386	7.45449	9.91676	8.67142	7.40583	9.67754	10.9136	9.89339	9.23103	9.31159	10.6876	8.16528	10.3401	7.98561	9.18848	Similar to Putative uncharacterized protein (Ricinus communis) (uniref90:UniRef90_B9RJM6)	genome
c15d_18-D07-M13R_c	MU55127	MELO3C005260	10.2153	7.6069	7.86634	8.37634	8.74897	7.35699	7.16106	6.88733	10.421	8.14101	7.84202	8.83706	10.2276	9.06153	6.08898	6.03027	Similar to Protein CCC1 (Saccharomyces cerevisiae) (uniprot_sprot:sp|P47818|CCC1_YEAST)	genome
c15d_18-D09-M13R_c	MU55128	MELO3C008195	11.2913	11.2146	11.8575	12.4961	10.1888	10.8142	10.2757	9.7491	11.1539	12.134	11.7316	11.8486	10.7813	10.0367	11.0963	11.3616	Similar to Fidgetin-like protein 1 (Homo sapiens) (uniprot_sprot:sp|Q6PIW4|FIGL1_HUMAN)	genome
c15d_18-D11-M13R_c	MU53311	MELO3C020463	12.4883	12.6561	12.9303	13.2946	12.6341	13.2352	13.1314	12.7673	13.0685	13.3996	13.4304	13.42	12.3264	12.4279	13.1118	13.5972	Similar to Non-lysosomal glucosylceramidase (Mus musculus) (uniprot_sprot:sp|Q69ZF3|GBA2_MOUSE)	genome
c15d_18-D12-M13R_c	MU55129	MELO3C016177	9.54196	9.57831	9.98353	9.09173	10.5199	10.7387	10.7942	10.2259	10.0111	10.0551	9.66815	9.46702	9.78358	9.85006	9.61477	9.83778	Similar to Protein Iojap (Zea mays) (uniprot_sprot:sp|Q41822|IOJAP_MAIZE)	genome
c15d_18-F02-M13R_c	MU55130	MELO3C022728	10.7704	10.246	9.91496	9.79657	11.0173	10.2522	10.4854	10.7848	10.7528	10.543	10.4685	10.5888	10.6893	10.5114	10.0541	10.3337	Similar to GEM-like protein 2 (Arabidopsis thaliana) (uniprot_sprot:sp|Q9M122|GEML2_ARATH)	genome
c15d_18-F04-M13R_c	MU55131	-	8.67516	6.80704	8.29286	9.58455	9.28624	9.74049	10.7094	10.0893	10.5584	10.8947	10.4464	8.48491	8.44461	8.98699	9.41845	9.59718	None	ICuGI
c15d_18-F05-M13R_c	MU50670	MELO3C024337	13.0665	13.436	12.4827	11.9903	13.3814	12.4513	12.0929	10.6882	13.8994	13.5605	13.3282	12.9775	13.7496	13.8315	10.2761	10.272	Similar to Transmembrane protein 87B (Mus musculus) (uniprot_sprot:sp|Q8BKU8|TM87B_MOUSE)	genome
c15d_18-F10-M13R_c	MU55132	MELO3C007610	9.73995	9.66628	9.82801	9.66042	9.85326	10.0509	10.0208	10.0618	10.0476	9.97176	10.0869	10.6023	9.38254	9.63817	9.84575	9.85663	Similar to PREDICTED: hypothetical protein (Vitis vinifera) (uniref90:UniRef90_UPI00015C9465)	genome
c15d_18-F11-M13R_c	MU55133	-	4.95918	4.54256	4.41218	4.33888	4.49896	4.56304	4.46003	4.44127	6.71026	7.28743	6.90568	7.55854	4.70534	4.68223	4.55372	4.84139	None	ICuGI
c15d_18-G07-M13R_c		-	9.81706	9.76513	9.39517	9.99339	11.3374	10.8116	12.0212	11.9442	11.2068	9.79403	10.9727	10.9408	10.4333	9.65623	10.3146	10.6551	None	melogen
c15d_18-G12-M13R_c	MU55134	MELO3C018671	9.63006	9.51814	9.44804	9.91916	10.5113	9.94225	10.1761	9.76213	9.73835	8.92956	9.71496	9.51064	9.23996	8.84236	9.16773	9.40631	Similar to Probable NADP-dependent oxidoreductase P1 (Arabidopsis thaliana) (uniprot_sprot:sp|Q39172|P1_ARATH)	genome
c15d_18-H04-M13R_c	MU46984	MELO3C012486	12.3139	11.6612	11.9236	12.8188	11.9161	12.357	12.1058	12.2761	12.1321	11.4831	11.5861	11.3526	11.9581	11.7365	12.915	12.3415	Similar to Os07g0640100 protein (Oryza sativa) (uniref90:UniRef90_Q8GS72)	genome
c15d_18-H06-M13R_c	MU55135	MELO3C015228	12.974	13.3026	10.9065	8.32204	13.2496	13.0929	11.7477	9.13711	12.6031	12.7428	11.3304	12.1569	13.6757	12.9189	7.72325	8.28963	Similar to Transcription factor MYB86 (Arabidopsis thaliana) (uniprot_sprot:sp|Q8LPH6|MYB86_ARATH)	genome
c15d_18-H11-M13R_c	MU55136	MELO3C016431	7.54567	7.49775	7.58548	7.28322	7.09652	7.7326	6.59808	6.5727	5.92068	6.13411	6.73006	6.56077	7.06537	7.10136	6.87458	6.31306	Similar to 2-C-methyl-D-erythritol 4-phosphate cytidylyltransferase, chloroplastic (Arabidopsis thaliana) (uniprot_sprot:sp|P69834|ISPD_ARATH)	genome
c15d_19-A04-M13R_c	MU46651	MELO3C007259	14.0471	13.7963	14.4807	11.2978	13.8977	14.6704	15.1679	14.5916	14.0138	13.6247	12.394	12.7329	14.3888	13.555	9.11428	10.1206	Similar to Triose phosphate/phosphate translocator, chloroplastic (Pisum sativum PE=1 SV=1) (uniprot_sprot:sp|P21727|TPT_PEA)	genome
c15d_19-A06-M13R_c	MU55137	MELO3C004153	10.6127	10.1763	11.033	11.0491	10.6036	10.6433	10.7027	10.7403	10.6641	10.4918	10.9267	11.1324	10.4238	10.5121	10.7186	11.2109	Similar to Isopenicillin N epimerase (Streptomyces clavuligerus) (uniprot_sprot:sp|P18549|CEFD_STRCL)	genome
c15d_19-A07-M13R_c	MU46687	MELO3C024920	14.8159	13.8486	12.779	11.6046	13.2312	11.2949	9.82747	10.5817	12.4215	13.7535	13.1002	12.3292	12.712	14.8799	10.6303	10.9251	Similar to Zinc transporter 11 (Arabidopsis thaliana) (uniprot_sprot:sp|Q94EG9|ZIP11_ARATH)	genome
c15d_19-A10-M13R_c	MU55139	MELO3C017804	11.5071	12.1687	12.0037	12.0075	12.0087	11.9751	11.9372	11.9076	11.6115	11.9925	12.1662	12.1252	11.7103	12.0473	11.8903	11.9246	Similar to Whole genome shotgun sequence of line PN40024, scaffold_50.assembly12x (Fragment) (Vitis vinifera) (uniref90:UniRef90_E0CUM0)	genome
c15d_19-B02-M13R_c		MELO3C019483	8.5844	8.10026	8.59059	7.0849	6.88377	6.1017	6.11728	6.03682	10.0964	10.0819	8.49302	9.14356	6.20186	6.23692	6.34575	6.48639	None	genome
c15d_19-B07-M13R_c	MU52366	MELO3C017333	10.9169	10.7283	11.082	10.6722	10.4736	10.4499	10.5722	10.5402	10.6042	10.9186	10.1851	10.2761	11.039	11.0689	10.4576	11.0786	Similar to Whole genome shotgun sequence of line PN40024, scaffold_0.assembly12x (Fragment) (Vitis vinifera) (uniref90:UniRef90_D7SJ44)	genome
c15d_19-B08-M13R_c	MU55140	-	5.09661	5.56887	5.77529	5.90622	5.0565	6.23336	6.38257	6.84195	5.05475	5.85268	6.25579	6.69905	5.23723	4.79758	6.4153	5.83346	None	ICuGI
c15d_19-B09-M13R_c	MU55141	MELO3C004727	12.4063	12.2194	11.7126	11.3758	11.6115	11.1598	11.0712	11.3465	12.1916	12.5372	12.5093	12.4277	12.2394	12.2306	12.4134	12.281	None	genome
c15d_19-B10-M13R_c	MU55142	MELO3C016924	5.99669	5.1068	6.02854	5.76979	5.4206	6.28998	5.25926	5.04134	5.69999	6.73074	6.90096	6.59244	6.25668	5.48997	7.17029	5.67722	Similar to Pentatricopeptide repeat-containing protein, putative (Ricinus communis) (uniref90:UniRef90_B9RQZ0)	genome
c15d_19-C06-M13R_c	MU43175	MELO3C020113	9.89032	9.93245	9.98921	9.38015	9.71405	9.26389	9.86985	10.1237	10.4002	10.8053	10.376	10.7172	10.5249	10.4177	10.1181	10.5575	Similar to Whole genome shotgun sequence of line PN40024, scaffold_67.assembly12x (Fragment) (Vitis vinifera) (uniref90:UniRef90_D7T4F1)	genome
c15d_19-C08-M13R_c	MU55144	MELO3C018436	12.2159	11.9384	13.2725	11.6327	11.3704	12.5096	12.8219	12.6317	11.5553	12.8676	12.923	12.8944	12.218	12.2667	11.54	12.742	Similar to CDPK-related protein kinase (Daucus carota) (uniprot_sprot:sp|P53681|CRK_DAUCA)	genome
c15d_19-C10-M13R_c		-	6.43575	6.32588	7.01506	8.32763	6.75085	7.83878	9.197	8.17267	6.53356	5.85595	8.35365	7.29714	6.124	5.84908	7.43909	6.9766	None	melogen
c15d_19-D01-M13R_c	MU55145	MELO3C006312	12.8378	12.3066	12.8234	12.9373	12.1179	12.8205	12.6601	12.4626	12.3651	12.5578	12.5775	12.6096	12.6495	12.733	12.1057	11.9135	Similar to Probable calcium-binding protein CML22 (Arabidopsis thaliana) (uniprot_sprot:sp|Q9LRN6|CML22_ARATH)	genome
c15d_19-D04-M13R_c	MU46466	MELO3C013580	14.3248	13.8543	14.1999	14.8451	14.4193	14.4392	14.0915	14.1412	14.1757	13.6857	14.1006	13.9875	14.0745	14.1794	14.638	14.668	Similar to Multiprotein-bridging factor 1b (Arabidopsis thaliana) (uniprot_sprot:sp|Q9LXT3|MBF1B_ARATH)	genome
c15d_19-D05-M13R_c	MU55146	-	4.72189	4.83986	5.14839	5.21072	4.76647	5.14466	6.10438	6.42757	4.65723	5.65837	6.68065	5.96718	4.93516	4.78178	5.53539	5.40509	None	ICuGI
c15d_19-D07-M13R_c	MU55147	-	7.10093	7.80979	7.99902	7.7822	7.2493	7.3865	8.07098	8.22934	7.41778	8.28396	8.02563	8.82171	7.25437	7.65867	8.13431	8.60743	None	ICuGI
c15d_19-D08-M13R_c	MU55148	MELO3C013891	7.37175	7.73865	7.53643	8.41895	6.83179	7.47448	7.98369	8.60323	7.55913	8.11641	8.35361	7.71869	6.76899	7.24791	8.93982	8.77276	Similar to Predicted protein (Populus trichocarpa) (uniref90:UniRef90_B9MTU8)	genome
c15d_19-D11-M13R_c	MU55149	MELO3C002146	10.9404	11.1843	11.3542	11.8236	10.8819	11.2341	10.9978	11.0609	11.3864	11.6846	12.1403	12.0769	10.6624	10.7562	11.3549	12.1888	Similar to DEAD-box ATP-dependent RNA helicase 51 (Arabidopsis thaliana) (uniprot_sprot:sp|Q9LIH9|RH51_ARATH)	genome
c15d_19-D12-M13R_c	MU48228	MELO3C007951	10.1204	10.1021	10.3058	10.5081	9.8407	10.6649	10.7484	10.5254	9.78888	9.71168	9.63969	9.86231	9.83406	9.93498	11.1039	10.6379	Similar to UPF0548 protein At2g17695 (Arabidopsis thaliana) (uniprot_sprot:sp|Q8GXB1|U548_ARATH)	genome
c15d_19-E08-M13R_c	MU53062	MELO3C010592	13.0033	13.2963	13.2254	13.5282	13.8631	13.612	13.456	13.8117	13.2528	13.0425	13.4002	13.3676	13.4208	13.3823	13.7864	13.7194	Similar to Probable importin-7 homolog (Dictyostelium discoideum) (uniprot_sprot:sp|Q55CX9|IPO7_DICDI)	genome
c15d_19-E11-M13R_c	MU55150	-	7.86173	7.66767	8.76567	8.57027	7.3252	8.2471	7.8853	8.21258	7.1104	8.53918	8.75719	8.4076	7.5555	7.94712	8.71626	7.98387	None	ICuGI
c15d_19-F03-M13R_c	MU48100	MELO3C002013	7.86519	7.7257	8.11028	8.93847	6.95417	7.65078	8.06819	8.39353	7.73584	8.36606	7.69782	7.19419	7.06891	6.75121	9.48095	8.82451	Similar to Protein C6orf149, putative (Ricinus communis) (uniref90:UniRef90_B9RLS6)	genome
c15d_19-F08-M13R_c	MU55151	MELO3C009914	12.363	12.768	12.9696	12.8147	12.8297	12.7196	12.9385	12.9517	12.4912	12.8266	13.3473	13.2303	12.5279	12.2304	12.9331	13.0378	Similar to Alpha-mannosidase 2 (Mus musculus) (uniprot_sprot:sp|P27046|MA2A1_MOUSE)	genome
c15d_19-F10-M13R_c	MU55152	MELO3C020045	5.6447	6.15849	6.18189	7.28682	6.30393	6.38478	7.1019	7.42146	6.09669	5.66856	6.58765	6.87291	5.66607	6.04117	7.42857	6.6351	None	genome
c15d_19-G01-M13R_c	MU55153	MELO3C021762	4.65306	4.63327	4.95729	4.83102	5.18538	4.96624	5.09268	5.1737	4.5786	5.24785	5.07795	5.3039	4.99913	4.86406	5.54066	5.62904	None	genome
c15d_19-G07-M13R_c	MU48365	-	8.17091	8.37057	7.43161	6.65199	4.90064	5.16914	5.23923	5.2394	7.74813	7.94736	8.00056	7.44227	8.15371	7.71476	6.16232	7.50669	None	ICuGI
c15d_19-G10-M13R_c	MU55154	MELO3C020612	7.31237	6.26922	6.80915	7.24167	5.86419	6.0563	5.82004	5.88708	6.67193	6.63828	6.56311	6.80555	7.14524	6.78692	7.31695	7.19932	Similar to PREDICTED: hypothetical protein (Vitis vinifera) (uniref90:UniRef90_UPI00015C7454)	genome
c15d_19-G11-M13R_c	MU55155	-	7.50707	7.75084	8.58556	10.2754	4.74215	4.99801	7.05835	8.81125	8.75357	7.56537	7.23773	7.80713	8.20578	8.41919	8.84848	10.0931	None	ICuGI
c15d_19-H02-M13R_c	MU45867	MELO3C011129	11.8215	11.539	14.5451	14.8252	14.2009	15.2377	15.0137	14.6795	9.96069	13.8143	14.9243	14.8898	11.1932	10.437	14.6585	13.1018	Similar to NADP-dependent malic enzyme (Phaseolus vulgaris) (uniprot_sprot:sp|P12628|MAOX_PHAVU)	genome
c15d_19-H04-M13R_c	MU43178	MELO3C017747	11.3096	11.6015	11.8872	11.7594	11.4241	11.3416	11.7454	12.4461	11.3592	12.1984	12.6927	12.9226	11.2508	11.692	12.2089	12.1494	Similar to Whole genome shotgun sequence of line PN40024, scaffold_146.assembly12x (Fragment) (Vitis vinifera) (uniref90:UniRef90_D7U5Y3)	genome
c15d_19-H10-M13R_c	MU48377	MELO3C023875	14.0545	14.4792	14.0831	14.1365	14.429	14.2465	14.6338	14.8486	14.2756	14.4141	14.8739	14.7019	14.045	14.5246	14.066	14.236	Similar to E3 ubiquitin-protein ligase RING1-like (Arabidopsis thaliana) (uniprot_sprot:sp|Q8LPN7|RNG1L_ARATH)	genome
c15d_20-A03-M13R_c	MU48272	-	5.12208	4.61369	4.84579	4.84639	4.61733	4.54713	4.90073	4.84217	11.3055	11.908	11.7275	11.9569	4.89394	5.73764	5.38525	5.48658	None	ICuGI
c15d_20-A07-M13R_c	MU55156	-	12.1201	12.5324	12.2173	11.7562	12.4862	12.7528	13.1658	13.1565	12.833	13.7158	13.0521	12.8132	12.5098	12.7402	12.5029	13.3831	PREDICTED: hypothetical protein [Vitis vinifera]	ICuGI
c15d_20-B08-M13R_c	MU46530	MELO3C015296	13.4188	13.2835	13.4694	13.6902	12.8197	13.1321	13.3165	13.2396	13.2577	13.2139	13.3766	13.3172	13.0832	12.9542	13.4302	14.2589	Similar to 26S protease regulatory subunit 6A homolog A (Arabidopsis thaliana) (uniprot_sprot:sp|Q9SEI2|PS6AA_ARATH)	genome
c15d_20-B10-M13R_c	MU55157	MELO3C012168	6.43115	7.11276	6.85938	6.61728	5.01599	5.00528	5.18189	4.98657	6.0956	6.56094	6.25348	5.92191	6.62439	6.1203	8.00218	6.20006	None	genome
c15d_20-C02-M13R_c	MU55158	MELO3C023950	5.04736	4.85733	5.02791	4.9258	5.00404	4.83494	4.8294	4.80027	4.92241	5.21084	4.70081	4.68805	5.05286	4.93705	5.41263	5.28386	None	genome
c15d_20-C04-M13R_c	MU46854	MELO3C009234	13.0691	13.1793	13.5726	13.586	13.1253	12.4458	12.9921	12.8811	14.1076	14.4264	14.1601	13.3725	13.5708	13.9151	12.7265	12.5172	Similar to Nucleic acid binding protein, putative (Ricinus communis) (uniref90:UniRef90_B9T423)	genome
c15d_20-C06-M13R_c	MU43915	MELO3C024849	12.183	11.5599	11.8282	12.0943	10.4283	10.1816	10.7233	10.8445	11.1498	11.1454	10.9756	11.2418	12.178	11.1741	13.3696	13.6116	Similar to Uncharacterized protein C16G5.07c (Schizosaccharomyces pombe) (uniprot_sprot:sp|O60121|YH77_SCHPO)	genome
c15d_20-C07-M13R_c	MU55159	MELO3C017706	13.7048	13.6135	9.89002	7.5514	13.3871	8.84278	6.38805	6.34408	14.3822	9.60496	8.34953	8.04984	13.7997	13.4221	8.22286	8.30899	Similar to Probably inactive leucine-rich repeat receptor-like protein kinase At3g28040 (Arabidopsis thaliana) (uniprot_sprot:sp|Q9LRT1|Y3804_ARATH)	genome
c15d_20-C08-M13R_c	MU52023	MELO3C009823	8.68894	9.04782	9.44093	10.3276	10.313	10.1135	10.3007	10.2565	9.18079	9.37239	9.84166	10.1861	8.90817	9.45888	10.2225	9.77059	Similar to Predicted protein (Populus trichocarpa) (uniref90:UniRef90_B9MY46)	genome
c15d_20-C09-M13R_c	MU55160	MELO3C005794	7.43671	6.22275	4.78096	4.73848	6.4125	5.63383	4.77697	4.74104	6.17503	5.98744	4.93416	4.99738	7.19387	6.01186	4.91223	4.84884	None	genome
c15d_20-C10-M13R_c	MU55161	MELO3C015246	13.8032	14.1196	14.1788	14.0264	13.0893	13.8803	13.8635	13.849	13.3382	13.6502	13.973	14.087	13.5607	13.2999	13.8229	13.6979	Similar to Protein transport protein Sec24-like At3g07100 (Arabidopsis thaliana) (uniprot_sprot:sp|Q9SFU0|SC24A_ARATH)	genome
c15d_20-D02-M13R_c	MU55162	-	6.01013	5.79913	7.2006	7.96571	6.09587	6.28503	6.51321	6.6921	7.36398	7.20621	8.79045	9.02203	8.59769	8.77379	9.11256	9.13736	None	ICuGI
c15d_20-D05-M13R_c	MU55163	-	10.5951	10.199	11.4	11.9754	10.602	11.0745	10.4812	10.6066	10.3515	10.7135	11.3657	11.4017	9.9832	10.2514	11.1254	12.0335	None	ICuGI
c15d_20-D07-M13R_c	MU55164	MELO3C018999	10.0545	10.3525	9.97995	10.0419	10.0442	9.2746	9.47899	9.66683	9.80911	9.73465	9.66531	9.84783	9.2175	9.47707	9.78936	9.89096	Similar to Predicted protein (Populus trichocarpa) (uniref90:UniRef90_B9H4Q1)	genome
c15d_20-D11-M13R_c	MU55165	MELO3C000153	6.54522	6.83931	6.30368	6.61865	7.06243	6.20866	6.04664	6.23357	8.84633	9.1812	8.80033	9.20185	8.82884	9.43276	8.73825	8.40281	None	genome
c15d_20-E03-M13R_c	MU47409	MELO3C006716	10.7855	11.2337	10.1648	8.26444	11.6474	11.4156	11.0337	10.7572	11.0781	10.8224	9.46887	9.07217	10.9403	11.0577	8.67913	8.23342	Similar to Disease resistance response protein, putative (Ricinus communis) (uniref90:UniRef90_B9RZQ8)	genome
c15d_20-E07-M13R_c	MU55166	MELO3C002204	9.6542	10.638	9.71335	9.26141	11.1101	10.2325	9.82358	9.84883	9.78051	10.4405	10.2151	10.485	10.2923	10.5153	9.2681	9.48736	Similar to YLP motif-containing protein 1 (Rattus norvegicus) (uniprot_sprot:sp|P0CB49|YLPM1_RAT)	genome
c15d_20-E10-M13R_c	MU47566	MELO3C024380	12.1655	11.5603	11.5463	12.2018	11.3562	12.065	11.8505	11.4101	12.4139	12.5019	12.6305	12.7214	12.8606	12.3267	12.7218	11.9029	Similar to Predicted protein (Populus trichocarpa) (uniref90:UniRef90_A9PHC0)	genome
c15d_20-E12-M13R_c	MU49562	MELO3C019810	13.6275	12.209	8.54575	7.7666	9.30896	8.56456	7.65577	7.4546	12.8225	8.89363	9.03055	9.23838	13.469	11.0006	7.94042	7.28829	Similar to Adenosine kinase 2 (Arabidopsis thaliana) (uniprot_sprot:sp|Q9LZG0|ADK2_ARATH)	genome
c15d_20-F03-M13R_c	MU50388	MELO3C021050	5.31028	5.65875	6.30802	6.18891	5.07227	5.55855	6.08947	6.38382	11.2263	11.2348	12.1404	11.8473	5.34254	6.23782	6.43677	6.23643	None	genome
c15d_20-F09-M13R_c	MU46652	MELO3C010199	13.4142	12.5902	12.7816	11.13	12.2794	13.3721	12.1426	11.8549	13.2166	12.7341	11.7201	10.4844	12.9315	12.4844	12.2973	11.5601	Similar to 50S ribosomal protein L35, chloroplastic (Spinacia oleracea) (uniprot_sprot:sp|P23326|RK35_SPIOL)	genome
c15d_20-F10-M13R_c	MU55169	MELO3C022991	5.27877	5.9367	5.53234	4.89958	5.67249	5.68376	5.61182	5.21452	5.61414	6.15093	5.75525	5.96542	6.28296	6.17953	5.69713	6.00826	None	genome
c15d_20-F12-M13R_c		MELO3C007211	13.5743	13.7576	13.8789	14.2641	14.3049	14.2294	14.638	14.4146	13.7056	12.9106	13.8149	13.5972	13.6091	13.6964	14.4882	14.5398	Similar to Peroxisome biogenesis protein 7 (Arabidopsis thaliana) (uniprot_sprot:sp|Q9XF57|PEX7_ARATH)	genome
c15d_20-G01-M13R_c	MU55170	MELO3C006372	13.5802	13.5421	14.1482	14.2059	13.5716	14.0856	13.8462	13.663	13.9066	13.7422	14.1612	14.3034	13.4654	13.8732	13.5619	13.0176	Similar to Whole genome shotgun sequence of line PN40024, scaffold_49.assembly12x (Fragment) (Vitis vinifera) (uniref90:UniRef90_D7SZP3)	genome
c15d_20-G04-M13R_c		MELO3C007762	9.524	10.6754	8.13388	8.38346	10.8734	8.51487	10.3609	10.4288	10.0914	9.04986	10.5621	10.93	10.8812	10.1845	5.7177	5.56264	Similar to Predicted protein (Populus trichocarpa) (uniref90:UniRef90_B9H535)	genome
c15d_20-G06-M13R_c	MU51922	MELO3C002179	11.4591	11.4984	11.7258	10.4376	11.1299	10.5566	11.5278	12.2209	10.0143	10.8827	10.6874	10.2825	10.5546	10.3525	9.73248	10.8835	Similar to Whole genome shotgun sequence of line PN40024, scaffold_39.assembly12x (Fragment) (Vitis vinifera) (uniref90:UniRef90_D7T7E0)	genome
c15d_20-H08-M13R_c	MU55171	MELO3C024005	12.1382	13.272	13.0805	12.3382	11.797	12.4342	12.509	12.0621	13.0033	13.441	12.3606	12.5833	12.951	12.2285	10.0677	12.4726	Similar to Acyl-CoA--sterol O-acyltransferase 1 (Arabidopsis thaliana) (uniprot_sprot:sp|Q9SV07|ASAT1_ARATH)	genome
c15d_20-H09-M13R_c	MU55172	-	8.37294	8.47319	8.88116	9.67179	8.82769	8.97108	10.2475	9.56586	8.49212	7.70216	9.85172	8.86203	7.99496	8.6974	9.28317	8.84328	None	ICuGI
c15d_20-H10-M13R_c	MU53914	MELO3C015344	5.84358	4.85222	4.41614	4.54395	4.4852	4.3868	4.61006	4.63223	4.97852	5.2621	4.63897	4.5945	5.93649	4.85534	4.77708	4.83975	None	genome
c15d_20-H11-M13R_c	MU55173	MELO3C011499	10.5601	11.0227	10.1055	9.5008	10.0265	9.62107	9.26203	9.33336	9.87562	10.0243	9.19339	8.71442	10.1024	9.81607	9.67002	10.2288	Similar to Putative uncharacterized protein (Ricinus communis) (uniref90:UniRef90_B9T355)	genome
c15d_21-A01-M13R_c	MU55174	-	10.2337	11.1791	10.1768	9.53067	7.98059	8.37949	7.86095	8.21192	10.6158	9.91888	10.2386	9.99745	10.4312	10.2934	9.8028	9.97833	None	ICuGI
c15d_21-A06-M13R_c	MU55175	MELO3C008028	13.0159	10.7234	8.80542	6.04956	7.9703	6.39306	6.04571	5.66179	12.4902	9.66231	7.97699	7.81723	12.3342	11.8013	5.10633	5.15167	None	genome
c15d_21-A09-M13R_c	MU55176	MELO3C006172	7.85915	7.97499	8.71009	9.76118	11.0742	11.8198	11.2751	10.9983	7.80936	9.21735	9.91144	10.0141	11.2637	11.2313	10.4931	10.1563	Similar to Cytochrome P450 704C1 (Pinus taeda) (uniprot_sprot:sp|Q50EK3|C04C1_PINTA)	genome
c15d_21-A12-M13R_c	MU55177	-	10.9948	11.0658	11.3253	11.8167	10.7128	11.6687	11.1215	11.3895	10.979	11.0845	11.5232	11.6158	10.6263	10.9173	11.8529	11.9734	None	ICuGI
c15d_21-B02-M13R_c	MU55178	MELO3C008856	9.8194	10.0201	10.3225	10.7019	10.664	10.5444	11.0134	11.1097	10.3067	10.311	10.9835	10.9617	9.84419	10.1168	10.8422	10.8562	None	genome
c15d_21-B07-M13R_c	MU55179	-	4.50067	4.44531	4.44574	4.41366	4.0786	4.43863	4.29929	4.50477	9.54954	9.92121	9.26098	9.5838	4.58213	4.85011	4.80275	4.85035	PREDICTED: hypothetical protein [Vitis vinifera]	ICuGI
c15d_21-B09-M13R_c	MU55180	MELO3C016858	13.7	13.6655	13.3313	13.2837	13.6571	13.5346	13.6345	13.5408	13.6951	13.4315	13.1544	13.0602	13.5899	13.6988	13.5011	13.3556	Similar to PREDICTED: hypothetical protein (Vitis vinifera) (uniref90:UniRef90_UPI00015C8842)	genome
c15d_21-B10-M13R_c	MU55181	MELO3C002230	11.6834	11.5962	11.7117	11.6258	11.339	11.4043	11.1664	11.1229	11.4979	11.5289	11.5477	11.4598	11.1655	11.5952	11.3542	11.8185	Similar to Putative uncharacterized protein (Ricinus communis) (uniref90:UniRef90_B9R901)	genome
c15d_21-B11-M13R_c	MU48112	MELO3C018098	11.8559	12.266	13.2157	13.5433	12.9803	13.6485	14.2824	13.9973	12.3985	12.9428	13.0715	13.2284	12.3002	12.2311	14.2515	13.7299	Similar to Electron transfer flavoprotein subunit alpha, mitochondrial (Arabidopsis thaliana) (uniprot_sprot:sp|Q9C6I6|ETFA_ARATH)	genome
c15d_21-C05-M13R_c	MU55182	-	4.57805	4.72869	4.77132	4.47632	4.36286	4.42976	4.29056	4.3968	4.55768	4.82445	4.43965	4.50356	4.79781	4.52246	4.82769	4.49985	None	ICuGI
c15d_21-C09-M13R_c	MU45410	MELO3C009955	10.3095	10.9142	10.6044	10.5795	11.7261	11.0478	11.1153	10.9324	11.2122	11.1668	10.2339	9.81428	10.6638	10.9048	10.4377	10.5689	Similar to Whole genome shotgun sequence of line PN40024, scaffold_66.assembly12x (Fragment) (Vitis vinifera) (uniref90:UniRef90_D7TWQ9)	genome
c15d_21-D07-M13R_c	MU47482	MELO3C011865	11.8798	11.3798	11.3921	8.8783	12.032	13.8526	14.2607	13.8719	12.2591	8.26052	7.39944	6.95434	12.6515	11.7658	8.33484	7.10163	Similar to Chlorophyll a-b binding protein 7, chloroplastic (Solanum lycopersicum) (uniprot_sprot:sp|P10708|CB12_SOLLC)	genome
c15d_21-D08-M13R_c	MU55183	MELO3C005283	10.944	10.9006	11.3384	10.935	11.4985	10.5153	10.23	10.3086	12.1111	11.3574	11.157	11.5628	10.1608	10.1072	9.77606	9.01309	None	genome
c15d_21-D10-M13R_c	MU51011	MELO3C005262	9.81515	9.9228	10.4227	9.24247	10.4771	10.0566	9.76536	9.16568	9.80782	10.4816	10.4721	10.321	9.99684	10.186	8.27652	8.47208	Similar to Predicted protein (Populus trichocarpa) (uniref90:UniRef90_B9HJI8)	genome
c15d_21-D11-M13R_c	MU43180	MELO3C010614	11.295	11.8743	12.2595	11.9161	12.1205	13.4522	13.8933	13.5501	11.3088	11.4436	11.8439	11.2869	11.3093	11.2034	12.0716	13.1221	Similar to Chlorophyllide a oxygenase, chloroplastic (Arabidopsis thaliana) (uniprot_sprot:sp|Q9MBA1|CAO_ARATH)	genome
c15d_21-E02-M13R_c	MU55184	-	5.27211	5.92031	6.0745	6.78805	5.59812	5.97208	6.5056	6.95325	11.9678	12.1474	11.9044	12.5922	5.08959	5.18533	5.80535	5.55552	None	ICuGI
c15d_21-E03-M13R_c	MU55185	MELO3C024435	13.5201	13.6548	13.4499	13.7973	13.9083	14.1248	13.8742	14.1723	13.7424	13.8211	14.1271	13.7082	13.2769	13.5248	13.639	13.7111	Similar to Poly(A) polymerase (Dictyostelium discoideum) (uniprot_sprot:sp|Q54J73|PAP_DICDI)	genome
c15d_21-E05-M13R_c	MU55186	MELO3C003550	11.722	11.636	11.5785	11.9204	11.3068	11.8263	11.6481	11.3616	11.4435	11.2441	11.6587	11.8698	11.4897	11.2613	11.8992	11.4843	Similar to Protein FAM91A1 (Danio rerio) (uniprot_sprot:sp|Q6TEP1|F91A1_DANRE)	genome
c15d_21-E06-M13R_c	MU55187	MELO3C005046	13.8653	13.9248	11.8417	10.6655	13.6987	12.1225	12.8526	13.7573	12.9944	12.553	11.7696	11.3655	13.9426	12.4653	11.3542	14.4098	Similar to Zinc finger protein MAGPIE (Arabidopsis thaliana) (uniprot_sprot:sp|Q9ZWA6|MGP_ARATH)	genome
c15d_21-F01-M13R_c	MU53129	MELO3C003386	7.99708	8.44558	8.45815	9.11705	9.23958	9.20612	9.36245	8.97391	8.63508	8.41367	9.57263	9.03108	8.44968	8.04779	9.57504	9.53525	Similar to Glycine cleavage system H protein, mitochondrial (Flaveria anomala) (uniprot_sprot:sp|Q39732|GCSH_FLAAN)	genome
c15d_21-F02-M13R_c	MU55188	MELO3C025032	6.19415	6.0959	5.93315	6.1522	5.28422	5.43883	5.08351	5.14023	5.7888	5.44298	6.11486	6.05736	5.78782	5.46302	6.59033	5.86363	Similar to Pentatricopeptide repeat-containing protein At4g01400, mitochondrial (Arabidopsis thaliana) (uniprot_sprot:sp|Q8LDU5|PP298_ARATH)	genome
c15d_21-F06-M13R_c	MU55189	MELO3C008616	12.1249	12.2686	12.6982	12.2718	12.2469	12.1019	12.1624	12.3378	12.3378	12.5639	12.32	12.5004	12.4817	12.2187	12.2908	13.0585	Similar to Whole genome shotgun sequence of line PN40024, scaffold_36.assembly12x (Fragment) (Vitis vinifera) (uniref90:UniRef90_E0CUD5)	genome
c15d_21-F08-M13R_c	MU55190	MELO3C019383	9.99029	10.3277	10.7518	10.4152	10.3667	9.78386	9.96364	10.0204	10.3503	10.7358	10.264	10.5987	10.5262	10.1501	11.1377	11.517	Similar to ATPase family AAA domain-containing protein 1-A (Danio rerio) (uniprot_sprot:sp|Q7ZZ25|ATD1A_DANRE)	genome
c15d_21-F09-M13R_c	MU55191	MELO3C011204	5.60867	4.8147	5.27691	4.91322	4.66409	5.00328	4.77785	5.00669	4.87598	4.69694	4.93916	5.26095	5.09983	4.95463	5.10195	5.06648	Similar to Putative uncharacterized protein (Ricinus communis) (uniref90:UniRef90_B9S2X7)	genome
c15d_21-G04-M13R_c	MU55193	MELO3C018012	14.101	14.0605	13.7471	13.649	14.5687	14.4145	14.036	14.0629	14.2581	14.1939	13.8472	14.4115	14.2273	14.0116	13.0354	13.2693	Similar to Adenylyl-sulfate kinase 1, chloroplastic (Arabidopsis thaliana) (uniprot_sprot:sp|Q43295|KAP1_ARATH)	genome
c15d_21-G08-M13R_c	MU53569	-	13.4072	13.6286	12.2714	8.32133	13.4273	10.3883	8.72477	8.33072	13.7577	13.0156	11.896	11.8162	12.6254	12.9306	7.79614	7.14516	None	ICuGI
c15d_21-G12-M13R_c	MU44459	-	12.2423	12.2946	11.9842	12.2682	13.2981	12.8617	12.1007	12.1011	13.1574	11.9471	12.7333	12.6125	11.9303	12.5855	12.2959	12.0544	Protein GIGANTEA, putative [Ricinus communis]	ICuGI
c15d_21-H01-M13R_c	MU43181	MELO3C007493	12.6639	12.6217	13.5648	13.8535	13.078	13.1423	13.234	13.5142	13.1024	13.3075	13.0554	13.4091	13.0155	13.1206	13.463	13.8088	Similar to RING finger protein 5 (Caenorhabditis elegans) (uniprot_sprot:sp|Q09463|RNF5_CAEEL)	genome
c15d_21-H06-M13R_c	MU55194	-	5.37994	5.25422	5.5571	6.47158	5.14509	5.81373	6.48313	6.30469	8.96882	9.12344	9.06702	8.78198	7.38717	7.59458	6.51882	7.37685	PREDICTED: hypothetical protein [Vitis vinifera]	ICuGI
c15d_21-H08-M13R_c	MU48354	MELO3C025563	12.2461	12.6474	9.8646	8.88116	9.9155	8.57848	8.80554	8.47775	12.7531	10.6228	9.05275	9.26011	12.7415	11.0591	8.2359	8.82426	Similar to Tonoplast dicarboxylate transporter (Arabidopsis thaliana) (uniprot_sprot:sp|Q8LG88|TDT_ARATH)	genome
c15d_21-H12-M13R_c	MU55195	MELO3C011449	12.8602	12.7123	12.9494	12.8805	12.9533	12.9947	12.8714	12.8572	12.9318	13.3954	13.3949	13.6052	12.905	12.8822	12.9153	13.4387	Similar to Proteasome subunit beta type-5 (Spinacia oleracea PE=2 SV=1) (uniprot_sprot:sp|O24361|PSB5_SPIOL)	genome
c15d_22-A01-M13R_c	MU55196	-	9.70719	10.9487	11.1118	10.8462	10.8153	10.5557	11.4478	11.7467	10.0835	11.7621	11.2831	11.7208	10.6787	11.4658	12.0053	13.101	None	ICuGI
c15d_22-A03-M13R_c	MU43780	MELO3C024896	13.4346	13.3322	13.0516	12.9127	12.7787	12.8966	13.3699	13.3697	12.8636	13.2131	13.1754	13.0969	13.1168	13.1075	13.1202	13.9493	Similar to Predicted protein (Populus trichocarpa) (uniref90:UniRef90_B9I168)	genome
c15d_22-A07-M13R_c	MU55197	-	7.61087	6.63504	7.19208	5.64949	7.43361	7.98262	6.73349	5.87799	8.49001	8.49774	9.09809	8.05812	8.06038	7.84288	6.92042	5.44506	None	ICuGI
c15d_22-B02-M13R_c	MU55198	MELO3C012751	10.4566	10.5388	11.4928	12.2082	10.8271	11.3095	10.8601	10.9926	10.5822	10.8166	11.0262	11.2621	10.4597	10.7643	12.1195	11.5865	Similar to Serine/threonine-protein kinase CBK1 (Pneumocystis carinii) (uniprot_sprot:sp|Q6TGC6|CBK1_PNECA)	genome
c15d_22-B04-M13R_c	MU55199	MELO3C004203	12.5032	12.4228	12.4552	12.8992	12.4187	12.857	13.0678	12.7584	12.5322	12.5863	12.6121	12.8923	12.1342	12.6936	12.5478	12.3889	Similar to DnaJ-like protein (Glycine max) (uniref90:UniRef90_Q8H2B1)	genome
c15d_22-B05-M13R_c	MU55200	-	4.8051	4.65614	4.76266	4.85631	4.50663	4.76948	4.89874	4.6896	4.53322	4.84914	4.53666	4.54269	4.51775	4.77218	4.9233	4.66195	None	ICuGI
c15d_22-B11-M13R_c	MU55201	MELO3C017723	6.86972	7.64979	7.99993	7.33963	9.6735	8.56539	8.54341	8.66381	8.35395	8.79045	8.43216	8.4358	7.38334	7.90623	7.86285	6.98591	Similar to Predicted protein (Populus trichocarpa) (uniref90:UniRef90_B9HH69)	genome
c15d_22-B12-M13R_c	MU55202	-	6.11581	6.64471	8.926	11.9997	8.94614	12.5027	12.5175	12.342	7.22218	9.7295	11.2866	11.6869	6.05952	8.18469	11.9875	12.1018	None	ICuGI
c15d_22-C01-M13R_c	MU47640	MELO3C010009	10.5005	10.8859	11.0538	11.7577	11.8066	12.4149	12.4636	11.8631	11.5761	11.8868	11.3559	11.173	11.2121	11.5809	12.8042	11.1525	Similar to Thioredoxin F-type, chloroplastic (Pisum sativum PE=2 SV=1) (uniprot_sprot:sp|P29450|TRXF_PEA)	genome
c15d_22-C03-M13R_c	MU48737	MELO3C015720	11.4048	11.4274	11.7581	12.0824	12.2343	12.1085	12.9845	12.8726	11.4135	12.2786	12.0456	12.3083	12.2921	12.1287	12.7381	13.0223	Similar to PREDICTED: hypothetical protein (Vitis vinifera) (uniref90:UniRef90_UPI00015CD4EF)	genome
c15d_22-C07-M13R_c	MU55203	MELO3C024850	5.84466	5.8111	5.75518	6.28874	5.92608	5.98042	6.39997	6.32382	9.99144	9.63528	9.7476	9.92372	5.59984	6.08493	5.83669	6.00664	Similar to 60S ribosomal protein L9 (Pisum sativum) (uniprot_sprot:sp|P30707|RL9_PEA)	genome
c15d_22-C11-M13R_c	MU55204	MELO3C004442	6.61772	6.40944	5.29427	5.17906	5.70655	5.02289	5.44442	5.11664	8.21044	5.3777	5.60971	6.51386	7.35435	6.42157	4.8806	5.49053	None	genome
c15d_22-D02-M13R_c		MELO3C021613	8.96172	8.72743	9.24318	9.47266	9.3826	9.31897	10.4355	10.3821	9.32579	9.00887	9.11897	9.21778	9.20843	8.88345	10.0651	10.0852	Similar to Protein transporter, putative (Ricinus communis) (uniref90:UniRef90_B9SPW4)	genome
c15d_22-D05-M13R_c	MU52595	MELO3C017610	12.073	12.5754	13.0654	12.0801	12.1105	12.2001	11.8208	11.1832	12.4798	13.3499	13.3673	13.4604	10.9463	12.2703	11.0097	11.3808	Similar to Probable LRR receptor-like serine/threonine-protein kinase At5g10290 (Arabidopsis thaliana) (uniprot_sprot:sp|C0LGT1|Y5129_ARATH)	genome
c15d_22-D10-M13R_c	MU55205	MELO3C022741	10.9726	10.9003	11.345	11.311	11.032	11.0711	11.1879	11.3084	11.2019	11.3819	11.2117	11.4196	11.1777	11.5278	11.18	11.6744	Similar to Protein MOS2 (Arabidopsis thaliana) (uniprot_sprot:sp|Q9C801|MOS2_ARATH)	genome
c15d_22-E06-M13R_c	MU55206	-	4.94114	4.79895	4.98218	5.18144	4.87253	4.99294	5.06309	5.32877	4.92403	4.99123	4.76766	4.93776	4.8274	4.99908	4.88059	4.86522	None	ICuGI
c15d_22-E07-M13R_c		MELO3C017081	11.4506	12.3086	12.1247	12.6334	12.2142	11.8401	11.9729	12.0603	12.4838	12.0427	12.4534	12.4793	11.3736	11.9556	11.8502	13.7929	Similar to Predicted protein (Populus trichocarpa) (uniref90:UniRef90_B9H5Z1)	genome
c15d_22-E09-M13R_c	MU55207	MELO3C025454	12.8864	11.1856	12.3009	9.69244	11.205	11.3286	9.74	8.92616	11.8888	11.9354	11.5031	11.1079	12.639	12.2165	10.4936	9.41218	Similar to 2-oxoglutarate dehydrogenase, mitochondrial (Dictyostelium discoideum) (uniprot_sprot:sp|Q54JE4|ODO1_DICDI)	genome
c15d_22-F07-M13R_c	MU55208	MELO3C022403	7.76887	8.49114	8.87364	9.26445	8.67791	9.01056	9.74087	9.21029	8.11469	8.62637	9.18122	9.9365	8.48083	8.79908	9.20224	8.67593	Similar to Myosin-J heavy chain (Dictyostelium discoideum) (uniprot_sprot:sp|P54697|MYOJ_DICDI)	genome
c15d_22-G01-M13R_c	MU55209	-	9.71462	10.1777	10.2045	10.0289	11.0755	11.0318	11.2618	11.1591	10.2942	10.9343	10.9511	11.2346	10.1824	10.5532	10.0555	10.2171	None	ICuGI
c15d_22-G02-M13R_c	MU55210	MELO3C000039	8.70746	8.82939	8.58641	9.31496	8.40002	8.73842	8.70483	8.65083	8.87119	8.25377	8.62325	8.49374	8.77706	8.94431	9.02684	9.44219	Similar to Whole genome shotgun sequence of line PN40024, scaffold_0.assembly12x (Fragment) (Vitis vinifera) (uniref90:UniRef90_D7SIR4)	genome
c15d_22-G03-M13R_c	MU43184	MELO3C016395	12.4374	12.5729	11.7274	12.0086	12.7467	12.2397	12.157	12.2411	12.4928	12.3093	11.4923	11.7606	12.2014	12.6106	11.7561	11.5704	Similar to Salicylate O-methyltransferase (Clarkia breweri) (uniprot_sprot:sp|Q9SPV4|SAMT_CLABR)	genome
c15d_22-G04-M13R_c	MU55211	MELO3C012207	11.1905	10.9962	10.1805	10.6665	9.92278	9.08863	8.47845	8.25414	10.7309	9.67309	8.90044	8.99509	11.5895	10.8296	10.9972	9.20156	Similar to Predicted protein (Populus trichocarpa) (uniref90:UniRef90_B9HWN0)	genome
c15d_22-G05-M13R_c	MU55212	MELO3C005227	5.1337	5.5355	6.02411	6.21732	5.87787	6.32814	6.69596	6.64601	5.41695	5.49693	6.63547	6.49398	5.61753	6.31381	5.93275	5.84831	None	genome
c15d_22-G07-M13R_c	MU55213	MELO3C011257	11.2064	10.4993	10.9135	10.9318	10.7037	10.1121	9.35512	9.35537	10.9454	8.87926	9.9652	10.1103	10.0175	10.122	9.24178	9.22118	Similar to RNA-dependent RNA polymerase 6 (Arabidopsis thaliana) (uniprot_sprot:sp|Q9SG02|RDR6_ARATH)	genome
c15d_22-G12-M13R_c	MU55214	-	12.4278	13.6505	13.555	12.4725	12.8218	13.53	13.8375	13.8579	11.7937	12.7366	13.0278	12.2971	12.7046	13.2365	12.926	11.8264	highly similar to UP|ATPH_ADICA (Q85FN2) ATP synthase C chain (Lipid-binding protein) (ATPase subunit III) , complete	melogen
c15d_22-H01-M13R_c	MU48784	MELO3C011759	6.93041	6.75507	6.03963	5.16163	6.05347	5.96437	6.14257	6.23916	5.93608	7.423	7.65322	8.09949	6.74014	6.90728	5.93488	6.0238	Similar to DNA binding protein, putative (Ricinus communis) (uniref90:UniRef90_B9RGH4)	genome
c15d_22-H03-M13R_c	MU48117	MELO3C024642	8.06373	7.86491	8.09324	8.26947	8.15379	7.91357	8.13406	8.42484	7.96609	7.99065	7.67735	8.30496	8.06243	8.02525	8.76581	8.6306	Similar to Whole genome shotgun sequence of line PN40024, scaffold_130.assembly12x (Fragment) (Vitis vinifera) (uniref90:UniRef90_D7TB34)	genome
c15d_22-H11-M13R_c	MU55215	MELO3C012111	10.9014	10.4346	10.9828	11.7265	11.8079	12.3785	12.1833	12.0074	10.6514	10.6894	10.4372	10.972	10.0753	10.3532	11.9832	11.3517	Similar to Methyltransferase-like protein 7A (Homo sapiens) (uniprot_sprot:sp|Q9H8H3|MET7A_HUMAN)	genome
c15d_23-A02-M13R_c	MU55216	-	7.2245	6.78306	6.93957	7.25818	6.97923	7.41817	8.23934	8.17452	6.88395	7.10303	8.25609	8.2182	7.17577	8.16094	8.29183	9.0375	pol protein [Cucumis melo]	ICuGI
c15d_23-A03-M13R_c	MU55217	MELO3C010967	11.3908	12.5989	12.0744	11.7579	12.5005	11.2004	11.6831	11.304	12.7043	11.9824	10.5582	10.166	12.4336	11.992	11.2436	10.4938	Similar to Ocs element-binding factor, putative (Ricinus communis) (uniref90:UniRef90_B9R7Z2)	genome
c15d_23-A04-M13R_c	MU55218	MELO3C025310	12.279	12.6457	12.4935	12.3978	11.2666	12.3634	12.7256	12.485	11.8463	12.1917	12.6851	12.7831	11.3487	11.4105	12.6618	12.457	Similar to DnaJ homolog subfamily C member 13 (Homo sapiens) (uniprot_sprot:sp|O75165|DJC13_HUMAN)	genome
c15d_23-A06-M13R_c	MU48139	MELO3C006052	10.4743	10.478	10.3885	10.6232	10.3833	9.53364	9.33141	9.30615	10.8294	10.719	9.95204	9.77094	10.6299	10.754	10.5565	10.2368	Similar to Putative uncharacterized protein (Cucumis melo subsp. melo) (uniref90:UniRef90_E5GCH1)	genome
c15d_23-A07-M13R_c	MU55219	MELO3C018037	12.1171	12.1314	12.4239	12.1799	12.1514	11.7638	12.5115	12.2705	12.1142	12.4276	11.776	12.2193	12.5679	12.6522	12.6821	13.2182	Similar to LL-diaminopimelate aminotransferase, chloroplastic (Arabidopsis thaliana) (uniprot_sprot:sp|Q93ZN9|DAPAT_ARATH)	genome
c15d_23-B02-M13R_c	MU55220	MELO3C026135	5.00486	5.37156	4.99911	6.15216	5.50736	5.41655	5.62353	5.37807	6.5442	5.52411	4.95886	5.4422	5.46443	6.95196	5.89517	5.75644	None	genome
c15d_23-B03-M13R_c	MU55221	MELO3C006635	8.98103	8.95647	9.39035	9.90191	8.63117	8.92857	8.9477	8.81227	8.66196	8.74759	9.39997	9.13568	8.84396	8.75226	9.81259	9.919	Similar to PREDICTED: hypothetical protein (Vitis vinifera) (uniref90:UniRef90_UPI0001983299)	genome
c15d_23-B04-M13R_c	MU55222	MELO3C011757	13.0966	12.7648	12.6332	12.4349	12.7523	12.124	12.4804	12.5617	13.4289	13.0569	12.8185	12.7329	13.6045	13.1626	12.6176	13.3285	Similar to F-box/LRR-repeat protein 4 (Arabidopsis thaliana) (uniprot_sprot:sp|Q9C5D2|FBL4_ARATH)	genome
c15d_23-B07-M13R_c	MU55223	-	10.3938	11.1813	10.5572	10.4027	11.6365	10.8267	10.971	10.7212	10.0442	11.4443	11.3004	11.1673	10.3127	10.4223	8.75641	9.03104	None	ICuGI
c15d_23-B09-M13R_c	MU55224	MELO3C025877	12.4111	13.7707	11.5471	10.9282	12.9485	11.0509	10.5712	10.1309	12.4477	12.4465	11.4798	11.2381	13.4759	13.2092	10.9998	10.636	Similar to Putative uncharacterized protein At5g58960/k19m22_160 (Arabidopsis) (uniref90:UniRef90_Q8GWZ0)	genome
c15d_23-B11-M13R_c	MU55225	MELO3C022868	10.1956	10.9544	10.6677	10.462	10.9001	9.98908	10.6139	10.764	11.1853	11.4145	11.1224	11.212	10.1557	10.834	10.5661	11.0806	Similar to Putative uncharacterized protein (Medicago truncatula) (uniref90:UniRef90_A2Q368)	genome
c15d_23-B12-M13R_c	MU47592	-	7.74703	9.22191	9.16383	10.4615	9.73643	10.301	11.3258	11.0707	8.76468	8.04102	10.6357	9.72069	8.93643	9.20742	9.92401	10.0251	PREDICTED: hypothetical protein [Vitis vinifera]	ICuGI
c15d_23-C03-M13R_c	MU55226	-	6.53382	6.96175	6.85626	6.31868	6.82868	6.54602	7.12293	7.27507	6.39421	7.72398	7.45096	8.31006	7.02461	6.75126	7.34043	7.42544	None	ICuGI
c15d_23-C04-M13R_c	MU50432	MELO3C021634	12.84	12.7052	12.7641	13.2978	12.738	13.2104	13.0107	12.9777	13.0809	12.9523	12.9846	12.9722	12.9853	12.89	13.1301	12.7927	Similar to Trans-2,3-enoyl-CoA reductase (Dictyostelium discoideum) (uniprot_sprot:sp|Q55C17|TECR_DICDI)	genome
c15d_23-C05-M13R_c	MU55227	MELO3C013631	11.7064	11.977	12.1819	12.6302	11.961	12.1565	12.0534	11.9112	12.2856	12.3372	12.4795	12.6253	11.8228	11.9702	12.3769	11.9551	Similar to RNA polymerase II subunit 5-mediating protein homolog (Dictyostelium discoideum) (uniprot_sprot:sp|Q54HG4|RMP_DICDI)	genome
c15d_23-C09-M13R_c	MU50010	MELO3C008285	11.5221	11.743	11.4498	11.2834	11.9279	11.4336	11.274	11.5444	11.9391	11.6641	11.4958	11.25	11.8399	11.6077	12.0624	12.1827	Similar to Eukaryotic translation initiation factor 3 subunit F (Arabidopsis thaliana) (uniprot_sprot:sp|O04202|EIF3F_ARATH)	genome
c15d_23-D02-M13R_c	MU55229	MELO3C024364	12.2324	12.0173	11.8876	12.7201	11.6204	12.3884	12.2814	12.3342	11.7406	11.6755	12.1343	11.4985	12.1534	11.7558	13.0302	12.075	Similar to Phospholipid:diacylglycerol acyltransferase 1 (Arabidopsis thaliana) (uniprot_sprot:sp|Q9FNA9|PDAT1_ARATH)	genome
c15d_23-E03-M13R_c	MU55231	MELO3C008929	4.49021	4.33388	4.39875	4.32845	4.23874	4.35903	4.26268	4.49783	4.32043	5.44572	4.63441	4.45828	4.65569	4.6509	4.76787	5.09508	Similar to Predicted protein (Populus trichocarpa) (uniref90:UniRef90_B9HAD3)	genome
c15d_23-E05-M13R_c	MU55232	MELO3C026581	13.9854	13.9989	13.8239	12.7582	14.3394	13.7585	14.1983	13.9625	14.5735	15.0102	14.5906	14.308	14.5793	14.449	13.3262	13.2779	Similar to PREDICTED: hypothetical protein (Vitis vinifera) (uniref90:UniRef90_UPI00015C9E8A)	genome
c15d_23-E07-M13R_c	MU45891	MELO3C027406	13.302	13.1592	13.8731	12.5697	13.5762	13.954	14.1816	13.9468	13.6063	14.0058	14.1859	13.8301	13.2705	13.599	10.5056	9.34619	Similar to Predicted protein (Populus trichocarpa) (uniref90:UniRef90_B9H8A3)	genome
c15d_23-E08-M13R_c	MU47371	MELO3C004508	11.1101	10.9492	10.3645	10.9718	10.7025	9.49016	10.0937	10.3727	11.4387	10.6957	10.0528	10.6832	11.6561	10.8174	11.2117	10.9206	Similar to PREDICTED: hypothetical protein (Vitis vinifera) (uniref90:UniRef90_UPI00015C8D4B)	genome
c15d_23-E10-M13R_c	MU55233	MELO3C001957	8.42779	10.1136	7.47488	8.33442	10.4252	8.28218	8.28901	8.07432	7.00549	8.6631	7.65831	7.31464	7.23833	10.101	8.30532	8.20337	Similar to Protein argonaute 1A (Oryza sativa subsp. japonica) (uniprot_sprot:sp|Q6EU14|AGO1A_ORYSJ)	genome
c15d_23-F02-M13R_c	MU55234	-	7.76639	8.82652	8.79185	9.65457	9.71428	10.1779	10.6061	10.8643	9.31248	9.43573	11.1675	11.5994	8.02495	8.84124	8.41593	8.3954	None	ICuGI
c15d_23-F03-M13R_c	MU46767	MELO3C008152	9.21677	10.0467	8.76734	6.13048	10.8133	10.2548	7.76158	7.38549	10.7885	12.1618	10.4683	9.42879	9.03843	7.59729	6.13726	7.69811	Similar to PREDICTED: hypothetical protein (Vitis vinifera) (uniref90:UniRef90_UPI0001984C64)	genome
c15d_23-F05-M13R_c	MU54361	MELO3C007772	11.9624	12.1204	10.6971	9.84571	12.0633	11.6778	10.5728	10.9729	11.8111	12.3751	11.8244	12.1046	12.2214	12.1537	10.2769	8.7356	Similar to 2,3-bisphosphoglycerate-dependent phosphoglycerate mutase (Protochlamydia amoebophila (strain UWE25)) (uniprot_sprot:sp|Q6MEW4|GPMA_PARUW)	genome
c15d_23-F09-M13R_c	MU55235	MELO3C017307	11.0297	10.9129	10.2772	10.1899	10.3088	10.2538	9.21984	7.85159	9.72205	10.1321	9.9703	10.3908	9.02452	8.35396	9.07227	8.07019	Similar to Whole genome shotgun sequence of line PN40024, scaffold_0.assembly12x (Fragment) (Vitis vinifera) (uniref90:UniRef90_D7SIZ3)	genome
c15d_23-F10-M13R_c	MU55236	MELO3C022231	12.4785	12.3904	12.455	12.5226	12.4866	12.1911	12.0462	12.3224	12.3612	12.7302	12.4582	12.5534	12.1933	12.5906	12.5917	12.8186	Similar to Nucleic acid binding protein, putative (Ricinus communis) (uniref90:UniRef90_B9SFT0)	genome
c15d_23-F12-M13R_c	MU48347	MELO3C009826	11.8549	11.4821	12.6658	8.00884	13.1994	12.8117	9.58954	8.41464	11.2166	11.393	11.5279	10.5262	11.5921	11.9202	8.09421	6.28306	Similar to Serine carboxypeptidase-like 45 (Arabidopsis thaliana) (uniprot_sprot:sp|Q93Y09|SCP45_ARATH)	genome
c15d_23-G01-M13R_c	MU55237	MELO3C002642	10.2289	10.3768	10.2595	10.1576	10.4415	9.92149	10.2156	10.0977	10.5263	10.887	10.2548	10.6257	10.6067	10.6572	11.0318	10.8486	Similar to Uncharacterized protein YNL011C (Saccharomyces cerevisiae) (uniprot_sprot:sp|P53980|YNB1_YEAST)	genome
c15d_23-G06-M13R_c	MU55238	MELO3C017635	10.9209	11.1612	11.4379	11.59	6.30339	6.31589	6.58239	6.45345	11.3538	11.3049	11.601	11.6865	10.9485	11.4225	11.3041	11.4733	Similar to Predicted protein (Populus trichocarpa) (uniref90:UniRef90_B9HBS4)	genome
c15d_23-G08-M13R_c	MU55239	MELO3C002704	9.81001	9.73171	10.2732	10.531	9.32395	10.2483	10.4231	10.0823	9.37444	9.60115	10.0233	10.4876	8.95813	9.16295	10.6997	10.3294	Similar to Predicted protein (Populus trichocarpa) (uniref90:UniRef90_B9N9D0)	genome
c15d_23-H03-M13R_c	MU48130	MELO3C011208	11.4143	11.3925	10.1844	10.1475	11.5129	10.7103	10.3019	10.009	12.1219	10.6244	9.94749	10.283	12.137	11.9538	10.0771	10.6708	Similar to Acetylglutamate kinase, chloroplastic (Arabidopsis thaliana) (uniprot_sprot:sp|Q9SCL7|NAGK_ARATH)	genome
c15d_23-H04-M13R_c	MU55240	MELO3C013777	12.1749	12.3978	11.9209	11.5702	12.3658	11.991	12.1009	12.2952	12.0153	12.2185	12.3019	12.5391	12.2349	12.119	11.709	11.798	Similar to Serine/threonine-protein kinase fray2 (Dictyostelium discoideum) (uniprot_sprot:sp|Q551H4|FRAY2_DICDI)	genome
c15d_23-H06-M13R_c	MU43798	MELO3C006351	11.6392	12.2224	12.672	12.0509	12.5334	11.3026	12.7657	12.0822	12.1198	12.4019	11.7951	12.2831	11.1654	12.1346	9.93668	12.7511	Similar to PREDICTED: hypothetical protein (Vitis vinifera) (uniref90:UniRef90_UPI00015C7B06)	genome
c15d_23-H09-M13R_c	MU55241	MELO3C017456	4.58091	4.40948	4.37626	4.54229	4.38604	4.42373	4.4626	4.50222	6.42342	6.64979	7.26602	6.99385	6.00333	6.73252	7.39457	6.84484	Similar to ABC transporter I family member 6, chloroplastic (Arabidopsis thaliana) (uniprot_sprot:sp|Q9CAF5|AB6I_ARATH)	genome
c15d_23-H10-M13R_c	MU55242	-	4.68258	5.03218	5.18858	4.91237	4.35672	4.47223	4.72279	4.60775	4.95303	4.78481	5.29144	5.37963	4.92367	4.97417	5.39867	5.6141	Tam1 transposon protein TNP2, putative; 12762-16371 [Arabidopsis thaliana]	ICuGI
c15d_23-H11-M13R_c	MU55243	MELO3C003910	8.40578	7.78638	8.86171	9.95243	7.75485	9.37078	9.24169	9.23455	8.29735	8.44759	9.39731	8.98043	7.70256	8.17275	9.96716	9.14095	Similar to Prefoldin-related KE2-like protein (Jatropha curcas) (uniref90:UniRef90_D6BR52)	genome
c15d_24-A03-M13R_c	MU55245	MELO3C025663	10.9326	11.4245	8.56094	8.51267	12.5805	10.3891	8.71798	10.2545	11.4235	8.97903	9.18722	9.52252	10.3363	10.4076	7.71147	8.68723	Similar to Probable leucine-rich repeat receptor-like serine/threonine-protein kinase At3g14840 (Arabidopsis thaliana) (uniprot_sprot:sp|C0LGN2|Y3148_ARATH)	genome
c15d_24-A04-M13R_c	MU55246	MELO3C020808	12.5376	12.4528	12.6706	12.4247	11.7148	12.7494	12.5356	12.575	12.0993	12.4924	13.1218	12.6092	12.0664	11.5728	12.0533	11.7826	Similar to Predicted protein (Populus trichocarpa) (uniref90:UniRef90_B9HR78)	genome
c15d_24-A07-M13R_c	MU55247	MELO3C009218	9.56083	8.13411	7.54997	5.60017	8.59152	7.47099	7.65721	6.51686	9.43156	9.4349	7.8221	7.75606	10.3191	9.91189	7.58297	6.48436	Similar to Putative peptide/nitrate transporter At2g37900 (Arabidopsis thaliana) (uniprot_sprot:sp|P0CI03|PTR28_ARATH)	genome
c15d_24-A10-M13R_c	MU55248	MELO3C011117	14.5063	14.4521	12.9162	10.5324	13.1518	10.961	9.45172	9.15615	14.9724	14.5906	13.6905	13.5143	14.6672	14.9013	10.2991	9.75926	Similar to Receptor-like protein kinase HSL1 (Arabidopsis thaliana) (uniprot_sprot:sp|Q9SGP2|HSL1_ARATH)	genome
c15d_24-B02-M13R_c	MU55249	MELO3C017721	6.76097	7.31245	9.10791	10.0634	7.60327	10.1741	10.8838	10.3948	6.98979	9.68716	9.4848	9.70804	6.92945	8.26137	11.9699	10.2645	Similar to Endonuclease III-like protein 1 (Mus musculus) (uniprot_sprot:sp|O35980|NTHL1_MOUSE)	genome
c15d_24-B08-M13R_c	MU48975	MELO3C007284	14.1493	14.2843	14.3938	14.3621	14.1256	14.2212	14.4555	14.4198	14.1098	14.0739	14.412	14.5879	14.1819	14.1388	14.4409	14.969	Similar to DNA-directed RNA polymerase II subunit RPB2 (Solanum lycopersicum) (uniprot_sprot:sp|Q42877|RPB2_SOLLC)	genome
c15d_24-B10-M13R_c	MU43188	MELO3C022020	14.7956	14.8657	15.1671	14.7393	15.2652	14.3225	14.5317	14.6597	15.458	14.6828	14.7902	14.9181	15.0169	15.2375	12.7733	14.0615	Similar to Cyclic nucleotide-gated ion channel 2 (Arabidopsis thaliana) (uniprot_sprot:sp|O65718|CNGC2_ARATH)	genome
c15d_24-B11-M13R_c	MU55250	MELO3C026510	11.0412	10.6825	9.94812	10.5818	10.039	10.4557	10.5651	10.9028	10.6205	10.5035	10.2909	10.4267	10.7208	10.0916	11.0857	11.2189	Similar to Protein FAM135B (Xenopus laevis) (uniprot_sprot:sp|Q641I1|F135B_XENLA)	genome
c15d_24-B12-M13R_c	MU43189	MELO3C016777	14.2417	14.2156	12.0494	11.2944	13.2974	12.2161	10.9438	9.92666	14.032	12.1856	12.3202	12.0715	14.1438	13.4301	10.3897	11.6089	Similar to Chromosome-associated kinesin KIF4A (Homo sapiens) (uniprot_sprot:sp|O95239|KIF4A_HUMAN)	genome
c15d_24-C04-M13R_c	MU44660	MELO3C022388	13.9497	14.1122	13.8245	13.553	14.0417	13.8979	13.8641	13.6859	14.0247	14.1864	14.1242	14.2151	13.7493	14.0151	14.0201	13.8891	Similar to Pre-mRNA-processing factor 39 (Xenopus laevis) (uniprot_sprot:sp|Q4KLU2|PRP39_XENLA)	genome
c15d_24-C07-M13R_c	MU51188	MELO3C001980	12.7156	12.8676	12.9868	12.8855	13.4364	12.8266	12.8775	12.7612	13.3045	13.1934	12.9099	12.9963	13.4071	13.2139	12.7357	12.5946	Similar to Whole genome shotgun sequence of line PN40024, scaffold_0.assembly12x (Fragment) (Vitis vinifera) (uniref90:UniRef90_D7SIB6)	genome
c15d_24-C12-M13R_c	MU55251	-	9.06223	9.14947	9.44006	8.40733	10.1663	8.70393	7.63574	7.87699	9.64171	8.68038	9.45174	11.0507	9.04881	9.16878	6.94346	7.04808	None	ICuGI
c15d_24-D03-M13R_c	MU55252	MELO3C003580	14.2276	13.6181	11.0722	11.7746	12.9759	11.232	10.6323	11.5243	14.5484	12.8456	11.5861	12.2325	14.2601	13.8059	13.012	12.4494	Similar to Putative uncharacterized protein (Ricinus communis) (uniref90:UniRef90_B9RS52)	genome
c15d_24-E01-M13R_c	MU55253	MELO3C011029	9.85029	10.036	9.33139	11.4823	9.48353	8.85914	7.38712	8.02146	9.86152	9.60597	9.14791	8.71793	10.0222	9.91916	11.4239	10.6071	Similar to Melanoma-associated antigen G1, putative (Ricinus communis) (uniref90:UniRef90_B9RJL0)	genome
c15d_24-E12-M13R_c	MU55254	MELO3C018530	10.6064	10.4208	10.7625	10.5094	9.37037	8.44413	8.54978	8.85305	10.8692	10.3035	10.2952	9.67791	9.42551	8.77562	8.96691	9.57572	Similar to PREDICTED: hypothetical protein (Vitis vinifera) (uniref90:UniRef90_UPI0001982F69)	genome
c15d_24-G03-M13R_c	MU55255	MELO3C006833	9.5612	9.15455	9.87333	9.79661	7.63576	7.79656	9.22686	9.66358	8.33062	8.62968	8.25731	8.8074	9.4312	9.28792	8.9819	11.2796	Similar to Predicted protein (Populus trichocarpa) (uniref90:UniRef90_B9I4J9)	genome
c15d_24-G04-M13R_c	MU55256	MELO3C025259	12.328	11.7693	9.62342	9.57925	10.9392	8.86445	10.1538	10.9649	11.9123	10.3771	10.0551	9.71978	13.1	11.7026	10.6197	11.2803	Similar to Putative uncharacterized protein (Ricinus communis) (uniref90:UniRef90_B9T0P1)	genome
c15d_24-G06-M13R_c	MU54352	MELO3C018873	11.5999	11.3002	8.79797	5.66778	10.6946	7.51537	5.58715	5.5515	11.3073	7.58297	6.20761	5.45247	10.7157	10.3736	5.57197	5.4363	Similar to Putative uncharacterized protein (Vitis vinifera) (uniref90:UniRef90_A5BAD4)	genome
c15d_24-G11-M13R_c	MU55257	MELO3C024646	10.3411	9.97885	11.1236	11.2519	8.36109	10.2942	8.83484	10.8243	9.16274	9.05507	10.0071	10.4074	9.89548	10.1761	10.9438	11.1073	Similar to Phosphoenolpyruvate carboxylase kinase 1 (Arabidopsis thaliana) (uniprot_sprot:sp|Q9SPK4|PPCK1_ARATH)	genome
c15d_24-G12-M13R_c	MU55258	-	4.33572	4.43469	4.4244	4.39684	4.28853	4.35278	4.21929	4.28695	4.44975	4.62702	4.46221	4.34319	4.41517	4.64003	4.66217	4.46625	None	ICuGI
c15d_24-H03-M13R_c	MU51199	MELO3C004628	12.1387	12.3755	12.4989	12.2822	12.6728	11.8504	12.4333	12.1316	12.3428	12.6773	12.5109	12.911	12.4144	12.6737	12.1375	12.9705	Similar to DNA repair protein recA homolog 3, mitochondrial (Arabidopsis thaliana) (uniprot_sprot:sp|Q9ZUP2|RECA3_ARATH)	genome
c15d_24-H05-M13R_c	MU55260	-	5.31019	5.07128	4.88525	5.12596	5.91028	5.23119	4.88053	4.80588	7.64311	7.57649	5.26334	4.90574	8.40844	6.43069	5.01988	4.93009	None	ICuGI
c15d_24-H09-M13R_c	MU55261	MELO3C026504	11.4613	12.0663	11.9363	12.7485	12.1283	12.234	11.6742	11.9173	12.3737	12.0751	12.0486	11.7819	11.7478	11.9932	12.3587	12.6527	Similar to Centromere protein V (Mus musculus) (uniprot_sprot:sp|Q9CXS4|CENPV_MOUSE)	genome
c15d_25-A07-M13R_c	MU55262	MELO3C017369	9.535	9.47023	9.50312	9.02643	9.3176	9.22977	8.89907	8.75703	9.40522	9.44596	9.38319	9.29698	10.4156	9.92757	9.92662	10.5062	Similar to Probable GTP-binding protein EngB (Gluconobacter oxydans) (uniprot_sprot:sp|Q5FPX9|ENGB_GLUOX)	genome
c15d_25-A10-M13R_c	MU55263	MELO3C010189	10.6282	11.0483	11.4051	12.345	11.2068	10.7452	12.0286	12.0034	10.4976	11.5316	10.9511	12.0382	11.2988	11.7147	13.0959	13.438	Similar to Lactation elevated protein 1 (Homo sapiens) (uniprot_sprot:sp|Q8WV93|LACE1_HUMAN)	genome
c15d_25-B02-M13R_c	MU49997	MELO3C021339	12.1578	11.8028	11.8245	12.0986	12.288	12.3526	11.7277	11.2235	12.1253	11.3601	11.9011	11.2347	11.9157	11.5177	11.4408	11.7415	Similar to 60S ribosomal protein L13a-4 (Arabidopsis thaliana) (uniprot_sprot:sp|Q9FKC0|R13A4_ARATH)	genome
c15d_25-B03-M13R_c	MU55264	MELO3C011632	10.8391	11.1382	11.0777	10.7985	11.5909	11.11	10.9759	11.3791	11.0271	11.9226	11.4692	11.0025	11.3554	11.1628	11.8695	11.9733	Similar to Aspartic proteinase-like protein 2 (Arabidopsis thaliana) (uniprot_sprot:sp|Q9S9K4|ASPL2_ARATH)	genome
c15d_25-C08-M13R_c	MU46754	MELO3C022588	12.2957	12.4596	12.769	12.4286	12.9839	12.3542	12.6652	12.4777	12.8691	13.1651	13.0743	13.2857	13.0661	12.8439	13.327	13.5809	Similar to Eukaryotic translation initiation factor 2 subunit 3 (Drosophila melanogaster) (uniprot_sprot:sp|Q24208|IF2G_DROME)	genome
c15d_25-C10-M13R_c	MU52188	MELO3C005927	9.08128	8.49489	8.38599	9.53321	9.2034	8.81953	8.14569	9.83919	8.47193	8.79798	8.89442	9.68609	8.763	8.76914	10.4776	9.82858	Similar to Putative uncharacterized protein (Ricinus communis) (uniref90:UniRef90_B9RNK9)	genome
c15d_25-D06-M13R_c	MU43193	-	5.3695	5.40943	6.04313	6.09473	7.6216	6.44921	6.26331	5.76361	8.26154	6.5196	5.74025	6.55708	7.79817	6.39546	6.89429	7.78358	None	ICuGI
c15d_25-D09-M13R_c	MU55266	MELO3C014007	11.3092	11.5746	12.1513	12.7684	12.9003	12.3101	13.1911	13.2199	12.5768	12.7097	12.5123	12.8444	12.4448	12.3563	12.9298	12.265	Similar to Copper chaperone for superoxide dismutase (Mus musculus) (uniprot_sprot:sp|Q9WU84|CCS_MOUSE)	genome
c15d_25-E10-M13R_c	MU51161	MELO3C025953	9.31657	9.34986	9.74211	9.72043	8.94853	9.07641	9.42938	9.46517	9.87288	10.1048	9.56539	9.69887	9.39625	9.61167	9.94089	9.85902	Similar to Plastid Tic40 (Ricinus communis) (uniref90:UniRef90_A3QSJ7)	genome
c15d_25-F05-M13R_c	MU55267	MELO3C006318	14.0064	14.2328	14.2577	13.9826	14.2572	14.0424	14.2497	14.1174	14.0651	14.099	14.2165	14.3263	14.0684	14.1535	13.9699	14.1227	Similar to Transcriptional corepressor LEUNIG (Arabidopsis thaliana) (uniprot_sprot:sp|Q9FUY2|LEUNG_ARATH)	genome
c15d_25-F08-M13R_c	MU45136	MELO3C015185	14.1985	13.3412	12.4414	10.5671	13.9598	11.5963	9.00953	8.43412	15.1737	13.6218	13.8953	13.9592	14.8761	15.1577	8.73384	7.95102	Similar to Putative uncharacterized protein (Vitis vinifera) (uniref90:UniRef90_A5C0V2)	genome
c15d_25-F11-M13R_c	MU44252	-	10.2854	10.2262	10.4708	11.1112	10.6644	10.7357	10.7867	11.0856	10.381	9.67648	10.8703	10.333	10.7071	10.8287	11.1888	10.9593	None	ICuGI
c15d_25-G03-M13R_c	MU49219	MELO3C018249	10.8082	11.0293	11.007	10.7657	11.0415	10.5172	10.802	11.1161	11.3428	10.9375	11.3652	11.6221	11.5316	11.483	11.5853	12.1383	Similar to B3 domain-containing protein Os03g0620400 (Oryza sativa subsp. japonica) (uniprot_sprot:sp|Q851W5|Y3204_ORYSJ)	genome
c15d_25-G08-M13R_c	MU45061	MELO3C007444	14.1083	14.6457	14.3641	14.223	14.2446	13.8326	13.9374	13.8985	13.7642	14.3407	14.8566	15.0475	14.0181	14.8596	14.8212	14.973	Similar to Scarecrow-like transcription factor PAT1 (Arabidopsis thaliana) (uniprot_sprot:sp|Q9LDL7|PAT1_ARATH)	genome
c15d_25-G11-M13R_c	MU55269	MELO3C011570	14.6963	14.5429	14.1959	14.6317	13.6115	13.7581	13.0187	13.408	14.9512	14.6581	14.9288	14.4689	14.5907	13.8669	13.6507	12.842	Similar to Alpha-xylosidase (Arabidopsis thaliana) (uniprot_sprot:sp|Q9S7Y7|XYL1_ARATH)	genome
c15d_25-G12-M13R_c	MU55270	-	4.75358	4.89524	4.71422	4.84588	4.78488	4.76145	4.84959	4.867	4.94774	5.41734	5.01493	4.86688	4.9267	4.71138	5.05277	4.78242	None	ICuGI
c15d_25-H04-M13R_c	MU50054	MELO3C024823	7.26596	7.62092	7.30299	7.70939	6.9595	7.41836	7.46717	7.62168	11.9435	11.1424	12.5278	11.8699	11.382	11.5361	12.5039	10.9677	Similar to Predicted protein (Populus trichocarpa) (uniref90:UniRef90_B9I4K7)	genome
c15d_26-A04-M13R_c	MU50428	MELO3C018735	14.0583	14.1985	14.3427	14.3117	13.9222	14.3764	14.4208	14.7752	14.018	14.2551	13.9591	14.0645	14.1418	13.8019	14.3849	14.8412	Similar to Structural constituent of cell wall, putative (Ricinus communis) (uniref90:UniRef90_B9RVZ9)	genome
c15d_26-A08-M13R_c	MU55271	MELO3C018691	7.68993	8.22963	10.195	9.99034	6.64917	6.64703	7.81067	7.31165	10.4704	9.55966	10.3921	10.8488	8.77818	9.9938	8.36417	8.20248	Similar to Uncharacterized UDP-glucosyltransferase At1g05675 (Arabidopsis thaliana) (uniprot_sprot:sp|P0C7P7|Y1567_ARATH)	genome
c15d_26-B02-M13R_c	MU55272	MELO3C018943	10.6968	9.52841	10.3716	11.3055	10.3444	10.1732	8.01835	8.26595	10.8777	10.254	9.82532	9.04091	11.0603	9.87018	10.0132	8.60691	None	genome
c15d_26-B04-M13R_c	MU55273	-	4.8287	4.73394	4.92383	5.351	4.6865	4.80618	4.81227	4.61177	9.21845	5.5447	4.74883	4.69607	5.31343	5.46429	4.72634	4.82532	None	ICuGI
c15d_26-B06-M13R_c	MU55274	MELO3C009523	11.7948	11.0208	10.5244	6.96018	11.2251	10.5706	10.3809	9.25519	10.9486	11.9775	10.9436	10.3977	12.5011	11.562	6.67216	7.61136	Similar to PREDICTED: hypothetical protein (Vitis vinifera) (uniref90:UniRef90_UPI0001983C12)	genome
c15d_26-B12-M13R_c	MU55275	MELO3C006752	12.7243	12.6048	12.5049	12.393	12.7354	12.0473	11.8917	12.0459	13.0222	12.5964	12.3797	12.6393	13.1478	12.8956	12.0838	12.6703	Similar to 50S ribosomal protein L3-2, chloroplastic (Arabidopsis thaliana) (uniprot_sprot:sp|Q9LRN8|RK3B_ARATH)	genome
c15d_26-C03-M13R_c	MU55276	MELO3C007529	12.327	12.4197	12.4236	11.4626	12.2833	11.554	12.0592	12.0706	12.6755	13.1978	12.9464	12.9415	12.6158	12.6326	11.0104	12.8714	Similar to PREDICTED: hypothetical protein (Vitis vinifera) (uniref90:UniRef90_UPI00019860A1)	genome
c15d_26-C04-M13R_c	MU53143	MELO3C011030	12.7456	13.0355	13.1008	12.9509	13.3043	12.8656	13.561	13.5713	13.181	12.9424	13.1606	13.1355	13.2038	13.0645	13.128	13.6066	Similar to 5'-adenylylsulfate reductase-like 4 (Arabidopsis thaliana) (uniprot_sprot:sp|Q9SA00|APRL4_ARATH)	genome
c15d_26-C05-M13R_c	MU55277	-	4.62958	4.63455	4.75178	5.31763	4.54824	4.68304	4.94975	5.04883	5.92987	5.56658	6.01898	5.63751	5.13062	4.90307	5.32318	4.95493	None	ICuGI
c15d_26-C06-M13R_c	MU44494	MELO3C021362	12.3527	12.6965	12.4536	10.6825	12.0427	11.8089	13.0463	13.2318	13.2387	13.4969	12.4474	11.7013	13.193	13.0872	11.3497	13.5333	Similar to Inactive beta-amylase 9 (Arabidopsis thaliana) (uniprot_sprot:sp|Q8VYW2|BAM9_ARATH)	genome
c15d_26-C12-M13R_c	MU55279	MELO3C010476	7.34366	7.10042	7.49627	8.03085	7.13566	6.94171	7.70735	7.88263	9.08214	9.04715	8.56324	8.33862	7.49019	7.13	8.07263	8.17151	Similar to Uncharacterized protein At1g77540 (Arabidopsis thaliana) (uniprot_sprot:sp|Q9CAQ2|Y1754_ARATH)	genome
c15d_26-D12-M13R_c	MU55280	MELO3C019371	12.8396	12.7013	12.5135	12.4496	13.0128	12.7453	12.8857	12.7675	12.8361	12.6424	12.8098	13.0214	12.5613	12.4808	12.3758	12.5299	Similar to KH domain-containing protein At4g18375 (Arabidopsis thaliana) (uniprot_sprot:sp|P58223|Y4837_ARATH)	genome
c15d_26-E01-M13R_c	MU53233	MELO3C025209	12.4846	8.43034	5.44425	4.92421	8.82369	4.89914	5.07584	5.246	14.4734	8.80369	8.34766	8.92227	9.13184	7.73705	4.90403	4.54825	None	genome
c15d_26-E02-M13R_c		-	7.42033	7.76313	7.611	7.60132	7.60525	7.692	6.90595	6.63887	9.6317	8.02725	8.93086	8.82044	7.95308	10.0369	8.78506	9.38204	None	melogen
c15d_26-E06-M13R_c	MU55281	MELO3C014689	11.6556	12.4732	12.553	12.4163	12.4619	12.3424	13.0381	13.0693	12.3044	12.9089	13.2557	13.2205	12.3246	12.3635	12.7611	13.0008	Similar to Ubiquitin carboxyl-terminal hydrolase 13 (Arabidopsis thaliana) (uniprot_sprot:sp|Q84WU2|UBP13_ARATH)	genome
c15d_26-E12-M13R_c	MU55282	MELO3C010631	10.561	11.0439	11.3733	11.0529	11.7648	10.8632	11.2285	11.1544	11.1596	11.6059	10.9975	11.4299	11.0908	11.1317	10.8173	11.8212	Similar to Probable replication factor C subunit 5 (Dictyostelium discoideum) (uniprot_sprot:sp|Q54ST4|RFC5_DICDI)	genome
c15d_26-F01-M13R_c	MU55283	-	8.21943	8.8079	8.40813	7.52667	4.70571	4.83861	4.81731	4.83061	8.3292	9.52475	9.51923	9.57659	8.71158	9.11932	8.65129	9.45424	None	ICuGI
c15d_26-F05-M13R_c	MU49650	MELO3C010910	11.2413	12.2905	10.1983	9.02291	11.3245	9.70262	9.75702	9.92821	11.622	10.6478	10.5838	10.5899	11.5032	11.7568	8.50215	8.74884	Similar to Allene oxide synthase, chloroplastic (Linum usitatissimum) (uniprot_sprot:sp|P48417|CP74_LINUS)	genome
c15d_26-G01-M13R_c	MU55284	MELO3C023240	7.8526	7.7859	7.50612	7.91443	9.01211	7.64652	7.63299	7.76879	8.39085	6.87316	7.22235	7.5662	7.6664	7.69698	6.58832	7.47316	Similar to Cation/H(+) antiporter 15 (Arabidopsis thaliana) (uniprot_sprot:sp|Q9SIT5|CHX15_ARATH)	genome
c15d_26-G04-M13R_c	MU43302	MELO3C011853	11.9769	12.3546	11.9832	10.3633	12.5734	12.4426	12.7151	12.626	12.9063	13.0379	12.6183	12.2896	12.9568	13.5183	12.6974	13.2069	Similar to (+)-neomenthol dehydrogenase (Arabidopsis thaliana) (uniprot_sprot:sp|Q9M2E2|SDR1_ARATH)	genome
c15d_26-G05-M13R_c	MU55285	-	4.83685	4.77621	4.87281	5.46815	5.13893	5.37633	5.69339	5.5228	5.08977	5.39914	4.91091	4.92351	4.55611	4.67113	4.93459	4.94627	None	ICuGI
c15d_26-G06-M13R_c	MU55286	MELO3C012871	6.4283	5.83526	5.73484	5.82609	5.16621	5.2708	5.53314	5.28479	5.1213	5.6767	5.76589	5.95038	5.88472	5.66241	6.58554	6.63849	Similar to H/ACA ribonucleoprotein complex subunit 3-like protein (Arabidopsis thaliana) (uniprot_sprot:sp|Q93XX8|NOP10_ARATH)	genome
c15d_26-G10-M13R_c	MU55287	MELO3C017553	13.676	13.9805	13.2738	13.1219	13.9316	13.1007	13.43	13.3288	13.9798	13.9012	14.0105	13.8138	13.7943	14.0276	12.4479	12.8408	Similar to 40S ribosomal protein SA (Cicer arietinum) (uniprot_sprot:sp|O65751|RSSA_CICAR)	genome
c15d_26-H02-M13R_c	MU55288	MELO3C019915	11.8303	12.5308	12.1841	11.9971	12.1648	12.4334	12.3921	12.4662	11.8514	12.4477	12.5495	12.9368	12.0271	12.3668	12.5448	13.2765	Similar to Putative uncharacterized protein (Vitis vinifera) (uniref90:UniRef90_A5BEN3)	genome
c15d_26-H09-M13R_c	MU55289	MELO3C026052	11.0364	10.8696	8.64129	6.5863	9.12818	5.75484	5.65386	5.51383	11.4593	9.47533	6.33038	6.2001	11.8758	12.0917	5.09796	5.17728	Similar to Predicted protein (Populus trichocarpa) (uniref90:UniRef90_B9HDA2)	genome
c15d_26-H10-M13R_c	MU46673	MELO3C013750	12.0519	11.7119	11.325	11.6527	11.3317	11.3131	10.9926	11.2095	12.5165	11.6341	11.4043	11.0499	12.0938	11.845	11.9745	11.3233	Similar to SKP1-like protein 1B (Arabidopsis thaliana) (uniprot_sprot:sp|Q9FHW7|SKP1B_ARATH)	genome
c15d_27-A09-M13R_c	MU55290	-	5.43265	5.25548	5.13809	5.13953	4.65381	4.69256	4.70032	4.64961	5.07685	5.06693	4.7954	4.94482	5.57672	4.99841	5.43159	5.17018	None	ICuGI
c15d_27-A10-M13R_c	MU55291	MELO3C021052	10.2415	10.4829	10.6101	10.4795	9.9478	10.0045	9.30607	8.72725	10.1137	10.5998	10.6124	10.6049	9.98451	9.71502	10.052	9.80415	Similar to GPI transamidase component PIG-T (Homo sapiens) (uniprot_sprot:sp|Q969N2|PIGT_HUMAN)	genome
c15d_27-B05-M13R_c	MU43199	MELO3C026936	8.78461	9.154	7.15669	6.68169	9.34372	6.97131	7.33531	6.94516	9.2286	7.40269	6.86133	6.29343	8.58873	9.0371	6.17047	5.81303	None	genome
c15d_27-C04-M13R_c	MU50775	MELO3C021946	12.9531	13.108	12.7687	12.5966	13.2558	12.8272	13.2018	13.1785	13.2401	13.3745	13.0895	12.8537	13.2597	12.9838	13.2435	13.1251	Similar to Dolichyl-diphosphooligosaccharide--protein glycosyltransferase 48 kDa subunit (Danio rerio) (uniprot_sprot:sp|Q6NYS8|OST48_DANRE)	genome
c15d_27-C09-M13R_c	MU48153	MELO3C025231	8.44911	8.5903	8.51215	9.01443	7.76453	7.69845	8.47998	8.45816	7.92305	7.49669	7.68609	8.23756	8.67252	8.32865	8.46815	8.55555	Similar to Whole genome shotgun sequence of line PN40024, scaffold_7.assembly12x (Fragment) (Vitis vinifera) (uniref90:UniRef90_D7THT2)	genome
c15d_27-D04-M13R_c	MU55293	MELO3C009187	7.01313	8.28256	9.45007	8.97886	8.9757	9.87348	11.3283	11.3956	8.21525	9.23412	8.77933	8.3323	7.5698	9.05223	7.15208	7.1553	Similar to BAHD acyltransferase DCR (Arabidopsis thaliana) (uniprot_sprot:sp|Q9FF86|DCR_ARATH)	genome
c15d_27-D07-M13R_c		MELO3C014706	8.12143	8.95613	9.14962	8.37675	8.59396	8.83016	9.81547	9.28639	8.28172	9.69274	9.17646	9.36547	9.41023	9.55765	8.89422	9.08355	Similar to Protein argonaute 4 (Arabidopsis thaliana) (uniprot_sprot:sp|Q9ZVD5|AGO4_ARATH)	genome
c15d_27-D08-M13R_c	MU55294	MELO3C018846	6.89987	5.51332	5.46402	4.89641	5.33746	5.40691	5.32561	5.4758	5.21448	5.90211	5.85381	5.79691	6.45759	5.96876	4.78762	4.76625	Similar to Glucosidase 2 subunit beta (Mus musculus) (uniprot_sprot:sp|O08795|GLU2B_MOUSE)	genome
c15d_27-D10-M13R_c	MU48164	MELO3C006271	13.1854	12.9811	12.5336	12.4264	13.3152	12.3389	11.3876	11.361	13.0338	12.941	13.2632	13.6202	12.979	12.6499	9.08096	7.82786	Similar to PREDICTED: hypothetical protein (Vitis vinifera) (uniref90:UniRef90_UPI00015C955C)	genome
c15d_27-D11-M13R_c		MELO3C004335	8.04494	8.00275	8.663	9.52398	8.84143	8.44575	9.18855	9.26364	9.00284	8.54058	8.54978	8.93923	7.72301	8.45729	8.14309	8.20205	Similar to Whole genome shotgun sequence of line PN40024, scaffold_30.assembly12x (Fragment) (rosids) (uniref90:UniRef90_D7TUX5)	genome
c15d_27-E01-M13R_c	MU55295	-	4.30721	4.84572	4.88917	4.98531	4.73585	4.79098	4.87826	5.0415	4.91176	5.48511	4.76159	4.98906	5.17164	4.76635	4.96325	4.9306	None	ICuGI
c15d_27-E03-M13R_c	MU55296	MELO3C010356	13.3205	13.6071	13.2986	13.2736	13.1808	12.7793	13.4231	13.403	13.292	13.872	13.6888	13.6343	13.4511	13.5439	13.5349	13.6763	Similar to Chaperone protein dnaJ 49 (Arabidopsis thaliana) (uniprot_sprot:sp|Q9FH28|DNJ49_ARATH)	genome
c15d_27-E06-M13R_c	MU55297	MELO3C007931	10.5805	10.1942	10.59	11.2132	10.543	10.5734	10.2983	10.5896	10.2836	10.3911	10.6938	10.561	10.1213	10.0346	10.8764	9.7287	Similar to Protein preY, mitochondrial, putative (Ricinus communis) (uniref90:UniRef90_B9SYS9)	genome
c15d_27-E09-M13R_c	MU55298	MELO3C008931	5.30145	4.91456	5.06983	6.64878	4.87837	6.65144	7.02339	6.99351	4.55053	4.21996	6.01273	5.26471	5.02518	5.01058	7.80029	6.57972	None	genome
c15d_27-F08-M13R_c	MU55299	MELO3C013440	12.7174	12.6324	12.6484	12.4009	12.4781	12.2656	13.2128	13.4759	12.8696	13.5694	12.9227	12.8926	12.7651	12.9563	12.9294	13.2409	Similar to Ebs-bah-phd domain-containing protein (Malpighiales) (uniref90:UniRef90_B9H0V2)	genome
c15d_27-F09-M13R_c	MU55300	MELO3C017167	11.5354	11.3554	11.0666	10.9306	11.7769	11.5648	11.1283	10.7808	11.991	11.0262	11.5055	11.7561	11.1897	10.8604	10.5218	10.3047	Similar to Whole genome shotgun sequence of line PN40024, scaffold_0.assembly12x (Fragment) (Vitis vinifera) (uniref90:UniRef90_D7SID0)	genome
c15d_27-F11-M13R_c	MU55301	MELO3C001982	6.52041	10.0072	5.44994	5.15227	4.92035	5.25944	5.09629	4.99873	8.31311	4.96381	4.78913	4.65945	8.05674	10.237	4.69137	4.89764	Similar to Transcription factor, putative (Ricinus communis) (uniref90:UniRef90_B9RLZ3)	genome
c15d_27-G04-M13R_c	MU48160	MELO3C024126	10.4945	10.9207	10.9657	10.5757	11.3071	10.5962	11.0464	11.3261	10.8669	11.6191	11.1083	11.4408	11.0316	10.9664	10.7299	12.1585	Similar to Bystin (Monosiga brevicollis) (uniprot_sprot:sp|A9UNU6|BYST_MONBE)	genome
c15d_27-G10-M13R_c	MU55303	-	11.2292	11.4125	11.4721	8.68654	11.8009	11.9226	11.5329	11.9295	11.6429	11.1165	9.84909	9.05981	11.0336	12.1869	10.4689	10.3344	None	ICuGI
c15d_27-H03-M13R_c	MU55304	MELO3C022591	9.53884	9.35492	9.51542	9.79646	8.71598	9.15472	8.96835	9.26694	9.5609	9.50874	9.32829	9.07006	9.47407	9.59473	9.58982	9.59171	Similar to Predicted protein (Populus trichocarpa) (uniref90:UniRef90_B9HPZ3)	genome
c15d_28-A04-M13R_c	MU55305	MELO3C020307	11.1129	10.992	11.0142	11.2704	11.249	11.1968	11.1481	10.843	11.5013	11.1618	10.8178	10.9604	11.0794	11.0927	11.8372	11.766	Similar to Methionyl-tRNA formyltransferase (Staphylococcus carnosus (strain TM300)) (uniprot_sprot:sp|B9DPM5|FMT_STACT)	genome
c15d_28-B02-M13R_c	MU55306	MELO3C017942	13.0741	13.7511	14.2806	14.1202	12.7644	13.833	13.5857	13.1019	13.3039	13.7731	14.2747	14.2907	12.9465	13.5084	13.3263	13.6406	Similar to Sucrose synthase 2 (Pisum sativum) (uniprot_sprot:sp|O24301|SUS2_PEA)	genome
c15d_28-B10-M13R_c	MU54084	MELO3C026421	12.784	12.5774	12.4748	12.4931	12.814	12.5211	11.7907	11.7203	12.9157	12.6105	12.6784	12.4403	12.6475	12.6909	12.0587	11.932	Similar to 30S ribosomal protein S17 (Desulforudis audaxviator (strain MP104C)) (uniprot_sprot:sp|B1I1J7|RS17_DESAP)	genome
c15d_28-C05-M13R_c	MU50598	MELO3C009262	11.6423	10.2614	8.27329	8.02621	12.1964	10.218	7.92947	7.86044	11.837	9.80725	8.25698	8.31849	11.8142	9.94813	7.53665	8.54457	Similar to Putative uncharacterized protein (Vitis vinifera) (uniref90:UniRef90_A5BEL3)	genome
c15d_28-C06-M13R_c	MU55308	MELO3C021991	11.2359	11.4285	11.1756	11.7663	11.2308	11.2596	12.0067	12.4008	11.8368	11.3572	11.9494	11.7456	11.4269	11.5197	11.688	12.1736	Similar to Predicted protein (Populus trichocarpa) (uniref90:UniRef90_A9PB64)	genome
c15d_28-C09-M13R_c	MU48030	MELO3C018155	11.6749	11.9423	12.209	12.4203	12.2158	12.3883	12.4065	12.7674	11.6373	12.0058	12.5258	12.4115	11.5087	11.8304	12.4684	12.6364	Similar to mRNA cap guanine-N7 methyltransferase 1 (Arabidopsis thaliana) (uniprot_sprot:sp|Q9LHQ7|MCES1_ARATH)	genome
c15d_28-D01-M13R_c	MU55309	MELO3C011193	13.3414	13.3735	13.2706	13.4977	13.5533	13.16	13.099	13.2086	13.5642	13.5251	13.2936	13.4127	13.3849	13.2862	13.5658	13.5951	Similar to COP9 signalosome complex subunit 5a (Arabidopsis thaliana) (uniprot_sprot:sp|Q9FVU9|CSN5A_ARATH)	genome
c15d_28-D03-M13R_c	MU46905	MELO3C014894	9.84498	9.5301	10.0579	10.9706	9.43506	10.0779	9.73115	9.85666	9.27962	9.41103	9.46446	9.30619	9.22713	9.09961	10.7108	10.1648	Similar to Putative uncharacterized protein (Ricinus communis) (uniref90:UniRef90_B9SPY6)	genome
c15d_28-D08-M13R_c	MU43201	MELO3C004803	9.34366	9.63829	10.0589	9.80925	9.83078	9.1411	9.67823	9.37445	11.3134	11.4681	10.6797	10.9841	9.56708	10.1531	9.89075	11.4621	Similar to Whole genome shotgun sequence of line PN40024, scaffold_34.assembly12x (Fragment) (Vitis vinifera) (uniref90:UniRef90_D7T040)	genome
c15d_28-D11-M13R_c	MU55311	MELO3C020113	12.0995	12.1121	12.1935	12.3088	11.609	11.9302	12.1596	12.2853	12.1102	12.3703	12.5964	12.6496	11.782	11.8287	12.0144	11.7168	Similar to Whole genome shotgun sequence of line PN40024, scaffold_67.assembly12x (Fragment) (Vitis vinifera) (uniref90:UniRef90_D7T4F1)	genome
c15d_28-E06-M13R_c	MU55312	-	5.20717	5.39208	5.69121	6.35558	5.93379	6.22871	6.7474	7.4457	7.47444	5.35183	7.08437	7.05956	5.07535	5.78306	5.28557	5.50196	None	ICuGI
c15d_28-F03-M13R_c	MU55314	MELO3C012722	9.85805	10.4009	10.3979	10.057	9.85923	9.47729	10.0556	10.3633	10.2588	10.7593	10.4197	10.5099	10.1523	10.3937	10.3072	11.4354	Similar to Pentatricopeptide repeat-containing protein At1g51965, mitochondrial (Arabidopsis thaliana) (uniprot_sprot:sp|Q9ZU27|PPR76_ARATH)	genome
c15d_28-F08-M13R_c	MU55315	MELO3C012047	14.3508	14.598	13.6875	12.3053	14.1958	13.3399	13.1904	12.43	14.5822	13.5487	13.6934	13.7602	14.5992	14.6088	12.747	13.3431	Similar to Probable beta-1,3-galactosyltransferase 19 (Arabidopsis thaliana) (uniprot_sprot:sp|Q9LV16|B3GTJ_ARATH)	genome
c15d_28-G04-M13R_c	MU55316	MELO3C003215	12.2098	12.4223	12.497	12.0277	12.6445	12.4268	13.3323	13.0104	12.3794	12.5092	12.2745	12.2752	12.0673	11.9944	12.6521	11.8366	Similar to Fructose-1,6-bisphosphatase, chloroplastic (Brassica napus) (uniprot_sprot:sp|Q07204|F16P1_BRANA)	genome
c15d_28-G10-M13R_c	MU55317	MELO3C017821	11.6009	11.4203	11.9301	11.9703	10.9646	10.9791	11.1933	11.5644	11.8957	11.7956	11.6104	12.1952	11.6534	11.3895	11.8204	13.0919	Similar to Whole genome shotgun sequence of line PN40024, scaffold_150.assembly12x (Fragment) (Vitis vinifera) (uniref90:UniRef90_D7TFI6)	genome
c15d_29-A05-M13R_c	MU55318	MELO3C021144	9.34023	8.4235	5.25209	4.74152	6.85535	4.97441	4.61796	5.35882	7.38869	6.65034	5.68049	5.47297	8.91479	7.28223	5.40322	5.6141	Similar to Squamosa promoter-binding-like protein 8 (Arabidopsis thaliana) (uniprot_sprot:sp|Q8GXL3|SPL8_ARATH)	genome
c15d_29-B02-M13R_c	MU45419	MELO3C023536	14.6294	14.8988	14.6589	15.0728	15.4591	15.1994	15.2219	15.2718	15.1961	15.4514	15.2311	14.9909	14.6636	15.3418	15.2361	15.0544	Similar to Zinc finger A20 and AN1 domain-containing stress-associated protein 5 (Arabidopsis thaliana) (uniprot_sprot:sp|Q9LHJ8|SAP5_ARATH)	genome
c15d_29-B03-M13R_c	MU49009	MELO3C021146	13.0248	12.3272	12.5857	12.1973	12.2087	12.65	12.8403	12.3948	12.7014	12.0971	12.5202	12.0483	12.6655	12.3831	13.0142	12.4436	Similar to Scarecrow-like protein 6 (Arabidopsis thaliana) (uniprot_sprot:sp|O81316|SCL6_ARATH)	genome
c15d_29-B04-M13R_c	MU47325	MELO3C016718	9.69629	10.0074	10.9611	9.43948	9.73888	10.7464	10.6788	9.7924	10.1649	11.2755	11.4702	10.8833	9.81684	10.129	9.15791	9.42555	Similar to Probable inactive beta-glucosidase 14 (Oryza sativa subsp. japonica) (uniprot_sprot:sp|Q7XPY7|BGL14_ORYSJ)	genome
c15d_29-B08-M13R_c	MU55319	MELO3C007690	11.9518	11.06	10.4169	10.7776	12.4784	10.7951	10.7349	9.87612	12.7928	10.1374	9.5855	9.8609	12.767	12.1645	8.46444	8.29661	Similar to PREDICTED: hypothetical protein (Vitis vinifera) (uniref90:UniRef90_UPI0001983A0D)	genome
c15d_29-C04-M13R_c	MU52640	MELO3C015733	12.4743	13.4246	13.1079	12.5669	12.3664	12.7378	13.6153	13.3165	12.6871	13.8783	13.8548	13.7838	11.8985	12.734	12.8401	13.4557	Similar to Pre-mRNA-splicing factor ATP-dependent RNA helicase PRP16 (Bos taurus) (uniprot_sprot:sp|Q17R09|PRP16_BOVIN)	genome
c15d_29-C09-M13R_c	MU48086	MELO3C025890	13.1252	12.8803	12.9304	13.3235	12.285	12.8343	12.7615	12.8574	12.7921	12.6733	13.0631	13.2507	12.7169	12.4492	12.5992	13.0367	Similar to Whole genome shotgun sequence of line PN40024, scaffold_4.assembly12x (Fragment) (Vitis vinifera) (uniref90:UniRef90_D7SKA9)	genome
c15d_29-C10-M13R_c	MU55320	-	4.3964	4.58373	4.91158	4.69968	5.01218	4.70119	4.86211	4.9251	8.18502	8.62777	8.91391	9.42396	4.43418	4.64655	4.47584	4.5726	None	ICuGI
c15d_29-D01-M13R_c	MU55321	MELO3C007109	12.0927	11.7527	12.4957	12.9546	11.6205	12.0984	12.3591	12.7002	11.4726	12.1033	12.4724	12.9624	12.0888	11.9383	12.9428	13.0692	Similar to Decaprenyl-diphosphate synthase subunit 1 (Mus musculus) (uniprot_sprot:sp|Q33DR2|DPS1_MOUSE)	genome
c15d_29-D03-M13R_c	MU55322	MELO3C005527	10.5505	11.2441	10.99	10.7114	11.0176	10.8429	10.2812	9.73795	9.79938	10.1499	10.1842	10.1903	10.0311	10.0797	9.00721	8.32629	Similar to Putative uncharacterized protein (Vitis vinifera) (uniref90:UniRef90_A5BI84)	genome
c15d_29-D04-M13R_c	MU55323	MELO3C011992	9.52513	9.55568	9.43993	9.7196	9.98405	9.85075	9.51024	9.58531	10.0691	10.0485	9.81932	10.0524	9.94688	9.72547	9.92593	9.1703	Similar to Pantothenate kinase 2 (Arabidopsis thaliana) (uniprot_sprot:sp|Q8L5Y9|PANK2_ARATH)	genome
c15d_29-D09-M13R_c	MU44498	MELO3C017836	9.93961	9.34806	7.68662	8.8174	8.86213	8.52204	8.74513	6.84011	9.62115	8.50927	8.25723	8.20187	10.1015	9.20725	7.53319	6.47286	Similar to UPF0326 protein At4g17486 (Arabidopsis thaliana) (uniprot_sprot:sp|Q93VG8|U326_ARATH)	genome
c15d_29-D11-M13R_c	MU44794	MELO3C021264	10.823	10.9493	12.166	13.0822	12.3274	12.7203	12.6294	12.6113	11.3449	12.0367	11.4952	11.6677	10.4492	10.9437	13.0685	12.2303	Similar to Probable ubiquitin-conjugating enzyme E2 25 (Arabidopsis thaliana) (uniprot_sprot:sp|Q9LUQ5|UBC25_ARATH)	genome
c15d_29-E02-M13R_c	MU55324	MELO3C008688	9.62915	9.85326	9.87444	10.6018	10.3914	10.6914	10.7764	10.5452	9.41879	9.76078	9.6316	9.81761	9.45749	9.66378	9.22826	9.24624	None	genome
c15d_29-E05-M13R_c	MU52420	MELO3C008255	12.3649	11.5561	11.8377	12.7415	11.8062	12.6659	12.5043	12.4456	11.8296	12.2395	12.5161	12.3155	11.8157	11.399	13.3733	11.0191	Similar to At5g05950 (Arabidopsis) (uniref90:UniRef90_Q9FI91)	genome
c15d_29-E10-M13R_c	MU55325	MELO3C018457	10.9511	11.4285	11.6661	11.5835	11.9057	11.6558	11.9802	12.1939	11.6459	12.0506	11.5867	11.7046	11.4152	11.8714	12.4898	13.0242	Similar to Protein DJ-1 (Danio rerio) (uniprot_sprot:sp|Q5XJ36|PARK7_DANRE)	genome
c15d_29-E12-M13R_c	MU49353	MELO3C013617	8.47883	9.11453	9.1694	10.4004	8.87415	9.56972	9.37556	9.09614	8.26507	8.38037	9.16822	9.11649	7.92036	8.34534	9.21092	8.15554	Similar to Predicted protein (Populus trichocarpa) (uniref90:UniRef90_B9N5U2)	genome
c15d_29-F01-M13R_c	MU55326	-	8.73527	8.50329	9.29422	9.18172	8.53538	9.36385	8.65951	7.74226	7.51892	9.05283	9.07081	8.88149	7.6845	9.51546	12.1837	9.43491	None	ICuGI
c15d_29-F02-M13R_c		MELO3C026781	12.9261	12.9822	13.0996	10.0833	12.7509	13.5337	13.4602	12.9938	12.3657	12.7462	13.2574	13.1854	12.9273	13.2588	8.39295	8.0471	Similar to Putative uncharacterized protein (Ricinus communis) (uniref90:UniRef90_B9S4U1)	genome
c15d_29-F04-M13R_c	MU55327	MELO3C015038	13.6675	13.756	13.8148	13.7437	13.6959	13.7184	13.9356	14.0648	13.6998	13.6647	13.5089	13.768	13.5236	13.7028	13.8817	14.2826	Similar to Acetolactate synthase small subunit (Synechocystis sp. (strain ATCC 27184 / PCC 6803 / N-1)) (uniprot_sprot:sp|Q55141|ILVH_SYNY3)	genome
c15d_29-F09-M13R_c	MU47417	MELO3C010769	12.4622	12.9997	13.3507	13.3029	13.6286	13.7565	14.1918	14.149	13.1806	13.4778	13.2286	12.9641	12.5331	13.2448	12.9631	14.0554	Similar to Protein EARLY FLOWERING 3 (Arabidopsis thaliana) (uniprot_sprot:sp|O82804|ELF3_ARATH)	genome
c15d_29-F11-M13R_c	MU55328	-	9.32939	9.47374	9.14749	8.9849	9.54934	9.66125	9.41687	9.40922	8.96011	8.57478	8.59918	8.14494	9.38123	8.77602	7.80245	8.52687	PREDICTED: hypothetical protein [Vitis vinifera]	ICuGI
c15d_29-G01-M13R_c	MU55329	MELO3C016713	10.5003	11.2626	11.017	11.0408	12.3098	11.8407	11.9396	12.0563	11.218	11.6501	10.3568	10.5648	10.9688	11.1823	10.5806	11.8479	Similar to LanC-like protein 2 (Mus musculus) (uniprot_sprot:sp|Q9JJK2|LANC2_MOUSE)	genome
c15d_29-G05-M13R_c	MU45079	MELO3C022428	10.6451	10.0892	10.3486	10.115	10.2953	10.1655	9.77027	9.39503	10.2748	10.168	9.41307	9.28009	10.2514	10.2805	10.5974	10.0531	Similar to Whole genome shotgun sequence of line PN40024, scaffold_94.assembly12x (Fragment) (Vitis vinifera) (uniref90:UniRef90_D7T2D4)	genome
c15d_29-G07-M13R_c	MU55330	MELO3C019517	10.8805	9.50432	8.15443	9.18113	8.55383	6.81121	6.64111	6.3565	10.9512	7.07795	8.0274	8.61245	10.2176	9.17466	8.95672	7.1526	Similar to Probable receptor-like protein kinase At1g49730 (Arabidopsis thaliana) (uniprot_sprot:sp|Q9FX99|Y1497_ARATH)	genome
c15d_29-H02-M13R_c	MU55331	-	6.58564	6.25788	6.36411	6.62256	6.34384	8.18846	9.56286	9.80265	9.8446	9.51944	11.2924	11.5921	6.61884	8.73343	7.78774	8.65126	None	ICuGI
c15d_29-H05-M13R_c	MU55332	MELO3C021168	10.3078	8.88047	7.38699	7.36608	8.05487	9.74361	9.99778	8.04937	8.38526	7.12841	6.94578	6.27955	9.78375	7.45467	6.12277	6.75852	Similar to GDSL esterase/lipase At4g01130 (Arabidopsis thaliana) (uniprot_sprot:sp|Q9M153|GDL61_ARATH)	genome
c15d_29-H08-M13R_c	MU55333	MELO3C008467	6.05738	6.00026	6.27271	6.79887	4.29751	4.48947	5.08434	4.91583	5.93426	6.32682	6.62538	6.76963	6.13444	6.32997	7.19393	6.63065	Similar to UDP-sugar pyrophospharylase (Cucumis melo) (uniprot_sprot:sp|Q0GZS3|USP_CUCME)	genome
c15d_29-H12-M13R_c	MU55334	-	9.92326	10.5177	10.117	10.0156	11.2305	10.9794	10.7436	10.9306	10.3131	10.2561	10.3163	10.6094	9.50312	9.8849	9.82908	10.6584	None	ICuGI
c15d_30-A03-M13R_c	MU53501	MELO3C015209	12.2019	10.9542	10.3541	9.0065	10.6817	8.78619	8.86056	9.14255	11.5018	10.7144	10.7752	11.4626	11.7869	11.1259	7.39262	9.51595	Similar to Lysine-specific demethylase 8 (Mus musculus) (uniprot_sprot:sp|Q9CXT6|KDM8_MOUSE)	genome
c15d_30-A04-M13R_c	MU55335	MELO3C010561	9.3455	9.21557	10.136	11.0873	9.80086	11.2211	11.9064	12.2223	8.69593	9.68756	10.0097	9.27975	9.37039	9.38783	11.3218	10.6387	Similar to Seed maturation protein (Cucumis melo subsp. melo) (uniref90:UniRef90_E5GBB4)	genome
c15d_30-A10-M13R_c	MU55336	MELO3C020625	10.9385	11.0884	11.807	12.2634	11.3827	11.7846	11.898	12.1605	11.542	11.3643	11.5155	11.3819	11.476	11.5432	12.158	11.9246	Similar to Rhomboid family member 1 (Danio rerio) (uniprot_sprot:sp|Q6GMF8|RHDF1_DANRE)	genome
c15d_30-B01-M13R_c	MU55337	MELO3C024962	14.4259	14.635	14.4583	14.6422	14.1233	14.2803	14.7163	14.6403	14.422	14.2518	14.7766	14.6727	14.549	14.3852	14.4357	14.1459	Similar to Putative uncharacterized protein (Ricinus communis) (uniref90:UniRef90_B9S9X9)	genome
c15d_30-B11-M13R_c	MU55338	MELO3C006943	11.1731	11.2596	12.0766	12.0412	13.3951	13.2935	13.2826	13.1293	12.4975	12.577	12.3095	12.4946	12.5076	12.8982	13.1362	12.7295	Similar to Uncharacterized membrane protein yjcL (Bacillus subtilis) (uniprot_sprot:sp|O31634|YJCL_BACSU)	genome
c15d_30-C04-M13R_c	MU43204	MELO3C025752	11.1136	10.7825	11.0576	11.6709	11.1916	10.9918	10.8114	10.8648	11.2661	10.932	10.4832	10.9536	11.1912	10.912	11.3819	11.2033	Similar to Protein disulfide-isomerase 5-1 (Arabidopsis thaliana) (uniprot_sprot:sp|Q8GYD1|PDI51_ARATH)	genome
c15d_30-C09-M13R_c	MU55339	-	4.69928	4.58989	4.76567	4.45119	4.5709	4.35526	4.51861	4.53058	4.69095	4.90254	4.701	4.74894	4.97502	5.7007	5.26907	5.11575	None	ICuGI
c15d_30-D06-M13R_c	MU55340	-	10.9557	9.66413	4.43221	4.5466	8.10504	5.73186	4.36674	4.49484	10.2704	6.28148	5.102	5.24142	11.2039	8.12786	4.78604	4.46704	None	ICuGI
c15d_30-D07-M13R_c	MU55341	MELO3C002949	12.2537	12.3865	12.6047	11.3611	12.5373	12.8631	13.4553	13.3252	12.4209	12.8757	12.4619	12.6341	12.1659	12.1249	11.9737	11.7808	Similar to Serine/threonine-protein kinase STN7, chloroplastic (Arabidopsis thaliana) (uniprot_sprot:sp|Q9S713|STT7_ARATH)	genome
c15d_30-D08-M13R_c	MU55342	MELO3C022093	5.03752	4.72997	4.84353	4.99668	4.95347	5.02102	4.73829	4.6708	4.71848	4.94672	4.81061	4.68727	4.71994	4.49127	5.33986	5.34944	Similar to Putative uncharacterized protein (Cleome spinosa) (uniref90:UniRef90_Q1KUS2)	genome
c15d_30-D12-M13R_c	MU55343	-	4.63424	4.3239	4.25646	4.4703	6.11407	4.28067	4.24339	4.29737	10.0193	5.01976	4.67887	4.35149	7.17515	5.06197	4.59415	6.2502	None	ICuGI
c15d_30-E01-M13R_c	MU55344	MELO3C007817	5.05506	5.54718	5.17904	5.40141	5.73987	5.39752	5.74217	6.56524	7.08432	6.53961	5.39198	5.26732	8.63829	7.17759	4.80116	5.91503	Similar to unknown protein (Arabidopsis thaliana) (uniref90:UniRef90_UPI0001A7B192)	genome
c15d_30-E03-M13R_c	MU55345	MELO3C012455	8.45552	8.03744	8.66405	5.62119	9.0447	11.182	10.5959	9.94892	11.2548	11.9575	11.4373	12.1953	8.50426	8.21716	5.70357	6.77885	Similar to Annexin D3 (Arabidopsis thaliana) (uniprot_sprot:sp|Q9SE45|ANXD3_ARATH)	genome
c15d_30-E07-M13R_c	MU55347	MELO3C018256	11.0216	11.2618	11.7628	12.3491	11.4244	11.9371	11.7854	11.9762	11.2937	11.8912	12.1446	11.9415	11.0302	11.5245	11.9341	11.3568	Similar to U-box domain-containing protein 62 (Arabidopsis thaliana) (uniprot_sprot:sp|Q6DBN5|PUB62_ARATH)	genome
c15d_30-E11-M13R_c	MU55348	MELO3C020220	9.06211	8.09832	6.49834	6.16699	7.6366	8.28329	7.31827	6.90212	6.8047	6.74448	6.51575	6.08758	8.75685	7.98241	9.17216	7.83627	Similar to Mannose-6-phosphate isomerase (Pan troglodytes) (uniprot_sprot:sp|A5A6K3|MPI_PANTR)	genome
c15d_30-F07-M13R_c	MU55349	-	5.12278	5.75852	6.15833	6.15401	4.70004	4.87012	4.77668	4.94346	4.72652	4.94939	6.05197	5.26519	5.07552	5.50094	5.507	4.87124	None	ICuGI
c15d_30-F08-M13R_c		MELO3C015218	9.33323	8.57378	8.53449	9.32104	8.36957	8.27613	8.69742	8.74242	9.27425	8.8877	8.83772	8.7937	9.77578	8.58494	9.8352	10.0466	Similar to V-type proton ATPase subunit F (Arabidopsis thaliana) (uniprot_sprot:sp|Q9ZQX4|VATF_ARATH)	genome
c15d_30-F09-M13R_c	MU55350	MELO3C024285	11.8911	12.1136	11.8354	12.5947	11.8285	11.802	11.1234	11.2765	12.2717	11.8135	11.8025	11.7475	11.9526	11.9972	12.1393	11.2215	Similar to 7-dehydrocholesterol reductase (Arabidopsis thaliana) (uniprot_sprot:sp|Q9LDU6|ST7R_ARATH)	genome
c15d_30-G02-M13R_c	MU55351	MELO3C005210	7.29621	6.86634	7.6238	8.25985	6.78263	7.17865	6.7413	6.61993	7.05828	7.30265	7.88506	8.1867	6.72283	6.77649	8.15061	8.58097	None	genome
c15d_30-G08-M13R_c	MU55352	MELO3C025091	12.6999	12.2643	11.9273	9.83802	11.2059	11.6809	11.7329	12.0393	12.578	13.0677	11.3912	11.1143	12.4529	11.5914	10.5321	12.1327	Similar to Myb-like protein G (Dictyostelium discoideum) (uniprot_sprot:sp|Q54IF9|MYBG_DICDI)	genome
c15d_30-G09-M13R_c	MU49021	MELO3C018763	12.4011	12.0484	12.1256	11.6268	12.9209	12.8892	11.74	11.7722	13.6496	13.2984	13.4244	13.3323	12.9752	13.1337	12.0243	11.0169	Similar to Probable NADH-ubiquinone oxidoreductase C3A11.07, mitochondrial (Schizosaccharomyces pombe) (uniprot_sprot:sp|O14121|NDH1_SCHPO)	genome
c15d_30-G11-M13R_c	MU55353	MELO3C008753	11.2322	11.4229	11.178	10.8245	10.9872	11.2014	11.2047	11.2926	11.4294	11.8529	11.3379	11.0295	11.4533	11.2399	10.9552	11.4923	Similar to Whole genome shotgun sequence of line PN40024, scaffold_23.assembly12x (Fragment) (Vitis vinifera) (uniref90:UniRef90_D7SPT6)	genome
c15d_30-H01-M13R_c	MU55354	MELO3C011907	8.24016	7.78847	6.34647	7.06862	7.51699	6.2448	6.29147	8.41001	9.50951	7.94402	6.9033	7.17916	10.2427	9.23837	9.24139	9.62361	Similar to Predicted protein (Populus trichocarpa) (uniref90:UniRef90_B9HTE4)	genome
c15d_30-H10-M13R_c		-	6.24948	6.33491	7.06919	8.43407	7.21836	7.7757	9.71159	9.30534	6.49348	5.70932	8.90886	7.57577	6.56642	6.46828	8.0819	8.01971	None	melogen
c15d_31-A02-M13R_c	MU55355	MELO3C002125	10.6493	11.018	11.2121	11.0275	8.45067	8.05557	8.53272	8.5067	9.94323	10.579	10.3063	10.4058	7.8548	8.0273	7.54983	7.98694	Similar to Serine/threonine-protein kinase CTR1 (Arabidopsis thaliana) (uniprot_sprot:sp|Q05609|CTR1_ARATH)	genome
c15d_31-A05-M13R_c	MU55356	MELO3C004656	6.54122	6.35335	6.43759	6.0519	5.96336	6.50259	6.46281	6.36095	6.46578	7.7283	7.2386	7.50383	6.55087	6.17407	6.53586	6.72307	Similar to RING-box protein 1a (Arabidopsis thaliana) (uniprot_sprot:sp|Q940X7|RBX1A_ARATH)	genome
c15d_31-A09-M13R_c	MU55357	MELO3C025555	11.2188	11.499	11.2631	10.755	11.1592	10.8112	11.0972	11.2175	11.5657	11.7779	11.4153	11.7912	11.7065	11.4868	10.7346	10.539	Similar to Putative MO25-like protein At5g47540 (Arabidopsis thaliana) (uniprot_sprot:sp|Q9FGK3|MO25N_ARATH)	genome
c15d_31-A10-M13R_c	MU55358	MELO3C002766	9.01754	9.467	9.68216	9.44897	10.7495	10.8437	11.7337	11.5093	10.0935	10.6574	10.7725	11.0614	8.27226	8.75759	9.5935	9.04282	Similar to CBL-interacting serine/threonine-protein kinase 23 (Arabidopsis thaliana) (uniprot_sprot:sp|Q93VD3|CIPKN_ARATH)	genome
c15d_31-A11-M13R_c	MU45258	MELO3C012597	13.703	14.5069	14.0726	13.6154	14.2163	13.7697	14.0063	14.0758	14.5763	14.6096	14.4397	14.2086	14.1223	14.4578	13.5769	13.7188	Similar to DCN1-like protein 2 (Mus musculus) (uniprot_sprot:sp|Q8BZJ7|DCNL2_MOUSE)	genome
c15d_31-B03-M13R_c	MU49370	MELO3C006278	9.86888	8.89703	9.29297	8.98706	9.8201	8.6247	8.74569	9.6353	12.1282	10.7389	9.84493	9.07534	11.3044	11.4282	9.84037	9.69405	Similar to RING-H2 finger protein ATL51 (Arabidopsis thaliana) (uniprot_sprot:sp|Q9SRQ8|ATL51_ARATH)	genome
c15d_31-B06-M13R_c	MU48545	MELO3C022891	8.62332	9.04404	8.95762	8.47364	9.14372	8.61877	8.46374	9.82043	8.80258	9.03336	8.94968	9.00375	9.58745	9.53197	8.34407	8.93677	Similar to Polyphosphoinositide phosphatase (Homo sapiens) (uniprot_sprot:sp|Q92562|FIG4_HUMAN)	genome
c15d_31-B10-M13R_c	MU55359	-	5.67528	5.41027	5.40496	5.02575	5.23047	4.85551	5.02603	5.04858	7.32106	5.8982	5.87685	5.22035	5.75693	5.43381	5.21525	4.98363	None	ICuGI
c15d_31-C08-M13R_c		MELO3C025490	10.4059	10.08	10.073	10.0227	9.88173	9.57791	10.6993	10.8898	10.6028	11.1361	10.6403	10.5716	10.6127	10.4261	10.325	10.9637	Similar to Whole genome shotgun sequence of line PN40024, scaffold_67.assembly12x (Fragment) (Vitis vinifera) (uniref90:UniRef90_D7T4A0)	genome
c15d_31-D02-M13R_c	MU55361	MELO3C025550	13.1104	12.6932	12.4961	13.7981	12.2133	12.8433	12.8447	13.0317	12.5032	11.6179	12.3495	12.3483	12.696	11.7332	13.1815	12.6832	Similar to Vesicle-fusing ATPase (Arabidopsis thaliana) (uniprot_sprot:sp|Q9M0Y8|NSF_ARATH)	genome
c15d_31-D06-M13R_c	MU55362	-	7.55318	8.29811	7.68107	7.31062	6.46654	6.0223	6.22116	6.09032	7.42162	7.90898	8.04034	8.00097	7.77514	7.9863	7.51877	6.37353	None	ICuGI
c15d_31-D11-M13R_c	MU55363	MELO3C026493	5.82711	5.83886	5.87838	6.25227	9.35208	6.67384	6.72132	6.55112	14.6435	14.2377	13.6483	13.8461	14.2019	13.728	6.52373	5.36727	Similar to Cytochrome P450 82A3 (Glycine max) (uniprot_sprot:sp|O49858|C82A3_SOYBN)	genome
c15d_31-D12-M13R_c	MU55364	MELO3C014926	10.353	10.717	11.3109	12.2207	10.3109	11.2364	11.631	11.6473	10.2127	10.57	10.8998	11.4169	9.95156	10.1822	12.3	12.1849	Similar to Chaperone protein ClpB 2 (Nostoc sp. (strain PCC 7120 / UTEX 2576)) (uniprot_sprot:sp|Q8YM56|CLPB2_NOSS1)	genome
c15d_31-E05-M13R_c	MU55365	MELO3C015356	11.8919	11.2024	10.91	10.5295	13.4776	12.4603	11.2407	10.8906	13.7233	12.1977	12.3401	12.311	9.87909	10.101	10.6873	9.66896	None	genome
c15d_31-E07-M13R_c	MU45209	MELO3C006735	12.9446	12.3455	10.9889	10.5395	11.3251	10.1729	9.08363	10.0128	13.0705	11.0267	9.5409	9.42284	12.938	12.8099	12.4078	11.2884	Similar to Probable protein Pop3 (Arabidopsis thaliana) (uniprot_sprot:sp|Q9LUV2|POP3_ARATH)	genome
c15d_31-E10-M13R_c	MU55366	MELO3C013270	5.62423	5.69833	5.92542	6.34346	6.34909	5.89686	6.39612	6.08996	7.93008	5.45009	5.52136	5.95708	7.65588	6.2841	5.70811	5.70888	Similar to Predicted protein (Populus trichocarpa) (uniref90:UniRef90_B9H1Q0)	genome
c15d_31-F02-M13R_c	MU55367	MELO3C010198	9.65679	10.471	9.596	9.48163	9.68265	9.45455	8.28638	7.72531	10.183	10.0427	8.99165	8.62269	10.1881	10.5112	10.5252	9.57091	Similar to Whole genome shotgun sequence of line PN40024, scaffold_37.assembly12x (Fragment) (Vitis vinifera) (uniref90:UniRef90_D7U1G5)	genome
c15d_31-F08-M13R_c	MU47556	MELO3C004637	11.8916	11.3774	11.1003	7.96914	11.2227	11.225	10.088	9.53684	11.2734	11.2365	10.1831	10.3753	11.3571	10.6507	7.97908	8.10755	Similar to Cleavage and polyadenylation specificity factor subunit 5 (Danio rerio) (uniprot_sprot:sp|Q7T3C6|CPSF5_DANRE)	genome
c15d_31-F10-M13R_c	MU55368	-	5.00081	4.80756	4.77634	6.59758	4.96118	5.00203	5.13382	5.76534	5.28197	5.21395	4.8558	4.77087	4.88245	4.85206	7.45092	8.65256	None	ICuGI
c15d_31-F12-M13R_c	MU55369	MELO3C008483	10.9295	10.8532	11.1746	11.6371	10.5059	11.0959	11.0588	12.253	11.3137	10.943	11.0301	10.7981	10.9905	10.9829	11.8852	11.2454	Similar to Vesicle transport protein SFT2B (Homo sapiens) (uniprot_sprot:sp|O95562|SFT2B_HUMAN)	genome
c15d_31-G04-M13R_c	MU44928	MELO3C008132	11.7565	10.589	11.0682	11.9708	10.5686	11.1777	10.3372	10.3776	11.0891	10.4707	10.7317	10.4984	11.1267	10.7563	12.1592	11.3328	Similar to Predicted protein (Populus trichocarpa) (uniref90:UniRef90_B9MWA0)	genome
c15d_31-G12-M13R_c	MU55371	-	5.45178	6.30295	6.67779	6.25751	5.17303	5.00524	4.93302	5.2525	6.56586	6.38647	8.64744	8.64963	5.28754	5.94019	7.32462	6.53068	None	ICuGI
c15d_31-H03-M13R_c	MU55372	-	4.66222	4.71182	4.58941	4.82547	4.71509	4.70636	4.55124	4.78448	4.53658	4.62603	4.49084	4.48472	4.62949	4.47223	4.72019	4.55494	None	ICuGI
c15d_31-H06-M13R_c	MU55373	-	7.40285	7.56163	7.32645	8.81864	9.98537	8.85736	7.99287	8.64945	8.86747	8.48854	8.58877	8.84994	7.52105	8.00641	8.77765	8.53067	None	ICuGI
c15d_31-H09-M13R_c	MU54286	-	7.13766	7.62631	7.53467	7.42682	6.62122	6.37811	7.08886	7.3653	10.2327	9.9674	9.68812	9.99473	7.75555	7.75657	7.9242	8.19547	predicted protein [Populus trichocarpa]	ICuGI
c15d_32-A04-M13R_c	MU55374	MELO3C015867	13.3654	13.6184	14.02	13.391	13.7639	13.647	13.8818	13.9218	13.5441	13.9083	13.7792	13.9651	13.7168	13.7632	13.5824	14.1594	Similar to Whole genome shotgun sequence of line PN40024, scaffold_104.assembly12x (Fragment) (Vitis vinifera) (uniref90:UniRef90_D7TPA0)	genome
c15d_32-A06-M13R_c	MU43769	MELO3C017900	12.8903	10.9208	10.6822	11.2084	12.747	11.5198	12.0997	11.341	13.1305	11.3749	10.746	10.8778	12.667	11.836	11.5197	7.80486	Similar to Whole genome shotgun sequence of line PN40024, scaffold_8.assembly12x (Fragment) (Vitis vinifera) (uniref90:UniRef90_D7SUR4)	genome
c15d_32-A12-M13R_c	MU55375	MELO3C026739	10.3375	9.88169	9.04756	9.51688	9.17503	8.4364	8.80614	8.42647	10.0571	9.46211	9.47716	9.5374	10.6373	9.53464	8.33549	9.01646	Similar to Putative uncharacterized protein (Ricinus communis) (uniref90:UniRef90_B9RGL2)	genome
c15d_32-B10-M13R_c	MU55376	MELO3C009739	12.2069	11.5828	10.1047	8.14626	11.7814	12.0594	8.38055	7.17187	13.7965	14.5766	13.4888	11.7532	11.5143	12.1496	6.91711	6.24848	Similar to Auxin-induced protein 5NG4 (Pinus taeda PE=2 SV=1) (uniprot_sprot:sp|Q6J163|5NG4_PINTA)	genome
c15d_32-B11-M13R_c	MU55377	MELO3C002059	7.94258	7.40425	6.67166	5.45728	7.52329	6.81401	5.94781	5.86014	7.32256	7.91345	6.676	5.54183	6.89194	6.67879	5.0939	5.38589	None	genome
c15d_32-C08-M13R_c	MU55378	MELO3C003116	12.7574	12.7979	12.6857	12.9496	12.9717	12.9662	12.5152	12.8316	13.0954	12.9464	12.9174	12.8126	12.638	12.6471	12.6982	12.1408	Similar to Whole genome shotgun sequence of line PN40024, scaffold_7.assembly12x (Fragment) (Vitis vinifera) (uniref90:UniRef90_D7THR3)	genome
c15d_32-C09-M13R_c	MU55379	MELO3C005696	14.7248	14.5378	13.524	12.3451	15.2425	12.9336	12.5043	12.4806	14.3927	13.4088	13.6495	13.9329	14.614	14.5018	11.2591	11.6138	Similar to RING-H2 zinc finger protein RHA1a (Arabidopsis thaliana) (uniprot_sprot:sp|Q9SUS4|RHA1A_ARATH)	genome
c15d_32-C12-M13R_c	MU51606	MELO3C010304	12.3985	12.7465	12.4862	12.1501	12.4546	12.0166	12.1627	12.1247	12.46	12.5942	12.295	12.5711	12.7033	12.7916	12.365	13.0364	Similar to N-alpha-acetyltransferase 35, NatC auxiliary subunit (Gallus gallus) (uniprot_sprot:sp|Q5ZHV2|NAA35_CHICK)	genome
c15d_32-D02-M13R_c	MU55380	MELO3C003223	13.7393	13.9515	13.9871	14.0397	13.8635	13.8124	13.585	13.5693	13.8153	13.8102	13.8013	13.9191	13.5759	13.5008	14.1441	13.999	Similar to Whole genome shotgun sequence of line PN40024, scaffold_7.assembly12x (Fragment) (Vitis vinifera) (uniref90:UniRef90_D7THB6)	genome
c15d_32-D06-M13R_c	MU55381	MELO3C005170	13.4036	12.5735	12.1711	9.70461	12.5115	11.7768	10.3102	8.89324	12.9072	12.748	12.6228	12.6433	12.8921	12.8135	9.95809	9.36659	Similar to Probable LRR receptor-like serine/threonine-protein kinase At2g23950 (Arabidopsis thaliana) (uniprot_sprot:sp|Q0WVM4|Y2239_ARATH)	genome
c15d_32-D07-M13R_c	MU55382	MELO3C005140	9.01474	9.01766	9.57276	9.94634	8.67716	9.14262	9.28038	9.55826	8.76357	9.08637	9.23361	9.61086	8.89368	8.73356	9.48524	9.84362	Similar to Pentatricopeptide repeat-containing protein At4g20740 (Arabidopsis thaliana) (uniprot_sprot:sp|Q9SVH3|PP328_ARATH)	genome
c15d_32-D09-M13R_c	MU55383	MELO3C006000	8.80867	9.51579	10.2077	10.3653	10.8768	10.9613	11.0559	11.2139	10.2629	10.5734	10.2702	10.0773	10.2447	10.7039	11.6507	11.4468	Similar to Probable mitochondrial chaperone bcs1 (Schizosaccharomyces pombe) (uniprot_sprot:sp|Q9P6Q3|BCS1_SCHPO)	genome
c15d_32-E08-M13R_c	MU43207	MELO3C002550	13.2243	14.0148	14.8771	14.897	13.6554	14.6921	14.5672	14.7135	14.0582	14.6833	14.5135	14.471	13.6053	14.5378	14.2685	14.9256	None	genome
c15d_32-E09-M13R_c	MU55384	MELO3C021148	6.22987	7.11064	7.39619	8.01326	6.0665	6.93335	8.55949	8.30434	5.04889	5.63037	6.92096	6.31333	5.76291	5.41883	7.16717	6.71494	Similar to Autophagy-related protein 8f (Arabidopsis thaliana) (uniprot_sprot:sp|Q8VYK7|ATG8F_ARATH)	genome
c15d_32-E12-M13R_c	MU55385	MELO3C004700	12.7071	12.8793	12.9805	13.1248	12.9884	13.3815	13.2294	13.2686	12.9666	12.6954	12.9252	12.9949	12.6525	12.6171	12.971	13.0393	Similar to Protein transport protein SEC24-1 (Saccharomyces castellii) (uniprot_sprot:sp|Q875V8|SC241_SACCA)	genome
c15d_32-F08-M13R_c	MU55386	MELO3C023943	9.74004	9.92031	10.8629	10.6737	10.2596	11.236	10.6833	10.126	9.83297	10.9645	10.9302	10.7508	9.49756	9.92765	10.7359	10.4497	Similar to Protein N-terminal asparagine amidohydrolase (Mus musculus) (uniprot_sprot:sp|Q64311|NTAN1_MOUSE)	genome
c15d_32-F10-M13R_c	MU55387	MELO3C024147	13.7654	13.858	13.7063	13.1262	12.9804	13.4133	13.3335	13.394	13.4509	13.4429	13.7667	13.7671	13.1957	13.1696	12.4065	14.2999	Similar to Predicted protein (Fragment) (Populus trichocarpa) (uniref90:UniRef90_B9GRA1)	genome
c15d_32-F12-M13R_c	MU55388	MELO3C015093	12.0678	11.7757	8.75669	8.71354	11.8169	8.49992	6.64567	6.03023	11.6626	9.3625	8.0102	8.14408	12.1819	11.0553	6.66423	6.00757	Similar to Fasciclin-like arabinogalactan protein 17 (Arabidopsis thaliana) (uniprot_sprot:sp|Q66GR0|FLA17_ARATH)	genome
c15d_32-G04-M13R_c	MU55389	MELO3C018734	9.03611	9.27291	8.58093	9.67518	6.28349	8.24753	9.42595	9.60654	7.77847	7.80349	8.46807	9.3374	9.05519	8.13512	8.92499	8.95679	Similar to Two pore calcium channel protein 1 (Arabidopsis thaliana) (uniprot_sprot:sp|Q94KI8|TPC1_ARATH)	genome
c15d_32-G06-M13R_c	MU51197	MELO3C026249	10.5011	11.3034	11.2845	10.4647	11.7957	10.0521	11.8631	10.3486	11.2792	12.0461	10.9316	11.0383	12.0068	12.4624	9.10219	9.45588	Similar to E3 ubiquitin-protein ligase RGLG2 (Arabidopsis thaliana) (uniprot_sprot:sp|Q9LY87|RGLG2_ARATH)	genome
c15d_32-H04-M13R_c	MU47436	MELO3C005898	14.6092	14.8598	14.2929	14.7252	14.0879	13.9379	14.4748	14.509	14.699	13.9332	14.4426	14.8333	14.9455	14.6	13.9782	13.8558	Similar to Major facilitator superfamily domain-containing protein 5 (Homo sapiens) (uniprot_sprot:sp|Q6N075|MFSD5_HUMAN)	genome
c15d_32-H07-M13R_c	MU55390	-	11.2157	12.0152	12.5017	13.1419	11.9614	12.0166	12.7636	13.0875	12.032	12.9084	12.7758	13.3119	12.1519	12.7463	13.4611	14.1636	None	ICuGI
c15d_33-A02-M13R_c		MELO3C009200	8.61633	8.44856	9.15099	8.80025	9.51155	9.11484	9.89688	9.46376	8.83635	9.07412	8.6226	8.55062	9.14484	9.37796	9.64819	9.63819	Similar to Fructokinase-2 (Solanum lycopersicum) (uniprot_sprot:sp|Q42896|SCRK2_SOLLC)	genome
c15d_33-A07-M13R_c		-	5.03545	4.7796	4.93409	4.86405	4.89359	4.8605	4.91185	4.85532	4.96005	4.97007	4.64903	4.7728	4.80215	4.73507	4.6625	4.89755	None	melogen
c15d_33-A09-M13R_c	MU55391	MELO3C022842	10.3902	10.7408	11.3252	11.1108	11.2171	11.1655	10.9775	11.244	10.9145	11.6295	11.0174	10.9647	10.2118	10.6963	11.0555	11.4457	Similar to E3 ubiquitin-protein ligase SINA-like 10 (Arabidopsis thaliana) (uniprot_sprot:sp|Q84K34|SIL10_ARATH)	genome
c15d_33-B01-M13R_c	MU51626	MELO3C006398	12.1178	12.514	12.8859	13.7798	12.9633	13.0948	12.711	12.7041	12.4915	12.3007	11.9416	12.2005	12.0274	12.7143	13.6195	13.4344	Similar to Cyanate hydratase (Vitis vinifera) (uniprot_sprot:sp|A5BJL8|CYNS_VITVI)	genome
c15d_33-B02-M13R_c	MU55392	MELO3C016990	7.67089	7.81724	7.81572	8.21651	7.32141	6.21362	7.24393	7.09976	8.30746	8.01383	8.19645	8.3119	7.54963	8.26111	7.77985	7.94421	Similar to Whole genome shotgun sequence of line PN40024, scaffold_8.assembly12x (Fragment) (Vitis vinifera) (uniref90:UniRef90_D7SV03)	genome
c15d_33-B05-M13R_c	MU55393	MELO3C013617	11.8416	11.7407	11.3601	11.5662	12.2144	11.9259	11.9601	11.9736	11.9744	12.0091	11.4306	11.4635	11.7752	11.716	11.9353	11.4195	Similar to Predicted protein (Populus trichocarpa) (uniref90:UniRef90_B9N5U2)	genome
c15d_33-C07-M13R_c	MU55394	-	9.12555	8.11213	5.60106	6.40729	6.33353	5.96482	6.40183	6.35615	7.21269	5.61565	5.79771	5.97897	8.2153	6.88845	5.4474	5.42323	None	ICuGI
c15d_33-C11-M13R_c	MU55395	MELO3C013745	13.4743	12.889	11.7199	11.6969	13.6572	12.1305	11.4563	10.8683	13.3012	12.0009	11.9519	12.3298	13.4987	13.2507	11.0327	11.0438	Similar to Probable protein phosphatase 2C 60 (Oryza sativa subsp. japonica) (uniprot_sprot:sp|Q5Z8P0|P2C60_ORYSJ)	genome
c15d_33-C12-M13R_c	MU55396	MELO3C011392	10.29	8.83267	9.1633	6.04994	11.0055	11.4159	12.1053	12.1135	9.3327	13.2634	11.0202	8.85531	10.637	11.4016	11.3876	13.6286	Similar to Subtilisin-like protease (Arabidopsis thaliana) (uniprot_sprot:sp|O65351|SUBL_ARATH)	genome
c15d_33-D05-M13R_c	MU55397	-	7.83015	8.23519	8.2649	7.66819	7.12368	7.78799	7.67268	7.94475	7.48213	8.24995	8.26249	8.43162	7.65822	7.68046	8.40542	8.12753	None	ICuGI
c15d_33-D06-M13R_c	MU52869	MELO3C019368	12.7552	11.9294	9.91069	7.14937	11.8284	10.7111	8.0172	7.17388	12.0739	11.979	10.545	9.69095	11.8143	11.3832	5.4839	5.59221	None	genome
c15d_33-D08-M13R_c		MELO3C002004	5.02608	5.59958	5.04253	5.22525	5.5955	5.18303	5.30119	5.1915	5.9849	4.99911	5.34137	5.90895	5.50953	5.02788	5.28891	5.12508	Similar to Uncharacterized protein At5g01610 (Arabidopsis thaliana) (uniprot_sprot:sp|Q9M015|Y5161_ARATH)	genome
c15d_33-D10-M13R_c	MU45429	MELO3C008808	11.131	11.3726	11.3867	10.7727	11.5086	10.7636	10.9825	11.4338	11.3154	12.3251	11.563	11.6078	11.703	11.6422	10.981	11.3977	Similar to 5'-adenylylsulfate reductase-like 5 (Arabidopsis thaliana) (uniprot_sprot:sp|Q93YX4|APRL5_ARATH)	genome
c15d_33-D11-M13R_c	MU51269	MELO3C013738	13.5454	14.3197	13.7085	12.6209	14.5862	13.9949	14.2173	14.6741	14.8697	14.5717	13.7834	13.0621	14.4463	14.8273	13.284	14.0438	Similar to Putative uncharacterized protein (Ricinus communis) (uniref90:UniRef90_B9SXL2)	genome
c15d_33-E01-M13R_c	MU55398	MELO3C003827	6.56472	7.99016	6.36965	5.73362	8.81559	7.42147	6.29838	5.98186	8.44679	8.21484	5.81226	5.56891	6.49476	9.8371	5.13141	5.31689	None	genome
c15d_33-E06-M13R_c	MU55399	MELO3C025194	12.7103	12.1293	12.0826	12.1011	11.4808	11.1395	11.1826	11.7753	12.3439	12.0849	12.1608	12.2772	12.6878	12.2689	11.165	12.0814	Similar to Phosphoinositide phospholipase C 2 (Arabidopsis thaliana) (uniprot_sprot:sp|Q39033|PLCD2_ARATH)	genome
c15d_33-E09-M13R_c	MU51225	MELO3C013753	13.87	13.7344	13.8089	13.5778	13.8602	13.5889	13.6701	13.7092	13.6354	13.5832	13.458	13.6089	13.6918	13.6726	13.3075	13.8607	Similar to Vacuolar protein sorting-associated protein 35 (Mus musculus) (uniprot_sprot:sp|Q9EQH3|VPS35_MOUSE)	genome
c15d_33-E10-M13R_c	MU55400	-	8.85772	9.19476	10.4353	10.0629	9.59002	9.71617	9.43561	9.42281	9.11053	9.88853	9.56056	10.0781	8.96727	9.64409	10.1132	10.375	hypothetical protein [Vitis vinifera]	ICuGI
c15d_33-E12-M13R_c	MU55401	MELO3C006795	13.0112	13.3198	12.5216	13.0254	13.8773	13.2043	13.2064	13.6143	13.8986	13.6488	13.5191	13.4621	12.9455	12.9034	13.349	13.2028	Similar to F-box protein SKIP16 (Arabidopsis thaliana) (uniprot_sprot:sp|Q9LND7|SKI16_ARATH)	genome
c15d_33-F02-M13R_c	MU55402	MELO3C022749	13.331	12.64	13.9957	13.1338	14.3289	14.7612	14.7027	14.3929	13.1623	13.8425	14.1549	13.8066	13.655	14.1168	13.4893	12.4169	Similar to Amino acid transporter, putative (Ricinus communis) (uniref90:UniRef90_B9S1L4)	genome
c15d_33-F11-M13R_c	MU55403	MELO3C021790	11.1008	11.016	11.5598	12.0334	11.2286	10.932	10.683	10.8062	11.1669	11.4524	11.5726	12.4108	10.8524	11.5121	11.439	12.8203	Similar to Protein SEY1, putative (Ricinus communis) (uniref90:UniRef90_B9RQ05)	genome
c15d_33-H05-M13R_c	MU55405	MELO3C015905	11.1511	10.7772	10.919	10.2932	10.2633	10.82	10.3044	10.2296	10.909	11.0641	10.0849	10.0865	10.9365	10.9199	11.722	10.1362	Similar to NifU-like protein 1, chloroplastic (Arabidopsis thaliana) (uniprot_sprot:sp|Q93W77|NIFU1_ARATH)	genome
c15d_33-H12-M13R_c	MU55406	MELO3C009221	7.84163	7.3881	8.43777	8.0108	8.40141	8.83004	8.16002	6.85702	7.23898	8.7862	8.49642	8.54743	7.13699	8.79037	11.5112	8.95663	Similar to Putative uncharacterized protein (Glycine max) (uniref90:UniRef90_C6T3J4)	genome
c15d_34-A04-M13R_c	MU55407	-	5.21922	5.0188	5.13787	4.34165	5.03684	5.40956	4.65162	4.44113	5.34954	5.01312	5.85573	5.23903	5.11744	5.60299	4.67072	4.84278	None	ICuGI
c15d_34-A12-M13R_c	MU45926	MELO3C002077	14.2766	14.5264	14.3454	13.503	14.4198	13.8376	13.198	13.406	14.6811	14.4814	14.1657	14.2774	14.4345	14.3757	13.483	14.7019	Similar to Gastric triacylglycerol lipase (Canis familiaris) (uniprot_sprot:sp|P80035|LIPG_CANFA)	genome
c15d_34-B04-M13R_c	MU55408	MELO3C024850	10.3338	9.73428	10.258	10.502	9.69049	9.90458	10.0355	10.0006	10.3603	9.88679	10.5853	10.635	9.76469	9.72895	10.1247	10.1165	Similar to 60S ribosomal protein L9 (Pisum sativum) (uniprot_sprot:sp|P30707|RL9_PEA)	genome
c15d_34-B08-M13R_c	MU51867	MELO3C016765	13.8333	12.6891	10.5622	6.59868	11.9974	8.39029	7.00302	8.73625	13.8352	11.4727	9.67889	9.46737	13.5932	13.1105	8.54284	8.52713	Similar to Heat stress transcription factor B-4 (Arabidopsis thaliana) (uniprot_sprot:sp|Q9C635|HSFB4_ARATH)	genome
c15d_34-B09-M13R_c	MU55409	MELO3C011107	12.4788	11.5659	11.2195	12.0827	11.0067	11.7388	10.9058	10.8556	11.824	11.3808	11.1707	10.9687	12.3362	11.8317	12.7813	11.563	Similar to Serine hydroxymethyltransferase, mitochondrial (Solanum tuberosum PE=2 SV=1) (uniprot_sprot:sp|P50433|GLYM_SOLTU)	genome
c15d_34-B12-M13R_c	MU55410	MELO3C022170	14.5357	14.6688	14.6223	14.4192	14.6539	14.631	14.3854	14.2799	14.3633	14.6879	14.6737	14.5983	14.4467	14.3903	14.1518	14.2582	Similar to Bifunctional aspartokinase/homoserine dehydrogenase, chloroplastic (Fragment) (Daucus carota PE=1 SV=1) (uniprot_sprot:sp|P37142|AKH_DAUCA)	genome
c15d_34-C01-M13R_c	MU55411	MELO3C010544	9.39695	9.89576	9.57175	9.27001	9.59145	9.56201	10.6109	10.4419	9.89107	10.079	9.98489	10.1881	10.4417	10.0465	10.4201	10.8546	Similar to Whole genome shotgun sequence of line PN40024, scaffold_87.assembly12x (Fragment) (Vitis vinifera) (uniref90:UniRef90_D7TFG1)	genome
c15d_34-C04-M13R_c	MU55413	-	4.35796	4.61508	4.5631	4.6622	4.62646	4.47988	4.55443	4.53478	4.61454	4.57368	4.58163	4.64521	4.59969	4.45379	4.69639	4.91622	None	ICuGI
c15d_34-C06-M13R_c	MU55414	MELO3C017683	13.6934	14.0547	13.6495	13.9221	13.8539	13.4842	13.8152	14.0421	13.8442	13.928	14.0704	13.9407	13.4777	13.8918	13.6765	13.8094	Similar to Clathrin interactor EPSIN 2 (Arabidopsis thaliana) (uniprot_sprot:sp|Q67YI9|EPN2_ARATH)	genome
c15d_34-D03-M13R_c	MU45935	MELO3C007394	11.4199	10.771	9.31143	7.79761	9.64953	9.05436	7.17307	6.59483	10.3492	9.16805	8.58975	8.32854	10.7337	10.6928	7.86244	5.88122	None	genome
c15d_34-D06-M13R_c	MU49434	MELO3C020831	8.86537	9.33354	9.05806	8.84279	9.07375	9.20738	9.23279	8.93889	9.3506	9.26699	8.55266	8.94226	8.67548	9.22203	9.18883	8.85719	Similar to Putative uncharacterized protein (Ricinus communis) (uniref90:UniRef90_B9S5K0)	genome
c15d_34-E02-M13R_c	MU55416	MELO3C025799	10.0979	10.142	10.9977	11.1774	10.0534	10.9016	10.9141	10.9284	10.8046	12.0579	12.2617	12.0939	10.3932	10.696	12.6636	12.321	Similar to Predicted protein (Populus trichocarpa) (uniref90:UniRef90_B9GXQ2)	genome
c15d_34-G01-M13R_c	MU53406	MELO3C023206	10.4521	10.2564	9.91402	8.58003	6.13083	8.73361	8.71112	8.2282	9.28009	9.83106	10.3691	10.0819	10.2612	9.0223	8.86509	9.26534	Similar to Vesicle transport protein SFT2B (Homo sapiens) (uniprot_sprot:sp|O95562|SFT2B_HUMAN)	genome
c15d_34-G02-M13R_c	MU55420	MELO3C011675	8.37474	8.66493	8.41275	8.9269	7.59587	7.39416	6.6091	7.05219	8.87312	8.41347	8.0971	8.20828	9.02202	8.40784	9.36592	8.70419	Similar to Probable UDP-sugar transporter protein SLC35A4 (Xenopus tropicalis) (uniprot_sprot:sp|A4IHW3|S35A4_XENTR)	genome
c15d_34-H05-M13R_c	MU55421	MELO3C016376	9.64385	9.27128	9.00177	8.83931	8.2799	8.4137	8.28761	8.84657	9.569	9.51469	9.10509	8.90455	9.40181	9.17474	9.39509	9.72718	Similar to Whole genome shotgun sequence of line PN40024, scaffold_23.assembly12x (Fragment) (Vitis vinifera) (uniref90:UniRef90_D7SP16)	genome
c15d_34-H07-M13R_c	MU55422	MELO3C010928	10.1039	9.89166	9.48877	8.58	8.09132	7.75577	7.15079	7.44426	8.18933	8.81079	10.2329	10.2628	8.43104	8.37794	8.00742	7.49334	Similar to UPF0326 protein At4g17486 (Arabidopsis thaliana) (uniprot_sprot:sp|Q93VG8|U326_ARATH)	genome
c15d_35-A05-M13R_c	MU55423	MELO3C024525	12.2497	12.4098	11.2206	10.0218	12.4632	10.0966	9.16657	9.21931	12.4065	11.3371	10.9216	11.1031	11.9686	12.0925	7.71087	9.67289	Similar to Serine/threonine-protein kinase KIPK (Arabidopsis thaliana) (uniprot_sprot:sp|Q9LFA2|KIPK_ARATH)	genome
c15d_35-A07-M13R_c	MU55424	MELO3C024542	12.0051	12.0278	12.078	12.52	12.0898	12.0391	12.1161	12.2445	12.0969	11.9085	12.1316	12.0574	4.91912	4.4725	4.78996	4.98003	Similar to F-box/LRR-repeat protein At1g67190 (Arabidopsis thaliana) (uniprot_sprot:sp|Q9ZW88|FBL34_ARATH)	genome
c15d_35-A08-M13R_c	MU48412	MELO3C019053	12.4875	12.3835	12.4195	11.9301	12.4782	12.2507	12.5604	12.6851	12.255	13.0298	12.5103	12.9712	12.5159	12.532	12.3305	12.63	Similar to Putative uncharacterized protein (Ricinus communis) (uniref90:UniRef90_B9T2X0)	genome
c15d_35-B02-M13R_c	MU55425	MELO3C014242	14.2321	14.3961	14.2449	14.2689	14.3675	13.9298	14.1051	14.0964	14.3907	14.3988	14.6847	14.9541	14.2552	14.4357	14.0941	13.5113	Similar to EVI5-like protein (Homo sapiens) (uniprot_sprot:sp|Q96CN4|EVI5L_HUMAN)	genome
c15d_35-B06-M13R_c	MU46329	MELO3C001947	12.5637	12.6248	12.471	12.8953	13.0214	12.8577	12.3753	12.7754	12.7579	12.427	12.3139	12.0856	12.4491	12.4928	12.7369	12.3927	Similar to Eukaryotic translation initiation factor 3 subunit G (Danio rerio) (uniprot_sprot:sp|Q6DRC4|EIF3G_DANRE)	genome
c15d_35-B07-M13R_c	MU55426	-	4.79433	5.10108	4.88292	4.66502	4.61268	4.69662	4.78707	4.77408	4.82414	4.80522	4.70962	4.68289	4.71352	4.64118	4.64758	4.81323	None	ICuGI
c15d_35-B11-M13R_c	MU55427	-	8.92576	9.26083	9.96436	9.87374	7.60125	9.4947	10.3656	11.1548	7.84523	8.448	8.76202	9.60884	9.68396	8.74915	9.22365	9.90531	None	ICuGI
c15d_35-B12-M13R_c	MU55428	-	10.1678	10.531	10.4766	10.0592	9.28998	9.57346	10.2578	10.1451	9.47724	9.98876	10.6571	11.1178	10.8286	10.2017	10.0286	10.3115	None	ICuGI
c15d_35-C03-M13R_c		MELO3C011365	13.053	12.8515	11.9793	11.3335	13.1416	11.602	10.8866	11.0263	12.7689	12.5933	12.4803	13.1694	12.3091	12.6196	10.3452	12.677	Similar to Uncharacterized WD repeat-containing protein C2A9.03 (Schizosaccharomyces pombe) (uniprot_sprot:sp|Q9Y7K5|YGI3_SCHPO)	genome
c15d_35-C04-M13R_c	MU45863	MELO3C002254	14.22	13.5419	13.0457	12.9043	13.637	13.3098	12.6074	12.4498	14.046	13.4756	13.4692	12.6341	13.7665	13.4474	13.0835	12.1491	None	genome
c15d_35-C07-M13R_c	MU55429	MELO3C006661	12.3839	12.2829	11.9589	10.6544	12.4115	11.1484	9.28318	8.93338	12.2139	12.299	11.2484	11.6593	12.3726	12.4181	9.72785	11.3631	Similar to Probable protein phosphatase 2C 40 (Arabidopsis thaliana) (uniprot_sprot:sp|Q9LUS8|P2C40_ARATH)	genome
c15d_35-D07-M13R_c	MU43213	MELO3C021762	11.5886	11.4179	11.6224	12.2187	11.7244	11.0144	10.939	11.2536	12.2548	11.8849	11.5139	11.1759	11.374	11.9015	12.058	11.9184	None	genome
c15d_35-D09-M13R_c	MU52268	MELO3C012005	11.0004	11.5644	11.7775	11.5945	11.6358	11.2071	11.9869	11.7057	11.6228	12.2328	12.168	12.5885	11.5163	11.6381	11.7522	11.9787	Similar to U4/U6 small nuclear ribonucleoprotein Prp31 (Mus musculus) (uniprot_sprot:sp|Q8CCF0|PRP31_MOUSE)	genome
c15d_35-D12-M13R_c	MU45388	-	11.2756	10.9947	10.1288	10.6475	10.1707	10.2984	9.95529	10.22	10.2215	8.69216	9.05247	8.42475	10.8651	10.5993	10.5136	9.47963	PREDICTED: hypothetical protein [Vitis vinifera]	ICuGI
c15d_35-E03-M13R_c	MU55430	MELO3C004814	12.7526	12.7194	12.9671	12.8245	12.2205	12.7979	12.7788	12.8478	13.0786	12.9322	13.1647	13.3951	13.197	12.5904	12.8832	12.5568	Similar to Coiled-coil domain-containing protein 132 (Homo sapiens) (uniprot_sprot:sp|Q96JG6|CC132_HUMAN)	genome
c15d_35-E06-M13R_c	MU55431	MELO3C019969	12.3885	11.8402	12.298	12.7194	10.7238	11.7119	11.4059	11.5683	11.8832	11.6281	11.7428	11.3956	11.8975	11.7832	12.4712	12.4103	Similar to Putative uncharacterized protein (Ricinus communis) (uniref90:UniRef90_B9SM69)	genome
c15d_35-E08-M13R_c	MU52876	MELO3C026021	12.1556	11.7945	11.2317	11.385	11.5995	10.9582	10.4439	10.3825	12.2525	11.8027	11.3182	11.4627	12.582	12.0311	10.4174	10.6469	Similar to Predicted protein (Populus trichocarpa) (uniref90:UniRef90_B9IGH4)	genome
c15d_35-F02-M13R_c	MU51569	MELO3C010331	11.0473	11.0662	11.1384	11.3156	10.6234	10.9769	10.6726	10.828	10.3609	10.4503	10.8747	10.7195	10.5266	10.2308	10.9099	11.8537	Similar to Predicted protein (Populus trichocarpa) (uniref90:UniRef90_B9IMY0)	genome
c15d_35-F08-M13R_c	MU55433	MELO3C011400	10.2244	10.0912	9.71742	10.0716	9.98852	9.80986	10.0146	10.2094	9.64522	10.3105	10.096	10.364	9.92671	9.84798	10.2851	10.0789	Similar to Putative uncharacterized protein (Glycine max) (uniref90:UniRef90_C6T7V4)	genome
c15d_35-F12-M13R_c	MU55434	MELO3C002520	4.55419	4.86156	6.95766	9.38707	4.42621	6.48282	8.19189	5.8312	4.90961	6.44424	8.09696	7.29794	5.18368	7.47587	10.9226	5.72746	Similar to S-(+)-linalool synthase, chloroplastic (Arabidopsis thaliana) (uniprot_sprot:sp|Q84UV0|LINS_ARATH)	genome
c15d_35-G05-M13R_c	MU53810	MELO3C006573	11.6973	11.5154	11.8927	12.2715	10.9471	11.6262	11.9814	12.2746	11.5887	11.5573	11.8867	11.9009	11.5664	11.6738	12.6487	13.1067	Similar to BTB/POZ and MATH domain-containing protein 2 (Arabidopsis thaliana) (uniprot_sprot:sp|Q9M8J9|BPM2_ARATH)	genome
c15d_35-G09-M13R_c	MU55435	MELO3C026296	12.2094	12.4861	11.8761	12.2769	11.763	11.3263	10.9913	11.3337	13.3024	11.7475	11.889	11.7894	12.6221	12.6017	12.2062	12.4273	Similar to Putative uncharacterized protein (Ricinus communis) (uniref90:UniRef90_B9SIV5)	genome
c15d_36-A03-M13R_c	MU55436	MELO3C006128	5.7752	6.09434	5.92655	6.75968	6.44243	5.96845	7.16355	6.79872	6.04622	6.23615	6.52034	7.20131	6.10574	6.54971	7.37964	7.03457	Similar to Pollen-specific protein SF3 (Helianthus annuus) (uniprot_sprot:sp|P29675|SF3_HELAN)	genome
c15d_36-A04-M13R_c	MU55437	MELO3C009069	7.36222	8.14532	7.73607	7.55004	7.82629	8.16247	8.26398	8.47289	7.50158	8.52672	8.44265	8.56197	7.73473	7.68812	8.43995	8.25019	Similar to Whole genome shotgun sequence of line PN40024, scaffold_31.assembly12x (Fragment) (Vitis vinifera) (uniref90:UniRef90_D7SWB0)	genome
c15d_36-A08-M13R_c	MU48535	MELO3C023321	11.7593	11.4476	11.8304	11.5747	11.1389	11.0026	11.1104	11.0811	11.3165	11.4626	11.7828	11.9789	11.403	11.2277	11.8745	11.6741	Similar to Ubiquitin-protein ligase, putative (Ricinus communis) (uniref90:UniRef90_B9RH88)	genome
c15d_36-B01-M13R_c	MU49997	MELO3C021339	12.0007	11.1479	11.1577	11.6967	12.0112	11.8826	10.5871	10.5622	11.7477	10.5537	10.9477	10.1467	11.5953	10.875	11.2222	11.1298	Similar to 60S ribosomal protein L13a-4 (Arabidopsis thaliana) (uniprot_sprot:sp|Q9FKC0|R13A4_ARATH)	genome
c15d_36-B02-M13R_c	MU55439	MELO3C015581	12.1662	12.4005	12.7026	13.1134	12.2518	12.562	12.8165	12.7438	12.2957	12.5525	12.9668	13.1274	11.9525	12.1497	13.1667	13.3747	Similar to PREDICTED: hypothetical protein (Vitis vinifera) (uniref90:UniRef90_UPI00019835E7)	genome
c15d_36-B04-M13R_c		MELO3C025970	9.95071	10.3226	10.5204	10.7683	10.0658	10.3129	10.4456	10.5274	10.0857	10.4312	10.4798	10.7743	10.2087	10.2863	10.662	10.9696	Similar to Pentatricopeptide repeat-containing protein At4g26680, mitochondrial (Arabidopsis thaliana) (uniprot_sprot:sp|Q9SZ10|PP338_ARATH)	genome
c15d_36-B10-M13R_c	MU55440	MELO3C014258	14.881	14.6333	13.5012	13.5143	14.6832	13.7835	13.5158	13.7082	14.8521	14.8821	13.8847	13.8497	14.8757	14.737	13.2688	13.1082	Similar to Protein IQ-DOMAIN 1 (Arabidopsis thaliana) (uniprot_sprot:sp|Q9SF32|IQD1_ARATH)	genome
c15d_36-B11-M13R_c		MELO3C025494	12.4113	12.5376	12.3325	12.0312	12.707	12.6127	13.3944	13.2523	12.6944	12.955	13.2268	12.8012	12.7668	12.9054	11.2619	12.4069	Similar to Leukotriene A-4 hydrolase (Neurospora crassa) (uniprot_sprot:sp|Q7S785|LKHA4_NEUCR)	genome
c15d_36-C01-M13R_c	MU48505	MELO3C007150	9.15	9.10953	8.52541	7.1043	8.83177	8.25412	7.63746	7.22756	8.64952	8.64438	7.79575	8.63646	8.43912	8.27811	7.12693	8.05467	Similar to Probable beta-D-xylosidase 2 (Arabidopsis thaliana) (uniprot_sprot:sp|Q94KD8|BXL2_ARATH)	genome
c15d_36-C02-M13R_c	MU55441	MELO3C020510	11.0151	11.4165	12.2609	12.0876	11.8501	12.7107	13.6022	13.22	8.01515	9.04641	9.87749	10.3273	10.3558	11.07	12.626	12.0732	Similar to Gamma-interferon-inducible lysosomal thiol reductase (Bos taurus) (uniprot_sprot:sp|A6QPN6|GILT_BOVIN)	genome
c15d_36-C09-M13R_c	MU55442	MELO3C012854	13.995	13.9523	14.0794	12.2116	12.7253	13.6941	13.9295	13.8848	13.6949	13.7539	13.5744	13.3347	13.8404	13.7085	10.3026	11.6416	Similar to Long-chain-alcohol oxidase FAO2 (Lotus japonicus) (uniprot_sprot:sp|B5WWZ9|FAO2_LOTJA)	genome
c15d_36-C11-M13R_c	MU55443	-	8.91895	9.54823	9.87547	10.6119	8.45211	10.5175	10.3686	10.6548	8.53969	8.95831	9.72879	10.0794	8.70139	8.62488	9.34927	8.65486	None	ICuGI
c15d_36-C12-M13R_c	MU55444	MELO3C010667	9.77331	9.68807	10.4218	10.7517	9.0317	9.55342	9.70525	9.8322	9.06756	9.63559	9.97904	10.2016	9.48935	9.4405	10.7033	11.1101	Similar to Phosphatidylinositol 3-kinase, root isoform (Glycine max PE=2 SV=1) (uniprot_sprot:sp|P42347|PI3K1_SOYBN)	genome
c15d_36-D01-M13R_c	MU55445	-	11.7806	11.6299	11.453	12.4489	12.1783	11.9347	11.8976	12.3674	12.4456	12.1333	11.3237	10.9756	12.4651	12.4686	12.7414	12.4002	None	ICuGI
c15d_36-D04-M13R_c		-	5.07705	5.16842	4.37673	4.37314	4.71627	4.39555	4.49503	4.56613	4.84644	4.82415	4.76122	4.46116	5.02705	5.03416	4.35222	5.3221	None	melogen
c15d_36-D05-M13R_c		-	7.88658	8.56932	7.9947	7.54438	7.8056	7.46616	8.61548	8.7679	9.46717	9.05163	8.70122	8.87592	8.88246	9.67963	6.94938	10.7662	None	melogen
c15d_36-D06-M13R_c	MU45067	MELO3C027158	14.3171	14.359	13.9204	14.095	14.0748	14.0427	13.9686	14.055	14.5247	14.0526	14.1233	14.1098	14.2995	14.4929	12.2847	12.9071	Similar to Putative uncharacterized protein (Ricinus communis) (uniref90:UniRef90_B9S9B4)	genome
c15d_36-D09-M13R_c	MU53656	MELO3C002700	12.0342	11.9104	12.0552	12.0163	12.5459	12.0651	12.2003	11.9489	12.4679	12.7655	12.5989	12.728	12.1097	12.1317	11.5648	11.6403	Similar to Expressed protein (Cucumis melo) (uniref90:UniRef90_A5Y733)	genome
c15d_36-D10-M13R_c	MU55446	-	5.57601	5.74085	5.84845	7.0574	5.2392	5.91401	6.6631	7.35563	5.0719	4.78534	5.63702	5.70719	5.14303	5.74611	6.02915	7.11371	None	ICuGI
c15d_36-D11-M13R_c	MU55447	MELO3C017194	8.3222	7.42463	5.41236	6.13892	7.056	5.45076	5.7135	6.16478	7.29559	5.69583	5.0756	5.53483	9.47858	6.41678	7.39242	6.12933	Similar to Putative uncharacterized protein (Vitis vinifera) (uniref90:UniRef90_A5APC4)	genome
c15d_36-E02-M13R_c	MU55448	MELO3C025861	7.55412	7.47978	7.67016	8.23471	8.77985	8.68799	8.83622	8.70771	8.69498	7.60529	8.11256	7.58056	7.33642	7.20246	7.65249	7.24837	Similar to Flavoprotein wrbA (Desulfovibrio magneticus (strain ATCC 700980 / DSM 13731 / RS-1)) (uniprot_sprot:sp|C4XGC2|WRBA_DESMR)	genome
c15d_36-F11-M13R_c	MU55449	MELO3C011363	8.11468	8.16043	8.316	8.69835	7.64167	7.99318	8.40432	8.61222	8.08365	7.88706	8.57771	8.40308	6.94659	6.26044	8.22372	7.02204	Similar to Endoplasmic reticulum-Golgi intermediate compartment protein 3 (Danio rerio) (uniprot_sprot:sp|Q803I2|ERGI3_DANRE)	genome
c15d_36-G02-M13R_c	MU55450	MELO3C019573	9.56926	10.4682	10.2257	8.22697	6.63572	6.13224	6.48435	6.71906	8.96552	9.19226	8.34784	7.00544	10.1133	11.0853	9.31626	6.79916	Similar to Transcription factor, putative (Ricinus communis) (uniref90:UniRef90_B9SR79)	genome
c15d_36-G08-M13R_c		MELO3C010496	12.9293	12.2999	12.3167	12.6694	13.272	12.683	12.1445	12.0543	13.0342	12.4561	12.5731	12.2265	12.7707	12.5559	12.1208	11.6611	Similar to Aspartic proteinase Asp1 (Oryza sativa subsp. japonica) (uniprot_sprot:sp|Q0IU52|ASP1_ORYSJ)	genome
c15d_36-G12-M13R_c	MU55451	-	6.57663	6.28053	7.15716	6.72402	7.06301	6.55408	6.16028	6.60365	6.72283	7.43856	6.80509	7.4332	6.92549	6.5036	7.05486	9.0903	None	ICuGI
c15d_36-H01-M13R_c	MU55452	MELO3C023504	9.67264	9.93587	10.0821	9.08125	9.77122	9.87661	9.82751	10.051	9.71751	9.89851	9.48782	9.71204	9.96242	9.67156	8.84108	9.87015	Similar to Cytokinesis negative regulator RCP1 (Nicotiana tabacum) (uniref90:UniRef90_Q002B3)	genome
c15d_36-H05-M13R_c	MU55453	-	5.31799	5.70519	5.56548	6.21136	6.45299	6.43486	6.81999	6.6992	6.15813	6.43262	6.02236	6.2882	4.92988	5.03697	5.1025	4.859	None	ICuGI
c15d_36-H07-M13R_c		MELO3C016381	12.4756	12.726	12.1841	11.7509	12.7333	11.9069	12.9158	12.6586	12.7743	12.8169	12.7766	13.1098	12.7372	12.5551	12.0966	12.1202	Similar to Tubby-like F-box protein 5 (Oryza sativa subsp. japonica) (uniprot_sprot:sp|Q6Z2G9|TLP5_ORYSJ)	genome
c15d_36-H09-M13R_c	MU55454	MELO3C023069	14.2627	13.7508	12.5753	10.2052	14.343	13.3889	11.2014	10.9529	14.2374	13.3096	12.7874	12.869	14.2743	13.6189	10.2984	10.0458	Similar to Equilibrative nucleoside transporter 4 (Danio rerio) (uniprot_sprot:sp|A1L272|S29A4_DANRE)	genome
c15d_36-H11-M13R_c	MU55455	-	6.78312	6.70433	6.67542	6.86757	8.39666	8.0344	7.70435	7.85609	7.41723	8.50036	9.15157	9.66758	6.03241	6.22931	5.99764	6.33737	None	ICuGI
c15d_37-A01-M13R_c	MU55456	-	4.43036	4.34024	4.2919	4.23865	4.26083	4.24778	4.16888	4.13999	4.41617	4.57837	4.55661	4.55469	4.64687	4.4184	4.46939	4.60755	None	ICuGI
c15d_37-A02-M13R_c	MU55457	-	5.06267	6.0274	7.20239	6.9573	6.81081	7.10933	8.72144	8.84353	6.06582	9.24487	7.7891	8.53253	5.76217	5.85575	6.88325	7.91298	None	ICuGI
c15d_37-A08-M13R_c	MU44091	MELO3C016259	12.7223	13.2091	11.4353	12.6898	13.1049	13.6464	12.6303	11.2416	13.29	13.5152	11.7183	7.34855	13.0511	13.6581	14.0614	10.9753	Similar to Bidirectional sugar transporter SWEET7 (Arabidopsis thaliana) (uniprot_sprot:sp|Q8LBF7|SWET7_ARATH)	genome
c15d_37-B01-M13R_c	MU55458	MELO3C011241	4.96141	4.7309	4.77413	4.78514	5.98826	4.95745	4.79683	4.79685	6.46048	4.72928	5.14714	5.48832	6.86597	5.80449	4.84796	5.08581	None	genome
c15d_37-B06-M13R_c		MELO3C009909	14.2513	13.9123	13.9212	13.8626	13.9729	13.9792	13.898	13.9972	14.1577	14.1659	13.8536	13.9751	14.2554	14.1308	13.9785	14.3341	Similar to Putative DNA repair protein RAD23-1 (Arabidopsis thaliana) (uniprot_sprot:sp|Q84L33|RD23A_ARATH)	genome
c15d_37-B10-M13R_c	MU48487	MELO3C002708	11.2091	11.1049	11.8195	11.4223	10.6851	11.8179	11.9252	11.8834	11.4561	11.3476	10.9485	10.8477	11.3452	11.6481	11.9507	11.1873	Similar to Whole genome shotgun sequence of line PN40024, scaffold_3.assembly12x (Fragment) (Vitis vinifera) (uniref90:UniRef90_D7TJZ4)	genome
c15d_37-B11-M13R_c	MU55459	MELO3C025087	9.90564	9.83847	10.149	10.3575	9.36971	9.28057	9.93853	10.1113	9.66642	9.94519	9.59886	10.2813	10.3867	10.029	10.3779	10.5767	Similar to Whole genome shotgun sequence of line PN40024, scaffold_68.assembly12x (Fragment) (Vitis vinifera) (uniref90:UniRef90_D7SVL6)	genome
c15d_37-C05-M13R_c		MELO3C017568	7.15595	7.5621	7.47713	8.50224	8.80085	8.09958	8.62761	8.97294	7.18907	8.46134	8.14167	8.14385	7.47072	8.40532	7.84511	10.545	Similar to Nuclear transcription factor Y subunit B-3 (Arabidopsis thaliana) (uniprot_sprot:sp|O23310|NFYB3_ARATH)	genome
c15d_37-C07-M13R_c		MELO3C025779	5.60128	5.62256	6.01704	5.39573	5.60819	5.6588	5.48844	5.69463	5.80041	5.80997	5.80472	6.48142	5.69523	5.68607	5.19078	5.53146	Similar to Putative uncharacterized protein (Ricinus communis) (uniref90:UniRef90_B9SVB6)	genome
c15d_37-D01-M13R_c	MU55460	-	5.36499	5.4698	5.9041	5.65018	8.62862	8.84753	8.87377	8.7874	4.82048	5.43831	5.95644	5.48288	5.191	7.21517	6.85975	6.03475	None	ICuGI
c15d_37-D11-M13R_c	MU49130	MELO3C015237	14.886	15.1255	14.9263	14.4874	14.8811	14.8992	14.9036	14.9028	14.9288	15.0256	14.8831	14.8916	14.9305	15.036	14.1473	14.2255	None	genome
c15d_37-F05-M13R_c	MU55461	MELO3C020802	11.3329	11.5154	10.6075	9.45685	10.6481	9.70918	8.66226	8.3398	11.7238	11.5328	10.3078	10.0985	11.8264	11.5529	9.66641	10.5762	Similar to Thaumatin-like protein 1 (Prunus persica PE=2 SV=1) (uniprot_sprot:sp|P83332|TLP1_PRUPE)	genome
c15d_37-G08-M13R_c		MELO3C018868	13.9747	14.0637	14.3315	14.0767	13.8429	13.8236	13.8282	13.734	13.8859	13.8243	14.0088	14.0348	14.1756	13.9074	14.3308	14.9448	Similar to 26S proteasome non-ATPase regulatory subunit 2 1A (Arabidopsis thaliana) (uniprot_sprot:sp|Q9SIV2|RPN1A_ARATH)	genome
c15d_37-G12-M13R_c	MU48643	MELO3C017503	5.83404	5.18581	5.71777	6.75199	5.91788	6.21047	5.44788	5.59145	7.24647	6.13249	7.17004	6.41299	5.20438	5.00918	6.6887	9.29484	None	genome
c15d_37-H03-M13R_c		MELO3C004621	12.3405	12.6152	12.436	13.1508	12.7003	13.1636	13.0743	13.0337	12.1596	11.9477	12.4393	12.2229	12.7346	12.268	13.7254	12.7376	Similar to Ectonucleotide pyrophosphatase/phosphodiesterase family member 3 (Homo sapiens) (uniprot_sprot:sp|O14638|ENPP3_HUMAN)	genome
c15d_38-A03-M13R_c	MU43218	MELO3C011912	12.9846	13.3049	13.645	13.6835	13.3206	13.9333	14.0323	13.8316	13.1599	13.5288	14.1363	14.0774	13.3331	13.754	14.249	13.1649	Similar to E3 ubiquitin-protein ligase HERC2 (Homo sapiens) (uniprot_sprot:sp|O95714|HERC2_HUMAN)	genome
c15d_38-A10-M13R_c	MU55462	-	4.52352	4.86276	4.64075	4.53	4.53793	4.78496	4.73009	4.70525	4.6865	5.40257	4.61629	4.64634	4.86521	4.85257	4.86775	4.88373	None	ICuGI
c15d_38-B04-M13R_c	MU55464	MELO3C016980	6.59415	6.69168	6.8511	7.27619	7.08102	6.90892	7.47199	7.27795	6.87627	6.61525	7.116	6.98242	6.69631	6.98115	6.72604	6.94409	Similar to Ethylene-responsive transcription factor ERF003 (Arabidopsis thaliana) (uniprot_sprot:sp|Q94AW5|ERF03_ARATH)	genome
c15d_38-B07-M13R_c		MELO3C002726	11.1169	11.0815	11.673	9.23528	11.3145	12.9059	12.9212	12.8902	11.3825	10.3082	9.32919	9.63578	11.7106	11.1688	9.45262	9.8027	Similar to Putative uncharacterized protein (Ricinus communis) (uniref90:UniRef90_B9S5S2)	genome
c15d_38-C09-M13R_c		-	12.96	12.4301	11.1906	10.4279	11.7825	10.0338	9.9161	8.74243	13.1999	11.6254	10.9334	10.7527	13.0205	12.6752	9.68801	9.89254	similar to Glycoside hydrolase, family 17; Virulence factor, pectin lyase fold - Medicago truncatula (Barrel medic)	melogen
c15d_38-C11-M13R_c	MU54526	MELO3C006113	11.6385	11.9773	11.9885	12.1117	11.4564	11.2864	11.0765	10.9944	11.6878	11.8851	11.7111	11.9241	10.9178	11.243	11.97	11.2378	Similar to Acyl-coenzyme A thioesterase 8 (Rattus norvegicus) (uniprot_sprot:sp|Q8VHK0|ACOT8_RAT)	genome
c15d_38-C12-M13R_c	MU55465	MELO3C024822	13.7056	13.9417	14.2749	14.2214	13.7119	13.9681	14.1501	14.1059	13.4246	13.7931	13.9706	14.099	13.3349	13.5646	14.2442	14.7912	Similar to Splicing factor 3B subunit 1 (Xenopus laevis) (uniprot_sprot:sp|O57683|SF3B1_XENLA)	genome
c15d_38-E01-M13R_c	MU55466	MELO3C006847	6.20079	6.80046	6.34073	6.4	6.5049	5.40634	5.95158	5.75624	7.03381	7.93178	6.52704	6.77997	5.02555	5.82687	5.47243	5.18424	Similar to 3-ketoacyl-CoA synthase 5 (Arabidopsis thaliana) (uniprot_sprot:sp|Q9C6L5|KCS5_ARATH)	genome
c15d_38-E06-M13R_c	MU45450	MELO3C016767	12.7065	12.3053	12.1699	11.842	12.8815	12.4159	12.6384	12.8922	12.6494	12.7108	12.0699	11.9964	13.0302	12.5494	12.2296	12.9524	Similar to NAC domain protein, IPR003441 (Populus trichocarpa) (uniref90:UniRef90_B9MVT6)	genome
c15d_38-E12-M13R_c	MU55467	-	13.2425	13.3691	13.3738	12.1635	13.1683	12.5189	12.964	12.841	13.1887	14.0337	13.1862	12.5914	13.0067	13.465	11.8702	12.5943	None	ICuGI
c15d_38-F01-M13R_c	MU55468	MELO3C005099	10.2796	10.7843	9.80497	9.23072	8.28432	7.57322	7.87265	7.56026	10.0602	9.00486	9.45945	9.50935	9.60346	10.3034	7.81479	8.93622	Similar to LRR receptor-like serine/threonine-protein kinase RPK2 (Arabidopsis thaliana) (uniprot_sprot:sp|Q9S7I6|RPK2_ARATH)	genome
c15d_38-F02-M13R_c	MU55469	-	5.75723	7.02117	6.8142	7.28897	5.60411	5.75094	5.73396	6.13805	5.90129	6.45732	7.5825	7.67446	5.7753	6.15642	7.98802	6.99443	None	ICuGI
c15d_38-F07-M13R_c		MELO3C016223	11.8116	12.3159	12.05	12.3388	11.6747	11.8573	12.2197	12.264	12.0713	11.8447	12.3734	12.5481	12.0521	11.7553	11.478	12.0851	Similar to Ectonucleoside triphosphate diphosphohydrolase 1 (Homo sapiens) (uniprot_sprot:sp|P49961|ENTP1_HUMAN)	genome
c15d_38-F12-M13R_c	MU55470	MELO3C019704	11.1603	11.5094	11.713	12.1255	11.4972	11.9375	11.515	11.1985	11.4801	11.7749	12.133	12.2745	11.176	11.5332	12.4629	11.5829	Similar to Putative uncharacterized protein (Ricinus communis) (uniref90:UniRef90_B9T6J6)	genome
c15d_38-G01-M13R_c	MU55471	-	7.15668	7.82638	7.84837	5.45322	6.10915	6.22818	5.2771	5.67497	7.14482	8.04527	8.27359	8.53543	8.28272	7.78155	6.94865	7.92406	None	ICuGI
c15d_38-G08-M13R_c	MU48647	MELO3C014189	9.06867	9.30214	9.33857	8.05535	8.91216	7.35968	6.94342	7.82747	9.26048	9.79537	9.56826	9.99117	9.65579	9.80997	12.1239	10.2512	Similar to Aspartate carbamoyltransferase 2, chloroplastic (Pisum sativum) (uniprot_sprot:sp|Q43087|PYRB2_PEA)	genome
c15d_38-G09-M13R_c		MELO3C016094	10.5672	10.9731	10.9539	10.6863	11.2388	10.5883	11.3006	10.7636	10.8662	11.5416	11.3527	11.1333	10.8429	11.0448	10.321	11.1119	Similar to Transcription factor GTE4 (Arabidopsis thaliana) (uniprot_sprot:sp|Q9LNC4|GTE4_ARATH)	genome
c15d_38-G10-M13R_c		MELO3C002353	12.8956	12.6557	11.748	12.0589	12.4041	11.4198	12.0915	12.5704	13.0222	11.4718	12.3385	12.6699	13.0152	12.3952	13.3794	13.3386	Similar to Argininosuccinate synthase, chloroplastic (Arabidopsis thaliana) (uniprot_sprot:sp|Q9SZX3|ASSY_ARATH)	genome
c15d_38-G12-M13R_c	MU55472	MELO3C007977	11.2312	11.759	11.1936	9.59759	11.9938	11.124	10.587	10.0329	12.2687	11.7968	11.7603	11.4643	11.6255	11.7692	9.73754	10.032	Similar to Glutamate receptor 3.6 (Arabidopsis thaliana) (uniprot_sprot:sp|Q84W41|GLR36_ARATH)	genome
c15d_38-H05-M13R_c	MU55473	MELO3C020676	9.55703	10.1122	10.7617	11.0986	10.5207	11.7125	11.6657	11.4887	8.44131	8.37515	6.36891	6.25208	9.59466	10.6098	11.2599	12.5424	Similar to Agmatine coumaroyltransferase (Arabidopsis thaliana) (uniprot_sprot:sp|Q9FNP9|AGCT_ARATH)	genome
c15d_38-H10-M13R_c	MU52418	MELO3C006642	10.2449	10.8863	11.0161	10.5178	10.134	10.0957	10.956	11.0891	10.4149	11.242	11.2881	11.441	10.632	10.5071	10.7192	11.3467	Similar to Protein ALWAYS EARLY 3 (Arabidopsis thaliana) (uniprot_sprot:sp|Q6A332|ALY3_ARATH)	genome
c15d_39-A11-M13R_c		MELO3C013891	7.48148	7.16256	7.34379	8.46891	7.49247	8.15753	8.58179	8.79421	7.25748	7.16197	8.62551	7.55592	6.38203	6.52977	8.73449	9.09637	Similar to Predicted protein (Populus trichocarpa) (uniref90:UniRef90_B9MTU8)	genome
c15d_39-B04-M13R_c		MELO3C002222	13.7492	12.5624	14.9459	13.594	13.917	14.2131	13.9412	12.8595	13.9434	13.7811	14.6643	14.6103	14.2862	14.9964	13.9129	11.6542	Similar to Probable mitochondrial chaperone BCS1-B (Dictyostelium discoideum) (uniprot_sprot:sp|Q54DY9|BCS1B_DICDI)	genome
c15d_39-C04-M13R_c		-	10.342	10.4798	10.4951	10.4697	10.4143	10.0287	10.9646	11.0508	10.8093	11.4086	11.1597	11.2694	10.3207	10.1878	10.5292	11.2765	None	melogen
c15d_39-C05-M13R_c		-	15.0938	15.2844	14.8777	14.4877	14.9194	14.8085	14.827	14.3815	14.3631	14.2854	14.8825	14.6262	14.7825	14.7698	14.8614	14.5173	similar to Os12g0525300 protein - Oryza sativa (japonica cultivar-group)	melogen
c15d_39-C06-M13R_c		MELO3C022721	11.7584	12.6835	11.9977	8.45484	10.8863	12.0268	12.2679	12.57	11.7041	12.8579	11.8417	10.0961	12.2652	12.5114	9.63588	10.0534	None	genome
c15d_39-C07-M13R_c		MELO3C006440	10.2865	9.78226	9.024	10.5158	10.0563	9.46878	9.31484	9.46666	8.64114	7.51135	8.03274	8.04462	10.0253	9.21516	10.6318	10.0334	Similar to Whole genome shotgun sequence of line PN40024, scaffold_49.assembly12x (Fragment) (Vitis vinifera) (uniref90:UniRef90_D7SZA9)	genome
c15d_39-C10-M13R_c		-	7.88934	8.58952	7.6606	6.20328	6.7017	5.91825	5.97521	6.26412	8.1481	7.94824	7.59962	8.44272	9.00408	9.21916	6.12972	6.09961	None	melogen
c15d_39-G04-M13R_c		MELO3C026998	9.12073	8.55238	8.8551	9.53254	9.1134	9.20054	9.93471	9.73174	8.66855	8.61729	9.22077	9.41596	8.48236	8.80241	8.44759	8.79282	Similar to Cyclin-dependent kinase inhibitor 3 (Arabidopsis thaliana) (uniprot_sprot:sp|Q9FKB5|KRP3_ARATH)	genome
c15d_39-G06-M13R_c	MU55475	MELO3C019853	9.52512	9.41774	9.11784	8.65066	9.06749	8.52652	9.03331	8.79776	9.27001	9.20554	9.07044	9.14157	10.1423	8.90773	8.5814	9.74666	Similar to Plastid envelope DNA binding protein (Fragment) (Cucumis sativus) (uniref90:UniRef90_Q5DW97)	genome
c15d_39-G08-M13R_c		MELO3C017439	12.7795	13.1628	12.5751	12.3299	12.979	12.3164	12.3117	12.5294	13.3421	13.4297	12.9804	12.7016	12.9862	13.0038	12.1157	12.7134	Similar to Whole genome shotgun sequence of line PN40024, scaffold_103.assembly12x (Fragment) (Vitis vinifera) (uniref90:UniRef90_D7UBK5)	genome
c15d_39-H01-M13R_c	MU55476	MELO3C002771	13.8951	12.8798	11.8539	10.3779	12.5267	10.865	10.5909	11.2029	13.1418	12.6167	12.365	12.4433	13.9421	13.4538	9.19089	12.5742	Similar to Auxin response factor 6 (Oryza sativa subsp. japonica) (uniprot_sprot:sp|Q6H6V4|ARFF_ORYSJ)	genome
c15d_39-H02-M13R_c	MU46039	MELO3C009586	13.7856	13.8304	13.9496	14.1588	13.6907	14.1128	14.0273	14.2811	13.5964	13.7409	13.8649	14.0052	13.7285	13.7957	14.2938	13.9901	Similar to Ubiquitin carboxyl-terminal hydrolase 12 (Arabidopsis thaliana) (uniprot_sprot:sp|Q9FPT1|UBP12_ARATH)	genome
c15d_39-H05-M13R_c		MELO3C017247	6.6034	6.63344	6.97163	6.86145	7.34546	6.44493	6.80657	7.06739	7.03175	7.47659	6.63926	7.20806	7.81366	7.26652	7.41689	8.22926	Similar to Probable galacturonosyltransferase 11 (Arabidopsis thaliana) (uniprot_sprot:sp|Q949Q1|GAUTB_ARATH)	genome
c15d_39-H06-M13R_c	MU54358	MELO3C024396	13.4505	12.5394	9.00508	6.96122	12.4636	7.48371	6.12379	6.97842	13.1564	10.2335	9.31672	8.63955	13.4998	12.4226	7.02437	7.90914	Similar to 3-epi-6-deoxocathasterone 23-monooxygenase (Arabidopsis thaliana) (uniprot_sprot:sp|Q94IA6|C90D1_ARATH)	genome
c15d_39-H10-M13R_c	MU55477	-	9.88723	10.8148	10.3739	9.21132	8.57954	9.57489	8.66523	8.53778	9.80909	9.99558	10.693	10.4969	9.32176	9.62832	8.749	9.56067	None	ICuGI
c15d_39-H11-M13R_c		MELO3C004783	11.0603	10.801	11.2846	11.4364	11.0613	11.5464	11.4499	11.5735	11.3513	11.7765	11.5385	11.5913	11.3436	11.2741	11.5001	11.9878	Similar to tRNA dimethylallyltransferase 2 (Arabidopsis thaliana) (uniprot_sprot:sp|Q9ZUX7|IPT2_ARATH)	genome
c15d_40-A02-M13R_c	MU55478	MELO3C026552	7.75072	7.3292	9.35637	8.04101	9.96974	7.92218	7.35605	8.67042	7.07742	8.18252	7.98048	8.1211	6.44248	6.89624	7.13839	8.9461	Similar to Alcohol dehydrogenase-like 7 (Arabidopsis thaliana) (uniprot_sprot:sp|Q9FH04|ADHL7_ARATH)	genome
c15d_40-A08-M13R_c	MU55479	MELO3C011685	13.4069	13.3308	13.4235	13.7057	13.7862	13.642	13.4722	13.6276	13.4369	13.5513	13.6018	13.682	13.3157	13.6795	13.6414	13.69	Similar to Tubby-like F-box protein 14 (Oryza sativa subsp. japonica) (uniprot_sprot:sp|Q2QXB2|TLP14_ORYSJ)	genome
c15d_40-A09-M13R_c	MU55480	MELO3C007012	12.0373	12.4498	13.3576	14.1833	12.5422	13.7047	13.7949	13.6469	12.1699	13.2031	13.4812	13.4336	11.8062	12.1125	14.5435	12.6459	Similar to DNA polymerase eta (Homo sapiens) (uniprot_sprot:sp|Q9Y253|POLH_HUMAN)	genome
c15d_40-A10-M13R_c	MU55481	MELO3C012363	10.7194	10.8935	10.8706	11.3481	11.7218	11.1499	10.8276	10.3716	10.2762	10.7079	10.7952	11.1758	10.9512	11.2712	10.9311	11.6643	Similar to Host cell factor (Drosophila melanogaster) (uniprot_sprot:sp|Q9V4C8|HCF_DROME)	genome
c15d_40-B02-M13R_c	MU51408	MELO3C005231	14.3004	13.6327	12.3337	9.50518	13.2219	12.5384	10.2914	7.5905	14.1908	13.5831	12.5885	10.9505	14.0361	14.1854	9.09413	7.09053	Similar to Putative protein PHLOEM PROTEIN 2-LIKE A3 (Arabidopsis thaliana) (uniprot_sprot:sp|O81025|P2A03_ARATH)	genome
c15d_40-B07-M13R_c	MU54210	MELO3C002799	14.1503	13.5491	13.4592	14.0231	13.4514	13.5435	12.6723	12.3537	14.1348	13.5676	13.2197	12.9598	13.9829	13.5679	14.048	12.8544	Similar to Putative uncharacterized protein (Papilionoideae) (uniref90:UniRef90_B7FN64)	genome
c15d_40-C02-M13R_c	MU55482	MELO3C018434	11.9457	12.0274	11.4658	12.2669	12.3582	12.1383	11.2561	11.4323	12.3782	12.0439	11.5615	11.5227	11.8945	11.5051	11.8055	11.468	Similar to Armadillo repeat-containing protein 6 (Pongo abelii) (uniprot_sprot:sp|Q5RD03|ARMC6_PONAB)	genome
c15d_40-C03-M13R_c	MU55483	MELO3C010678	12.8979	13.1275	12.4379	11.9868	10.6579	8.61265	9.16363	9.54976	13.0352	12.7693	12.975	13.08	12.7895	12.61	12.4255	13.2559	Similar to Homeobox protein knotted-1-like 6 (Arabidopsis thaliana) (uniprot_sprot:sp|Q84JS6|KNAT6_ARATH)	genome
c15d_40-C05-M13R_c	MU54115	MELO3C007006	13.7147	13.1972	12.9403	11.1127	12.8692	12.4706	11.1522	10.2091	13.111	12.0402	12.6467	12.7148	13.1851	13.3688	11.3823	11.0375	Similar to Protein PHLOEM PROTEIN 2-LIKE A9 (Arabidopsis thaliana) (uniprot_sprot:sp|Q9SA16|P2A09_ARATH)	genome
c15d_40-C12-M13R_c	MU55485	MELO3C005774	7.96957	7.61169	8.86156	7.98054	6.85832	8.06815	7.70827	6.84158	7.52153	9.30872	9.59094	9.02596	7.68678	8.5168	7.2227	6.53342	Similar to Dof zinc finger protein DOF4.6 (Arabidopsis thaliana) (uniprot_sprot:sp|Q8LAP8|DOF46_ARATH)	genome
c15d_40-E01-M13R_c	MU54342	MELO3C013896	7.35301	6.93298	6.81351	7.79098	7.26353	7.87111	6.69222	6.66095	7.17631	6.78873	8.04003	7.06567	7.12226	6.84244	8.54045	7.67177	Similar to PREDICTED: hypothetical protein (Vitis vinifera) (uniref90:UniRef90_UPI00019861E8)	genome
c15d_40-E08-M13R_c	MU51886	MELO3C013522	11.4267	10.8401	11.1603	11.826	10.8505	11.4735	11.3829	11.4579	10.9422	11.0224	10.7446	10.8953	11.0264	10.5185	12.127	11.8589	Similar to Frataxin, mitochondrial (Arabidopsis thaliana) (uniprot_sprot:sp|Q9ZR07|FRDA_ARATH)	genome
c15d_40-E09-M13R_c	MU55487	MELO3C011051	12.5502	13.3844	12.8195	8.84653	13.253	10.703	10.3389	9.48377	14.0963	13.172	11.6082	10.6539	13.0821	13.9984	6.90835	12.4648	Similar to RING-H2 finger protein ATL54 (Arabidopsis thaliana) (uniprot_sprot:sp|Q8LFY8|ATL54_ARATH)	genome
c15d_40-E10-M13R_c	MU55488	MELO3C008156	14.1964	14.1844	14.0962	13.9194	13.3577	13.1175	12.9218	12.7295	14.0505	13.8731	13.9448	14.3587	14.1123	13.9791	13.6923	13.5261	Similar to LisH domain and HEAT repeat-containing protein KIAA1468 (Mus musculus) (uniprot_sprot:sp|Q148V7|K1468_MOUSE)	genome
c15d_40-F02-M13R_c	MU55489	MELO3C003539	13.5949	13.5166	13.5138	13.2252	13.613	12.9776	13.416	13.219	13.8249	13.4265	13.377	13.8056	14.0186	13.8463	12.8397	12.8914	Similar to Transport inhibitor response 1-like protein (Arabidopsis thaliana) (uniprot_sprot:sp|Q9LTX2|TIR1L_ARATH)	genome
c15d_40-F07-M13R_c	MU55490	-	5.93979	5.49486	5.53575	5.94895	5.99952	5.72473	5.94288	5.87505	6.32259	5.34575	5.6633	6.01349	5.19673	5.14144	5.56059	5.37601	unnamed protein product [Macaca fascicularis]	ICuGI
c15d_40-F08-M13R_c	MU55491	MELO3C017715	10.2118	10.319	10.5791	10.1685	10.2424	10.4282	10.3526	10.1159	10.1152	10.2269	10.2777	10.3965	10.3182	10.1087	9.99266	10.1659	Similar to Predicted protein (Fragment) (Populus trichocarpa) (uniref90:UniRef90_B9NBT6)	genome
c15d_40-F09-M13R_c	MU55492	MELO3C026522	13.3637	12.7921	11.0656	9.73814	11.8675	10.0842	9.32593	9.00608	12.5694	11.6904	11.574	11.9303	13.4316	12.2	9.08498	10.2557	Similar to Monosaccharide-sensing protein 2 (Arabidopsis thaliana) (uniprot_sprot:sp|Q8LPQ8|MSSP2_ARATH)	genome
c15d_40-G01-M13R_c	MU43222	-	8.60762	7.91247	8.45595	8.37229	8.65843	6.93582	4.98262	5.72154	8.81475	7.983	7.66194	8.58914	8.09166	7.2818	6.18449	5.47601	None	ICuGI
c15d_40-G02-M13R_c	MU54040	MELO3C004638	12.5452	12.3942	12.8727	12.6433	12.5726	12.6626	12.0463	12.3419	12.0083	12.024	12.0365	11.9081	12.4543	12.6454	12.5637	12.6752	Similar to Whole genome shotgun sequence of line PN40024, scaffold_16.assembly12x (Fragment) (Vitis vinifera) (uniref90:UniRef90_D7TCL0)	genome
c15d_40-G03-M13R_c	MU55493	MELO3C012039	11.4375	10.7675	10.7278	8.53908	11.5753	9.58421	8.31962	8.05142	11.5519	11.0704	10.7032	11.2811	11.2842	11.9697	8.85865	8.44006	Similar to Whole genome shotgun sequence of line PN40024, scaffold_26.assembly12x (Vitis vinifera) (uniref90:UniRef90_A5C631)	genome
c15d_40-G10-M13R_c	MU52754	MELO3C010723	11.1718	11.6622	11.2398	10.662	12.0585	11.2208	12.1176	12.0742	12.0016	12.112	11.182	11.1582	11.5929	12.1352	11.7844	11.1917	Similar to Predicted protein (Fragment) (Populus trichocarpa) (uniref90:UniRef90_B9HTC4)	genome
c15d_40-H03-M13R_c	MU55496	MELO3C008163	9.62309	10.0299	10.5787	11.4354	10.7881	10.9943	11.5898	11.0722	10.2582	10.0763	11.9646	10.8957	9.62888	10.421	10.9113	10.4724	Similar to Putative lipid phosphate phosphatase 3, chloroplastic (Arabidopsis thaliana) (uniprot_sprot:sp|Q8LFD1|LPP3_ARATH)	genome
c15d_40-H05-M13R_c	MU51448	MELO3C012943	13.6743	13.6363	13.8867	13.7641	14.3268	14.5116	14.5428	14.6076	13.3257	13.4885	13.8109	13.9293	13.6192	13.502	14.5034	14.1283	Similar to Plastidic ATP/ADP-transporter (Solanum tuberosum PE=2 SV=2) (uniprot_sprot:sp|O24381|TLC1_SOLTU)	genome
c15d_40-H10-M13R_c	MU55497	-	11.3497	11.3413	11.6978	11.9299	11.2049	11.278	11.2691	11.144	11.4475	11.3766	11.1238	11.0976	11.4835	11.4885	11.7671	11.5651	FAR1; Polynucleotidyl transferase, Ribonuclease H fold [Medicago truncatula]	ICuGI
c15d_41-A03-M13R_c	MU44516	MELO3C024823	5.63407	5.03148	5.46405	5.09123	5.81851	6.47693	6.07546	5.62897	11.812	10.6153	10.6624	10.7392	11.5451	10.8896	10.6002	9.91699	Similar to Predicted protein (Populus trichocarpa) (uniref90:UniRef90_B9I4K7)	genome
c15d_41-A06-M13R_c	MU46707	MELO3C018732	11.6449	11.4176	11.656	11.8198	11.8216	11.2492	8.97995	9.26095	11.7543	11.6392	10.976	9.57497	11.3147	11.0966	10.0591	8.58497	Similar to Putative uncharacterized protein (Ricinus communis) (uniref90:UniRef90_B9RVZ1)	genome
c15d_41-A08-M13R_c	MU55498	MELO3C026338	7.95659	8.51976	7.70863	8.02651	6.86156	8.02663	7.77642	8.46229	7.22311	7.87801	7.71303	8.12794	7.26635	7.30807	8.7949	8.55412	Similar to Predicted protein (Populus trichocarpa) (uniref90:UniRef90_B9H9I5)	genome
c15d_41-A10-M13R_c	MU55499	-	11.5346	11.639	12.7249	10.7183	11.3942	11.2011	9.44122	8.22393	11.182	11.8032	12.8451	12.6973	11.2855	11.4811	8.83283	9.4396	None	ICuGI
c15d_41-B01-M13R_c	MU55500	MELO3C007499	10.0965	10.7581	9.61559	5.37081	10.8795	8.54203	5.65895	4.76841	11.2358	11.0048	11.364	11.5993	10.6005	12.1525	6.61738	5.87756	Similar to Protein DA1-related 1 (Arabidopsis thaliana) (uniprot_sprot:sp|Q8W4F0|DAR1_ARATH)	genome
c15d_41-B07-M13R_c	MU44082	MELO3C005538	13.8269	13.8831	13.9458	14.3811	13.9743	14.0456	14.1071	14.1429	14.269	13.9648	13.8839	13.7079	13.9552	14.2466	13.9245	13.744	Similar to Autophagy-related protein 8f (Arabidopsis thaliana) (uniprot_sprot:sp|Q8VYK7|ATG8F_ARATH)	genome
c15d_41-B08-M13R_c	MU55502	MELO3C012043	6.17163	6.49498	7.88956	6.51776	7.54404	7.26908	7.74865	6.3407	7.43044	6.61816	7.40515	7.81458	6.04978	6.59317	6.24264	5.83405	None	genome
c15d_41-B09-M13R_c	MU55503	MELO3C004632	10.2574	11.2611	9.81249	10.1411	10.0177	9.68997	8.83524	9.54842	10.0672	9.55161	9.07126	9.16639	10.7666	11.0351	8.94867	11.0947	Similar to Diacylglycerol O-acyltransferase 1 (Arabidopsis thaliana) (uniprot_sprot:sp|Q9SLD2|DGAT1_ARATH)	genome
c15d_41-C01-M13R_c	MU55504	MELO3C013251	12.2608	12.5427	12.0953	12.3474	12.3029	12.4109	12.4512	12.8039	12.3514	12.2212	12.5679	12.4236	12.1966	12.1285	12.0777	12.9238	Similar to Putative uncharacterized protein (Vitis vinifera) (uniref90:UniRef90_A5AMA5)	genome
c15d_41-C04-M13R_c		-	6.13403	6.7338	6.53299	7.38977	7.3833	6.74352	6.47424	6.72375	7.6783	6.93116	6.89586	7.55606	6.56531	6.80605	6.33937	6.50606	None	melogen
c15d_41-C05-M13R_c	MU46416	MELO3C026185	10.8887	11.0807	11.3826	11.5103	11.6888	11.11	11.635	11.3198	11.4538	12.0052	11.5179	12.0762	11.2958	11.5116	11.7797	11.3653	Similar to RNA pseudourine synthase 7 (Oryza sativa subsp. japonica) (uniprot_sprot:sp|Q0E0Y3|PUS7_ORYSJ)	genome
c15d_41-C06-M13R_c	MU55505	MELO3C008128	9.26015	8.02399	7.62374	6.17668	7.67633	7.10797	6.94508	6.75294	7.87538	8.47525	8.10158	8.95612	8.82492	8.38871	6.08823	6.94711	Similar to Transcription factor TGA7 (Arabidopsis thaliana) (uniprot_sprot:sp|Q93ZE2|TGA7_ARATH)	genome
c15d_41-C07-M13R_c	MU50900	MELO3C013125	9.98324	10.902	10.9322	10.5537	10.9338	10.6615	11.6165	11.6681	10.9718	11.8707	10.782	10.9662	11.2499	11.5588	10.8836	11.8465	Similar to Putative BPI/LBP family protein At3g20270 (Arabidopsis thaliana) (uniprot_sprot:sp|Q8VYC2|Y2070_ARATH)	genome
c15d_41-C09-M13R_c	MU43222	-	6.86683	7.33383	7.56854	7.99609	8.49968	7.46875	8.22382	7.80918	7.80776	6.24313	7.13848	7.85131	7.47404	7.14306	6.74664	6.63573	None	ICuGI
c15d_41-C10-M13R_c	MU55506	MELO3C024471	8.77533	6.87848	6.01507	6.76567	6.16303	5.69754	8.20966	9.79196	8.80821	6.1313	5.32206	5.24919	9.4244	6.95923	6.62218	7.66522	Similar to S-adenosylmethionine synthase 2 (Nicotiana tabacum) (uniprot_sprot:sp|Q6SYB9|METK2_TOBAC)	genome
c15d_41-D01-M13R_c	MU48457	MELO3C005597	9.95778	9.98284	10.3381	9.55605	9.9174	9.43963	9.6264	9.88682	9.69154	10.9746	10.3157	10.2878	9.53615	9.9907	9.5589	10.7158	Similar to Probable aminotransferase ACS10 (Arabidopsis thaliana) (uniprot_sprot:sp|Q9LQ10|1A110_ARATH)	genome
c15d_41-D02-M13R_c	MU45705	MELO3C011005	8.75356	8.50466	9.15711	7.85398	8.6161	8.52378	9.35234	9.13639	8.47261	9.55157	9.29791	9.45036	9.12968	8.96784	8.86528	9.89617	Similar to tRNA (adenine-N(1)-)-methyltransferase non-catalytic subunit trm6 (Dictyostelium discoideum) (uniprot_sprot:sp|Q54UB1|TRM6_DICDI)	genome
c15d_41-D05-M13R_c	MU55507	MELO3C024575	8.91003	10.0644	8.77471	9.46159	10.3941	8.49744	9.3503	9.00111	10.2142	9.19742	8.58255	8.93413	9.69291	9.8545	8.78241	8.70102	Similar to UPF0554 protein C2orf43 homolog (Rattus norvegicus PE=2 SV=1) (uniprot_sprot:sp|Q5HZX7|CB043_RAT)	genome
c15d_41-D08-M13R_c	MU52169	MELO3C014216	8.15774	8.75594	8.79955	7.92295	8.19211	7.69396	8.36696	8.66685	8.22811	9.37238	8.59832	9.13168	8.98249	9.11996	8.03893	9.6621	None	genome
c15d_41-D09-M13R_c	MU55508	MELO3C007835	11.4334	11.7541	11.208	10.6363	11.2992	10.4111	10.9164	11.1019	11.9541	11.7404	10.449	10.5781	12.0512	12.3194	10.541	11.2311	Similar to Pentatricopeptide repeat-containing protein At5g66520 (Arabidopsis thaliana) (uniprot_sprot:sp|Q9FJY7|PP449_ARATH)	genome
c15d_41-D10-M13R_c	MU55509	-	4.68344	5.11215	5.02429	5.64106	5.88194	6.1646	6.1692	6.13272	4.6648	4.93113	5.96592	5.02446	4.96387	5.08339	5.85518	5.51503	None	ICuGI
c15d_41-D11-M13R_c	MU55510	-	12.1033	12.6036	12.6902	12.8003	12.3285	12.8336	12.8126	12.7145	11.9918	12.6064	12.8907	13.2401	12.3307	12.459	12.2971	12.314	None	ICuGI
c15d_41-D12-M13R_c	MU55511	-	8.99731	9.06569	8.42743	8.27059	7.1245	8.52032	8.10015	7.85412	9.90094	7.86051	8.34321	9.32677	8.50441	8.18778	7.2951	7.12034	None	ICuGI
c15d_41-E01-M13R_c	MU55512	MELO3C014258	14.3696	14.0481	12.4042	12.8142	14.3105	13.2686	12.5729	12.9453	14.2349	14.1557	13.0089	12.7968	14.1166	13.9671	12.2345	11.8618	Similar to Protein IQ-DOMAIN 1 (Arabidopsis thaliana) (uniprot_sprot:sp|Q9SF32|IQD1_ARATH)	genome
c15d_41-E04-M13R_c	MU55513	MELO3C003130	8.96491	9.58528	9.17028	9.57871	10.842	10.2062	10.2898	10.1252	9.02935	9.17639	9.36464	9.70113	9.17222	9.71333	9.85801	10.1486	Similar to Protein notum homolog (Mus musculus) (uniprot_sprot:sp|Q8R116|NOTUM_MOUSE)	genome
c15d_41-E05-M13R_c	MU54039	MELO3C008059	9.48518	9.38397	10.025	9.55147	10.0448	10.751	10.4845	10.3442	9.82406	9.70009	10.2766	9.6278	9.46008	9.53543	8.926	8.44873	Similar to Whole genome shotgun sequence of line PN40024, scaffold_44.assembly12x (Fragment) (Vitis vinifera) (uniref90:UniRef90_D7U4E0)	genome
c15d_41-E12-M13R_c	MU55514	MELO3C004210	5.44237	5.03863	5.01467	4.83055	4.69639	4.70438	4.50919	4.54623	4.6914	4.62351	4.85646	4.675	4.75731	5.04169	4.52385	4.73091	Similar to Whole genome shotgun sequence of line PN40024, scaffold_60.assembly12x (Fragment) (Vitis vinifera) (uniref90:UniRef90_D7U9W5)	genome
c15d_41-F06-M13R_c	MU55515	MELO3C023568	8.90337	8.60444	8.96986	10.0591	9.02729	9.54761	9.31568	9.69734	9.0683	10.1659	9.78912	9.56047	9.5833	9.5006	7.22176	7.82957	Similar to Putative disease resistance protein RGA3 (Solanum bulbocastanum) (uniprot_sprot:sp|Q7XA40|RGA3_SOLBU)	genome
c15d_41-F09-M13R_c	MU55516	MELO3C013411	11.2326	8.34553	6.77363	6.39927	8.38455	6.83559	6.02738	5.85183	11.1341	11.0633	8.96934	8.38216	9.7155	8.78304	9.28318	8.26721	Similar to NADP-dependent D-sorbitol-6-phosphate dehydrogenase (Malus domestica) (uniprot_sprot:sp|P28475|S6PD_MALDO)	genome
c15d_41-F11-M13R_c	MU55517	-	5.79819	6.69894	7.27647	7.6374	7.3959	7.78713	8.34903	8.72588	7.54748	8.19453	7.99426	8.92937	6.71691	7.74225	7.86467	9.07185	None	ICuGI
c15d_41-G04-M13R_c	MU55518	-	6.05464	6.10212	7.01561	6.94223	5.7428	8.01866	8.35529	8.14088	5.25144	5.68178	7.20103	6.89407	5.9654	7.18149	8.22918	8.19455	None	ICuGI
c15d_41-G05-M13R_c	MU55519	MELO3C006980	13.7917	13.8796	12.3008	12.2191	13.8846	12.6433	11.9697	11.7999	14.0562	13.3682	12.6638	12.8924	13.8795	13.8145	11.5776	12.5662	Similar to Cyclic nucleotide-gated ion channel 1 (Arabidopsis thaliana) (uniprot_sprot:sp|O65717|CNGC1_ARATH)	genome
c15d_41-G07-M13R_c	MU43223	MELO3C019125	13.5188	12.9905	13.7103	12.8536	13.7972	14.044	12.7739	10.969	13.5594	13.8626	13.9933	13.2634	13.4852	13.2594	11.793	10.9254	Similar to Auxin-induced protein 5NG4 (Pinus taeda PE=2 SV=1) (uniprot_sprot:sp|Q6J163|5NG4_PINTA)	genome
c15d_41-G11-M13R_c	MU55520	MELO3C022410	9.50459	9.9903	10.5123	9.2925	9.40513	9.54755	9.20751	8.52738	8.81647	9.2686	9.51896	9.58771	9.44865	9.08285	8.30587	9.01232	Similar to Protein KIAA0664 homolog (Dictyostelium discoideum) (uniprot_sprot:sp|O15818|K0664_DICDI)	genome
c15d_41-G12-M13R_c	MU55521	MELO3C024385	13.522	13.4401	12.7119	12.9542	12.0954	11.9946	12.2925	12.912	12.8237	12.7319	12.7477	12.3227	13.1846	12.7417	13.4876	12.8704	Similar to Zinc finger protein MAGPIE (Arabidopsis thaliana) (uniprot_sprot:sp|Q9ZWA6|MGP_ARATH)	genome
c15d_41-H02-M13R_c	MU55522	MELO3C025886	5.73951	5.14087	5.26025	5.6492	6.18725	5.32902	5.5628	5.34236	6.01535	5.51656	5.48431	6.24221	5.82919	5.14388	5.61736	5.85265	Similar to Putative uncharacterized protein (Ricinus communis) (uniref90:UniRef90_B9S3D3)	genome
c15d_41-H08-M13R_c	MU55523	MELO3C009537	10.5226	11.0631	11.1812	11.1531	11.665	10.8539	11.5423	11.7657	10.9217	11.7187	11.5101	11.5805	10.9489	10.9981	11.5713	11.9583	Similar to Whole genome shotgun sequence of line PN40024, scaffold_56.assembly12x (Fragment) (Vitis vinifera) (uniref90:UniRef90_D7TL37)	genome
c15d_41-H11-M13R_c	MU55525	MELO3C025898	4.86519	5.40846	5.18956	6.26498	5.49117	5.76776	6.6631	5.83378	5.45767	5.70655	6.71482	5.65204	5.09335	4.91363	5.32613	6.20308	None	genome
c46d_01-A01-M13R_c		MELO3C009542	12.5338	12.0249	12.6059	13.5286	13.2186	13.3645	14.123	13.7189	12.3086	11.7618	14.1652	13.3221	12.1418	11.8192	12.6778	12.6976	Similar to BEL1-like homeodomain protein 1 (Arabidopsis thaliana) (uniprot_sprot:sp|Q9SJ56|BLH1_ARATH)	genome
c46d_01-A02-M13R_c	MU55526	MELO3C011816	10.4623	9.58552	9.62302	7.56477	10.283	9.00212	8.86034	9.27247	11.1985	10.2261	9.62571	9.58209	10.1976	9.39529	7.42737	7.81629	Similar to 3'-N-debenzoyl-2'-deoxytaxol N-benzoyltransferase (Taxus canadensis) (uniprot_sprot:sp|Q8LL69|DBNBT_TAXCA)	genome
c46d_01-A03-M13R_c	MU55527	MELO3C012524	13.6581	13.739	13.5663	13.5947	14.1774	13.8808	14.0294	14.1916	13.3323	13.4049	13.6342	13.2497	13.6426	13.6187	12.962	13.173	Similar to PREDICTED: hypothetical protein (Vitis vinifera) (uniref90:UniRef90_UPI00015C829D)	genome
c46d_01-A10-M13R_c	MU55528	MELO3C005739	12.6796	12.3997	12.2342	12.2123	11.4012	10.7381	10.7176	10.7207	12.397	11.6919	11.24	11.236	12.9965	12.7297	11.7889	11.4665	Similar to Whole genome shotgun sequence of line PN40024, scaffold_25.assembly12x (Fragment) (Vitis vinifera) (uniref90:UniRef90_D7TVD4)	genome
c46d_01-B01-M13R_c	MU54423	MELO3C026919	10.6591	10.7214	11.7508	12.4237	9.79603	12.2162	12.0545	11.5308	10.4581	10.9554	12.0321	12.0422	9.82697	10.4538	12.5607	11.7343	Similar to RuBisCO large subunit-binding protein subunit alpha, chloroplastic (Pisum sativum PE=1 SV=2) (uniprot_sprot:sp|P08926|RUBA_PEA)	genome
c46d_01-B03-M13R_c	MU47567	MELO3C015871	9.17022	9.65119	9.8452	11.0144	9.43816	9.11492	9.70343	9.78781	9.90842	10.1316	10.442	10.5718	8.05973	8.42782	9.75845	9.7671	Similar to Auxin-binding protein T85 (Nicotiana tabacum) (uniprot_sprot:sp|P33490|ABP1_TOBAC)	genome
c46d_01-B05-M13R_c	MU46063	MELO3C014082	8.34208	8.75175	8.49379	8.54328	8.57915	7.8849	8.69507	8.57035	8.30692	8.1754	8.76475	9.34783	8.19837	8.30276	8.56167	7.94124	Similar to Subtilisin-like protease (Arabidopsis thaliana) (uniprot_sprot:sp|O65351|SUBL_ARATH)	genome
c46d_01-B06-M13R_c	MU43225	MELO3C018066	11.2047	11.275	11.7247	12.1822	11.832	12.3626	12.0741	12.166	11.5132	11.5653	11.8763	11.6296	11.3905	11.4526	12.1304	12.0251	Similar to Bet1-like SNARE 1-1 (Arabidopsis thaliana) (uniprot_sprot:sp|Q9M2J9|BET11_ARATH)	genome
c46d_01-C01-M13R_c	MU49274	MELO3C018533	10.3654	10.7559	11.1945	11.0651	7.04854	7.05682	8.45763	7.80887	10.7935	11.8143	11.4911	11.7731	10.5174	11.0587	12.1224	11.4639	Similar to Target of rapamycin (Dictyostelium discoideum) (uniprot_sprot:sp|Q86C65|TOR_DICDI)	genome
c46d_01-C10-M13R_c	MU55529	-	9.05735	8.92436	9.49481	10.9025	9.5678	10.8636	10.7703	11.1934	8.65398	9.12935	9.33138	9.95172	8.36721	8.69743	11.9229	11.8971	None	ICuGI
c46d_01-D07-M13R_c		MELO3C004278	6.76493	7.01274	7.21902	7.53755	8.55786	9.16159	9.11939	9.23723	7.97653	7.47947	8.72782	8.54753	7.72636	7.44637	8.20817	8.71307	Similar to Mevalonate kinase (Arabidopsis thaliana) (uniprot_sprot:sp|P46086|KIME_ARATH)	genome
c46d_01-D08-M13R_c	MU55530	MELO3C009499	5.71899	5.42663	5.61618	5.26231	5.83345	5.54044	5.09979	5.04206	5.83405	6.00559	5.2175	5.85889	5.98108	5.89332	5.81981	6.20012	Similar to Whole genome shotgun sequence of line PN40024, scaffold_7.assembly12x (Fragment) (Vitis vinifera) (uniref90:UniRef90_D7TH27)	genome
c46d_01-D10-M13R_c	MU55531	MELO3C010113	10.5337	10.4317	10.8841	11.3306	10.3894	10.6439	10.9626	11.1968	10.4663	10.6857	10.8211	11.0871	10.4938	10.4426	10.4839	10.942	Similar to Serine/threonine-protein kinase At3g07070 (Arabidopsis thaliana) (uniprot_sprot:sp|Q9SFT7|Y3707_ARATH)	genome
c46d_01-D11-M13R_c	MU55532	MELO3C017850	9.45602	9.47278	9.86596	11.4228	8.25316	9.93171	10.4	9.57141	8.22615	10.4069	10.5358	10.5639	8.49322	9.04046	12.2001	11.5946	Similar to Putative uncharacterized protein (Ricinus communis) (uniref90:UniRef90_B9SWU7)	genome
c46d_01-D12-M13R_c	MU51362	MELO3C021698	11.298	10.7784	10.4545	10.736	10.9592	10.9895	10.6957	10.8484	11.1891	10.7204	10.5042	9.95087	11.1509	10.5529	11.3043	10.9514	Similar to Brain protein 44 (Homo sapiens) (uniprot_sprot:sp|O95563|BR44_HUMAN)	genome
c46d_01-E02-M13R_c		-	8.45031	8.23738	8.73717	9.70015	8.43954	8.49411	10.2908	9.47754	8.21347	7.93611	10.4418	9.83153	8.51552	8.26149	9.86844	10.221	None	melogen
c46d_01-E03-M13R_c	MU55533	-	5.56882	5.5897	5.72448	6.07461	6.00726	5.87215	6.14684	6.21574	5.91743	6.11441	5.79637	6.10619	5.69718	5.63798	5.55946	6.03354	None	ICuGI
c46d_01-E07-M13R_c	MU55534	MELO3C013810	11.2822	11.2974	11.6625	11.8299	11.3772	11.5775	11.2142	11.5217	11.3597	11.6998	11.8312	11.56	11.1257	11.3377	11.634	11.9035	Similar to Predicted protein (Populus trichocarpa) (uniref90:UniRef90_B9H4I8)	genome
c46d_01-E08-M13R_c	MU55535	MELO3C006513	8.65278	8.35139	8.57753	9.0977	7.76528	8.00458	7.9508	8.26712	8.5884	8.65283	8.5156	8.34533	8.58513	8.15877	9.14333	9.29769	Similar to Protein RDM1 (Arabidopsis thaliana) (uniprot_sprot:sp|Q9LUJ3|RDM1_ARATH)	genome
c46d_01-E09-M13R_c	MU55536	MELO3C005670	11.0184	11.1448	11.6891	12.2707	11.0762	11.9568	12.0478	12.1942	11.0985	11.24	11.9062	12.2721	10.9261	10.9261	12.4752	12.5239	Similar to Jumonji domain protein (Fragment) (Populus trichocarpa) (uniref90:UniRef90_B9GWH9)	genome
c46d_01-E11-M13R_c	MU55537	-	4.74455	4.83763	4.94672	6.70875	5.06683	5.27182	5.87543	5.75044	5.03611	5.0424	5.26432	5.70235	4.74758	5.75652	5.89192	5.99426	None	ICuGI
c46d_01-E12-M13R_c	MU43226	MELO3C009915	11.5793	11.3065	11.7408	12.376	11.3786	11.484	11.3599	11.0703	11.588	11.638	11.9914	11.9693	11.8071	11.5389	11.9887	11.9211	Similar to Mannose-1-phosphate guanyltransferase alpha (Dictyostelium discoideum) (uniprot_sprot:sp|Q86HG0|GMPPA_DICDI)	genome
c46d_01-F06-M13R_c	MU53017	MELO3C018042	12.4323	12.3514	12.6583	12.3783	12.5761	12.8838	12.9176	12.5612	11.937	12.3073	11.923	12.1268	12.5162	12.2241	12.5922	12.2283	Similar to Catalytic, putative (Ricinus communis) (uniref90:UniRef90_B9RX49)	genome
c46d_01-G08-M13R_c	MU55538	MELO3C018836	9.34536	9.12321	9.55731	9.72128	9.17174	10.0453	9.73346	9.63511	8.81773	8.78018	9.78026	8.80489	8.78298	8.98016	9.79826	9.33793	Similar to Proline-rich receptor-like protein kinase PERK8 (Arabidopsis thaliana) (uniprot_sprot:sp|Q9FFW5|PERK8_ARATH)	genome
c46d_01-H01-M13R_c	MU55539	MELO3C017336	10.0185	10.1384	10.5633	11.0115	9.84408	10.3827	10.7456	10.7193	10.4493	10.9451	11.2959	11.4528	9.77248	9.67251	11.3515	11.5756	Similar to Probable ATP-dependent RNA helicase DHX36 (Mus musculus) (uniprot_sprot:sp|Q8VHK9|DHX36_MOUSE)	genome
c46d_01-H03-M13R_c	MU55540	-	7.67409	8.54603	8.59819	8.14339	7.93355	8.55269	9.35517	9.3263	6.90448	7.42178	8.18634	7.83259	7.43941	7.99905	9.41318	9.21997	None	ICuGI
c46d_01-H09-M13R_c	MU47603	MELO3C005136	12.3824	12.5964	10.9765	11.2393	13.3139	12.667	12.2196	12.1612	13.0229	12.5046	11.734	12.126	12.3973	12.4623	10.9701	10.9295	Similar to Whole genome shotgun sequence of line PN40024, scaffold_143.assembly12x (Fragment) (Vitis vinifera) (uniref90:UniRef90_D7SQ18)	genome
c46d_01-H11-M13R_c	MU55542	MELO3C004128	10.0718	10.3156	10.2209	10.987	10.5445	10.0802	9.99676	10.3045	11.0343	10.8412	11.0573	10.9211	9.4637	9.93339	10.484	10.7657	Similar to Putative uncharacterized protein (Ricinus communis) (uniref90:UniRef90_B9STT6)	genome
c46d_02-A02-M13R_c	MU55543	MELO3C013173	12.8341	13.3381	13.4929	13.6593	13.1611	13.4866	13.505	13.4523	13.1005	13.6181	13.6816	13.7537	12.9882	13.1786	13.6854	13.8713	Similar to NAC domain-containing protein 78 (Arabidopsis thaliana) (uniprot_sprot:sp|Q84K00|NAC78_ARATH)	genome
c46d_02-A04-M13R_c	MU55544	MELO3C014139	12.309	12.4998	11.4219	12.3279	12.1677	11.6824	11.8404	12.2447	12.4426	11.9273	12.1803	12.0665	12.182	11.8039	12.2019	11.1736	Similar to RNA-binding protein Musashi homolog Rbp6 (Drosophila melanogaster) (uniprot_sprot:sp|Q9VVE5|MSIR6_DROME)	genome
c46d_02-A05-M13R_c	MU55545	MELO3C006206	12.165	12.6274	13.1107	13.523	11.7498	12.5415	12.6376	12.7381	12.2437	12.8506	12.8351	12.9546	12.3858	12.4117	13.463	13.807	Similar to Methionine aminopeptidase 1A (Arabidopsis thaliana) (uniprot_sprot:sp|Q9SLN5|AMP1A_ARATH)	genome
c46d_02-A07-M13R_c	MU55546	MELO3C012478	13.3296	13.2559	13.5709	14.2079	13.2636	13.6121	14.3333	14.4192	13.2393	13.9162	13.7944	13.3933	13.0085	13.2536	14.2268	13.4848	Similar to Predicted protein (Fragment) (Populus trichocarpa) (uniref90:UniRef90_B9GLZ4)	genome
c46d_02-A08-M13R_c	MU43227	MELO3C025347	13.52	14.0174	15.5291	15.5931	14.7296	15.4479	15.5639	15.5275	13.1092	15.4202	15.3681	15.4717	13.2643	14.2606	15.6951	15.4194	Similar to Probable chlorophyll(ide) b reductase NYC1, chloroplastic (Oryza sativa subsp. japonica) (uniprot_sprot:sp|Q5N800|NYC1_ORYSJ)	genome
c46d_02-A10-M13R_c	MU54548	MELO3C013681	12.7154	12.0052	11.1338	12.1202	12.3671	11.4872	11.2637	11.4485	13.3623	12.3863	11.2361	11.9792	13.1677	12.6626	12.2463	12.3356	Similar to Ras-related protein ARA-3 (Arabidopsis thaliana) (uniprot_sprot:sp|P28186|ARA3_ARATH)	genome
c46d_02-B05-M13R_c	MU55547	MELO3C005863	9.41672	9.84603	9.53628	9.42459	9.93748	9.8954	9.47914	9.49164	9.53608	9.19803	9.23658	9.27305	9.17517	9.11179	9.21799	10.1255	None	genome
c46d_02-B07-M13R_c	MU55549	MELO3C005240	13.431	13.131	12.7367	13.2652	13.2904	13.3066	12.4142	11.4341	13.8701	14.232	14.2081	14.2411	13.085	13.3291	11.6579	11.5115	Similar to 65-kDa microtubule-associated protein 6 (Arabidopsis thaliana) (uniprot_sprot:sp|Q9SIS3|MA656_ARATH)	genome
c46d_02-B09-M13R_c	MU55550	MELO3C019944	10.1847	10.5855	10.3377	9.90038	10.4764	9.6562	10.3386	10.4573	10.2143	10.6227	10.3691	10.6742	10.0969	10.3425	10.073	10.9183	Similar to G-type lectin S-receptor-like serine/threonine-protein kinase At1g34300 (Arabidopsis thaliana) (uniprot_sprot:sp|Q9XID3|Y1343_ARATH)	genome
c46d_02-C05-M13R_c	MU55551	MELO3C008085	4.79195	4.66038	4.80554	4.75762	9.55125	9.29452	8.99119	8.73243	7.87713	8.80077	8.67447	8.60258	4.75121	5.16546	5.31838	5.43867	Similar to Catalytic, putative (Ricinus communis) (uniref90:UniRef90_B9SPW6)	genome
c46d_02-D05-M13R_c	MU55553	MELO3C022129	12.7072	12.6082	12.8429	12.6728	12.281	12.7065	12.7933	12.6497	11.9985	11.6124	11.7965	11.7593	12.4912	12.3008	12.5788	13.3546	Similar to Cleavage and polyadenylation specificity factor CPSF30 (Arabidopsis thaliana) (uniprot_sprot:sp|A9LNK9|CPSF_ARATH)	genome
c46d_02-D07-M13R_c	MU55554	-	6.9257	7.27481	7.7748	8.74949	7.23283	8.04781	9.00639	8.48149	6.64041	6.6382	8.45957	8.19859	6.89914	7.07482	8.31146	8.18812	None	ICuGI
c46d_02-E02-M13R_c	MU46840	MELO3C023232	8.25945	8.53642	8.41649	7.89959	8.5434	8.6774	8.83629	8.56231	8.65723	8.76961	8.09847	8.44134	8.40441	9.08185	9.7285	9.2427	Similar to Putative uncharacterized protein (Ricinus communis) (uniref90:UniRef90_B9SKX2)	genome
c46d_02-E04-M13R_c	MU55556	MELO3C015907	11.8718	11.9627	11.5926	11.5178	11.4893	11.4592	11.3725	11.2542	11.4632	11.5693	11.4968	11.2729	11.5563	11.3647	11.6139	11.162	Similar to Probable pre-mRNA-splicing factor ATP-dependent RNA helicase (Arabidopsis thaliana) (uniprot_sprot:sp|O22899|DHX15_ARATH)	genome
c46d_02-E10-M13R_c	MU55557	MELO3C017646	8.72466	9.02825	9.6996	9.36701	9.73261	9.08807	10.1455	10.0981	8.51468	10.0203	9.66794	9.77543	9.77256	9.62046	9.97381	10.749	Similar to 6-phosphofructokinase 4, chloroplastic (Arabidopsis thaliana) (uniprot_sprot:sp|Q9FKG3|K6PF4_ARATH)	genome
c46d_02-E11-M13R_c	MU55558	MELO3C008941	13.0719	13.1232	12.9895	13.6379	12.4036	13.2098	13.0853	13.4582	13.0467	12.9454	13.4079	13.2522	12.6241	12.716	13.2217	13.0955	Similar to Auxilin-related protein 1 (Arabidopsis thaliana) (uniprot_sprot:sp|Q9SU08|AUXI1_ARATH)	genome
c46d_02-F03-M13R_c	MU55559	MELO3C002653	8.41598	9.11671	10.0518	8.44886	8.74137	8.66376	9.7458	9.36411	8.14903	9.5102	9.03263	9.23	9.65382	9.76649	8.08041	9.50104	Similar to Protein SCAR1 (Arabidopsis thaliana) (uniprot_sprot:sp|Q6AWX6|SCAR1_ARATH)	genome
c46d_02-F08-M13R_c	MU55560	-	12.0312	12.4668	12.287	12.0058	11.7274	11.8167	12.1353	11.9497	12.0603	12.1313	12.5468	12.5228	11.4494	11.7215	12.1263	11.9312	None	ICuGI
c46d_02-F11-M13R_c	MU55561	-	4.47279	4.53546	4.45409	8.18738	4.48725	4.4874	4.54858	4.81147	4.35764	4.59785	5.91223	6.57928	4.52018	4.44978	5.11448	5.85239	None	ICuGI
c46d_02-G04-M13R_c	MU55562	MELO3C015303	8.52921	8.11857	8.3251	7.58867	7.8876	8.12648	8.09118	7.96457	7.98138	8.74325	8.76473	9.16784	8.22282	8.19679	8.39386	7.98264	Similar to Predicted protein (Populus trichocarpa) (uniref90:UniRef90_B9I8I8)	genome
c46d_02-G10-M13R_c	MU55563	MELO3C005354	14.2983	14.4215	13.9688	14.3849	14.295	14.4355	14.5423	14.5965	14.4029	14.3164	14.7185	14.4901	14.5008	14.4311	14.5601	14.3534	Similar to Protein LSM14 homolog A-B (Xenopus laevis) (uniprot_sprot:sp|Q8AVJ2|L14AB_XENLA)	genome
c46d_02-H07-M13R_c	MU55565	MELO3C023371	4.8257	4.68571	5.21359	5.28342	4.60624	5.34324	5.50812	5.8475	4.56584	5.29567	6.39105	5.36309	4.51525	4.7388	6.93982	8.54683	Similar to D-glycerate 3-kinase, chloroplastic (Arabidopsis thaliana) (uniprot_sprot:sp|Q944I4|GLYK_ARATH)	genome
c46d_02-H10-M13R_c		MELO3C003848	4.90587	4.8207	5.21805	5.71125	5.40656	5.33804	6.19769	5.89258	5.15406	5.30943	5.95491	5.74655	5.09539	4.67387	6.04456	6.23323	Similar to COP9 signalosome complex subunit 4 (Arabidopsis thaliana) (uniprot_sprot:sp|Q8L5U0|CSN4_ARATH)	genome
c46d_02-H11-M13R_c	MU53200	MELO3C008017	13.0555	12.9547	13.4337	13.9717	13.2945	12.8766	11.7043	11.4944	13.3379	13.3798	12.9192	12.658	13.405	12.8337	12.9604	12.7093	Similar to Ribonucleoside-diphosphate reductase large subunit (Arabidopsis thaliana) (uniprot_sprot:sp|Q9SJ20|RIR1_ARATH)	genome
c46d_02-H12-M13R_c	MU55566	MELO3C025524	11.4455	11.5996	12.6467	14.0286	10.8369	13.0984	13.9907	13.1348	11.704	12.5724	13.0174	13.4223	11.7205	12.0425	14.4723	12.9495	Similar to ABC transporter I family member 20 (Arabidopsis thaliana) (uniprot_sprot:sp|Q9LZ98|AB20I_ARATH)	genome
c46d_03-A03-M13R_c	MU55567	-	6.67601	7.33725	7.48071	6.95695	6.2082	7.1478	7.2298	7.67294	6.25979	7.51224	7.59738	8.09601	7.04826	6.7653	8.0509	9.2217	None	ICuGI
c46d_03-A05-M13R_c	MU51616	MELO3C008938	8.65383	8.35311	8.82649	8.83155	9.55902	9.89109	9.27335	9.56702	9.1567	9.65941	9.69737	9.50593	8.68732	8.74487	9.41149	9.55072	Similar to PAD4 (Glycine max) (uniref90:UniRef90_D2DF32)	genome
c46d_03-B01-M13R_c	MU55568	MELO3C007713	13.5725	13.7795	11.9531	11.9324	12.5705	12.5014	11.634	11.5181	12.9777	12.7171	12.5052	12.5398	13.2545	12.8079	10.4396	10.4427	Similar to PREDICTED: hypothetical protein (Vitis vinifera) (uniref90:UniRef90_UPI00019860A3)	genome
c46d_03-B05-M13R_c	MU55569	MELO3C022178	4.91453	5.40377	5.34418	5.55193	5.45963	5.40328	5.95655	5.76125	5.30029	4.90235	5.21554	5.23511	5.05678	4.88551	5.3256	5.16822	Similar to Protein phosphatase methylesterase 1 (Mus musculus) (uniprot_sprot:sp|Q8BVQ5|PPME1_MOUSE)	genome
c46d_03-B08-M13R_c	MU55570	MELO3C020736	12.8042	12.4855	13.2027	13.0736	12.4756	12.4384	12.8421	12.9763	12.4428	12.6494	12.9153	12.9011	12.8064	12.6067	13.0738	13.324	Similar to L-galactono-1,4-lactone dehydrogenase, mitochondrial (Arabidopsis thaliana) (uniprot_sprot:sp|Q9SU56|GLDH_ARATH)	genome
c46d_03-C02-M13R_c		MELO3C009305	5.78473	5.88406	6.29728	5.79835	4.88889	5.88737	6.57254	6.4183	5.87492	6.16651	6.0774	6.5333	5.61988	5.16798	5.98134	6.13889	Similar to Myb-like protein G (Dictyostelium discoideum) (uniprot_sprot:sp|Q54IF9|MYBG_DICDI)	genome
c46d_03-C03-M13R_c	MU55571	MELO3C011226	6.05965	6.35827	6.92493	7.03561	7.26827	6.75664	6.2814	6.64428	6.78792	7.48982	6.82241	7.33714	6.21462	6.44337	6.60456	5.65412	Similar to Predicted protein (Populus trichocarpa) (uniref90:UniRef90_B9IKT1)	genome
c46d_03-C08-M13R_c	MU48046	MELO3C007150	7.32517	7.61396	7.44846	6.83433	8.03799	6.8985	7.64474	7.14924	7.81779	7.69706	7.1014	7.70529	7.38325	7.22079	6.56466	7.34807	Similar to Probable beta-D-xylosidase 2 (Arabidopsis thaliana) (uniprot_sprot:sp|Q94KD8|BXL2_ARATH)	genome
c46d_03-C09-M13R_c	MU55572	MELO3C012675	11.4223	11.4137	11.7419	12.2145	10.99	11.9396	11.5127	12.0921	10.8978	11.1072	11.6441	11.5734	10.7776	10.7663	11.6617	12.1184	Similar to Predicted protein (Populus trichocarpa) (uniref90:UniRef90_B9IDL6)	genome
c46d_03-D05-M13R_c	MU55573	MELO3C004389	9.88914	10.4052	10.4841	10.7778	9.66802	9.54377	10.0216	10.0492	9.50061	10.1495	10.603	10.7062	9.8207	10.1845	10.5822	10.857	Similar to E3 ubiquitin protein ligase DRIP2 (Arabidopsis thaliana) (uniprot_sprot:sp|Q94AY3|DRIP2_ARATH)	genome
c46d_03-F01-M13R_c	MU52541	-	9.79617	8.40064	8.56387	9.12015	9.15416	7.87892	7.01577	7.55015	9.57914	9.15052	9.4881	9.24991	9.69313	9.50286	8.7983	8.33143	None	ICuGI
c46d_03-F02-M13R_c	MU48792	MELO3C003076	8.7626	9.1496	9.67923	9.14191	9.57637	9.3276	9.87968	9.81186	9.1087	9.42627	8.84145	9.18823	9.313	9.54543	8.7734	9.79676	Similar to Uncharacterized membrane protein STKORF319 (Myxococcus xanthus PE=3 SV=1) (uniprot_sprot:sp|P96554|Y319_MYXXA)	genome
c46d_03-F10-M13R_c	MU53807	MELO3C006225	10.9964	11.3798	11.201	10.4681	10.8931	10.3468	11.7861	11.9109	10.6886	11.4308	10.8903	11.1244	11.6056	11.0657	11.7712	12.3123	Similar to Light-mediated development protein DET1 (Solanum lycopersicum) (uniprot_sprot:sp|Q9ZNU6|DET1_SOLLC)	genome
c46d_03-G04-M13R_c		MELO3C006720	5.63402	6.93687	7.2443	8.14387	6.14986	7.56115	8.21749	8.1392	6.43458	6.0215	7.15184	6.88596	6.07922	6.34075	6.75766	7.17348	Similar to Whole genome shotgun sequence of line PN40024, scaffold_77.assembly12x (Fragment) (Vitis vinifera) (uniref90:UniRef90_D7SYJ8)	genome
c46d_03-H01-M13R_c	MU55576	MELO3C022538	13.3116	13.2509	13.2043	13.4186	13.2394	13.2163	13.237	13.2253	13.6251	13.7018	13.7246	13.8202	13.7284	13.4939	13.4706	13.1228	Similar to NAD-dependent malic enzyme 59 kDa isoform, mitochondrial (Solanum tuberosum PE=1 SV=1) (uniprot_sprot:sp|P37225|MAON_SOLTU)	genome
c46d_03-H02-M13R_c	MU55577	MELO3C005194	12.585	12.1053	12.1972	12.6295	11.2711	11.9433	11.6804	11.7967	11.967	11.5915	11.3289	11.5013	12.4191	12.0676	11.8303	12.1478	Similar to NEFA-interacting nuclear protein NIP30, putative (Ricinus communis) (uniref90:UniRef90_B9RN44)	genome
c46d_03-H06-M13R_c		-	7.73481	7.91118	8.04689	7.7593	5.43947	5.88727	6.17119	6.14164	8.02077	8.10686	8.22419	8.7271	8.39738	8.84559	8.94672	9.27077	None	melogen
c46d_03-H07-M13R_c	MU52898	MELO3C017930	9.44041	9.08008	7.60766	9.8422	11.037	10.4823	10.8038	8.72565	10.5445	9.27533	8.99663	9.85234	11.0002	10.5949	7.34872	9.05576	Similar to Probable galacturonosyltransferase-like 7 (Arabidopsis thaliana) (uniprot_sprot:sp|Q8VYF4|GATL7_ARATH)	genome
c46d_04-A01-M13R_c	MU43231	MELO3C007951	10.4527	10.1937	10.79	10.7882	10.2615	11.0371	11.1134	10.9375	10.0589	9.99074	10.165	10.1688	10.145	10.2714	11.4222	10.8313	Similar to UPF0548 protein At2g17695 (Arabidopsis thaliana) (uniprot_sprot:sp|Q8GXB1|U548_ARATH)	genome
c46d_04-A02-M13R_c	MU46088	MELO3C009248	11.6019	11.6774	11.5282	12.405	11.4737	11.3327	10.8556	11.1866	11.1588	11.268	10.9847	11.5833	11.5851	11.649	12.0743	11.7436	Similar to Probable S-acyltransferase At3g09320 (Arabidopsis thaliana) (uniprot_sprot:sp|Q93VV0|ZDHC6_ARATH)	genome
c46d_04-A04-M13R_c	MU49296	MELO3C015301	12.1925	12.135	12.3375	12.3141	11.9455	12.0154	12.0427	11.9913	11.9728	11.6235	11.5438	11.791	12.167	12.1003	12.2382	11.9768	Similar to Phosphoacetylglucosamine mutase (Arabidopsis thaliana) (uniprot_sprot:sp|P57750|AGM1_ARATH)	genome
c46d_04-A07-M13R_c	MU50402	MELO3C004358	11.0038	11.5966	11.6628	12.2573	12.2596	12.4577	12.663	12.512	11.9307	11.3386	11.2185	11.5535	11.4985	11.7976	12.0061	11.5098	Similar to Rubredoxin (Cucumis melo subsp. melo) (uniref90:UniRef90_E5GBR8)	genome
c46d_04-A10-M13R_c	MU55578	-	10.3941	11.0138	10.942	12.3272	11.3136	11.0363	11.503	12.4174	11.0737	10.3637	10.3182	11.4541	10.6344	10.6489	12.268	11.3672	None	ICuGI
c46d_04-A12-M13R_c	MU48794	MELO3C015394	11.5331	11.9403	12.0165	11.4948	11.5361	11.4335	11.897	11.95	11.54	12.1247	11.8628	12.2975	11.7643	11.6715	11.5852	11.7835	Similar to Guanine nucleotide-exchange, putative (Ricinus communis) (uniref90:UniRef90_B9REU1)	genome
c46d_04-B02-M13R_c	MU55579	MELO3C023589	11.0539	10.31	11.4395	10.4142	10.8505	10.2171	9.34812	8.51883	10.8402	10.6812	9.83081	9.67612	11.7612	11.9222	9.83082	8.96548	Similar to Whole genome shotgun sequence of line PN40024, scaffold_158.assembly12x (Fragment) (Vitis vinifera) (uniref90:UniRef90_D7TDM3)	genome
c46d_04-B05-M13R_c	MU55580	MELO3C007186	12.0228	11.8878	12.1028	12.6284	11.9889	12.0172	12.3689	12.642	11.783	12.0613	12.2085	13.0212	11.9177	12.3509	12.9931	13.831	Similar to PREDICTED: hypothetical protein (Vitis vinifera) (uniref90:UniRef90_UPI0001983FB0)	genome
c46d_04-B06-M13R_c	MU55581	MELO3C002286	6.14432	5.88541	6.37165	6.95203	5.57191	5.18442	5.03705	5.15865	6.49283	6.06566	6.82196	7.38515	6.19088	5.63284	6.16186	5.99519	Similar to Probable LRR receptor-like serine/threonine-protein kinase At4g26540 (Arabidopsis thaliana) (uniprot_sprot:sp|C0LGR3|Y4265_ARATH)	genome
c46d_04-B08-M13R_c	MU55582	MELO3C017487	8.50862	8.50139	9.04355	9.69865	9.58738	9.224	9.23495	9.65133	9.2111	9.68195	9.53088	10.0065	8.68543	9.21761	9.69057	9.3806	Similar to F-box protein PP2-B10 (Arabidopsis thaliana) (uniprot_sprot:sp|Q9ZVQ6|P2B10_ARATH)	genome
c46d_04-C03-M13R_c	MU55583	MELO3C021537	6.85808	7.69447	8.18377	6.82702	7.50163	7.16931	9.74899	9.49277	10.7108	10.6568	11.8727	11.9279	8.38485	8.1237	9.01647	9.33818	None	genome
c46d_04-C05-M13R_c	MU55584	MELO3C007204	6.49938	6.63443	6.74121	7.14095	5.99312	6.55404	6.54986	6.95128	6.39723	6.86015	7.64364	7.58489	6.48757	6.36186	7.18816	7.33039	Similar to 60S ribosomal protein L11-1 (Arabidopsis thaliana) (uniprot_sprot:sp|P42795|RL111_ARATH)	genome
c46d_04-C06-M13R_c	MU43232	MELO3C003582	9.21304	9.1825	9.33904	10.2208	8.60895	8.59679	8.52924	8.62306	9.60749	8.6056	8.4502	8.32545	9.54507	9.02097	10.158	9.50325	Similar to Whole genome shotgun sequence of line PN40024, scaffold_8.assembly12x (Fragment) (Vitis vinifera) (uniref90:UniRef90_D7SUE3)	genome
c46d_04-C09-M13R_c	MU53322	MELO3C022562	8.64082	8.98473	9.52654	9.26169	8.55263	8.68419	9.21093	9.47941	8.20087	9.78175	9.5132	9.79396	8.79644	8.83303	10.2573	10.5745	Similar to SWI/SNF-related matrix-associated actin-dependent regulator of chromatin subfamily A containing DEAD/H box 1 (Homo sapiens) (uniprot_sprot:sp|Q9H4L7|SMRCD_HUMAN)	genome
c46d_04-C10-M13R_c	MU44096	MELO3C008350	8.4642	8.38676	10.229	8.65971	9.66597	10.8714	9.60015	7.99202	9.11948	8.95185	10.8436	10.1605	9.08642	9.10169	8.04482	6.1887	Similar to Nodulin-21 (Glycine max PE=2 SV=1) (uniprot_sprot:sp|P16313|NO21_SOYBN)	genome
c46d_04-D05-M13R_c	MU55585	MELO3C008097	5.2377	5.55462	5.73892	6.6357	5.89711	5.9785	6.70644	6.452	5.87749	6.24343	6.57705	6.57326	5.44664	6.57626	6.21914	5.92761	None	genome
c46d_04-D06-M13R_c	MU55586	MELO3C005445	7.60628	8.4585	9.05415	8.37513	5.10949	5.5996	5.68524	5.48011	5.42176	10.0379	8.95493	8.85295	5.72957	5.62486	7.41544	6.59631	Similar to Putative uncharacterized protein (Ricinus communis) (uniref90:UniRef90_B9RA10)	genome
c46d_04-D09-M13R_c	MU51495	MELO3C021465	12.5904	12.449	11.914	12.3885	12.3779	11.4993	11.1959	11.8144	12.9463	12.3177	12.0369	12.8605	13.3067	12.9036	11.4418	11.8275	Similar to Bifunctional polymyxin resistance protein ArnA (Klebsiella pneumoniae subsp. pneumoniae (strain ATCC 700721 / MGH 78578)) (uniprot_sprot:sp|A6TF98|ARNA_KLEP7)	genome
c46d_04-D12-M13R_c	MU55588	MELO3C009685	11.9843	11.0706	11.7985	10.2931	11.7618	11.0149	11.1346	10.9171	11.5416	10.964	11.3694	10.9633	12.0195	11.4295	9.63847	12.2584	Similar to Zinc-metallopeptidase, peroxisomal (Arabidopsis thaliana) (uniprot_sprot:sp|O22941|PXM16_ARATH)	genome
c46d_04-E08-M13R_c	MU55589	MELO3C006481	12.5265	11.9297	11.2642	11.4407	11.1755	9.74446	7.86119	8.45798	12.0656	10.3989	10.9117	10.0773	11.4136	10.9696	9.84937	11.1519	Similar to Proline-rich receptor-like protein kinase PERK8 (Arabidopsis thaliana) (uniprot_sprot:sp|Q9FFW5|PERK8_ARATH)	genome
c46d_04-F08-M13R_c	MU55590	MELO3C015748	13.5362	13.1605	13.1438	12.3645	12.636	12.0493	12.3701	12.5886	12.6764	12.5028	12.5361	13.1539	12.9618	12.6898	12.4814	13.0402	Similar to Uncharacterized basic helix-loop-helix protein At1g06150 (Arabidopsis thaliana) (uniprot_sprot:sp|P0C7P8|Y1615_ARATH)	genome
c46d_04-F10-M13R_c	MU53519	MELO3C007344	12.0595	11.984	12.4354	12.2991	12.4823	11.9173	12.0993	12.1113	12.2333	12.156	12.0643	12.1792	12.6797	12.46	12.1399	12.9307	None	genome
c46d_04-G10-M13R_c	MU55592	MELO3C022171	9.07193	9.18651	9.70384	10.9205	8.96794	9.72964	9.31623	9.82684	8.63371	8.75017	9.00115	8.99498	8.65055	9.10823	10.7957	10.101	Similar to Whole genome shotgun sequence of line PN40024, scaffold_82.assembly12x (Fragment) (Vitis vinifera) (uniref90:UniRef90_D7TL80)	genome
c46d_04-H01-M13R_c	MU46114	MELO3C005240	13.6603	13.5217	13.0174	12.9194	13.6173	13.1593	12.7766	11.7785	14.4979	14.9164	14.7027	14.8809	13.6677	13.7528	11.7763	12.063	Similar to 65-kDa microtubule-associated protein 6 (Arabidopsis thaliana) (uniprot_sprot:sp|Q9SIS3|MA656_ARATH)	genome
c46d_04-H02-M13R_c	MU55593	MELO3C009144	11.6303	12.3449	12.693	12.1717	13.104	12.6138	12.6033	12.4673	12.8875	13.2338	12.9702	13.1766	12.6748	12.9294	12.6931	12.9275	Similar to Transcription factor bHLH140 (Arabidopsis thaliana) (uniprot_sprot:sp|Q9M041|BH140_ARATH)	genome
c46d_04-H04-M13R_c	MU55594	MELO3C018834	11.6857	11.6276	12.6705	13.4152	11.6124	12.2383	12.8496	12.9186	11.7835	12.1381	12.3782	12.8474	11.7411	11.9568	13.5382	14.0019	Similar to Ubiquitin fusion degradation protein 1 homolog (Homo sapiens) (uniprot_sprot:sp|Q92890|UFD1_HUMAN)	genome
c46d_05-A02-M13R_c	MU55595	MELO3C014546	8.51421	8.31953	8.41859	9.73502	7.88061	8.34272	8.37301	8.59089	8.26151	8.31851	8.50048	8.22175	8.25065	8.03807	9.65859	8.86362	Similar to Putative uncharacterized protein (Glycine max) (uniref90:UniRef90_C6SVW8)	genome
c46d_05-A04-M13R_c	MU55596	MELO3C016859	10.3479	10.4168	10.0746	10.0939	10.7412	9.86683	9.75547	10.1292	10.5704	11.1969	10.4635	10.7321	10.5083	10.5453	10.0482	10.5436	None	genome
c46d_05-B10-M13R_c		MELO3C022467	8.27703	7.76162	7.58685	7.19211	8.91783	7.57003	7.16202	6.72104	8.25755	7.34305	8.19192	7.30943	8.25114	6.91624	7.55779	8.00033	Similar to Whole genome shotgun sequence of line PN40024, scaffold_21.assembly12x (Fragment) (Vitis vinifera) (uniref90:UniRef90_D7SM56)	genome
c46d_05-B12-M13R_c		-	6.75395	6.34401	7.06905	8.63262	7.78834	8.22788	9.22379	8.57039	7.14183	6.84476	9.43215	8.64243	6.63241	5.71278	9.30255	9.14295	None	melogen
c46d_05-C09-M13R_c	MU53647	MELO3C022152	5.65317	6.47005	6.97069	8.17244	6.11269	6.8524	7.91404	8.26541	5.97772	6.43838	7.77891	8.64492	5.28138	5.83997	7.98515	6.77941	Similar to TMV resistance protein N (Nicotiana glutinosa) (uniprot_sprot:sp|Q40392|TMVRN_NICGU)	genome
c46d_05-D04-M13R_c	MU43233	MELO3C012349	11.0092	10.5131	11.7549	13.0926	9.91665	11.4544	9.42733	9.68348	11.076	11.6826	11.569	10.7705	10.6533	9.71614	12.2149	9.97972	Similar to Putative uncharacterized protein (Glycine max) (uniref90:UniRef90_C6SYE1)	genome
c46d_05-D08-M13R_c	MU55597	MELO3C000709	11.6972	12.244	12.07	11.7937	11.5237	11.8704	12.0832	12.0538	11.8601	12.1898	12.056	11.9206	12.0495	11.9963	12.2718	12.6124	Similar to Putative uncharacterized protein (Vitis vinifera) (uniref90:UniRef90_A5AWQ0)	genome
c46d_05-E04-M13R_c	MU48406	MELO3C012000	10.0914	10.4176	10.5574	9.97988	10.7725	10.2329	10.6162	10.7069	9.82946	10.5811	9.95786	10.6506	10.7894	10.8934	10.3776	11.0708	Similar to Ubiquitin-like-specific protease 1D (Arabidopsis thaliana) (uniprot_sprot:sp|Q2PS26|ULP1D_ARATH)	genome
c46d_05-E06-M13R_c	MU55599	MELO3C021440	12.9676	13.1534	13.2867	13.1731	12.2978	12.4793	12.7515	12.9564	12.2656	13.0546	13.3665	13.3886	11.7594	12.5628	12.6839	13.3908	Similar to Serine/threonine-protein kinase KIPK (Arabidopsis thaliana) (uniprot_sprot:sp|Q9LFA2|KIPK_ARATH)	genome
c46d_05-E10-M13R_c	MU48359	MELO3C015914	13.6085	13.4149	13.4993	13.5663	13.1001	13.0528	13.3128	13.2103	13.0445	13.2382	13.3712	13.6121	13.3512	12.8611	13.8184	14.1611	Similar to Nodal modulator 2 (Homo sapiens) (uniprot_sprot:sp|Q5JPE7|NOMO2_HUMAN)	genome
c46d_05-E11-M13R_c	MU55600	-	7.79598	8.10146	9.19978	9.38896	8.4524	8.1502	8.9041	8.86917	7.92476	6.97126	8.93767	9.5283	6.87991	7.64215	8.52973	8.33098	None	ICuGI
c46d_05-F05-M13R_c	MU53077	MELO3C004370	11.4536	11.4877	10.821	10.0786	11.7752	10.7264	10.7463	10.6721	11.9899	11.0103	10.3269	9.98752	11.9118	11.5332	10.6297	10.672	Similar to Probable ribose-5-phosphate isomerase (Arabidopsis thaliana) (uniprot_sprot:sp|Q9ZU38|RPIA_ARATH)	genome
c46d_05-F12-M13R_c	MU55602	-	6.10216	5.95251	6.37172	6.95424	5.1137	5.80536	5.71269	5.96051	5.2831	6.12135	6.29768	5.65015	5.33065	6.21626	5.95611	6.14381	Ulp1-like peptidase [Cucumis melo]	ICuGI
c46d_05-G05-M13R_c	MU55603	MELO3C009283	10.6792	10.9267	10.7827	10.4935	10.8616	10.345	10.518	10.0239	10.6116	11.1081	11.1012	10.8877	10.5908	10.4793	11.2192	10.6994	Similar to Serine/threonine-protein kinase AFC1 (Arabidopsis thaliana) (uniprot_sprot:sp|P51566|AFC1_ARATH)	genome
c46d_05-G08-M13R_c	MU55604	-	4.46168	4.59665	4.54698	4.92293	4.5281	4.6032	4.91871	4.87814	4.63343	4.88351	5.28544	4.72215	4.44615	4.39059	4.79357	4.67821	None	ICuGI
c46d_05-G12-M13R_c	MU55605	MELO3C013205	13.387	13.5092	13.9433	13.4997	13.6078	14.0419	14.0429	14.0209	13.5418	14.1911	13.8957	13.8886	13.4538	13.8641	14.0247	13.9337	Similar to SufE-like protein, chloroplastic (Arabidopsis thaliana) (uniprot_sprot:sp|Q84W65|SUFE_ARATH)	genome
c46d_05-H07-M13R_c	MU43235	MELO3C017896	10.6129	10.7936	10.4244	10.3857	11.006	10.516	11.7274	11.4803	11.2029	10.8044	10.4081	10.6272	10.5843	10.7307	11.6941	10.7229	Similar to Peptide deformylase 1A, chloroplastic (Arabidopsis thaliana) (uniprot_sprot:sp|Q9FV53|DEF1A_ARATH)	genome
c46d_05-H12-M13R_c	MU55606	-	4.50709	4.51136	4.34716	4.55116	4.2898	4.31932	4.38706	4.5373	4.40322	4.74574	5.71779	5.43963	4.38986	4.68422	4.72067	4.95047	None	ICuGI
c46d_06-A08-M13R_c	MU49176	MELO3C020542	10.5952	9.28492	10.5452	7.71955	8.31913	7.22455	5.86361	5.34259	10.0214	9.51506	9.14231	9.2759	10.3064	10.3664	7.10155	6.89724	Similar to Putative uncharacterized protein (Vitis vinifera) (uniref90:UniRef90_A5BAL1)	genome
c46d_06-A10-M13R_c	MU50184	-	11.6302	11.459	11.1301	10.9331	6.16254	6.07935	7.18574	6.89435	11.5541	10.8224	10.726	10.6973	11.1411	10.936	11.3675	10.8507	None	ICuGI
c46d_06-B01-M13R_c	MU51101	MELO3C002786	12.063	12.0223	12.7045	13.1762	12.9357	13.128	13.4041	13.5039	12.658	12.9204	12.7648	13.1888	12.3192	12.438	13.7512	13.7182	Similar to Ubiquitin fusion degradation protein 1 homolog (Rattus norvegicus) (uniprot_sprot:sp|Q9ES53|UFD1_RAT)	genome
c46d_06-B06-M13R_c	MU55608	MELO3C009618	10.5805	10.3184	9.85033	10.3775	8.02835	8.88639	8.94926	9.88289	10.2495	10.5391	10.6311	10.4638	10.047	10.1838	10.802	10.5988	Similar to Probable L-type lectin-domain containing receptor kinase S.5 (Arabidopsis thaliana) (uniprot_sprot:sp|Q9FG33|LRKS5_ARATH)	genome
c46d_06-B07-M13R_c		MELO3C019019	12.0168	11.6638	12.0084	11.7047	10.9399	12.1983	12.5613	12.4095	11.1039	11.7086	12.4024	12.3674	11.7672	10.9558	12.3018	12.4314	Similar to PREDICTED: hypothetical protein (Vitis vinifera) (uniref90:UniRef90_UPI000198470E)	genome
c46d_06-B09-M13R_c		-	4.8521	4.96756	4.99753	5.10882	4.84146	4.91989	4.89895	4.64309	5.11127	5.09873	5.0717	4.86728	4.91064	4.81879	5.22583	4.79487	None	melogen
c46d_06-B12-M13R_c	MU46131	MELO3C003437	14.5359	14.5516	14.5685	14.0822	14.8298	14.4193	14.3307	14.2257	14.5943	14.5561	14.6961	14.7502	14.3045	14.6263	13.852	14.0316	Similar to Putative uncharacterized protein (Vitis vinifera) (uniref90:UniRef90_A5BTH6)	genome
c46d_06-C04-M13R_c		-	8.98874	9.25501	9.24832	9.88429	8.62815	9.04342	9.61741	9.34147	9.16259	8.89031	10.686	10.6912	8.64911	8.70581	9.92846	10.0063	None	melogen
c46d_06-C09-M13R_c	MU55609	-	4.76644	5.12187	5.03006	8.84211	5.00131	6.19076	9.64375	9.71385	4.90545	5.04896	9.97845	9.20294	4.84284	4.71968	9.71499	8.76597	unknown [Picea sitchensis]	ICuGI
c46d_06-C11-M13R_c	MU55610	MELO3C023427	14.4491	14.4148	14.4727	14.484	13.8974	14.4964	14.2102	14.1577	14.4032	14.4731	14.6477	14.7344	13.9499	14.0578	14.3378	14.4119	Similar to Pre-mRNA-processing-splicing factor 8 (Mus musculus) (uniprot_sprot:sp|Q99PV0|PRP8_MOUSE)	genome
c46d_06-D03-M13R_c	MU55611	-	12.1198	11.8153	12.4799	13.2525	11.8018	12.5626	12.7812	12.7829	8.60607	8.99795	9.88	10.3369	8.19712	8.92312	11.1415	10.4868	None	ICuGI
c46d_06-D05-M13R_c		MELO3C005818	10.1407	9.34205	9.94909	7.36783	9.21227	8.66851	6.03505	5.34346	8.50586	8.30288	9.37864	9.57907	7.92729	7.30794	4.58206	4.81818	Similar to Probable aquaporin NIP5-1 (Arabidopsis thaliana) (uniprot_sprot:sp|Q9SV84|NIP51_ARATH)	genome
c46d_06-D06-M13R_c	MU53099	MELO3C021231	4.75709	11.6432	13.4778	12.6366	9.65736	13.1616	12.66	10.2953	4.6433	12.8033	13.2824	12.9393	4.62336	10.3793	10.6051	8.6195	Similar to CBL-interacting serine/threonine-protein kinase 1 (Arabidopsis thaliana) (uniprot_sprot:sp|Q8RWC9|CIPK1_ARATH)	genome
c46d_06-D09-M13R_c	MU55612	MELO3C007613	10.5424	10.6928	10.8307	12.0033	9.8862	10.6257	11.6585	11.6909	10.9412	11.1287	10.5606	10.8788	11.3623	10.9746	13.2808	11.8544	Similar to Acyl-CoA-binding domain-containing protein 3 (Arabidopsis thaliana) (uniprot_sprot:sp|Q9STX1|ACBP3_ARATH)	genome
c46d_06-D10-M13R_c	MU43236	MELO3C018586	13.8767	13.7439	13.7461	13.6671	13.9576	13.8911	13.8211	14.0084	14.1069	13.9201	13.8799	13.829	13.8707	14.0864	13.7527	13.9414	Similar to Putative uncharacterized protein (Vitis vinifera) (uniref90:UniRef90_A5BFF8)	genome
c46d_06-D11-M13R_c	MU48560	MELO3C009604	10.9979	11.2634	11.3498	11.6894	10.8732	11.4825	10.9747	10.8176	10.875	10.9927	11.4558	11.4992	10.8101	10.9602	11.3276	10.8926	Similar to Putative uncharacterized protein (Ricinus communis) (uniref90:UniRef90_B9T869)	genome
c46d_06-E01-M13R_c	MU45626	MELO3C015263	12.4307	12.2511	12.6236	12.8509	11.4378	11.4723	11.997	11.5785	12.1452	12.1673	12.5402	12.311	11.5497	11.7902	12.2901	12.3152	Similar to 3-5 exonuclease, putative (Ricinus communis) (uniref90:UniRef90_B9RFH0)	genome
c46d_06-E07-M13R_c	MU50854	MELO3C021273	10.0505	10.5564	10.9402	11.6467	10.4064	10.4639	11.2302	11.6803	9.9579	10.0959	10.0229	10.448	10.7395	10.8231	10.6707	11.7612	Similar to Seed maturation protein PM36 (Glycine max) (uniprot_sprot:sp|Q9SWB6|PM36_SOYBN)	genome
c46d_06-E09-M13R_c	MU55613	MELO3C010273	10.8835	11.5439	12.0537	13.4543	12.6685	12.8687	12.8195	12.7322	11.6467	12.3289	12.3698	12.5942	10.9366	11.3068	13.1433	12.9969	Similar to Whole genome shotgun sequence of line PN40024, scaffold_118.assembly12x (Fragment) (Vitis vinifera) (uniref90:UniRef90_D7T4Z4)	genome
c46d_06-E12-M13R_c	MU55614	MELO3C018453	5.38814	5.3699	6.954	7.84164	5.00599	8.79693	9.79473	9.764	4.91654	5.0994	7.76146	7.32205	5.46238	5.36444	9.34535	8.03774	Similar to Glycoprotein 3-alpha-L-fucosyltransferase A (Arabidopsis thaliana) (uniprot_sprot:sp|Q9LJK1|FUT11_ARATH)	genome
c46d_06-F04-M13R_c	MU55615	MELO3C011013	11.323	11.5286	11.4736	9.59061	11.9103	11.4425	10.4071	8.97059	11.4187	11.9918	11.75	11.0649	11.162	11.8416	11.2439	8.26459	None	genome
c46d_06-F09-M13R_c	MU49031	MELO3C013096	10.6447	10.2196	10.5528	10.7106	11.0839	11.1674	10.5623	10.4692	11.1635	10.9545	10.415	10.3926	10.879	11.1018	11.3241	10.3396	Similar to Putative hydrolase C777.06c (Schizosaccharomyces pombe) (uniprot_sprot:sp|O74545|YCV6_SCHPO)	genome
c46d_06-F10-M13R_c	MU47948	MELO3C006107	12.8837	12.9159	13.1124	12.9103	12.7738	12.7599	12.5802	12.7047	12.654	12.8744	12.9917	13.0267	12.9433	12.9401	12.8522	13.1335	Similar to RNA polymerase I-specific transcription initiation factor RRN3 (Mus musculus) (uniprot_sprot:sp|B2RS91|RRN3_MOUSE)	genome
c46d_06-G05-M13R_c	MU55618	MELO3C010189	10.3112	10.3689	10.5052	11.4899	10.216	10.1726	10.9603	11.2829	9.17146	9.85987	9.67304	10.7526	10.212	10.4936	12.1448	11.9409	Similar to Lactation elevated protein 1 (Homo sapiens) (uniprot_sprot:sp|Q8WV93|LACE1_HUMAN)	genome
c46d_06-G06-M13R_c	MU55619	-	4.67807	4.43741	4.58945	4.60814	4.46674	4.39801	4.55684	4.57858	4.59846	4.80344	4.6531	4.78194	4.75308	4.72137	4.9791	4.94984	None	ICuGI
c46d_06-G10-M13R_c	MU55620	MELO3C017454	8.68528	8.76936	9.02017	8.86869	8.95085	9.07293	9.22511	9.18857	8.47989	9.20448	8.95896	9.5571	8.8915	8.8085	8.81428	8.89125	Similar to PREDICTED: hypothetical protein (Vitis vinifera) (uniref90:UniRef90_UPI00015CC2E2)	genome
c46d_06-G11-M13R_c	MU55621	MELO3C011062	7.02562	6.27615	5.59073	7.06416	5.13175	5.9111	5.95395	6.93242	6.01731	4.81447	6.7012	7.52164	7.09168	7.59198	7.23681	7.00373	Similar to Whole genome shotgun sequence of line PN40024, scaffold_1.assembly12x (Fragment) (Vitis vinifera) (uniref90:UniRef90_E0CRS4)	genome
c46d_06-H02-M13R_c	MU55622	-	10.6453	10.3695	10.5636	9.71285	5.09208	5.47037	5.47793	5.38497	9.4416	10.2604	10.8262	11.1893	10.6487	10.1386	10.1932	10.6458	None	ICuGI
c46d_06-H05-M13R_c	MU54363	MELO3C017271	10.7408	11.2205	11.8993	12.1797	11.2852	12.3369	12.1068	12.3317	10.2386	11.5955	12.1437	11.9066	9.85748	10.704	12.4287	12.2404	Similar to Acetyl-coenzyme A synthetase (Enterobacter sakazakii (strain ATCC BAA-894)) (uniprot_sprot:sp|A7MPJ7|ACSA_ENTS8)	genome
c46d_06-H06-M13R_c	MU44754	MELO3C026283	14.7389	14.7648	14.9274	14.9467	14.5987	14.9268	14.8431	14.8621	14.5235	14.5718	15.0495	14.9443	14.3332	14.4611	15.0255	15.1381	Similar to Protein MODIFIER OF SNC1 1 (Arabidopsis thaliana) (uniprot_sprot:sp|Q9SB63|MOS1_ARATH)	genome
c46d_06-H11-M13R_c	MU55623	MELO3C011984	9.33852	10.2727	8.52918	7.314	10.094	10.2201	9.73154	9.97617	8.94444	10.0437	9.5283	8.9822	9.19996	9.62829	7.64545	7.74351	Similar to Polygalacturonase (Cucumis melo subsp. melo) (uniref90:UniRef90_E5GBI5)	genome
c46d_07-A03-M13R_c	MU52643	MELO3C008700	13.7707	13.9943	13.5814	13.5056	13.786	13.3922	13.3904	13.4776	13.8415	13.9319	13.9682	13.9183	13.7231	13.7897	13.4933	13.4426	Similar to Ankyrin repeat domain-containing protein 13B (Homo sapiens) (uniprot_sprot:sp|Q86YJ7|AN13B_HUMAN)	genome
c46d_07-A05-M13R_c	MU55624	MELO3C013804	5.40004	5.73661	6.56135	7.13	5.50759	6.51475	6.83269	6.60314	5.49003	6.62849	7.05993	6.63455	5.79887	6.2997	8.34429	6.51147	Similar to Whole genome shotgun sequence of line PN40024, scaffold_33.assembly12x (Fragment) (Vitis vinifera) (uniref90:UniRef90_D7U3R3)	genome
c46d_07-A10-M13R_c	MU55625	MELO3C012638	7.16426	7.00103	7.89955	9.70049	7.74323	8.12971	8.00197	8.44071	7.48834	6.87632	7.43181	7.30078	7.31287	7.82948	10.2043	8.99714	Similar to Putative uncharacterized protein (Ricinus communis) (uniref90:UniRef90_B9T747)	genome
c46d_07-A11-M13R_c	MU55626	MELO3C018548	8.22991	8.03057	8.17913	8.52893	7.04294	7.77522	7.82455	8.09303	8.31865	6.97407	7.85307	7.29928	7.33691	7.75217	9.20412	8.27918	Similar to Uncharacterized protein At3g49720 (Arabidopsis thaliana) (uniprot_sprot:sp|Q9M2Y6|Y3972_ARATH)	genome
c46d_07-B01-M13R_c	MU55627	MELO3C009391	5.22831	6.99805	6.94265	11.3033	11.8404	13.3972	13.7879	13.4202	6.13541	8.06915	9.85837	12.2494	7.12685	10.1227	11.0216	10.6904	Similar to Cytokinin-O-glucosyltransferase 3 (Arabidopsis thaliana) (uniprot_sprot:sp|Q9ZQ94|COGT3_ARATH)	genome
c46d_07-B02-M13R_c	MU55628	MELO3C012219	11.3833	11.8261	11.4532	10.4043	12.3337	12.0185	12.3988	12.2322	11.4585	12.2394	11.1468	11.9455	11.3842	11.7176	10.2281	9.90371	Similar to Whole genome shotgun sequence of line PN40024, scaffold_11.assembly12x (Fragment) (Vitis vinifera) (uniref90:UniRef90_D7T986)	genome
c46d_07-B05-M13R_c	MU55629	MELO3C009104	11.5435	11.8132	11.423	11.1311	10.6144	11.4482	11.6198	11.4812	11.1311	10.8195	10.6756	10.7109	11.1206	10.706	10.6081	10.2689	Similar to Elongation factor P (Synechococcus sp. (strain ATCC 27144 / PCC 6301 / SAUG 1402/1)) (uniprot_sprot:sp|Q5N1T5|EFP_SYNP6)	genome
c46d_07-B06-M13R_c	MU45343	MELO3C013623	7.45196	8.12528	7.64285	4.26559	9.96588	8.29362	5.64199	6.97772	9.58861	9.90069	10.2443	9.07355	8.90636	10.0196	5.0087	4.71059	None	genome
c46d_07-B11-M13R_c	MU55630	MELO3C006075	8.10077	8.86001	8.62042	9.3519	9.38555	9.52022	9.62177	10.3502	8.70343	8.6439	9.93525	9.4056	9.05052	9.40384	9.72331	9.91599	Similar to Reticulon-like protein B5 (Arabidopsis thaliana) (uniprot_sprot:sp|O82352|RTNLE_ARATH)	genome
c46d_07-C05-M13R_c	MU46616	MELO3C017112	13.7149	13.3346	12.9093	12.9219	13.6302	12.9406	13.5327	13.3064	13.6127	13.4464	12.6366	12.787	14.0561	14.017	13.2879	13.5045	Similar to Nucleobase-ascorbate transporter 6 (Arabidopsis thaliana) (uniprot_sprot:sp|Q27GI3|NAT6_ARATH)	genome
c46d_07-C10-M13R_c	MU47302	MELO3C013992	13.217	13.1142	13.2707	13.6099	14.0051	13.8986	13.5874	13.9512	13.3179	13.0869	13.1778	13.0971	13.4974	13.2423	13.1548	13.402	Similar to Protein cornichon homolog 4 (Arabidopsis thaliana) (uniprot_sprot:sp|Q84W04|CNIH4_ARATH)	genome
c46d_07-C11-M13R_c		-	4.69978	4.72569	4.63583	4.70263	4.48089	4.46744	4.6808	4.76089	4.72829	4.45138	4.34954	4.35436	4.37809	4.37752	4.52399	4.50887	None	melogen
c46d_07-C12-M13R_c	MU53566	MELO3C012407	9.16573	9.05526	9.35135	9.7355	8.79614	8.76536	7.54175	8.16638	8.56655	8.58044	8.37671	8.43877	8.85422	9.03379	9.56547	8.30994	Similar to S-phase kinase-associated protein 1 (Rattus norvegicus) (uniprot_sprot:sp|Q6PEC4|SKP1_RAT)	genome
c46d_07-D04-M13R_c	MU51447	-	10.0724	10.2222	10.2501	10.7425	10.8609	10.6024	10.6489	10.663	10.8158	11.1267	10.8749	11.2175	9.5387	10.2944	10.9321	10.1411	None	ICuGI
c46d_07-D05-M13R_c	MU55631	MELO3C013417	6.30153	6.0145	6.09158	6.90803	6.7345	6.73895	7.62953	7.2956	6.11637	5.96159	7.30405	6.96746	6.27369	6.09712	7.64699	7.99307	Similar to Ubiquitin fusion degradation protein 1 homolog (Rattus norvegicus) (uniprot_sprot:sp|Q9ES53|UFD1_RAT)	genome
c46d_07-D06-M13R_c	MU55632	MELO3C016946	7.72383	8.2621	8.99067	10.165	8.68039	9.51787	10.401	9.96934	7.69318	8.30714	9.53791	8.6782	8.03048	8.41997	9.96413	9.95401	Similar to Putative uncharacterized protein (Ricinus communis) (uniref90:UniRef90_B9RNS6)	genome
c46d_07-E03-M13R_c	MU48006	MELO3C007950	8.8582	9.2828	10.228	10.0819	9.96336	10.0673	10.9013	10.9374	9.3538	10.2206	9.85052	9.59439	9.45896	9.72054	11.1314	11.823	Similar to Putative uncharacterized protein (Vitis vinifera) (uniref90:UniRef90_A5C1X1)	genome
c46d_07-E05-M13R_c	MU55633	MELO3C011235	9.45917	9.30599	9.731	9.70387	9.55813	9.22222	9.3453	9.46827	9.50134	9.60477	9.23596	9.67863	10.0422	9.77707	10.4507	10.3061	Similar to tRNA (cytosine-5-)-methyltransferase (Homo sapiens) (uniprot_sprot:sp|O14717|TRDMT_HUMAN)	genome
c46d_07-G01-M13R_c	MU55634	MELO3C007152	4.859	4.93881	5.56234	5.47923	4.45851	4.64435	4.43266	4.62128	4.53956	4.51795	5.79057	6.26131	5.49913	5.14876	4.97979	5.1842	Similar to Leucine-rich repeat transmembrane protein kinase, putative (Ricinus communis) (uniref90:UniRef90_B9S154)	genome
c46d_07-G03-M13R_c		-	4.45861	4.41348	4.46198	4.97002	5.20543	4.99845	4.88805	5.22802	4.66397	4.38109	5.03842	4.65333	4.84051	4.60815	5.7277	6.56873	None	melogen
c46d_07-G04-M13R_c	MU46748	MELO3C008515	10.6379	10.8078	7.77431	9.43288	10.0385	7.97304	6.75732	7.35134	7.02713	8.56522	7.00622	6.9139	8.09965	10.5651	11.515	9.96697	None	genome
c46d_07-G08-M13R_c	MU55635	-	10.4127	10.2515	9.43625	9.55285	10.3651	9.37961	8.60197	9.03902	10.8297	10.42	10.5911	10.7282	10.6825	10.7568	9.56267	10.0909	None	ICuGI
c46d_07-G10-M13R_c	MU55636	MELO3C022998	8.23833	8.35356	8.16543	7.54822	7.00563	7.24076	7.47899	7.47476	7.52395	8.7608	8.69427	9.83505	8.88378	8.56659	8.49913	7.95315	Similar to Malate dehydrogenase, cytoplasmic (Medicago sativa) (uniprot_sprot:sp|O48905|MDHC_MEDSA)	genome
c46d_07-G12-M13R_c	MU46712	MELO3C006617	9.6588	10.3898	10.65	10.9502	11.2365	10.4312	11.1174	10.4557	11.0541	10.5303	10.4553	10.8191	10.5069	11.249	11.6859	11.2013	Similar to Lipase (Rhizomucor miehei PE=1 SV=2) (uniprot_sprot:sp|P19515|LIP_RHIMI)	genome
c46d_07-H04-M13R_c	MU55637	-	7.48058	6.99864	6.98308	6.55989	7.20567	6.94127	6.55169	7.02734	7.46529	7.11113	7.48651	7.38125	7.49548	7.14236	6.7036	7.7069	None	ICuGI
c46d_07-H06-M13R_c	MU55638	MELO3C008932	8.17529	7.80046	7.91448	7.79045	8.12743	8.37014	8.661	8.61247	8.28756	8.15664	8.43355	7.24866	7.61857	7.61251	8.81323	7.43126	Similar to Thioredoxin-like 3-1, chloroplastic (Arabidopsis thaliana) (uniprot_sprot:sp|Q9FG36|TRL31_ARATH)	genome
c46d_07-H07-M13R_c	MU55639	-	9.53535	9.01829	9.76658	9.53349	8.64402	9.72252	10.5751	10.3964	9.46611	10.6563	9.80399	9.94241	9.05976	9.14033	9.65021	8.94664	None	ICuGI
c46d_08-A07-M13R_c	MU55640	MELO3C015675	11.9222	11.9413	12.335	12.3064	12.3194	12.5361	13.1412	13.1631	12.097	12.6588	12.4087	12.5964	12.3054	12.2744	13.1117	13.3295	Similar to UPF0061 protein AZOSEA38000 (Aromatoleum aromaticum (strain EbN1)) (uniprot_sprot:sp|Q5NYD9|Y3800_AROAE)	genome
c46d_08-A09-M13R_c	MU50514	MELO3C009269	10.6452	11.0083	10.9292	10.8671	10.5794	10.088	10.9652	11.345	10.9924	11.8018	10.9564	11.1424	11.8411	11.5365	10.7337	10.8839	Similar to ADP-ribosylation factor GTPase-activating protein AGD7 (Arabidopsis thaliana) (uniprot_sprot:sp|O80925|AGD7_ARATH)	genome
c46d_08-A10-M13R_c		MELO3C016960	14.2927	14.2653	14.0329	14.1408	14.0879	13.8492	14.0523	13.7255	13.78	13.8229	14.1184	14.117	13.7982	13.7177	14.2153	14.0109	Similar to DNA-directed RNA polymerase II subunit RPB2 (Arabidopsis thaliana) (uniprot_sprot:sp|P38420|RPB2_ARATH)	genome
c46d_08-B03-M13R_c	MU55641	MELO3C008464	9.78136	10.4163	10.9117	11.7335	11.0938	11.4342	11.8518	12.3878	10.237	11.7101	11.9538	12.883	10.0885	10.8952	11.9384	11.7667	None	genome
c46d_08-B04-M13R_c	MU55642	-	5.95491	5.53331	5.88267	7.74925	5.74016	5.69519	6.08077	6.19194	5.85151	6.08359	5.79241	7.41469	5.30781	5.80498	6.92913	8.11769	None	ICuGI
c46d_08-B07-M13R_c	MU46331	MELO3C011573	12.335	12.5575	12.8738	13.0432	11.9989	12.6566	12.5004	12.6135	12.2562	12.6543	12.8379	13.072	12.3799	12.3446	12.6374	13.0902	Similar to Putative uncharacterized protein (Fragment) (Cucumis melo subsp. melo) (uniref90:UniRef90_E5GC80)	genome
c46d_08-B09-M13R_c	MU55643	MELO3C005163	12.3125	13.1617	13.2672	13.6363	13.3246	13.2936	13.4031	13.3015	13.3045	13.69	13.611	13.9197	12.3821	13.3902	13.4342	13.3907	Similar to Whole genome shotgun sequence of line PN40024, scaffold_10.assembly12x (Fragment) (Vitis vinifera) (uniref90:UniRef90_D7TAA7)	genome
c46d_08-C02-M13R_c	MU53667	MELO3C023003	8.12775	7.96749	8.70748	9.21986	6.35655	7.51776	8.04852	7.67657	8.43206	8.94385	9.32892	9.20706	7.60724	8.10404	7.85199	7.96592	Similar to Serine/threonine-protein kinase CBK1 (Pneumocystis carinii) (uniprot_sprot:sp|Q6TGC6|CBK1_PNECA)	genome
c46d_08-C04-M13R_c	MU55644	MELO3C017733	8.38361	8.27092	8.96149	9.23079	7.89204	8.16464	8.25349	8.5043	8.36357	9.26364	8.84008	9.53346	8.46038	8.59949	9.29504	9.30489	Similar to dCTP pyrophosphatase 1 (Homo sapiens) (uniprot_sprot:sp|Q9H773|DCTP1_HUMAN)	genome
c46d_08-C05-M13R_c	MU55645	MELO3C020814	12.6501	13.1221	13.274	13.093	12.6588	12.9449	12.9959	13.0862	12.7686	12.8654	13.1756	13.1248	12.6483	12.5892	13.2195	13.9508	Similar to E3 ubiquitin-protein ligase UPL3 (Arabidopsis thaliana) (uniprot_sprot:sp|Q6WWW4|UPL3_ARATH)	genome
c46d_08-C07-M13R_c	MU55646	MELO3C009130	11.8455	11.7277	12.0948	12.6345	12.3044	12.1274	12.0538	12.4235	12.2552	12.2185	12.6274	12.1926	11.8993	12.3505	12.2288	12.1568	Similar to Putative uncharacterized protein (Glycine max) (uniref90:UniRef90_C6T5J9)	genome
c46d_08-C08-M13R_c	MU47259	MELO3C023945	11.9139	12.1745	12.3488	12.6722	11.4667	11.6206	11.6708	11.9215	11.4755	11.4996	11.8739	12.0639	11.9293	12.0085	12.5105	12.4267	Similar to AP2-associated protein kinase 1 (Homo sapiens) (uniprot_sprot:sp|Q2M2I8|AAK1_HUMAN)	genome
c46d_08-C12-M13R_c	MU55647	MELO3C018679	12.8732	13.1949	13.4926	13.6541	12.7345	13.5841	13.4676	13.4539	12.6316	12.8955	13.4631	13.4575	12.7541	12.4958	13.7358	13.7132	Similar to CTV.22 (Citrus trifoliata) (uniref90:UniRef90_Q8H6Q7)	genome
c46d_08-D07-M13R_c	MU55648	MELO3C008610	10.852	10.8114	11.2126	11.4846	9.88373	11.0058	10.046	10.027	10.5835	10.5322	10.7693	10.9584	10.3038	10.2666	11.4912	11.15	Similar to Putative metallophosphoesterase At3g03305 (Arabidopsis thaliana) (uniprot_sprot:sp|Q0WVZ1|Y3330_ARATH)	genome
c46d_08-D10-M13R_c	MU55649	MELO3C018453	12.1073	12.2275	12.8352	13.3665	12.5151	13.7404	14.0059	13.9017	12.6046	12.4996	12.9355	12.697	12.2306	11.9986	14.0246	13.0176	Similar to Glycoprotein 3-alpha-L-fucosyltransferase A (Arabidopsis thaliana) (uniprot_sprot:sp|Q9LJK1|FUT11_ARATH)	genome
c46d_08-D11-M13R_c	MU55650	MELO3C009269	11.9567	12.4028	12.07	12.4599	11.9436	11.643	12.3069	13.0353	12.2511	12.6285	12.5382	12.2605	12.7141	12.5123	12.3835	12.1787	Similar to ADP-ribosylation factor GTPase-activating protein AGD7 (Arabidopsis thaliana) (uniprot_sprot:sp|O80925|AGD7_ARATH)	genome
c46d_08-E04-M13R_c	MU55652	MELO3C021571	7.55885	7.63799	7.27918	7.40653	6.78257	6.92276	6.81543	7.04464	7.44638	8.03429	7.82048	7.70011	7.68352	7.66629	7.89298	8.2024	Similar to Pentatricopeptide repeat-containing protein At5g40400 (Arabidopsis thaliana) (uniprot_sprot:sp|Q9FND8|PP409_ARATH)	genome
c46d_08-E09-M13R_c	MU55653	MELO3C007572	11.3617	11.588	13.0867	14.0977	12.6699	13.9464	14.0554	14.1329	11.9443	12.9192	13.6492	13.7865	11.3971	11.878	13.8312	13.4491	Similar to Floral homeotic protein APETALA 2 (Arabidopsis thaliana) (uniprot_sprot:sp|P47927|AP2_ARATH)	genome
c46d_08-E11-M13R_c	MU55654	MELO3C022980	7.73918	8.6931	8.33875	4.98467	9.02431	7.8539	6.95396	4.86031	9.16947	9.5322	8.15381	7.93495	7.54332	9.72859	5.14956	5.37773	Similar to Whole genome shotgun sequence of line PN40024, scaffold_49.assembly12x (Fragment) (Vitis vinifera) (uniref90:UniRef90_D7SZD0)	genome
c46d_08-F03-M13R_c	MU48786	MELO3C009558	11.0177	11.3994	11.7788	12.1215	10.9653	11.6095	11.3823	11.4143	10.6122	11.1809	11.8715	12.0443	10.6146	11.1767	11.62	11.1218	Similar to PREDICTED: hypothetical protein (Vitis vinifera) (uniref90:UniRef90_UPI0001983C59)	genome
c46d_08-F05-M13R_c	MU55655	-	7.41107	7.26921	8.05871	8.01209	6.30668	7.49458	8.45042	8.61909	8.79247	9.1165	9.61024	10.0561	6.85091	6.6794	8.31376	8.69952	None	ICuGI
c46d_08-F11-M13R_c	MU55657	MELO3C012443	8.75399	8.51299	8.46261	8.91872	7.94257	8.77148	8.7731	8.70216	8.93786	8.74171	8.84779	9.09654	7.89057	7.84295	8.17811	7.481	Similar to Mitochondrial import inner membrane translocase subunit TIM14 (Bos taurus) (uniprot_sprot:sp|Q3ZBN8|TIM14_BOVIN)	genome
c46d_08-G03-M13R_c	MU55658	MELO3C010480	12.0248	12.5121	12.3888	12.7789	13.0104	12.452	13.1249	13.5119	14.4103	14.2789	14.4765	14.3055	12.7064	12.5414	13.1857	12.4092	Similar to Small glutamine-rich tetratricopeptide repeat-containing protein beta (Rattus norvegicus) (uniprot_sprot:sp|Q80W98|SGTB_RAT)	genome
c46d_08-G06-M13R_c	MU55659	-	5.79228	7.11345	6.325	5.43468	5.32904	5.04627	5.45654	5.53263	5.45348	5.1922	6.31853	6.39946	6.47972	6.7738	7.21421	7.90681	None	ICuGI
c46d_08-G08-M13R_c	MU55660	MELO3C016073	12.3678	11.9038	12.5074	12.4902	11.7981	12.3494	12.1337	12.406	11.9762	12.2564	12.5154	12.6656	12.1176	12.1092	12.3231	12.738	Similar to Putative uncharacterized protein (Ricinus communis) (uniref90:UniRef90_B9S1Y8)	genome
c46d_08-H04-M13R_c	MU55661	MELO3C006500	12.0828	12.3969	12.4629	13.3425	11.9005	12.0702	12.1342	12.4144	12.3563	12.6307	12.8455	12.6985	12.4605	12.3572	13.6593	12.9818	Similar to Dymeclin (Mus musculus) (uniprot_sprot:sp|Q8CHY3|DYM_MOUSE)	genome
c46d_08-H07-M13R_c	MU45103	MELO3C000478	10.7316	10.7764	11.6017	11.8928	10.7543	11.1735	12.0007	12.1038	9.87735	9.73476	11.0484	11.1822	10.6251	11.5074	11.7038	12.0351	None	genome
c46d_08-H10-M13R_c	MU47875	MELO3C002923	14.0461	14.1352	14.0581	14.3424	14.571	14.1125	14.4038	14.5362	14.225	14.3837	14.2536	14.1603	14.1509	14.4265	14.1906	13.8308	Similar to Reticulon-like protein B22 (Arabidopsis thaliana) (uniprot_sprot:sp|Q8GWH5|RTNLT_ARATH)	genome
c46d_09-A01-M13R_c	MU55662	MELO3C001975	10.5523	10.7614	11.2238	11.5559	10.5317	11.0867	11.2723	11.1753	10.8266	10.8386	11.5755	11.4507	10.5566	10.7492	11.6625	12.4238	Similar to Activating signal cointegrator 1 (Mus musculus) (uniprot_sprot:sp|Q9QXN3|TRIP4_MOUSE)	genome
c46d_09-A09-M13R_c	MU55663	MELO3C004761	5.90944	6.44445	7.48002	6.76539	6.10409	7.29533	7.43764	7.56526	5.60466	6.73384	6.74884	6.80839	5.46565	6.06046	6.41847	6.60444	Similar to CBS domain-containing protein CBSX1, chloroplastic (Arabidopsis thaliana) (uniprot_sprot:sp|O23193|CBSX1_ARATH)	genome
c46d_09-A10-M13R_c	MU55664	MELO3C024688	13.6402	13.8035	13.7204	13.1943	13.9226	13.3717	13.4272	13.4193	13.5609	13.9729	13.9914	14.2045	13.4751	13.7018	13.1571	14.1739	Similar to PREDICTED: hypothetical protein (Vitis vinifera) (uniref90:UniRef90_UPI00015C9211)	genome
c46d_09-B01-M13R_c	MU55665	MELO3C008018	7.94742	8.06056	8.63375	8.60827	8.40906	8.91621	9.1574	9.17154	7.72814	7.92273	8.37352	7.82697	8.12216	8.66592	8.0357	8.18206	Similar to Putative uncharacterized protein (Medicago truncatula) (uniref90:UniRef90_B7FIP8)	genome
c46d_09-C02-M13R_c	MU49738	MELO3C011284	11.6087	12.1543	12.2943	11.4467	11.6347	11.9129	12.6767	12.0317	11.7725	12.1429	12.0172	12.0895	12.1173	12.1772	11.7355	11.7599	Similar to Aspartate aminotransferase, chloroplastic (Arabidopsis thaliana) (uniprot_sprot:sp|P46248|AAT5_ARATH)	genome
c46d_09-D06-M13R_c	MU48685	MELO3C005777	12.2504	12.5505	12.3083	11.6849	12.1741	11.874	12.8373	12.5639	8.51625	10.0524	9.54432	8.75789	9.53185	9.61051	9.91111	8.72404	Similar to Serine/threonine-protein kinase WNK8 (Arabidopsis thaliana) (uniprot_sprot:sp|Q944Q0|WNK8_ARATH)	genome
c46d_09-D08-M13R_c	MU55666	MELO3C013705	10.0042	9.9578	9.87698	9.99	9.79192	9.74175	10.1578	10.3961	9.28948	9.77469	9.97522	9.78007	10.1956	9.80927	10.6166	10.6547	Similar to Serine/threonine-protein phosphatase 7 (Arabidopsis thaliana) (uniprot_sprot:sp|Q9FN02|PPP7_ARATH)	genome
c46d_09-D11-M13R_c		-	6.40326	6.62083	7.38609	8.39115	8.20918	8.20137	9.0822	8.32718	6.65742	7.42541	9.24068	8.96188	7.10191	7.53697	8.49234	8.33522	None	melogen
c46d_09-F02-M13R_c	MU46171	MELO3C004022	11.133	10.5003	10.1695	10.6195	10.207	10.0921	10.3612	10.8313	10.6194	10.0013	9.614	9.82967	11.0418	10.5255	9.82338	10.966	Similar to Whole genome shotgun sequence of line PN40024, scaffold_52.assembly12x (Fragment) (rosids) (uniref90:UniRef90_D7SQA6)	genome
c46d_09-F07-M13R_c	MU55667	MELO3C018009	5.22077	5.64581	8.83899	7.67024	6.77281	11.4133	12.195	10.2752	5.72258	8.324	10.5211	10.5793	5.50936	5.95993	6.1366	6.01192	None	genome
c46d_09-F11-M13R_c	MU55668	MELO3C025528	10.6101	12.1296	12.299	11.541	12.0515	11.2283	11.7186	11.3907	11.3333	11.9917	12.39	12.1448	10.7022	11.8465	12.0821	12.6065	None	genome
c46d_09-G01-M13R_c		-	8.3925	9.96674	8.25857	8.67968	8.69994	8.16885	8.72026	8.75269	9.17598	8.62591	8.16864	8.49634	8.51698	9.10771	8.83537	9.21495	None	melogen
c46d_09-G04-M13R_c	MU55669	MELO3C012300	6.55592	6.03262	7.28581	9.30237	6.62839	6.90992	6.16716	7.22688	5.6785	7.05936	7.88494	7.45522	6.09358	5.80369	9.35465	8.73071	Similar to Predicted protein (Populus trichocarpa) (uniref90:UniRef90_B9HW92)	genome
c46d_09-G08-M13R_c	MU55670	MELO3C003217	13.0486	12.6904	12.0814	12.2451	12.6153	12.2615	12.3505	11.8973	13.1292	12.5547	12.5918	12.3001	13.2928	12.7166	11.6515	11.886	Similar to Predicted protein (Populus trichocarpa) (uniref90:UniRef90_B9HCH8)	genome
c46d_09-G11-M13R_c	MU53890	MELO3C012300	11.3324	11.5721	12.0646	13.1216	12.2767	11.8367	11.7342	11.99	11.5965	12.2739	13.0917	13.0391	11.3498	11.4273	13.2146	12.7369	Similar to Predicted protein (Populus trichocarpa) (uniref90:UniRef90_B9HW92)	genome
c46d_10-A06-M13R_c	MU55671	MELO3C015750	11.4257	11.7182	12.2649	12.909	10.8927	12.2762	12.1506	12.3491	11.8077	11.8785	12.4852	12.6977	11.581	11.5789	14.9658	13.3532	Similar to Predicted protein (Fragment) (Populus trichocarpa) (uniref90:UniRef90_B9H8I8)	genome
c46d_10-B08-M13R_c	MU45240	MELO3C014099	13.9263	14.0893	13.7394	13.964	10.5704	12.1043	10.9051	11.3194	13.096	13.1562	12.6704	12.2651	12.8239	13.3414	14.0163	15.1592	Similar to Putative uncharacterized protein (Ricinus communis) (uniref90:UniRef90_B9S9U6)	genome
c46d_10-B09-M13R_c	MU55672	MELO3C026495	5.82018	5.92862	9.65447	13.0202	6.93369	8.70538	9.54863	9.32515	6.58832	5.61184	9.59748	12.5588	5.87423	6.21013	8.40522	9.87691	Similar to Cytochrome P450 82A4 (Glycine max) (uniprot_sprot:sp|O49859|C82A4_SOYBN)	genome
c46d_10-B12-M13R_c	MU55673	-	5.65912	5.53511	5.37273	5.83172	5.03698	5.05754	5.06385	5.30752	5.01688	5.38518	5.81795	5.91968	5.59777	5.60151	6.82572	6.92878	None	ICuGI
c46d_10-C01-M13R_c	MU55674	MELO3C024360	12.5873	12.4939	12.8414	12.5487	12.6726	12.3927	12.5674	12.6606	12.696	13.2658	12.8979	12.6711	13.0409	12.9798	12.9772	12.999	Similar to PREDICTED: hypothetical protein (Vitis vinifera) (uniref90:UniRef90_UPI0001983DAE)	genome
c46d_10-C03-M13R_c	MU55675	-	11.8316	12.1823	11.3247	10.8543	11.6303	10.9986	10.0809	10.4215	11.3899	12.1337	11.0402	10.6306	11.4554	11.6627	10.6039	10.213	None	ICuGI
c46d_10-C04-M13R_c	MU55676	MELO3C007238	9.86918	9.69242	10.1627	9.70615	9.58538	9.46147	10.0941	10.0364	9.94785	10.2666	10.0196	10.0022	9.94578	9.47607	9.59983	10.6127	Similar to Predicted protein (Populus trichocarpa) (uniref90:UniRef90_B9H2M6)	genome
c46d_10-C07-M13R_c	MU55677	-	11.5378	11.4244	11.5286	11.1961	10.9524	11.5057	10.9053	10.1769	11.8004	10.6901	11.0787	11.1214	10.7869	11.2548	9.68122	8.41753	None	ICuGI
c46d_10-C08-M13R_c	MU55678	MELO3C018638	7.89866	8.47087	8.67349	8.69324	6.96377	8.80919	8.49468	8.38382	7.3686	8.18678	9.3457	9.41211	7.9493	7.68768	8.07712	8.65425	Similar to Whole genome shotgun sequence of line PN40024, scaffold_99.assembly12x (Fragment) (Vitis vinifera) (uniref90:UniRef90_D7TR60)	genome
c46d_10-C09-M13R_c	MU55679	MELO3C021024	11.6528	11.9362	12.1734	11.6286	11.6336	11.7305	12.3359	12.7192	12.2602	12.2564	12.2547	12.629	11.6269	11.8167	11.5288	12.1845	Similar to PREDICTED: hypothetical protein (Vitis vinifera) (uniref90:UniRef90_UPI00019834F0)	genome
c46d_10-D02-M13R_c	MU48383	MELO3C007686	12.0424	12.3509	12.4105	12.1333	12.6972	11.9067	12.9491	12.8824	12.2629	12.6788	12.996	13.2146	12.7752	12.8112	12.5333	12.7313	Similar to Predicted protein (Populus trichocarpa) (uniref90:UniRef90_B9H6Q5)	genome
c46d_10-D07-M13R_c	MU55680	MELO3C022267	14.0132	14.0138	14.0333	13.8494	14.2825	14.0209	14.1742	14.2988	13.8769	14.1685	14.0807	14.2477	13.8124	13.9672	13.841	14.1633	Similar to Putative uncharacterized protein (Cucumis melo subsp. melo) (uniref90:UniRef90_E5GCN1)	genome
c46d_10-D11-M13R_c	MU52850	MELO3C011105	7.98668	8.3488	8.53853	7.93399	8.29748	8.34835	8.37532	8.35069	8.16941	9.14052	8.24776	8.54009	7.77898	8.11661	6.83209	8.27284	Similar to Predicted protein (Populus trichocarpa) (uniref90:UniRef90_B9GV28)	genome
c46d_10-F05-M13R_c	MU53054	MELO3C026741	12.2154	12.7549	12.4462	11.3991	13.9464	13.3632	13.0597	12.975	13.8454	13.7308	13.8996	13.9822	12.8326	13.3183	8.40228	10.2842	Similar to CBL-interacting serine/threonine-protein kinase 25 (Arabidopsis thaliana) (uniprot_sprot:sp|Q8W1D5|CIPKP_ARATH)	genome
c46d_10-F08-M13R_c	MU52501	MELO3C023649	11.6229	11.5131	11.493	11.2622	11.4699	11.131	10.9671	10.9447	11.5595	11.4155	11.1806	11.3203	11.4268	11.5226	11.2481	10.1194	Similar to PREDICTED: hypothetical protein (Vitis vinifera) (uniref90:UniRef90_UPI0001985657)	genome
c46d_10-F12-M13R_c	MU55681	MELO3C004318	12.2292	11.945	11.1418	11.5347	11.6783	10.974	10.7389	10.6389	11.4383	11.0923	10.9305	11.5219	11.7635	11.2049	10.6773	9.93628	None	genome
c46d_10-G03-M13R_c	MU55682	MELO3C007883	11.835	12.2365	11.6508	12.1256	12.3857	11.6121	11.0026	11.2742	11.6836	12.2842	11.7677	11.7646	12.2959	12.4086	11.6619	13.1108	Similar to Zinc finger CCCH domain-containing protein 30 (Oryza sativa subsp. japonica) (uniprot_sprot:sp|Q7XM16|C3H30_ORYSJ)	genome
c46d_10-H04-M13R_c	MU55684	MELO3C023850	5.80786	5.96021	7.03203	6.60155	5.39293	5.97508	6.04106	6.15636	6.20931	7.51629	7.16676	7.71753	6.46054	6.91652	7.63999	7.20892	Similar to Dolichyl-phosphate beta-glucosyltransferase (Homo sapiens) (uniprot_sprot:sp|Q9Y673|ALG5_HUMAN)	genome
c46d_10-H10-M13R_c	MU51989	MELO3C005880	6.25832	5.29887	5.5795	4.92063	5.974	5.46639	5.19083	5.39462	5.619	5.6994	5.19585	6.06907	6.02363	5.06522	5.69246	6.3077	None	genome
c46d_11-A01-M13R_c	MU46714	MELO3C011422	12.0937	11.7635	11.8083	12.0575	11.7334	11.6222	11.6388	11.3508	12.3881	11.7548	11.9574	12.0479	12.254	11.8836	12.2503	12.2584	Similar to Pentatricopeptide repeat-containing protein At1g26460, mitochondrial (Arabidopsis thaliana) (uniprot_sprot:sp|Q9FZD1|PPR58_ARATH)	genome
c46d_11-A02-M13R_c	MU55686	MELO3C008079	6.36997	6.14687	5.58774	4.56852	6.24052	6.40882	6.15098	6.34502	5.82919	7.55535	6.79412	6.94609	6.44719	5.76615	5.05241	7.19049	Similar to Whole genome shotgun sequence of line PN40024, scaffold_82.assembly12x (Fragment) (Vitis vinifera) (uniref90:UniRef90_D7TLI8)	genome
c46d_11-A04-M13R_c	MU54360	MELO3C024964	9.26235	9.31344	10.6016	11.7319	8.29483	10.3753	11.5285	12.1776	8.95317	10.9087	11.4342	10.2147	8.40427	8.84787	12.4187	11.9697	Similar to E3 ubiquitin protein ligase RIE1 (Arabidopsis thaliana) (uniprot_sprot:sp|Q8GUU2|RIE1_ARATH)	genome
c46d_11-A08-M13R_c		MELO3C003778	9.1502	8.86256	7.29069	8.20367	6.90596	7.97756	6.87054	7.47027	8.49043	8.89534	7.53084	9.95541	10.1236	9.54082	8.47967	8.89839	Similar to Floral homeotic protein DEFICIENS (Antirrhinum majus) (uniprot_sprot:sp|P23706|DEFA_ANTMA)	genome
c46d_11-B01-M13R_c	MU55687	MELO3C008672	11.671	11.3962	9.51399	5.12125	12.1682	11.2176	9.00988	6.6083	11.7981	10.8699	10.2069	7.45772	11.0625	10.5751	5.66121	5.36692	Similar to Indole-3-acetic acid-amido synthetase GH3.5 (Arabidopsis thaliana) (uniprot_sprot:sp|O81829|GH35_ARATH)	genome
c46d_11-B06-M13R_c	MU50472	MELO3C012471	7.17036	6.6977	7.16686	7.37041	7.30344	7.12102	7.57823	7.59999	7.17693	6.99796	7.55335	7.31995	6.4278	7.39947	7.84889	7.884	Similar to Probable peptide/nitrate transporter At3g54450 (Arabidopsis thaliana) (uniprot_sprot:sp|Q9M1I2|PTR46_ARATH)	genome
c46d_11-B10-M13R_c		MELO3C009392	8.44551	8.14958	8.42605	8.43261	8.82894	8.28729	9.19785	9.4676	8.70841	9.10341	8.98635	9.11301	8.5262	8.78725	8.52384	9.10978	Similar to F-box protein CPR30 (Arabidopsis thaliana) (uniprot_sprot:sp|Q9SU30|CPR30_ARATH)	genome
c46d_11-B11-M13R_c	MU43355	MELO3C006526	12.4984	12.3849	12.6007	12.5987	12.2462	12.4378	12.3753	12.2665	12.7347	12.8501	12.5862	12.5352	12.5161	12.4278	12.7868	12.2559	Similar to Predicted protein (Populus trichocarpa) (uniref90:UniRef90_B9HJZ2)	genome
c46d_11-B12-M13R_c	MU46205	MELO3C003020	11.5943	11.4852	11.21	11.3652	11.4608	11.3958	11.2039	11.3449	11.3111	11.385	11.4388	11.2275	11.0729	11.1787	11.2437	10.9258	None	genome
c46d_11-C01-M13R_c	MU55688	MELO3C012076	9.02644	9.56269	9.60573	9.76806	9.48784	9.83133	8.81985	8.88232	9.86826	9.54113	9.66679	9.48141	9.8598	10.1447	10.6	9.47661	Similar to Solute carrier family 35 member B1 (Dictyostelium discoideum) (uniprot_sprot:sp|Q54I86|S35B1_DICDI)	genome
c46d_11-D02-M13R_c	MU45041	MELO3C024294	8.07425	8.02782	8.21172	8.26517	7.97411	8.10035	8.62252	9.14974	8.19276	8.61978	8.81136	9.38483	8.66682	8.55805	8.89289	9.1162	Similar to Whole genome shotgun sequence of line PN40024, scaffold_18.assembly12x (Fragment) (Vitis vinifera) (uniref90:UniRef90_D7T457)	genome
c46d_11-D03-M13R_c	MU48207	MELO3C008563	10.6008	10.2605	10.7169	11.3706	10.3658	11.1449	10.809	10.9514	10.3006	9.85089	11.0293	10.8246	10.0389	10.0505	10.9007	10.926	Similar to Putative RNA-binding protein Luc7-like 1 (Homo sapiens) (uniprot_sprot:sp|Q9NQ29|LUC7L_HUMAN)	genome
c46d_11-D04-M13R_c	MU46214	MELO3C005305	5.5605	5.63186	6.5087	8.17353	6.34576	6.16966	6.44358	6.54498	6.05854	5.23815	7.04583	7.3335	5.1602	5.5351	8.18211	7.37311	Similar to 10 kDa chaperonin (Arabidopsis thaliana) (uniprot_sprot:sp|P34893|CH10_ARATH)	genome
c46d_11-D05-M13R_c	MU55690	-	7.54284	6.75285	5.57022	4.70794	4.92051	4.64927	4.46715	4.69454	5.00155	7.03489	6.35347	5.31809	5.27904	8.30025	5.08901	4.96871	None	ICuGI
c46d_11-D07-M13R_c	MU54105	MELO3C009499	8.95118	8.94559	9.43797	10.075	9.06584	9.02969	8.1419	8.36869	8.9658	9.09809	9.06904	9.02444	8.7759	8.99009	9.62132	9.74701	Similar to Whole genome shotgun sequence of line PN40024, scaffold_7.assembly12x (Fragment) (Vitis vinifera) (uniref90:UniRef90_D7TH27)	genome
c46d_11-F02-M13R_c	MU53638	MELO3C020500	13.2366	13.6345	13.7061	13.6487	13.0041	13.3609	13.4983	13.4013	13.1739	13.0066	13.4786	13.4255	13.0419	13.027	13.8213	13.672	Similar to Whole genome shotgun sequence of line PN40024, scaffold_4.assembly12x (Fragment) (Vitis vinifera) (uniref90:UniRef90_D7SJM2)	genome
c46d_11-F08-M13R_c	MU55692	MELO3C007958	10.3095	10.7808	11.6689	10.1946	10.3226	11.551	12.0881	12.1872	9.02595	9.92251	10.1376	10.1698	9.23945	9.34748	9.47624	9.66195	Similar to Predicted protein (Populus trichocarpa) (uniref90:UniRef90_B9H695)	genome
c46d_11-F12-M13R_c	MU55693	MELO3C019464	12.8881	13.0083	13.8262	13.128	12.784	12.7962	12.7648	13.1753	12.8742	13.6716	13.2524	13.6542	12.9157	12.7805	12.493	13.5521	Similar to Probable importin subunit beta-4 (Schizosaccharomyces pombe) (uniprot_sprot:sp|O60100|IMB4_SCHPO)	genome
c46d_11-G01-M13R_c	MU55694	MELO3C010171	7.11476	8.50895	8.08211	7.57731	6.21412	10.6756	10.6009	9.27951	6.20422	6.48525	8.64479	8.01201	5.56642	6.34004	7.01917	5.72158	Similar to Glutamate receptor 2.7 (Arabidopsis thaliana) (uniprot_sprot:sp|Q8LGN0|GLR27_ARATH)	genome
c46d_11-G02-M13R_c	MU55695	MELO3C026534	10.6599	10.9502	10.5494	10.8422	10.5738	9.8706	10.7161	10.6826	10.6391	10.8826	10.5008	10.9133	11.3003	11.0113	11.5872	11.6497	Similar to Cystathionine beta-lyase, chloroplastic (Arabidopsis thaliana) (uniprot_sprot:sp|P53780|METC_ARATH)	genome
c46d_11-G06-M13R_c	MU55696	-	4.95142	5.04582	5.15889	5.17601	5.62213	5.52949	5.82284	6.20754	5.20777	6.01023	6.37666	6.18667	5.23479	5.22854	5.52762	5.33385	None	ICuGI
c46d_11-G09-M13R_c	MU45045	MELO3C021762	11.9972	11.7515	11.9208	12.3587	12.2139	11.1729	11.3785	11.7339	12.3529	12.1994	11.7849	11.3985	11.8862	12.0381	12.1299	12.1628	None	genome
c46d_11-G11-M13R_c	MU53675	MELO3C006479	14.0273	13.9771	14.178	14.6148	14.0246	14.0426	13.7622	14.0882	13.7729	14.1597	14.2408	14.2884	13.7125	13.7426	14.2458	14.409	Similar to Putative uncharacterized protein (Ricinus communis) (uniref90:UniRef90_B9RTF8)	genome
c46d_11-G12-M13R_c	MU48778	MELO3C005235	14.3196	14.52	14.5157	14.3681	13.7902	14.2695	14.2507	14.1751	14.268	14.0352	14.1186	13.8477	14.595	14.1808	14.0246	13.8619	Similar to Putative phagocytic receptor 1b (Dictyostelium discoideum) (uniprot_sprot:sp|Q54ZW0|PHG1B_DICDI)	genome
c46d_11-H04-M13R_c		MELO3C021082	10.8445	11.226	11.8019	11.9363	11.5135	11.4116	11.6963	11.7123	11.2052	11.6062	11.7706	11.5745	11.2215	11.2966	11.9032	12.2078	Similar to Predicted protein (Populus trichocarpa) (uniref90:UniRef90_B9GQL5)	genome
c46d_11-H07-M13R_c	MU55697	MELO3C022646	8.19837	8.84844	8.50245	9.11154	9.39027	9.38973	9.31028	9.7912	8.85121	9.3121	9.54596	9.8593	8.3443	8.65556	9.3982	9.36963	None	genome
c46d_11-H09-M13R_c		-	10.3626	10.0163	10.1256	11.6523	10.872	11.1636	12.038	11.5267	10.6699	9.79977	11.6461	11.2711	10.224	9.68478	11.7136	11.1989	None	melogen
c46d_11-H10-M13R_c		MELO3C019711	10.6261	10.7777	11.1093	12.2721	11.0037	11.5575	12.122	11.8679	10.6691	10.3329	11.9247	11.607	10.5682	10.4881	12.4573	12.231	Similar to Citrate synthase, glyoxysomal (Cucurbita maxima PE=1 SV=1) (uniprot_sprot:sp|P49299|CYSZ_CUCMA)	genome
c46d_11-H12-M13R_c	MU55698	MELO3C008717	11.1802	10.5516	11.1446	11.6538	10.6548	10.9894	11.0531	10.9945	10.9259	10.5275	10.2187	10.1623	11.276	10.836	12.5878	12.0228	Similar to Isopentenyl-diphosphate Delta-isomerase II (Camptotheca acuminata) (uniprot_sprot:sp|O48965|IDI2_CAMAC)	genome
c46d_12-A06-M13R_c	MU55699	MELO3C024339	9.9309	9.6243	10.0307	10.8126	7.92441	7.53347	7.81814	7.77483	7.07256	6.91846	7.17835	7.90658	9.32295	9.16894	9.27739	10.0632	Similar to PREDICTED: hypothetical protein (Vitis vinifera) (uniref90:UniRef90_UPI0001983F33)	genome
c46d_12-A10-M13R_c	MU43238	MELO3C025526	8.74972	8.07127	9.9678	11.2544	8.31024	10.3822	10.6351	10.4686	9.05009	10.5442	11.1988	12.6629	8.86954	9.39135	12.4641	11.211	Similar to Predicted protein (Populus trichocarpa) (uniref90:UniRef90_B9HCD0)	genome
c46d_12-B01-M13R_c	MU55700	MELO3C020376	13.0757	13.3401	13.3998	13.4537	13.6167	13.4508	13.1504	13.0337	13.5133	13.5616	13.4016	13.6712	12.8944	13.3594	13.1578	13.164	Similar to Protein SCAI (Homo sapiens) (uniprot_sprot:sp|Q8N9R8|SCAI_HUMAN)	genome
c46d_12-B05-M13R_c	MU55701	-	5.01263	4.98801	5.42554	7.70352	5.22834	8.56961	11.3787	12.4501	4.89561	6.96435	7.54747	6.42948	4.57441	5.05034	12.1231	12.0707	None	ICuGI
c46d_12-B09-M13R_c	MU55702	MELO3C012839	12.0264	12.1644	11.9549	11.257	12.0351	10.9201	10.7304	11.2951	12.0697	12.398	12.4019	12.5883	12.2299	11.8907	11.3826	11.9634	Similar to Auxin-responsive protein IAA11 (Arabidopsis thaliana) (uniprot_sprot:sp|Q38829|IAA11_ARATH)	genome
c46d_12-C06-M13R_c	MU55704	MELO3C023206	5.88211	6.16584	6.62904	6.61332	5.43761	6.40282	6.62887	6.57786	5.06969	5.97035	7.0563	6.64186	6.26262	5.94977	7.01956	6.8266	Similar to Vesicle transport protein SFT2B (Homo sapiens) (uniprot_sprot:sp|O95562|SFT2B_HUMAN)	genome
c46d_12-C11-M13R_c	MU55705	-	4.87453	4.97355	5.2079	5.16398	4.62695	4.86569	4.90711	4.96385	5.34092	5.29486	5.54412	5.31093	5.04273	5.3265	5.48755	5.46255	PREDICTED: similar to Os02g0583300 [Vitis vinifera]	ICuGI
c46d_12-D10-M13R_c	MU55706	-	7.6205	7.23384	7.73899	7.58758	6.00779	6.90534	7.43635	8.22345	5.86379	6.41854	6.76781	7.68739	6.80683	6.65025	8.24643	9.22951	None	ICuGI
c46d_12-D12-M13R_c		MELO3C010154	8.06101	7.94539	8.91663	9.35248	9.23596	8.86685	9.8396	9.77046	8.43524	8.82275	9.2997	9.9697	8.34111	7.90317	9.01141	10.1535	Similar to Probable dimethyladenosine transferase (Mus musculus) (uniprot_sprot:sp|Q9D0D4|DIMT1_MOUSE)	genome
c46d_12-E02-M13R_c	MU43239	MELO3C015238	13.8334	14.0277	13.9436	14.2075	13.8764	13.9274	14.5034	14.6117	13.9053	13.9994	14.6536	14.2979	8.78969	10.7894	12.5292	9.19179	Similar to Cold-induced plasma membrane protein (Musa ABB Group) (uniref90:UniRef90_B1PSN4)	genome
c46d_12-E03-M13R_c	MU55707	MELO3C026400	12.1072	12.6218	13.0604	13.3513	12.7743	13.0382	13.17	13.4281	12.8181	13.2875	12.9459	13.0343	12.8182	13.0251	13.4727	13.7225	Similar to Whole genome shotgun sequence of line PN40024, scaffold_2.assembly12x (Fragment) (Vitis vinifera) (uniref90:UniRef90_D7TZI1)	genome
c46d_12-E04-M13R_c	MU55708	MELO3C005475	11.3073	11.3227	11.5133	11.3882	11.3658	11.1805	11.4753	11.311	11.1661	11.3394	11.5318	11.6582	10.9363	11.2027	11.6717	11.4506	Similar to Putative uncharacterized protein (Cucumis melo subsp. melo) (uniref90:UniRef90_E5GCU4)	genome
c46d_12-E07-M13R_c	MU54175	MELO3C008320	11.5453	11.6232	11.8066	11.9836	11.7269	11.5713	11.7447	11.8184	12.0415	12.1731	11.8924	11.8109	11.8485	12.0842	12.0316	11.8373	Similar to Whole genome shotgun sequence of line PN40024, scaffold_31.assembly12x (Fragment) (Vitis vinifera) (uniref90:UniRef90_D7SWK8)	genome
c46d_12-E08-M13R_c	MU55709	-	9.69707	10.276	10.452	9.06309	10.9168	9.51617	8.32294	8.14445	10.3051	10.8731	11.2906	11.0003	9.86534	10.9213	8.7001	9.34828	None	ICuGI
c46d_12-F01-M13R_c	MU55711	MELO3C018427	12.0592	12.1566	12.2389	11.4457	12.4043	11.7775	11.7733	11.9687	12.5219	12.4115	11.7518	11.5939	12.8258	12.2797	12.2521	12.725	Similar to Whole genome shotgun sequence of line PN40024, scaffold_63.assembly12x (Fragment) (Vitis vinifera) (uniref90:UniRef90_D7TPP5)	genome
c46d_12-F02-M13R_c	MU55712	MELO3C020432	4.57596	4.67891	4.62646	4.34181	4.50503	4.38538	4.43094	4.44702	4.64944	4.86469	4.77929	4.63841	4.84063	4.58298	4.64134	5.37514	Similar to Adenosylhomocysteinase (Petroselinum crispum) (uniprot_sprot:sp|Q01781|SAHH_PETCR)	genome
c46d_12-F05-M13R_c	MU55713	-	5.11589	4.93822	5.40291	4.95339	4.7146	5.11738	5.35145	5.55023	4.80055	5.23391	5.21819	5.26834	5.13061	4.941	4.73186	5.1508	None	ICuGI
c46d_12-F11-M13R_c		-	4.46319	4.84412	4.79895	4.88017	4.47587	4.69253	4.76397	4.80682	4.79845	5.44276	4.79966	4.61163	4.88226	4.67277	4.83601	4.92219	None	melogen
c46d_12-G01-M13R_c	MU54310	MELO3C015773	9.72896	9.58022	9.84478	10.0524	9.96506	9.63948	10.4796	10.0686	9.73469	9.80764	10.1597	10.0627	9.5644	9.8207	9.89755	10.2599	Similar to Uncharacterized HIT-like protein Rv1262c/MT1300 (Mycobacterium tuberculosis) (uniprot_sprot:sp|Q11066|YHI2_MYCTU)	genome
c46d_12-G02-M13R_c	MU45300	MELO3C017276	12.2438	11.805	12.3048	12.5804	11.9116	12.3326	11.9342	12.0761	12.0688	12.0604	12.0919	11.9588	11.4979	11.5637	12.0597	11.8674	Similar to Protein Dr1 homolog (Arabidopsis thaliana) (uniprot_sprot:sp|P49592|NC2B_ARATH)	genome
c46d_12-G08-M13R_c	MU46864	MELO3C006296	10.5817	10.3228	10.4942	10.8105	10.2785	10.962	11.6375	11.3255	10.3871	10.9105	10.6019	10.6112	10.3557	10.5042	12.0996	10.8804	Similar to Whole genome shotgun sequence of line PN40024, scaffold_18.assembly12x (Fragment) (Vitis vinifera) (uniref90:UniRef90_D7T458)	genome
c46d_12-H01-M13R_c	MU55714	MELO3C007103	7.09797	7.54914	7.3446	7.59262	7.51666	7.68138	7.50859	7.37067	7.20944	7.44048	7.37088	7.31256	7.22287	7.04362	8.11086	8.53975	Similar to Whole genome shotgun sequence of line PN40024, scaffold_3.assembly12x (Fragment) (Vitis vinifera) (uniref90:UniRef90_D7TKC9)	genome
c46d_12-H03-M13R_c	MU55715	MELO3C011984	11.8507	12.1327	10.742	9.72079	12.8762	12.5702	11.8917	12.2388	12.0533	12.3953	11.5933	11.2817	12.048	11.7805	9.74461	9.9177	Similar to Polygalacturonase (Cucumis melo subsp. melo) (uniref90:UniRef90_E5GBI5)	genome
c46d_12-H07-M13R_c	MU55716	MELO3C018608	13.1009	13.1858	13.6083	13.4968	12.7465	13.3693	13.7909	13.5576	12.9272	13.2552	13.2114	13.326	12.9504	12.9851	13.8542	14.0962	Similar to Protein EXECUTER 1, chloroplastic (Arabidopsis thaliana) (uniprot_sprot:sp|Q93YW0|EXEC1_ARATH)	genome
c46d_13-A09-M13R_c	MU55717	MELO3C011331	9.89466	10.2356	10.4601	10.2848	8.98457	9.04608	9.53851	9.94168	9.834	10.1306	10.2052	10.0645	9.64254	9.64891	11.0091	11.6345	Similar to Pentatricopeptide repeat-containing protein At2g33680 (Arabidopsis thaliana) (uniprot_sprot:sp|P93005|PP181_ARATH)	genome
c46d_13-B01-M13R_c	MU55718	MELO3C019925	4.67431	4.96942	4.9498	4.64211	4.78835	4.65111	4.37398	4.5327	4.73011	5.0582	4.98453	4.87051	5.10921	4.71388	5.57323	5.45468	Similar to ABSCISIC ACID-INSENSITIVE 5-like protein 2 (Arabidopsis thaliana) (uniprot_sprot:sp|Q9LES3|AI5L2_ARATH)	genome
c46d_13-B02-M13R_c	MU49364	MELO3C008099	12.406	12.9143	13.2435	12.954	13.1965	12.8654	13.1355	13.3604	13.3056	13.9127	13.644	14.0728	12.6354	12.7561	12.8705	13.4665	Similar to Eukaryotic translation initiation factor 2D (Pongo abelii) (uniprot_sprot:sp|Q5RA63|EIF2D_PONAB)	genome
c46d_13-B03-M13R_c	MU55719	MELO3C009600	10.5437	10.4305	10.8881	11.2664	4.87795	5.07311	4.88512	4.89341	10.322	11.1187	11.2501	11.2275	10.6378	10.7059	11.2124	10.6413	Similar to 60S ribosomal protein L21-1 (Arabidopsis thaliana) (uniprot_sprot:sp|Q43291|RL211_ARATH)	genome
c46d_13-B06-M13R_c	MU47746	MELO3C015563	10.5705	10.6907	10.7506	11.0817	10.5982	10.9487	10.7829	10.8484	10.5599	10.9978	11.011	10.8314	10.2376	10.5893	11.1708	11.2149	Similar to TATA-box-binding protein (Glycine max) (uniprot_sprot:sp|Q42808|TBP_SOYBN)	genome
c46d_13-B07-M13R_c	MU55720	MELO3C011085	13.3042	13.1964	13.3434	12.8878	13.8497	12.99	12.8871	12.622	13.7327	13.6488	13.9676	13.9785	13.6188	13.9016	13.4833	13.2058	Similar to Argininosuccinate lyase (Desulfotalea psychrophila) (uniprot_sprot:sp|Q6AR60|ARLY_DESPS)	genome
c46d_13-B12-M13R_c	MU55721	MELO3C007465	9.47991	9.92063	9.81121	9.93547	10.8204	9.97657	10.4963	10.2963	10.5188	10.474	9.98257	10.2146	10.2267	10.1655	10.3122	10.331	Similar to PREDICTED: hypothetical protein (Vitis vinifera) (uniref90:UniRef90_UPI00019839DA)	genome
c46d_13-C05-M13R_c	MU55722	MELO3C021616	11.4394	12.5036	13.3538	13.5845	11.8281	13.9889	14.5913	14.6355	13.1527	14.7379	14.3233	13.8434	12.6466	13.5507	12.9547	12.8163	Similar to Putative uncharacterized protein (Vitis vinifera) (uniref90:UniRef90_A5BGF1)	genome
c46d_13-C08-M13R_c	MU55723	MELO3C019871	4.44847	4.44741	5.10258	6.017	4.75951	4.89456	5.32915	4.39631	4.15685	5.60988	5.68685	5.29468	4.41243	5.0239	7.7688	6.05514	Similar to Probable phytol kinase 1, chloroplastic (Glycine max PE=2 SV=1) (uniprot_sprot:sp|Q2N2K1|PHYK1_SOYBN)	genome
c46d_13-D07-M13R_c	MU55724	MELO3C024180	12.324	12.3138	12.6911	12.6919	12.2005	11.9036	11.9993	12.3215	12.4142	12.7971	12.4643	12.9242	12.752	12.4272	12.9478	13.2832	Similar to PREDICTED: hypothetical protein (Vitis vinifera) (uniref90:UniRef90_UPI00019846A6)	genome
c46d_13-D12-M13R_c	MU55725	-	9.26211	9.13507	9.45676	9.47661	9.37894	9.3555	9.56338	9.19499	9.32702	9.08448	9.18554	9.43963	8.95682	9.04342	9.23306	9.06706	PREDICTED: similar to bile acid:sodium symporter [Vitis vinifera]	ICuGI
c46d_13-E03-M13R_c	MU50912	MELO3C007339	11.8612	12.2198	11.8906	10.7419	11.5667	11.0857	11.3073	11.5857	11.4862	11.7839	11.6349	12.0872	11.6944	11.523	11.3544	11.9317	Similar to U-box domain-containing protein 8 (Arabidopsis thaliana) (uniprot_sprot:sp|O81902|PUB8_ARATH)	genome
c46d_13-E04-M13R_c	MU55726	MELO3C009254	10.0104	9.53054	9.58066	9.88421	9.43872	9.32406	9.42228	9.3656	8.97914	9.87453	8.91178	8.99423	10.0499	9.42423	10.0342	10.5085	Similar to Rhomboid family member 1 (Danio rerio) (uniprot_sprot:sp|Q6GMF8|RHDF1_DANRE)	genome
c46d_13-E06-M13R_c	MU52107	MELO3C024266	9.51361	9.4568	10.0105	10.308	10.0841	10.2725	10.2328	10.6751	9.40606	9.68292	9.76626	9.8739	10.0714	10.1354	10.4659	10.2836	Similar to Predicted protein (Populus trichocarpa) (uniref90:UniRef90_B9GGK8)	genome
c46d_13-E09-M13R_c	MU48602	MELO3C016722	8.07843	8.15888	7.89538	8.32261	7.90025	7.87205	7.81124	7.53466	8.5926	8.74398	7.4783	7.84965	8.64758	8.41068	8.26991	7.78697	Similar to Predicted protein (Populus trichocarpa) (uniref90:UniRef90_B9MVJ3)	genome
c46d_13-E12-M13R_c	MU48403	-	5.86218	6.90513	7.90985	8.66816	6.01989	6.29521	6.99307	7.6376	6.47614	7.74512	8.69276	9.83445	6.56415	7.63663	9.28918	7.9641	None	ICuGI
c46d_13-F01-M13R_c	MU55727	MELO3C003383	4.3695	4.50802	5.34823	6.41527	9.90725	10.2688	11.4563	11.9302	4.8185	4.85412	8.99681	10.2875	4.45226	4.27964	8.50934	6.24736	Similar to Cytochrome P450 88A1 (Zea mays) (uniprot_sprot:sp|Q43246|C88A1_MAIZE)	genome
c46d_13-F03-M13R_c	MU55728	MELO3C014557	10.8053	10.851	10.7309	10.8059	10.8769	10.9743	10.8625	10.8844	11.2178	10.6246	10.3909	10.016	10.8023	10.6405	10.6445	11.6154	Similar to Whole genome shotgun sequence of line PN40024, scaffold_9.assembly12x (Fragment) (Vitis vinifera) (uniref90:UniRef90_D7T176)	genome
c46d_13-F06-M13R_c	MU55729	MELO3C021254	11.1715	11.526	11.9272	12.202	11.8763	12.3911	11.9907	11.7758	11.382	11.507	11.9028	11.8303	10.7512	11.5649	12.1716	12.0187	Similar to Whole genome shotgun sequence of line PN40024, scaffold_77.assembly12x (Fragment) (Vitis vinifera) (uniref90:UniRef90_D7SYH8)	genome
c46d_13-G01-M13R_c	MU55730	-	9.1146	9.59024	10.2073	9.29919	9.483	9.70988	10.4869	10.0536	8.86518	9.88577	10.7642	11.0696	9.41601	9.50659	9.86714	10.2589	None	ICuGI
c46d_13-G03-M13R_c		-	9.90102	9.67712	9.89194	10.4478	10.6259	10.0933	10.7795	10.4332	10.4047	9.67338	10.5863	11.0119	10.3124	9.78626	10.1642	10.3969	None	melogen
c46d_13-G05-M13R_c	MU55731	MELO3C025606	10.8209	11.031	10.8401	10.6102	10.8468	10.9254	10.8525	10.875	10.9109	10.8859	10.7696	10.9391	10.7771	10.9673	11.1391	10.9073	Similar to Whole genome shotgun sequence of line PN40024, scaffold_14.assembly12x (Fragment) (Vitis vinifera) (uniref90:UniRef90_E0CSG6)	genome
c46d_13-G09-M13R_c		MELO3C008488	6.82983	6.80518	7.12499	7.94677	6.92583	7.02494	7.53518	7.14862	6.83911	7.1062	7.23394	7.09427	6.86222	6.40801	7.11085	7.20938	Similar to Splicing factor 3A subunit 3 (Homo sapiens) (uniprot_sprot:sp|Q12874|SF3A3_HUMAN)	genome
c46d_13-G10-M13R_c	MU55732	-	5.51407	4.63848	5.22175	5.06614	4.51282	5.17313	5.05271	5.19112	4.39641	4.31582	5.1056	5.42808	4.83673	4.78592	5.18795	5.27869	None	ICuGI
c46d_13-G11-M13R_c	MU55733	MELO3C017850	12.6177	12.9221	13.2247	13.9278	12.4335	13.1643	13.4369	12.9446	12.0582	13.6496	13.8565	13.6514	12.4358	12.467	14.2526	14.345	Similar to Putative uncharacterized protein (Ricinus communis) (uniref90:UniRef90_B9SWU7)	genome
c46d_13-G12-M13R_c	MU55734	MELO3C002040	9.28912	9.63778	9.32424	9.38589	9.86482	9.36481	8.93248	9.12272	9.64265	9.6942	9.54836	9.63916	9.67912	9.48619	9.8457	9.51496	Similar to Whole genome shotgun sequence of line PN40024, scaffold_0.assembly12x (Fragment) (Vitis vinifera) (uniref90:UniRef90_D7SIK7)	genome
c46d_13-H09-M13R_c	MU50070	MELO3C023418	13.816	14.0924	13.3629	12.685	14.7659	13.8249	13.092	12.8031	14.491	14.5342	13.819	14.7871	13.8716	14.0358	13.3497	12.2119	Similar to Putative uncharacterized protein (Ricinus communis) (uniref90:UniRef90_B9RV62)	genome
c46d_14-A02-M13R_c	MU47440	MELO3C023583	10.8082	10.7169	10.8847	11.4602	10.8406	11.3113	10.2737	10.714	11.4156	11.3912	11.0521	11.297	10.6283	10.5084	10.7834	10.8673	Similar to Putative uncharacterized protein (Glycine max) (uniref90:UniRef90_C6SVD4)	genome
c46d_14-A03-M13R_c	MU43242	MELO3C014540	9.52755	10.3611	10.1941	11.6111	10.1581	10.4661	11.4139	11.4972	9.35577	10.6121	10.1981	10.59	10.6616	10.7804	12.0353	10.9464	Similar to Whole genome shotgun sequence of line PN40024, scaffold_9.assembly12x (Fragment) (Vitis vinifera) (uniref90:UniRef90_D7T1B2)	genome
c46d_14-A05-M13R_c	MU55735	-	5.62055	5.57946	5.98182	8.66546	5.55279	9.88718	10.4459	10.1207	7.44482	9.22286	11.0851	11.5455	5.11185	5.11189	5.58407	5.47919	None	ICuGI
c46d_14-A07-M13R_c	MU46819	MELO3C018817	8.50414	8.83634	10.1451	11.2601	8.87673	10.021	9.98219	10.3148	8.45329	9.22825	9.12736	9.32792	8.67119	8.73822	9.9653	9.85329	None	genome
c46d_14-A12-M13R_c	MU55736	MELO3C011999	12.608	12.6969	12.6627	12.523	12.5344	12.6842	12.2218	12.1275	12.3745	12.3199	12.5975	12.4977	12.5732	12.5198	12.1821	12.068	Similar to Pre-mRNA-processing factor 17 (Homo sapiens) (uniprot_sprot:sp|O60508|PRP17_HUMAN)	genome
c46d_14-B06-M13R_c	MU55737	MELO3C016136	12.5426	12.5701	12.0922	11.9886	5.76596	5.39494	6.34853	5.81559	12.7019	12.2786	12.6708	12.188	12.1363	12.1174	11.3542	11.0067	Similar to Chaperone protein YajL (Escherichia coli (strain K12)) (uniprot_sprot:sp|Q46948|YAJL_ECOLI)	genome
c46d_14-C01-M13R_c	MU49131	MELO3C008750	10.2971	10.0702	10.6614	10.5618	9.84026	10.5152	10.5243	10.4325	10.6029	10.5072	10.208	10.0149	9.38298	9.62283	11.1545	10.6747	Similar to Monothiol glutaredoxin-S14, chloroplastic (Arabidopsis thaliana) (uniprot_sprot:sp|Q84Y95|GRS14_ARATH)	genome
c46d_14-C03-M13R_c	MU45071	MELO3C015128	5.09402	5.08927	7.73822	13.757	4.62445	10.7881	12.4095	11.2525	4.49187	13.6201	14.48	13.7723	4.64852	4.41594	15.3652	14.404	Similar to Polygalacturonase (Prunus persica PE=2 SV=1) (uniprot_sprot:sp|P48979|PGLR_PRUPE)	genome
c46d_14-C06-M13R_c	MU55738	MELO3C016970	9.86287	10.4628	11.3999	12.4465	9.76257	10.7874	11.2232	11.7249	9.88719	10.8934	11.7199	12.1274	9.17659	10.1167	12.3073	12.1155	Similar to Chaperone protein ClpB 2 (Nostoc sp. (strain PCC 7120 / UTEX 2576)) (uniprot_sprot:sp|Q8YM56|CLPB2_NOSS1)	genome
c46d_14-C08-M13R_c	MU55739	MELO3C020963	4.65514	4.94607	6.33289	4.86613	6.23262	6.82432	6.09026	4.6459	4.63985	5.22426	6.38425	6.66354	4.76171	7.24409	4.44703	4.52054	Similar to Probable WRKY transcription factor 51 (Arabidopsis thaliana) (uniprot_sprot:sp|Q93WU9|WRK51_ARATH)	genome
c46d_14-C09-M13R_c	MU55740	MELO3C003454	10.1323	10.1706	10.3683	9.65599	9.94512	10.7314	10.5349	10.1347	10.3078	10.1664	10.0617	9.86193	10.2065	10.3358	9.69894	10.6181	Similar to Branched-chain-amino-acid aminotransferase-like protein 3, chloroplastic (Arabidopsis thaliana) (uniprot_sprot:sp|Q8L493|BCAL3_ARATH)	genome
c46d_14-D01-M13R_c	MU51831	-	8.74005	8.46194	9.35087	10.224	8.44264	10.3293	9.00728	9.86625	7.38474	7.47446	8.77079	8.55548	8.48349	9.50255	12.7431	12.1031	None	ICuGI
c46d_14-E04-M13R_c	MU55741	MELO3C018249	12.1171	12.1072	12.2934	12.1911	12.0961	12.0647	11.9079	12.0487	12.3375	11.9117	12.1578	12.5186	12.3671	12.1655	12.5205	12.7546	Similar to B3 domain-containing protein Os03g0620400 (Oryza sativa subsp. japonica) (uniprot_sprot:sp|Q851W5|Y3204_ORYSJ)	genome
c46d_14-E05-M13R_c	MU46236	MELO3C009703	8.62101	8.35483	8.74384	10.2051	9.86016	10.0745	10.4563	10.2004	9.01204	8.14585	10.7842	9.20391	7.05915	6.58102	9.25509	9.0805	Similar to Membrane steroid-binding protein 2 (Arabidopsis thaliana) (uniprot_sprot:sp|Q9M2Z4|MSBP2_ARATH)	genome
c46d_14-E06-M13R_c	MU55742	MELO3C020817	12.5476	11.6631	10.9465	7.31138	9.78402	8.10576	7.93806	6.04865	13.3524	10.9811	10.3236	10.3277	13.4121	12.8468	7.47813	6.72221	Similar to Receptor-like cytosolic serine/threonine-protein kinase RBK2 (Arabidopsis thaliana) (uniprot_sprot:sp|Q8RXC8|RBK2_ARATH)	genome
c46d_14-E07-M13R_c	MU47530	MELO3C012337	10.7846	9.99139	10.6549	11.3744	10.1738	10.9277	10.8456	10.731	10.2722	10.1788	10.1438	10.3489	10.3983	10.2687	11.5741	11.1244	Similar to Nudix hydrolase 26, chloroplastic (Arabidopsis thaliana) (uniprot_sprot:sp|Q9CAF2|NUD26_ARATH)	genome
c46d_14-E09-M13R_c	MU55743	-	11.6288	11.3548	10.7426	10.4872	10.9385	10.8614	10.8859	11.0654	10.8858	11.059	11.2163	11.5424	11.2478	11.0761	11.3883	11.0167	None	ICuGI
c46d_14-E11-M13R_c	MU55744	MELO3C009172	10.3154	11.0718	11.641	12.3722	10.2848	10.1423	10.3036	10.4465	11.4342	10.6077	10.853	11.5184	10.2795	11.1355	10.4732	11.9207	Similar to Whole genome shotgun sequence of line PN40024, scaffold_7.assembly12x (Fragment) (Vitis vinifera) (uniref90:UniRef90_D7TH79)	genome
c46d_14-F01-M13R_c	MU55745	MELO3C002182	12.9771	13.4342	13.2514	13.2063	13.3723	12.8894	13.2125	13.5771	13.296	13.495	13.4565	13.5412	12.8102	13.1725	12.7555	13.4272	Similar to Serine/threonine-protein kinase RIO1 (Homo sapiens) (uniprot_sprot:sp|Q9BRS2|RIOK1_HUMAN)	genome
c46d_14-F08-M13R_c	MU55746	MELO3C013731	12.136	12.303	12.7215	12.7157	12.6404	12.6754	13.0145	13.0586	12.3889	12.8028	12.7682	13.1164	12.6062	12.6741	12.8625	13.4207	None	genome
c46d_14-G02-M13R_c	MU55747	MELO3C012492	12.7315	12.4919	13.4474	13.2728	12.5306	12.7231	12.8152	12.8264	12.5185	12.9739	12.8207	13.1487	12.5347	12.663	13.0796	13.5215	Similar to Retinoblastoma-related protein (Ricinus communis) (uniprot_sprot:sp|B9SVG9|RBR_RICCO)	genome
c46d_14-G04-M13R_c	MU55748	MELO3C022946	11.8823	12.0096	12.5628	12.4627	11.8817	12.8249	12.6688	12.7262	11.77	11.7729	12.2351	12.9218	11.7003	11.9178	12.3463	12.8594	None	genome
c46d_14-G08-M13R_c	MU47340	MELO3C024350	11.8028	12.0805	11.9658	12.0634	11.7416	11.8055	12.085	12.1186	11.9079	12.0634	12.3454	12.477	11.671	11.5635	12.2638	12.9614	Similar to Exportin-T (Mus musculus) (uniprot_sprot:sp|Q9CRT8|XPOT_MOUSE)	genome
c46d_14-G10-M13R_c	MU44140	MELO3C025023	12.333	12.0558	12.7128	13.0771	11.8682	12.9486	12.9086	12.8181	12.2233	12.0639	12.3094	12.0239	12.0414	12.1776	13.7911	12.9185	Similar to Thioredoxin Y1, chloroplastic (Arabidopsis thaliana) (uniprot_sprot:sp|Q6NPF9|TRXY1_ARATH)	genome
c46d_14-H03-M13R_c	MU55749	MELO3C016987	12.1942	12.6043	12.591	12.5105	12.416	12.3927	12.7894	12.9026	12.2965	12.4655	12.4795	12.8327	12.4679	12.3358	12.8631	12.849	Similar to Trafficking protein particle complex subunit 9 (Xenopus laevis) (uniprot_sprot:sp|Q6PA97|TPPC9_XENLA)	genome
c46d_14-H07-M13R_c	MU55750	MELO3C003386	5.6536	6.09519	6.15754	6.89718	6.18851	7.05193	7.6922	7.50649	7.0455	6.91893	7.44987	6.98068	6.19576	6.53796	7.13751	7.07038	Similar to Glycine cleavage system H protein, mitochondrial (Flaveria anomala) (uniprot_sprot:sp|Q39732|GCSH_FLAAN)	genome
c46d_15-A03-M13R_c	MU43909	MELO3C023826	15.0382	14.6996	14.2832	13.9656	14.8086	14.9936	14.5981	14.4924	14.5846	14.0541	13.6465	13.644	14.2899	14.2235	13.892	13.7477	Similar to Glutathione S-transferase DHAR2 (Arabidopsis thaliana) (uniprot_sprot:sp|Q9FRL8|DHAR2_ARATH)	genome
c46d_15-A04-M13R_c	MU55751	MELO3C011982	10.4799	10.9235	11.8467	11.2911	11.8442	11.6554	12.4113	12.2341	10.8718	11.7311	11.2416	11.3373	10.8238	11.1886	11.836	11.9833	Similar to CRS2-associated factor 2, chloroplastic (Arabidopsis thaliana) (uniprot_sprot:sp|Q9LDA9|CAF2P_ARATH)	genome
c46d_15-A12-M13R_c	MU48488	MELO3C013769	14.2519	14.3675	13.6949	14.0278	14.2305	13.875	13.7418	13.8087	14.1004	14.1818	13.9118	13.838	14.1853	13.968	13.7926	13.4431	Similar to Protein GPR107 (Mus musculus) (uniprot_sprot:sp|Q8BUV8|GP107_MOUSE)	genome
c46d_15-B03-M13R_c	MU55752	-	4.57018	4.79287	4.44576	4.56962	4.50309	4.47934	4.4596	4.46968	4.52627	5.0372	4.52024	4.6225	4.58806	4.58454	4.92402	4.72633	None	ICuGI
c46d_15-B04-M13R_c	MU48549	MELO3C006964	11.4084	10.7201	10.349	11.019	10.0734	11.1732	11.5994	11.0711	10.9261	9.96383	10.348	10.8911	10.992	10.2618	12.1512	12.2492	Similar to Pyruvate kinase isozyme G, chloroplastic (Nicotiana tabacum PE=2 SV=1) (uniprot_sprot:sp|Q40546|KPYG_TOBAC)	genome
c46d_15-B09-M13R_c	MU55753	MELO3C022521	10.8334	10.7011	11.2183	11.3529	10.5745	11.1054	11.6017	11.5331	10.6015	11.2319	11.2921	11.4775	10.665	10.4275	11.7301	12.0493	Similar to Peroxisome biogenesis protein 16 (Arabidopsis thaliana) (uniprot_sprot:sp|Q8S8S1|PEX16_ARATH)	genome
c46d_15-B10-M13R_c	MU45391	MELO3C008974	14.6029	14.5506	14.3132	14.2004	14.5626	14.2645	14.0759	14.2225	14.6376	14.5217	14.6084	14.226	14.3753	14.4441	13.8537	13.5647	Similar to 60S ribosomal protein L35a-1 (Arabidopsis thaliana) (uniprot_sprot:sp|Q9LMK0|R35A1_ARATH)	genome
c46d_15-B12-M13R_c	MU55754	MELO3C005689	11.9268	11.8116	12.152	12.3171	12.4376	12.309	12.2411	12.3604	12.1231	12.3895	12.3269	12.371	11.7827	11.8348	12.1544	12.4208	Similar to Predicted protein (Populus trichocarpa) (uniref90:UniRef90_B9GHQ6)	genome
c46d_15-C05-M13R_c	MU43540	MELO3C015727	11.0212	11.3257	11.3353	12.6	11.61	11.3557	11.9343	12.415	11.3576	11.2853	11.5175	11.4851	11.6751	11.4824	12.5332	12.1581	Similar to PREDICTED: hypothetical protein (Vitis vinifera) (uniref90:UniRef90_UPI00015CE23E)	genome
c46d_15-C08-M13R_c	MU55755	MELO3C009854	9.14032	9.65914	8.30367	9.52414	9.03794	8.50813	8.90975	8.91856	9.07053	9.13924	8.27836	8.04381	9.4246	8.93987	11.6877	10.7519	Similar to Dihydroorotase, mitochondrial (Arabidopsis thaliana) (uniprot_sprot:sp|O04904|PYRC_ARATH)	genome
c46d_15-C09-M13R_c	MU55756	MELO3C008688	5.23312	5.54507	5.6617	6.395	6.12712	6.73666	6.56243	6.8044	5.83067	9.88525	10.8621	12.1187	5.22016	5.90359	6.64961	5.68554	None	genome
c46d_15-C12-M13R_c	MU55757	MELO3C006961	9.32175	9.74732	11.0033	10.2338	9.57945	9.92893	9.8436	9.24854	9.37064	11.5336	12.4282	12.6316	8.55648	10.3509	8.60912	9.57834	Similar to G-type lectin S-receptor-like serine/threonine-protein kinase At5g24080 (Arabidopsis thaliana) (uniprot_sprot:sp|Q9FLV4|Y5248_ARATH)	genome
c46d_15-D05-M13R_c	MU43243	MELO3C012332	9.3992	9.05328	7.14685	8.11299	7.7799	6.68573	6.83914	6.91594	8.02956	8.44371	7.76151	7.97302	8.3319	7.67658	8.97352	7.51819	Similar to Predicted protein (Populus trichocarpa) (uniref90:UniRef90_B9HKN0)	genome
c46d_15-D10-M13R_c	MU54118	MELO3C006035	12.6998	12.1788	13.2257	12.4891	12.2332	13.5069	13.8634	13.5646	12.2853	13.0057	12.4011	12.6071	12.7968	12.4894	13.1358	12.5314	Similar to Uncharacterized protein At4g01050, chloroplastic (Arabidopsis thaliana) (uniprot_sprot:sp|Q9M158|Y4105_ARATH)	genome
c46d_15-E06-M13R_c	MU55758	-	4.71465	4.39573	4.74766	7.65212	4.52921	6.01541	6.14765	6.32847	4.49961	5.24731	7.88463	7.48266	4.56388	4.48072	7.83398	4.91727	None	ICuGI
c46d_15-E08-M13R_c	MU55759	MELO3C014259	9.10726	9.00299	9.42441	10.5911	9.53875	9.65153	9.09333	9.72538	10.1231	9.7664	9.71341	9.84566	9.12496	9.3563	10.1342	11.1965	Similar to Mitochondrial import inner membrane translocase subunit TIM14 (Bos taurus) (uniprot_sprot:sp|Q3ZBN8|TIM14_BOVIN)	genome
c46d_15-E10-M13R_c	MU46458	MELO3C011752	13.6047	13.4196	13.8475	14.1303	12.7322	13.5022	13.3772	13.6383	13.0399	12.7318	13.1279	13.2573	13.458	13.1852	13.9301	14.2946	Similar to E3 ubiquitin ligase BIG BROTHER-related (Arabidopsis thaliana) (uniprot_sprot:sp|Q9LT17|BBR_ARATH)	genome
c46d_15-G02-M13R_c	MU55762	MELO3C004666	13.1963	13.7564	13.4326	13.4138	14.0212	13.5921	13.7099	13.7898	13.3857	14.193	13.7999	13.9395	13.0573	13.7047	13.3336	13.2521	Similar to Nucleolysin TIAR (Homo sapiens) (uniprot_sprot:sp|Q01085|TIAR_HUMAN)	genome
c46d_15-G05-M13R_c	MU55763	-	4.79979	4.78881	4.83868	4.7369	4.58454	4.7911	4.73985	4.84638	4.48663	4.95252	5.42446	4.85574	4.90681	4.59869	5.07663	4.83671	None	ICuGI
c46d_15-G08-M13R_c	MU55764	MELO3C004342	8.81617	9.59654	10.2549	10.2709	7.69123	8.1457	8.84391	9.79054	7.63534	8.52342	8.63527	9.49851	8.39579	8.45971	9.51438	9.72817	Similar to Superoxide dismutase [Cu-Zn] (Ipomoea batatas) (uniprot_sprot:sp|Q07796|SODC_IPOBA)	genome
c46d_15-G09-M13R_c	MU55765	-	4.76097	4.93379	5.70579	11.9157	4.63626	5.40675	6.04892	6.30288	5.3472	4.79911	9.03848	9.84076	5.34644	5.90785	7.90195	8.50621	None	ICuGI
c46d_15-G11-M13R_c	MU43473	MELO3C021026	12.037	12.3921	12.3973	12.3714	11.6584	11.6024	11.6106	11.4975	12.3245	12.4134	12.0218	12.4358	11.9452	12.6788	12.2258	11.4941	Similar to Transporter, putative (Ricinus communis) (uniref90:UniRef90_B9S518)	genome
c46d_15-H07-M13R_c	MU55766	MELO3C023560	7.72185	7.94152	8.38506	8.57271	7.79397	8.48257	9.38256	9.1971	8.09577	7.21263	8.63569	8.05609	7.60404	7.82001	8.74328	8.41824	Similar to F17A17.35 protein (Arabidopsis) (uniref90:UniRef90_Q9SFB3)	genome
c46d_15-H08-M13R_c	MU43588	MELO3C006104	14.6677	14.6546	14.8134	14.7773	14.6655	14.7391	15.1321	15.1556	14.6874	15.1562	15.0302	14.8494	14.4771	14.6133	14.8285	13.5633	Similar to Putative uncharacterized protein (Glycine max) (uniref90:UniRef90_C6TEL9)	genome
c46d_15-H09-M13R_c	MU55767	MELO3C011083	9.47737	10.1565	10.0469	10.6817	10.8295	10.4565	10.7751	11.0551	9.28513	10.3763	11.3851	12.6366	9.86198	10.0782	12.0967	10.8615	Similar to Whole genome shotgun sequence of line PN40024, scaffold_1.assembly12x (Fragment) (Vitis vinifera) (uniref90:UniRef90_E0CRX0)	genome
c46d_15-H10-M13R_c	MU46266	MELO3C021859	5.7656	6.24405	6.86915	7.16963	5.8362	6.35766	7.58339	8.16305	6.05317	6.67914	6.77688	6.49809	6.39437	7.5555	7.80772	8.14706	Similar to Predicted protein (Populus trichocarpa) (uniref90:UniRef90_B9I745)	genome
c46d_15-H11-M13R_c	MU50251	MELO3C002482	9.88892	10.0709	10.074	9.84997	10.1245	9.59856	9.86444	9.88184	10.5617	10.8336	10.5626	10.4482	10.4405	10.151	10.0769	10.5216	Similar to DnaJ homolog subfamily C member 25 (Xenopus laevis) (uniprot_sprot:sp|Q58E03|DJC25_XENLA)	genome
c46d_16-A04-M13R_c	MU43549	MELO3C006421	14.1792	14.0024	13.9872	14.0781	14.2112	14.0365	13.7494	13.6317	14.0798	13.9264	14.1609	14.1649	13.8519	13.9648	13.7177	13.6256	Similar to 60S ribosomal protein L7-4 (Arabidopsis thaliana) (uniprot_sprot:sp|Q9LHP1|RL74_ARATH)	genome
c46d_16-A08-M13R_c	MU52329	-	7.83346	8.51994	8.1437	8.52608	5.28708	5.29968	5.4105	5.24516	8.72975	8.82274	8.54487	9.58255	8.17809	8.69255	8.79849	8.8602	putative TNP2-like transposon protein [Arabidopsis thaliana]	ICuGI
c46d_16-B10-M13R_c	MU55769	MELO3C020535	6.28866	6.35719	7.27451	11.1767	5.62828	7.2304	9.30603	9.8983	5.78996	8.12948	6.35576	6.21887	5.9391	5.38715	13.5638	13.214	Similar to Mitogen-activated protein kinase kinase kinase ANP1 (Arabidopsis thaliana) (uniprot_sprot:sp|O22040|ANP1_ARATH)	genome
c46d_16-C02-M13R_c	MU50956	MELO3C003636	12.1335	12.2058	12.548	12.5116	12.2897	12.0047	12.5335	12.6879	11.8283	12.4202	12.0258	12.2276	11.1244	11.2286	11.9239	13.5678	Similar to Zinc finger protein C550.15c (Schizosaccharomyces pombe) (uniprot_sprot:sp|O59811|YJVF_SCHPO)	genome
c46d_16-C03-M13R_c	MU55770	MELO3C014351	11.6823	11.4993	11.7876	11.9031	10.853	11.3345	11.3778	11.5385	11.2744	11.2973	11.4671	11.5346	11.4607	11.2739	11.8841	12.3134	Similar to Transcription factor GTE4 (Arabidopsis thaliana) (uniprot_sprot:sp|Q9LNC4|GTE4_ARATH)	genome
c46d_16-D07-M13R_c	MU55772	MELO3C004809	12.072	12.0181	12.2305	12.824	12.0378	12.7286	13.7073	13.7936	12.1381	12.4129	12.8516	12.7939	12.4052	12.0337	13.2316	10.2513	Similar to Serine carboxypeptidase-like 51 (Arabidopsis thaliana) (uniprot_sprot:sp|Q67Y83|SCP51_ARATH)	genome
c46d_16-E01-M13R_c	MU55773	MELO3C024513	11.8724	11.6565	9.00241	7.38162	9.18871	7.74776	6.91386	6.83226	12.8941	12.2986	11.5465	11.2329	12.5005	12.5767	8.79778	7.80081	Similar to Glucomannan 4-beta-mannosyltransferase 9 (Arabidopsis thaliana) (uniprot_sprot:sp|Q9LZR3|CSLA9_ARATH)	genome
c46d_16-E07-M13R_c	MU55774	-	5.21633	5.94712	6.48719	6.2156	4.57768	4.86046	5.02725	5.92558	9.57752	10.0369	9.95756	10.3757	8.97512	9.26523	10.3566	10.7303	PREDICTED: hypothetical protein [Vitis vinifera]	ICuGI
c46d_16-E09-M13R_c	MU55775	-	7.68817	6.81712	7.545	8.82368	7.49189	6.47853	5.70082	5.48181	7.60337	6.84028	6.3708	6.27875	7.69923	6.9196	7.5485	7.25254	None	ICuGI
c46d_16-F01-M13R_c	MU55776	MELO3C014346	10.0734	10.77	11.0609	11.047	10.8423	11.4722	11.5576	11.607	10.7179	11.3869	11.0899	11.3326	9.98084	11.0236	11.3546	10.8426	Similar to Predicted protein (Populus trichocarpa) (uniref90:UniRef90_B9IA16)	genome
c46d_16-F08-M13R_c	MU55777	MELO3C013332	5.19222	4.93987	5.25583	6.06323	5.71463	5.26443	5.1016	5.19535	5.68627	5.11699	4.98916	5.49712	5.18554	4.89597	6.56351	4.99372	None	genome
c46d_16-F11-M13R_c	MU55778	MELO3C022455	9.49497	8.42352	9.84734	10.9286	6.38064	7.62437	7.64799	6.77027	8.97584	8.95931	9.50952	9.06603	9.12106	9.01546	11.456	10.1486	Similar to Chloroplast chaperonin (Cucumis melo subsp. melo) (uniref90:UniRef90_E5GC96)	genome
c46d_16-G05-M13R_c	MU55779	-	9.61953	9.29422	9.81513	10.8435	8.67244	9.81853	9.81304	10.247	9.14127	10.1564	10.3788	10.1132	9.63157	9.44113	10.9228	10.9972	None	ICuGI
c46d_16-G09-M13R_c	MU55781	MELO3C025860	12.0646	12.3852	12.2338	13.2593	13.1076	13.0466	13.2144	13.1811	12.8459	12.9542	13.5166	13.2142	11.9623	12.5887	12.7309	12.8562	Similar to Pleckstrin homology domain-containing protein 1 (Arabidopsis thaliana) (uniprot_sprot:sp|Q9ST43|PH1_ARATH)	genome
c46d_16-G12-M13R_c	MU55782	MELO3C014042	10.3004	10.6717	10.2055	12.1217	8.95366	9.01093	9.55076	9.73819	10.8221	9.99591	9.98822	10.157	11.0023	10.5183	12.7698	11.8235	None	genome
c46d_16-H06-M13R_c	MU55783	MELO3C021950	9.59512	9.66132	9.82682	9.77023	9.06744	9.1922	9.26866	9.24609	9.41129	9.81006	10.3713	10.6946	9.68937	9.61658	10.2078	10.0412	Similar to Probable E3 ubiquitin-protein ligase ARI1 (Arabidopsis thaliana) (uniprot_sprot:sp|Q949V6|ARI1_ARATH)	genome
c46d_16-H07-M13R_c	MU55784	-	6.34326	6.85338	6.83528	7.7222	6.38504	7.02436	6.57915	7.09339	6.21528	7.01013	6.88195	7.13523	6.19119	6.31126	6.92717	6.87809	None	ICuGI
c46d_16-H10-M13R_c	MU46363	MELO3C010724	9.51626	9.35859	10.1572	9.69686	9.91491	9.5385	10.2831	10.2456	8.83816	10.1374	10.2357	10.4162	10.3553	10.4652	10.1661	10.125	Similar to Trihelix transcription factor GT-1 (Arabidopsis thaliana) (uniprot_sprot:sp|Q9FX53|TGT1_ARATH)	genome
c46d_17-A09-M13R_c	MU55785	MELO3C017339	12.2442	12.1888	13.4241	12.885	11.9452	12.8044	12.4009	12.4876	12.3388	12.4865	13.0855	12.725	12.3601	12.3289	12.87	12.3265	Similar to Peroxisome biogenesis protein 3-2 (Arabidopsis thaliana) (uniprot_sprot:sp|Q8S9K7|PEX32_ARATH)	genome
c46d_17-A10-M13R_c	MU55786	MELO3C002255	7.56662	8.01965	10.4836	11.687	8.15465	9.22202	10.7481	11.5358	9.02498	8.4693	9.73893	10.163	8.02455	8.83212	10.3994	10.8966	Similar to Putative uncharacterized protein (Ricinus communis) (uniref90:UniRef90_B9RB46)	genome
c46d_17-B06-M13R_c	MU43247	MELO3C021034	6.49322	7.77078	8.98159	10.8257	6.04731	8.43856	9.05645	9.12107	7.61819	8.84286	9.71713	10.4138	6.44128	7.95156	9.87992	9.80786	None	genome
c46d_17-B11-M13R_c	MU55787	MELO3C007543	11.3918	12.004	12.6515	11.9678	11.6636	11.9014	12.2695	13.2494	11.9077	12.4413	12.9198	13.1872	12.0694	12.0647	11.7259	12.2784	Similar to Mitogen-activated protein kinase kinase kinase ANP1 (Arabidopsis thaliana) (uniprot_sprot:sp|O22040|ANP1_ARATH)	genome
c46d_17-C02-M13R_c	MU53015	MELO3C015708	11.3885	11.79	11.9717	12.6042	12.4	12.1166	12.4742	12.2747	12.0192	11.7867	11.6121	12.0163	11.9538	12.1467	12.227	11.8671	Similar to Homoserine kinase (Prosthecochloris vibrioformis (strain DSM 265) (strain DSM 265)) (uniprot_sprot:sp|A4SGN0|KHSE_PROVI)	genome
c46d_17-C08-M13R_c	MU50676	MELO3C021680	12.5796	12.4365	12.4802	12.5687	12.3994	12.5478	12.8535	12.9659	12.8656	12.896	12.4296	12.8821	12.4643	12.7102	12.7097	12.6745	Similar to F12F1.7 (Arabidopsis thaliana) (uniref90:UniRef90_O65373)	genome
c46d_17-C10-M13R_c	MU49943	MELO3C016490	13.091	13.1715	13.1647	13.2138	13.0098	13.2289	13.2325	13.5146	13.1962	13.5127	13.2345	13.5294	13.3202	13.325	13.6086	13.8106	Similar to KH domain-containing protein At1g09660 (Arabidopsis thaliana) (uniprot_sprot:sp|Q8GWR3|QKIL5_ARATH)	genome
c46d_17-C11-M13R_c	MU55788	-	9.85213	9.95645	9.15751	9.01247	9.71308	9.53341	9.18105	9.70692	9.83109	9.10388	8.84423	8.49497	9.17481	9.74975	9.15064	9.18836	None	ICuGI
c46d_17-D08-M13R_c	MU55789	MELO3C019667	13.2126	13.0666	13.0294	13.1261	12.3883	12.6549	13.0711	12.8452	12.8531	12.575	12.6872	12.4864	13.2914	12.4269	13.1358	12.711	Similar to Post-GPI attachment to proteins factor 3 (Danio rerio) (uniprot_sprot:sp|A8WFS8|PGAP3_DANRE)	genome
c46d_17-E06-M13R_c		MELO3C018441	9.38994	10.6894	11.5259	12.7591	11.195	12.0252	12.214	12.2518	10.4061	11.0305	12.003	12.5704	10.0113	10.6939	11.82	11.6747	Similar to Presequence protease 1, chloroplastic/mitochondrial (Arabidopsis thaliana) (uniprot_sprot:sp|Q9LJL3|PREP1_ARATH)	genome
c46d_17-E09-M13R_c	MU55790	MELO3C002943	5.50166	4.62193	9.93202	12.9458	4.41486	6.54534	10.7867	10.2983	4.78198	7.87134	12.2334	13.5482	4.69608	4.74824	11.8253	12.1668	Similar to Lupeol synthase 2 (Arabidopsis thaliana) (uniprot_sprot:sp|Q8RWT0|LUP2_ARATH)	genome
c46d_17-E10-M13R_c		-	4.54868	4.67693	4.61531	5.11108	4.80025	4.98804	5.086	4.967	4.51223	4.66872	4.48066	4.47798	4.38484	4.38338	4.61796	4.51946	None	melogen
c46d_17-G01-M13R_c	MU55792	-	10.9852	10.9233	11.4951	11.9079	11.4972	11.3675	11.7393	12.3358	8.72664	8.21118	8.78013	8.14308	8.11178	7.54817	9.37815	8.23298	None	ICuGI
c46d_17-G04-M13R_c	MU55793	MELO3C001735	10.602	10.2508	10.5988	12.3833	11.077	12.6029	12.8307	12.9294	11.9021	11.7535	14.065	13.6526	10.7841	11.9706	12.3821	14.1014	Similar to Pol protein (Cucumis melo subsp. melo) (uniref90:UniRef90_Q84KB0)	genome
c46d_17-G06-M13R_c	MU55794	MELO3C022402	12.8089	12.9458	13.0956	13.1143	12.5923	12.6306	12.3768	12.7123	12.7151	12.7538	12.9994	13.1644	12.7555	12.7361	12.7477	13.6125	Similar to Pre-rRNA-processing protein TSR1 homolog (Xenopus laevis) (uniprot_sprot:sp|Q5XGY1|TSR1_XENLA)	genome
c46d_17-G08-M13R_c	MU55795	-	4.37615	4.4379	4.65379	4.48251	4.53443	4.44479	4.44857	4.46816	4.47189	4.85139	4.34858	4.31671	4.65848	4.55208	4.76419	4.78009	None	ICuGI
c46d_17-G09-M13R_c	MU51717	MELO3C021384	8.76264	8.0661	8.31341	8.96949	8.56555	8.60374	8.23145	8.40526	8.47182	7.99117	8.30153	8.12863	8.27397	7.62512	8.77651	8.34616	None	genome
c46d_17-H05-M13R_c	MU55797	MELO3C026818	8.16345	8.46234	8.77286	9.42863	8.30268	8.19297	9.07414	8.68122	12.5596	12.0494	12.0227	11.9863	7.97356	8.44125	8.39827	7.82358	None	genome
c46d_17-H12-M13R_c	MU50407	MELO3C021648	11.549	13.5045	14.2118	15.1258	12.3581	13.7882	14.0466	14.5383	12.3614	14.0363	13.9316	14.404	10.8575	13.0316	14.6962	14.736	Similar to Heat shock cognate 70 kDa protein (Petunia hybrida) (uniprot_sprot:sp|P09189|HSP7C_PETHY)	genome
c46d_18-A05-M13R_c	MU55799	MELO3C003731	11.5384	11.3947	11.7113	8.34032	6.55984	10.0854	12.688	13.6118	10.0095	11.5477	12.1482	12.7524	10.8291	11.3343	11.8547	8.68756	Similar to Probable nucleoredoxin 2 (Oryza sativa subsp. japonica) (uniprot_sprot:sp|Q0JIL1|NRX2_ORYSJ)	genome
c46d_18-A06-M13R_c		MELO3C020637	10.7278	10.5422	10.3438	10.6426	10.7562	9.84118	10.0857	9.6058	11.4138	10.9187	11.1791	12.0073	10.3512	10.1646	9.16628	8.71769	Similar to Putative uncharacterized protein (Ricinus communis) (uniref90:UniRef90_B9T3N6)	genome
c46d_18-A09-M13R_c	MU55800	MELO3C004610	12.985	12.736	12.8969	10.5904	13.3874	13.7109	13.3914	13.7353	12.841	13.7194	14.031	13.6297	13.138	12.0401	7.97704	7.39346	Similar to Zinc finger CCCH domain-containing protein 20 (Arabidopsis thaliana) (uniprot_sprot:sp|O82199|C3H20_ARATH)	genome
c46d_18-B02-M13R_c	MU55801	MELO3C016048	13.4619	13.4188	13.3842	13.0325	13.0783	13.0961	13.2012	13.0121	13.3783	13.91	14.0903	14.0016	13.3076	13.2874	13.0068	12.8995	Similar to Spermatogenesis-associated protein 20 (Homo sapiens) (uniprot_sprot:sp|Q8TB22|SPT20_HUMAN)	genome
c46d_18-B03-M13R_c		MELO3C022331	9.38139	8.2329	8.31507	9.56261	9.20717	8.99589	8.78372	9.74102	9.44821	8.6964	10.1263	9.21772	9.3379	8.29829	9.29454	9.04964	Similar to Transcription factor TCP20 (Arabidopsis thaliana) (uniprot_sprot:sp|Q9LSD5|TCP20_ARATH)	genome
c46d_18-B05-M13R_c	MU55802	MELO3C004420	5.49308	6.27695	5.76922	7.65398	7.64613	8.3966	8.00784	7.79903	7.75798	8.66802	8.48599	9.13701	8.06123	8.28101	9.12645	8.02489	Similar to Activating signal cointegrator 1 (Mus musculus) (uniprot_sprot:sp|Q9QXN3|TRIP4_MOUSE)	genome
c46d_18-B09-M13R_c	MU55803	MELO3C006283	6.63198	7.16098	6.69262	6.77097	6.84924	6.88778	7.5412	7.6304	7.30245	7.97034	8.81961	9.0764	7.35214	7.90952	8.63897	9.17582	Similar to Rac-like GTP-binding protein 5 (Oryza sativa subsp. japonica) (uniprot_sprot:sp|Q6EP31|RAC5_ORYSJ)	genome
c46d_18-B10-M13R_c	MU55804	MELO3C008054	13.0606	13.2221	12.9327	12.7682	12.807	12.8975	13.1548	13.055	12.7847	13.2185	13.3046	13.374	12.9646	12.8797	12.9854	13.1767	Similar to Phosphatidylinositol 4-kinase beta 1 (Arabidopsis thaliana) (uniprot_sprot:sp|Q9FMJ0|P4KB1_ARATH)	genome
c46d_18-B12-M13R_c		-	8.91731	8.40662	9.28863	9.77053	9.59278	8.99243	9.65145	9.07704	9.24682	8.41673	9.31261	9.23881	8.94865	8.08522	9.17703	9.3285	similar to DNA polymerase delta small subunit - Arabidopsis thaliana (Mouse-ear cress)	melogen
c46d_18-C05-M13R_c	MU55805	MELO3C022302	9.0387	10.5774	11.428	10.8626	6.76115	10.4965	10.4461	9.81178	7.56874	11.6992	11.5837	12.0573	8.16772	8.51742	10.4787	8.65	Similar to Protein LHY (Arabidopsis thaliana) (uniprot_sprot:sp|Q6R0H1|LHY_ARATH)	genome
c46d_18-C06-M13R_c	MU55806	MELO3C015198	9.51913	10.2435	11.2249	10.3969	9.31281	9.07057	9.64918	10.1863	10.4964	11.957	10.9047	11.6504	10.1697	11.166	10.6017	11.7776	None	genome
c46d_18-C12-M13R_c	MU48116	MELO3C007145	11.7721	11.3123	11.8522	12.4322	11.4397	12.2963	11.6616	11.9296	11.3709	11.6367	11.7698	11.9525	11.4036	11.8427	11.9745	12.3606	Similar to High mobility group B protein 14 (Arabidopsis thaliana) (uniprot_sprot:sp|O64702|HMG14_ARATH)	genome
c46d_18-D05-M13R_c	MU43248	MELO3C016211	9.32319	8.91652	8.75788	8.77486	8.24958	8.46792	7.85953	7.8279	8.49978	8.46852	7.98552	7.60381	8.74857	8.50824	8.42023	8.7325	Similar to Putative uncharacterized protein (Glycine max) (uniref90:UniRef90_C6TLM1)	genome
c46d_18-D06-M13R_c	MU55807	MELO3C003685	12.5114	12.487	12.9007	12.8849	12.7823	13.1203	13.2569	13.2003	12.6077	12.8781	13.0033	12.9683	12.1359	12.3997	12.6359	12.9033	Similar to Whole genome shotgun sequence of line PN40024, scaffold_8.assembly12x (Fragment) (Vitis vinifera) (uniref90:UniRef90_D7SUR8)	genome
c46d_18-D11-M13R_c	MU55808	MELO3C012178	9.00298	9.4905	10.1859	11.8226	9.61347	10.8554	11.1124	10.7338	8.91963	9.89886	10.8367	10.9285	8.96214	8.91505	12.4507	9.41423	Similar to Protein PHYLLO, chloroplastic (Arabidopsis thaliana) (uniprot_sprot:sp|Q15KI9|PHYLO_ARATH)	genome
c46d_18-E03-M13R_c	MU47271	MELO3C017023	13.041	13.4394	14.6743	14.6281	13.2996	15.0268	15.2617	15.3494	12.2521	13.2764	13.6002	13.6049	12.0392	12.4271	14.9185	15.5596	Similar to Catalase isozyme 1 (Cucurbita pepo) (uniprot_sprot:sp|P48350|CATA1_CUCPE)	genome
c46d_18-E07-M13R_c	MU55809	MELO3C009977	8.67648	8.68377	9.55328	9.61029	8.7924	9.49646	9.31542	9.42055	8.74489	9.12474	8.66284	8.78554	8.44472	8.70257	9.80778	9.81114	Similar to Whole genome shotgun sequence of line PN40024, scaffold_66.assembly12x (Fragment) (Vitis vinifera) (uniref90:UniRef90_D7TWK8)	genome
c46d_18-E08-M13R_c	MU55810	MELO3C005513	11.3965	11.7434	11.7196	11.3532	11.6312	11.3893	11.8863	12.0944	11.3228	11.8724	11.9334	12.2781	11.6068	11.6649	11.7815	12.7229	Similar to E3 ubiquitin-protein ligase HOS1 (Arabidopsis thaliana) (uniprot_sprot:sp|Q84JU6|HOS1_ARATH)	genome
c46d_18-F08-M13R_c	MU55813	MELO3C002046	8.5641	8.82094	8.90371	8.57849	8.37902	8.52116	8.31471	8.18164	8.31542	8.02132	7.92164	7.92673	8.44712	8.55589	8.93591	8.55963	Similar to COBRA-like protein 4 (Arabidopsis thaliana) (uniprot_sprot:sp|Q9LFW3|COBL4_ARATH)	genome
c46d_18-G01-M13R_c	MU44340	MELO3C011099	14.7226	14.5816	14.5724	14.9667	14.7647	14.6582	14.9572	15.0367	14.8463	15.1158	14.9785	15.1135	14.6	14.6814	14.9284	14.6563	Similar to Predicted protein (Populus trichocarpa) (uniref90:UniRef90_B9GN30)	genome
c46d_18-G12-M13R_c	MU55815	-	6.60764	6.29931	4.75616	4.28401	7.03872	4.66682	4.42522	4.50187	7.28871	5.4515	5.02351	5.27798	7.24108	6.87541	4.74082	4.83078	None	ICuGI
c46d_18-H01-M13R_c	MU55816	-	5.24693	6.56508	5.98241	6.94282	4.87415	5.15371	5.56792	5.79758	4.99334	4.66345	6.24705	7.25281	5.29451	5.48363	5.7367	5.63846	None	ICuGI
c46d_18-H05-M13R_c	MU55817	-	4.66701	4.43572	4.72089	4.61068	4.56797	4.55536	4.69789	4.59017	4.50846	5.14359	4.95157	4.54666	4.60639	4.37997	4.78721	4.7683	None	ICuGI
c46d_18-H08-M13R_c	MU55818	MELO3C005985	13.9506	13.8632	14.2807	14.3388	13.5705	13.9567	13.9914	13.8662	13.7495	13.941	14.1125	14.2206	13.8145	13.7984	14.2729	14.2799	Similar to Heterogeneous nuclear ribonucleoprotein Q (Homo sapiens) (uniprot_sprot:sp|O60506|HNRPQ_HUMAN)	genome
c46d_18-H09-M13R_c	MU55819	-	9.33357	9.33554	9.33675	8.62159	9.3317	9.71854	10.9082	11.0172	8.73342	9.47191	9.17214	10.0143	9.11479	9.28197	12.0001	11.2274	None	ICuGI
c46d_19-A03-M13R_c	MU46300	-	9.43473	10.0248	9.94176	9.68187	9.47222	9.40218	10.3031	10.315	10.7341	10.7971	10.2317	10.2937	9.95678	10.478	9.47331	11.4524	None	ICuGI
c46d_19-A11-M13R_c	MU49947	MELO3C020421	7.04742	8.4457	9.19002	9.94838	9.49885	10.3843	11.1329	11.7473	9.83805	10.0448	11.5716	11.8741	7.22898	7.93427	7.32349	7.30274	None	genome
c46d_19-B10-M13R_c	MU55820	MELO3C006225	11.8605	12.0757	12.1822	12.5452	11.5512	12.2592	12.4907	12.682	11.6025	11.5692	11.9881	11.7665	11.942	11.6812	12.7384	12.7233	Similar to Light-mediated development protein DET1 (Solanum lycopersicum) (uniprot_sprot:sp|Q9ZNU6|DET1_SOLLC)	genome
c46d_19-B12-M13R_c	MU55821	-	6.25988	6.22757	5.86395	6.20947	5.4351	6.43227	5.96881	6.51686	5.87657	5.5949	6.44984	6.72842	5.92933	5.94752	7.14071	6.83192	None	ICuGI
c46d_19-C10-M13R_c	MU55822	MELO3C025088	10.726	9.644	8.80581	7.83047	9.82776	9.08818	7.28569	7.52142	9.79895	8.43948	7.83545	6.90816	10.25	9.10522	7.44494	8.84283	Similar to Probable receptor protein kinase TMK1 (Arabidopsis thaliana) (uniprot_sprot:sp|P43298|TMK1_ARATH)	genome
c46d_19-C11-M13R_c	MU55823	MELO3C014425	7.47417	6.83005	7.07693	7.81447	7.08703	6.34318	5.27496	5.47529	7.65611	7.29468	6.58738	5.85413	7.12336	6.45264	7.12636	5.41818	None	genome
c46d_19-C12-M13R_c	MU53272	MELO3C001944	12.9961	13.2732	12.652	12.9523	13.3988	13.4633	13.6424	13.3827	13.0205	13.425	13.1354	12.8759	13.0967	12.9897	12.709	9.83206	Similar to Predicted protein (Populus trichocarpa) (uniref90:UniRef90_B9N362)	genome
c46d_19-D02-M13R_c	MU55824	MELO3C006712	8.44218	7.52557	7.30049	5.95889	7.5432	7.10807	7.65242	7.64308	8.07945	6.48261	6.19056	5.70349	8.0318	7.11006	5.16438	7.47963	Similar to UPF0481 protein At3g47200 (Arabidopsis thaliana) (uniprot_sprot:sp|Q9SD53|Y3720_ARATH)	genome
c46d_19-D10-M13R_c	MU55825	MELO3C016979	11.0553	9.73288	10.2181	8.33769	10.4609	10.1784	9.05805	8.77611	9.43587	9.81858	9.95445	9.71186	10.3056	10.1071	9.31431	8.41236	Similar to Putative uncharacterized protein (Vitis vinifera) (uniref90:UniRef90_A5B4X1)	genome
c46d_19-D11-M13R_c	MU55826	MELO3C016365	9.57401	9.4938	8.48721	7.7945	9.63285	8.34505	8.35435	7.02096	10.5256	10.1535	9.79312	10.7226	10.8734	10.7481	5.81827	6.12882	Similar to Whole genome shotgun sequence of line PN40024, scaffold_25.assembly12x (Fragment) (Vitis vinifera) (uniref90:UniRef90_D7TV38)	genome
c46d_19-E08-M13R_c	MU55827	MELO3C004786	12.3111	10.3787	9.55726	8.11185	9.95694	9.39175	8.80778	8.22356	11.6383	10.0467	8.79202	7.62343	11.6744	10.6316	7.81316	6.68513	Similar to Putative uncharacterized protein (Ricinus communis) (uniref90:UniRef90_B9T5T7)	genome
c46d_19-E10-M13R_c	MU55828	-	9.21588	9.38201	8.12975	7.22421	7.65935	7.14496	7.93289	8.22131	9.9508	8.48807	8.17416	8.36147	9.8674	9.09473	7.5326	9.11872	hypothetical protein [Vitis vinifera]	ICuGI
c46d_19-E11-M13R_c	MU55829	-	5.49448	5.29267	5.01866	4.94687	7.76932	5.20242	5.03822	4.90325	7.39596	6.05322	4.98198	4.87905	7.02271	6.94279	4.99106	4.68124	None	ICuGI
c46d_19-F01-M13R_c	MU55830	MELO3C007987	10.6062	10.4321	10.0759	8.41253	9.79486	10.1401	9.02344	7.89307	10.0669	10.2964	10.0812	9.37893	10.2128	9.72533	7.34205	6.81561	Similar to Catalytic, putative (Ricinus communis) (uniref90:UniRef90_B9SGX0)	genome
c46d_19-F08-M13R_c	MU55831	MELO3C014342	6.49628	7.37786	7.51134	6.83788	7.27456	7.02052	7.81107	7.6776	7.75384	7.88441	6.62513	6.74074	7.0113	7.30659	7.70196	8.49218	Similar to PREDICTED: hypothetical protein (Vitis vinifera) (uniref90:UniRef90_UPI0001983866)	genome
c46d_19-F12-M13R_c	MU55832	MELO3C020276	13.4328	13.8527	13.8514	13.4598	14.3711	13.9921	14.5893	14.7978	14.0753	14.6554	14.169	14.0037	14.0786	14.0766	13.7513	14.1285	None	genome
c46d_19-G10-M13R_c	MU49136	MELO3C003362	12.094	12.7441	11.7784	10.6445	11.8183	11.4008	11.8177	11.5432	12.5137	12.4163	11.9716	12.0667	12.441	12.2029	11.6229	11.7571	Similar to Whole genome shotgun sequence of line PN40024, scaffold_12.assembly12x (Fragment) (Vitis vinifera) (uniref90:UniRef90_D7TTH7)	genome
c46d_19-H08-M13R_c	MU55833	MELO3C015040	13.2119	13.1751	13.1831	13.1221	12.7708	13.0572	13.3372	13.4922	12.9797	13.0323	13.2161	13.4891	12.9154	12.8062	13.2658	13.6342	Similar to Serine/threonine-protein phosphatase BSL2 (Arabidopsis thaliana) (uniprot_sprot:sp|Q9SJF0|BSL2_ARATH)	genome
c46d_19-H09-M13R_c	MU55834	MELO3C018935	10.1929	10.279	10.3768	10.3681	9.26473	9.07936	9.06956	9.47043	10.224	10.2244	10.5668	10.4962	10.322	10.4524	10.4673	10.9373	None	genome
c46d_19-H10-M13R_c	MU55835	MELO3C018491	9.16504	9.04234	9.40839	10.05	8.5571	9.01324	9.16824	9.49811	8.34599	9.28199	9.40265	9.49017	8.65471	9.04571	10.7466	10.2785	Similar to RNA pseudourine synthase 4, mitochondrial (Arabidopsis thaliana) (uniprot_sprot:sp|Q9LT72|PUS4_ARATH)	genome
c46d_19-H11-M13R_c	MU43654	MELO3C018651	9.96873	10.0009	10.4828	11.1194	10.2563	10.1523	10.5636	10.6596	10.1627	10.4243	10.1229	10.6045	9.86916	10.4445	11.2995	11.3116	Similar to Putative uncharacterized protein (Vitis vinifera) (uniref90:UniRef90_A5BES3)	genome
c46d_19-H12-M13R_c	MU55836	MELO3C005267	11.086	11.4688	12.953	13.9563	12.064	13.6005	14.2518	13.6485	11.7811	12.2868	13.4943	14.0121	10.455	11.5695	13.6659	13.789	Similar to Probable receptor protein kinase TMK1 (Arabidopsis thaliana) (uniprot_sprot:sp|P43298|TMK1_ARATH)	genome
c46d_20-A03-M13R_c		MELO3C018052	11.9292	12.2651	12.1193	11.6886	12.466	12.1244	13.1173	13.2933	11.8633	12.3918	12.7309	12.5746	12.1719	11.9804	12.2344	12.9971	Similar to Dynamin-related protein 3A (Arabidopsis thaliana) (uniprot_sprot:sp|Q8S944|DRP3A_ARATH)	genome
c46d_20-A06-M13R_c	MU55838	MELO3C004576	5.4946	5.16835	5.78449	5.82707	5.64801	5.6285	6.32948	5.86018	5.65897	5.28841	6.17624	6.87062	5.3824	5.28435	7.27988	5.1224	Similar to Sugar transport protein 14 (Arabidopsis thaliana) (uniprot_sprot:sp|Q8GW61|STP14_ARATH)	genome
c46d_20-A10-M13R_c	MU55839	-	8.43321	9.11761	9.98879	9.62395	9.37918	9.50412	10.3215	10.9216	7.18574	7.46696	9.47263	9.12992	9.02464	10.782	10.2403	10.3595	None	ICuGI
c46d_20-B02-M13R_c	MU55840	MELO3C008903	4.32434	4.2359	4.62738	4.33842	4.11188	4.30001	4.24638	4.41438	4.28125	4.36269	4.6083	4.2612	4.43665	4.27393	4.74828	4.26782	Similar to CDK5RAP3-like protein (Arabidopsis thaliana) (uniprot_sprot:sp|Q9FG23|CK5P3_ARATH)	genome
c46d_20-B04-M13R_c	MU49020	MELO3C005074	10.0815	10.5458	10.5657	10.9869	9.9596	9.54504	10.2366	10.2975	10.5449	11.0902	10.5363	10.6553	9.43748	9.89315	10.1139	10.3102	Similar to Putative uncharacterized protein (Ricinus communis) (uniref90:UniRef90_B9RGH7)	genome
c46d_20-B06-M13R_c	MU55841	-	10.1135	9.19151	10.1381	10.9447	9.70924	10.5629	11.1062	11.3777	9.79636	9.92743	10.7192	11.4912	9.6588	9.58493	10.1586	9.80766	None	ICuGI
c46d_20-B07-M13R_c	MU55842	MELO3C012068	13.1752	13.1867	12.8642	12.8552	12.8648	12.9267	13.0179	12.8673	13.1557	12.7405	12.998	13.1696	13.0198	12.7046	12.718	12.6256	Similar to Whole genome shotgun sequence of line PN40024, scaffold_87.assembly12x (Fragment) (Vitis vinifera) (uniref90:UniRef90_D7TFG6)	genome
c46d_20-B09-M13R_c	MU55843	-	5.77518	5.64789	5.72544	6.09676	5.68167	5.65146	5.79267	6.36005	5.59917	6.29958	5.76512	5.88385	6.09392	6.38877	7.71465	7.41616	None	ICuGI
c46d_20-B12-M13R_c	MU51779	MELO3C015965	7.16661	7.65665	8.54438	10.6035	7.91479	10.2107	11.0716	11.684	8.15266	7.91208	9.70598	9.94999	7.87015	9.08496	12.6918	11.0012	None	genome
c46d_20-C02-M13R_c		-	8.9768	8.81282	9.2211	9.58311	9.17176	9.57339	8.58958	9.29922	9.01414	8.597	9.63177	9.46319	7.48737	7.38579	8.74495	8.53699	similar to Wound-induced basic protein - Phaseolus vulgaris (Kidney bean) (French bean)	melogen
c46d_20-C03-M13R_c	MU55844	MELO3C011204	11.5156	10.7146	11.0809	10.4719	11.2836	11.1028	11.1216	11.0071	10.519	10.9609	10.737	11.3667	11.1715	11.1076	10.7086	10.4751	Similar to Putative uncharacterized protein (Ricinus communis) (uniref90:UniRef90_B9S2X7)	genome
c46d_20-D01-M13R_c	MU55845	-	7.25076	7.75796	5.70787	8.5658	7.66969	6.56927	6.76442	7.61431	6.59934	5.12151	5.02664	5.00245	8.13615	6.95741	6.44729	4.67467	None	ICuGI
c46d_20-D04-M13R_c	MU50427	MELO3C018269	12.2961	12.7768	12.6978	12.1689	12.6082	11.7872	12.3728	12.3454	11.6535	11.9607	12.5	12.0401	12.2266	11.9171	12.2685	12.4106	Similar to Putative uncharacterized protein (Ricinus communis) (uniref90:UniRef90_B9SNI0)	genome
c46d_20-D12-M13R_c	MU55846	-	4.80432	5.25714	10.3939	11.3787	5.20799	10.3149	11.4191	10.6644	5.61232	8.31541	11.5283	10.9335	5.1136	5.50839	10.8326	10.1803	None	ICuGI
c46d_20-E01-M13R_c	MU43252	MELO3C002361	11.9469	12.0962	12.3271	12.4061	12.2426	12.2013	11.9362	11.5927	11.9501	11.9795	12.0718	12.1388	11.8561	11.8815	12.3316	12.0673	Similar to Ubiquitin-like modifier-activating enzyme 5 (Arabidopsis thaliana) (uniprot_sprot:sp|O23034|UBA5_ARATH)	genome
c46d_20-E03-M13R_c	MU51317	MELO3C015126	11.9885	12.7065	12.3192	11.6063	11.6737	11.8831	11.882	11.45	11.9389	13.4067	12.8044	12.7798	12.4563	11.8718	12.2382	12.2809	Similar to Signal recognition particle 68 kDa protein (Mus musculus) (uniprot_sprot:sp|Q8BMA6|SRP68_MOUSE)	genome
c46d_20-E06-M13R_c	MU55847	MELO3C015794	11.1651	11.1959	11.1939	11.356	11.4451	10.947	10.9259	10.987	11.4229	11.3132	10.8033	10.9556	11.6264	11.2173	11.808	11.8793	Similar to Homocysteine S-methyltransferase 2 (Arabidopsis thaliana) (uniprot_sprot:sp|Q9M1W4|HMT2_ARATH)	genome
c46d_20-F05-M13R_c	MU55849	MELO3C012471	10.0704	10.094	14.353	14.9091	13.4171	12.9829	13.8921	13.8362	9.02913	12.1599	13.5229	13.3442	11.0179	13.4936	15.2256	14.3295	Similar to Probable peptide/nitrate transporter At3g54450 (Arabidopsis thaliana) (uniprot_sprot:sp|Q9M1I2|PTR46_ARATH)	genome
c46d_20-G02-M13R_c	MU43324	MELO3C005348	14.0531	14.1257	14.0252	13.7247	14.2141	14.2159	14.0707	13.7532	14.287	14.3264	14.0238	14.3938	13.9648	14.0664	13.1902	13.1968	Similar to Phosphoenolpyruvate carboxylase 4 (Arabidopsis thaliana) (uniprot_sprot:sp|Q8GVE8|CAPP4_ARATH)	genome
c46d_20-G03-M13R_c	MU43254	MELO3C006923	9.17296	9.11248	9.60971	9.52315	9.19779	8.88673	10.1718	10.4075	9.26223	9.57011	9.55546	9.94714	9.69252	9.59456	9.78352	10.7362	Similar to U-box domain-containing protein 32 (Arabidopsis thaliana) (uniprot_sprot:sp|Q94A51|PUB32_ARATH)	genome
c46d_20-G05-M13R_c		MELO3C008774	7.16743	7.06642	7.39573	7.8695	7.57998	7.36262	7.79069	7.75161	7.34329	7.57655	7.75561	7.6714	7.39448	7.24874	7.59222	7.28365	Similar to General transcription factor IIH subunit 3 (Homo sapiens) (uniprot_sprot:sp|Q13889|TF2H3_HUMAN)	genome
c46d_20-G06-M13R_c	MU47460	MELO3C022345	10.8407	10.5294	11.9306	13.7087	13.2576	13.9879	12.3022	10.278	11.2839	12.9568	13.8581	13.4382	10.2293	11.5373	14.6771	10.0826	Similar to BRASSINOSTEROID INSENSITIVE 1-associated receptor kinase 1 (Arabidopsis thaliana) (uniprot_sprot:sp|Q94F62|BAK1_ARATH)	genome
c46d_20-G08-M13R_c	MU55850	-	5.63605	6.15869	6.36416	7.22755	9.54201	9.09397	9.51469	9.84297	6.69797	6.02537	6.89076	8.14236	5.52728	6.09678	6.29565	7.13362	None	ICuGI
c46d_20-G10-M13R_c	MU55851	MELO3C002785	10.4819	10.8709	10.0706	9.36389	9.61172	8.99234	8.71909	9.50963	10.4934	10.1899	9.46309	9.65626	10.8015	10.5367	9.25375	8.79125	Similar to Epimerase family protein slr1223 (Synechocystis sp. (strain ATCC 27184 / PCC 6803 / N-1)) (uniprot_sprot:sp|P73467|Y1223_SYNY3)	genome
c46d_20-H02-M13R_c	MU49099	MELO3C024322	8.97446	7.91859	8.3721	9.18377	7.99714	7.9282	8.31595	8.84144	7.46513	7.8226	8.21513	8.34538	9.1387	8.10942	8.9018	9.80202	Similar to CCAAT/enhancer-binding protein zeta (Homo sapiens) (uniprot_sprot:sp|Q03701|CEBPZ_HUMAN)	genome
c46d_20-H03-M13R_c	MU55852	MELO3C010924	10.6384	11.0776	12.0061	12.1852	11.2085	11.2363	11.7073	11.6076	10.9767	11.4833	11.83	12.1665	10.8219	11.1399	12.0037	11.6691	Similar to Methyltransferase-like protein 2 (Arabidopsis thaliana) (uniprot_sprot:sp|Q8LFA9|METL2_ARATH)	genome
c46d_20-H08-M13R_c		-	9.26627	8.47951	8.61826	8.92994	8.52109	9.16459	9.75102	9.21117	8.33241	7.9886	9.1122	9.11565	9.04414	8.27086	9.69179	9.03424	None	melogen
c46d_20-H10-M13R_c		-	6.01699	7.93222	7.61551	8.98616	7.18716	8.42319	9.66848	9.04974	7.99411	7.22552	8.3966	7.93513	6.83702	7.2567	7.77936	7.46478	None	melogen
c46d_21-A04-M13R_c	MU55854	MELO3C018124	11.7255	11.925	11.8914	11.6463	11.8824	11.64	12.0917	12.0565	12.0205	12.2656	11.7551	12.2678	11.8693	12.2207	11.9624	12.0357	Similar to Polycomb group protein FIE2 (Zea mays) (uniprot_sprot:sp|Q8VZY6|FIE2_MAIZE)	genome
c46d_21-A05-M13R_c	MU55855	MELO3C011512	12.5939	12.6661	12.1008	13.0529	11.3671	12.187	12.332	12.4765	12.2303	11.6509	12.4424	12.3223	12.346	12.2981	13.2241	13.1821	Similar to Clathrin interactor EPSIN 2 (Arabidopsis thaliana) (uniprot_sprot:sp|Q67YI9|EPN2_ARATH)	genome
c46d_21-A09-M13R_c	MU55856	-	5.22874	5.9964	5.79297	6.64679	5.35779	5.94796	6.20893	6.67099	5.36657	5.32404	5.42282	5.85916	5.1594	5.4739	5.54427	5.78878	PREDICTED: hypothetical protein [Vitis vinifera]	ICuGI
c46d_21-B01-M13R_c	MU55857	MELO3C010898	13.6322	13.5661	13.7953	14.0402	13.4634	13.7208	13.7651	13.783	13.4944	13.6138	13.5246	13.3094	13.5	13.4964	13.8774	14.3778	Similar to Serpin-ZX (Arabidopsis thaliana) (uniprot_sprot:sp|Q9S7T8|SPZX_ARATH)	genome
c46d_21-B03-M13R_c	MU55858	MELO3C014353	6.82486	6.70893	10.7784	12.2323	6.39946	9.2511	9.04532	7.5553	6.53934	9.09984	10.8554	11.309	7.30162	8.05661	11.8339	10.2342	Similar to Predicted protein (Populus trichocarpa) (uniref90:UniRef90_B9IQQ0)	genome
c46d_21-B05-M13R_c	MU55859	MELO3C016774	12.7019	12.5689	12.2806	10.7825	12.3886	12.4373	11.4801	10.5306	12.4832	12.2743	12.3504	12.4518	12.5364	12.5904	9.30324	11.031	Similar to Probable WRKY transcription factor 7 (Arabidopsis thaliana) (uniprot_sprot:sp|Q9STX0|WRKY7_ARATH)	genome
c46d_21-B09-M13R_c	MU55860	MELO3C005362	4.8664	5.03048	4.88788	4.87754	5.41844	4.92409	4.65381	4.79678	5.269	5.97013	5.17731	4.95834	5.47236	5.369	5.15381	5.61683	Similar to PREDICTED: hypothetical protein (Vitis vinifera) (uniref90:UniRef90_UPI0001982929)	genome
c46d_21-B11-M13R_c	MU55862	MELO3C023887	13.3462	12.8908	12.9433	11.6574	13.3038	12.4592	12.6114	12.4192	13.1106	13.0318	12.4046	12.6221	13.7147	13.2799	11.9371	12.4863	Similar to Zinc finger protein, putative (Ricinus communis) (uniref90:UniRef90_B9SDZ7)	genome
c46d_21-C08-M13R_c	MU53317	MELO3C006294	11.3995	11.4287	10.5739	10.6069	10.585	10.2464	9.73019	9.94787	11.5545	10.8446	10.3529	10.2408	11.0113	10.9925	10.2277	10.0317	Similar to Whole genome shotgun sequence of line PN40024, scaffold_29.assembly12x (Fragment) (Vitis vinifera) (uniref90:UniRef90_D7SNQ8)	genome
c46d_21-D01-M13R_c	MU45657	MELO3C014010	10.3621	10.1803	9.88061	11.1501	10.1368	9.54455	10.1058	10.8813	10.755	10.3577	9.85408	10.0774	10.5868	10.7635	11.3446	10.8543	Similar to Histone deacetylase complex subunit SAP18 (Arabidopsis thaliana) (uniprot_sprot:sp|O64644|SAP18_ARATH)	genome
c46d_21-D09-M13R_c	MU55863	MELO3C009695	9.3711	8.40294	7.68906	7.11664	8.33686	7.46462	7.98218	8.27094	9.36751	9.16177	8.21242	7.61533	9.19746	8.20145	7.12277	7.49178	Similar to Putative disease resistance protein RGA1 (Solanum bulbocastanum) (uniprot_sprot:sp|Q7XA42|RGA1_SOLBU)	genome
c46d_21-E04-M13R_c	MU45891	MELO3C027406	9.54689	10.195	11.5442	9.73248	8.97646	11.6599	11.6524	10.7452	9.72598	11.524	12.4033	11.5592	7.514	10.2315	7.24948	5.94312	Similar to Predicted protein (Populus trichocarpa) (uniref90:UniRef90_B9H8A3)	genome
c46d_21-E07-M13R_c		MELO3C011438	12.1391	12.785	12.5695	12.122	12.4963	11.733	11.9484	11.7773	12.2625	12.7584	12.8479	13.2453	12.5215	12.768	12.3168	11.7803	Similar to F-box/ankyrin repeat protein SKIP35 (Arabidopsis thaliana) (uniprot_sprot:sp|Q9M1Y3|SKI35_ARATH)	genome
c46d_21-E11-M13R_c	MU55864	MELO3C009766	9.94728	10.4184	10.4424	10.153	9.65019	9.59481	10.2479	10.4655	10.0671	10.3905	10.274	10.3963	10.2951	9.92179	10.7152	11.3085	Similar to rRNA-processing protein FCF1 homolog (Pongo abelii) (uniprot_sprot:sp|Q5RFQ0|FCF1_PONAB)	genome
c46d_21-F03-M13R_c	MU55865	MELO3C023860	11.6362	11.7183	11.8391	11.6526	10.9817	11.779	12.3632	12.0836	11.4251	11.8432	12.0806	12.5308	11.6314	11.3539	11.8777	12.0124	Similar to PREDICTED: hypothetical protein (Vitis vinifera) (uniref90:UniRef90_UPI000198474C)	genome
c46d_21-F04-M13R_c	MU55866	MELO3C024707	6.0298	6.34835	6.76615	6.12964	6.51361	6.22716	6.93805	7.54949	8.72973	9.07948	8.77131	7.98727	6.7491	6.93162	6.28971	5.99444	Similar to 7SK snRNA methylphosphate capping enzyme (Homo sapiens) (uniprot_sprot:sp|Q7L2J0|MEPCE_HUMAN)	genome
c46d_21-F07-M13R_c	MU52392	MELO3C010069	12.5305	12.4947	12.4132	12.4969	12.1773	12.2292	11.5261	12.7112	12.2785	12.1723	12.2252	11.9032	12.4273	12.3096	11.5897	11.0388	Similar to Putative uncharacterized protein (Cucumis melo subsp. melo) (uniref90:UniRef90_E5GBK4)	genome
c46d_21-F08-M13R_c	MU43257	MELO3C019915	13.0384	13.6139	13.5111	12.8296	13.2122	13.0693	13.3733	13.578	12.8408	13.9787	13.7351	13.9227	13.0835	13.4247	13.2289	14.2323	Similar to Putative uncharacterized protein (Vitis vinifera) (uniref90:UniRef90_A5BEN3)	genome
c46d_21-F10-M13R_c	MU49720	MELO3C020575	9.51781	9.9581	10.7855	11.1685	9.76494	9.94242	11.194	11.6838	9.31479	11.0531	10.7853	11.8382	10.0981	11.165	11.9063	12.3123	Similar to Predicted protein (Populus trichocarpa) (uniref90:UniRef90_B9HP82)	genome
c46d_21-F12-M13R_c	MU45669	MELO3C006928	12.1612	11.7237	11.3226	10.8297	11.3227	11.377	10.5566	10.6349	12.1023	11.6595	11.2949	11.2731	11.9898	11.7217	10.0628	9.8905	Similar to Predicted protein (Populus trichocarpa) (uniref90:UniRef90_B9IDB3)	genome
c46d_21-G01-M13R_c	MU55867	MELO3C010319	10.3347	10.5019	10.599	10.8185	10.2834	10.8587	10.3652	10.231	10.2865	10.2004	10.3396	10.5156	10.0708	10.0866	10.3289	9.98927	Similar to Putative uncharacterized protein (Vitis vinifera) (uniref90:UniRef90_A5AZT8)	genome
c46d_21-G02-M13R_c	MU51569	MELO3C010331	12.6927	12.7328	12.7724	12.5529	12.5571	12.2764	12.3253	12.226	12.2193	12.3864	12.3651	12.474	12.6836	12.4058	12.0939	13.3552	Similar to Predicted protein (Populus trichocarpa) (uniref90:UniRef90_B9IMY0)	genome
c46d_21-G07-M13R_c	MU55868	-	4.72687	5.01919	4.71386	5.20525	5.0879	5.2511	5.52587	5.08982	4.73755	4.79197	4.56058	5.13605	4.28909	4.82742	4.58634	4.69501	None	ICuGI
c46d_21-G10-M13R_c	MU47585	MELO3C026292	10.0297	11.5552	12.6888	13.4544	10.5936	13.0555	13.0005	12.6292	9.66134	12.1329	12.7133	12.0165	9.52288	11.5302	13.9786	12.9042	Similar to 1-deoxy-D-xylulose 5-phosphate reductoisomerase, chloroplastic (Oryza sativa subsp. japonica) (uniprot_sprot:sp|Q8W250|DXR_ORYSJ)	genome
c46d_21-H02-M13R_c	MU53711	MELO3C000569	10.2676	11.186	11.4882	11.0393	11.0341	10.7093	11.566	11.96	10.3105	11.9841	11.1297	11.3014	11.298	11.6569	11.4302	11.8217	None	genome
c46d_21-H05-M13R_c	MU55869	-	5.04077	5.06428	5.50119	5.17135	5.50625	6.4949	5.4718	5.45503	5.39463	6.19671	5.83337	5.44482	5.66974	5.20093	5.84644	5.5087	None	ICuGI
c46d_22-A04-M13R_c	MU55871	MELO3C026617	9.35092	9.63953	9.62008	9.28986	9.46032	9.34912	10.0271	10.3123	9.6562	10.1273	9.85456	9.88743	9.88896	9.87367	9.84684	10.3057	Similar to Pentatricopeptide repeat-containing protein At1g10910, chloroplastic (Arabidopsis thaliana) (uniprot_sprot:sp|Q0WVV0|PPR31_ARATH)	genome
c46d_22-A10-M13R_c	MU55872	MELO3C010496	10.1609	9.79656	9.74819	9.75157	11.2297	9.77286	9.54018	9.44337	10.9308	10.2104	9.4369	9.64595	10.6951	10.5459	9.65659	9.51494	Similar to Aspartic proteinase Asp1 (Oryza sativa subsp. japonica) (uniprot_sprot:sp|Q0IU52|ASP1_ORYSJ)	genome
c46d_22-B04-M13R_c	MU55873	-	4.73471	5.39904	6.16617	5.01276	5.00444	7.4928	8.34599	5.51128	4.45756	7.45001	6.52859	6.48258	4.43422	6.61311	7.76474	7.00511	None	ICuGI
c46d_22-B08-M13R_c	MU55874	-	10.9242	11.5402	11.8858	11.5276	12.1486	12.6186	12.4588	12.1267	11.3178	11.8737	11.3451	11.2751	11.337	11.8853	11.3993	11.3796	None	ICuGI
c46d_22-C03-M13R_c	MU46336	MELO3C024110	8.8269	6.50939	5.07527	4.74814	6.40197	5.1571	4.93774	4.8673	7.93172	5.64438	5.26649	5.00197	7.20626	5.151	4.46242	5.45821	None	genome
c46d_22-C05-M13R_c	MU55875	-	6.58068	7.93779	8.6366	8.24809	7.07153	8.19554	8.63876	8.66752	6.65331	7.69928	8.11413	8.11453	7.40958	7.86973	8.11816	8.25368	None	ICuGI
c46d_22-C06-M13R_c	MU45093	MELO3C006471	13.8054	13.3729	13.4233	13.9558	13.8178	13.6854	13.4089	13.3896	13.5216	12.9945	13.7285	13.5175	13.5336	13.2769	13.6743	13.5716	Similar to 40S ribosomal protein S15 (Elaeis oleifera) (uniprot_sprot:sp|Q945U1|RS15_ELAOL)	genome
c46d_22-C08-M13R_c	MU55876	MELO3C014519	14.7778	15.1376	15.2849	14.6188	15.1897	14.5314	14.8671	14.8639	15.2905	15.3761	15.4229	15.2668	14.9679	15.2686	12.3576	14.0519	Similar to BEL1-like homeodomain protein 1 (Arabidopsis thaliana) (uniprot_sprot:sp|Q9SJ56|BLH1_ARATH)	genome
c46d_22-C09-M13R_c	MU55877	MELO3C016683	7.96314	7.4457	8.23094	7.75501	6.89994	8.96659	9.02247	8.50942	6.71164	6.70954	7.09042	5.38946	7.5837	8.14621	8.13895	8.71919	Similar to Hydrolase, hydrolyzing O-glycosyl compounds, putative (Ricinus communis) (uniref90:UniRef90_B9SR72)	genome
c46d_22-D06-M13R_c	MU55878	MELO3C017804	11.0323	11.4046	11.2181	11.4134	10.9931	11.0103	11.0782	11.1442	10.9623	11.0232	11.5361	11.399	10.908	11.042	11.2351	11.3026	Similar to Whole genome shotgun sequence of line PN40024, scaffold_50.assembly12x (Fragment) (Vitis vinifera) (uniref90:UniRef90_E0CUM0)	genome
c46d_22-D10-M13R_c	MU55879	-	14.0049	14.0183	14.2175	13.9699	13.9797	14.0017	14.1281	14.2674	13.869	14.0539	14.0359	14.1749	14.1035	14.0717	14.0519	14.7232	hypothetical protein [Vitis vinifera]	ICuGI
c46d_22-D12-M13R_c	MU51256	MELO3C024272	10.5853	10.6635	10.9252	9.65614	10.6899	9.9607	10.8393	10.837	10.2181	10.9139	10.4312	10.696	11.4438	10.9265	10.1589	11.2465	Similar to Pyrophosphate-energized membrane proton pump 3 (Arabidopsis thaliana) (uniprot_sprot:sp|Q9FWR2|AVPX_ARATH)	genome
c46d_22-E08-M13R_c	MU43258	MELO3C022813	13.7591	14.1294	14.5696	14.503	13.8022	14.5492	14.1096	14.247	13.8438	14.1794	15.1049	15.3471	13.5799	13.8815	14.2888	14.3239	Similar to Predicted protein (Populus trichocarpa) (uniref90:UniRef90_B9GLX5)	genome
c46d_22-E09-M13R_c	MU53929	MELO3C013315	6.49262	4.90833	8.42528	9.4561	5.5066	5.49057	5.80194	5.91157	5.28685	9.98715	12.3816	13.1579	5.98814	8.41644	7.74133	6.06085	Similar to (RS)-norcoclaurine 6-O-methyltransferase (Coptis japonica PE=1 SV=1) (uniprot_sprot:sp|Q9LEL6|6OMT_COPJA)	genome
c46d_22-E10-M13R_c	MU54350	MELO3C016258	13.8002	13.8838	13.3759	12.9357	13.6409	13.062	13.5849	13.3862	13.6646	13.5682	13.0085	13.2564	14.2209	13.6559	12.6786	13.2373	Similar to Kinesin light chain, putative (Ricinus communis) (uniref90:UniRef90_B9RYP4)	genome
c46d_22-F01-M13R_c	MU55880	MELO3C003739	12.3186	12.8096	12.8647	12.0096	12.981	12.6081	13.9866	13.9874	12.3748	13.4712	13.5029	13.4561	13.0216	12.8988	13.3505	14.3506	Similar to Zinc finger protein, putative (Ricinus communis) (uniref90:UniRef90_B9R8C9)	genome
c46d_22-F10-M13R_c	MU55881	MELO3C005094	10.6126	11.0617	10.8424	11.1193	10.2263	10.1	9.67068	9.65345	10.5028	10.5561	10.8112	10.9593	11.2325	11.2706	11.3156	11.1881	Similar to Histidine biosynthesis bifunctional protein hisIE, chloroplastic (Arabidopsis thaliana) (uniprot_sprot:sp|O82768|HIS2_ARATH)	genome
c46d_22-G01-M13R_c	MU55882	MELO3C022650	13.0724	12.9066	13.1055	13.7302	12.9273	13.2913	12.9839	12.9716	12.5747	12.6623	12.5285	12.5968	12.9524	12.8025	13.3673	13.5597	Similar to Putative uncharacterized protein (Ricinus communis) (uniref90:UniRef90_B9RHV5)	genome
c46d_22-G03-M13R_c		MELO3C009602	9.26173	8.98374	9.96401	10.7242	8.62051	8.33485	8.85896	8.7942	9.69519	9.46839	10.7532	10.5764	9.25653	8.82093	10.6004	10.718	Similar to Putative uncharacterized protein (Ricinus communis) (uniref90:UniRef90_B9SYV6)	genome
c46d_22-G04-M13R_c	MU55883	MELO3C003174	9.85622	9.59488	10.0675	10.1067	10.0903	9.85331	10.0157	10.1068	9.83149	10.1322	10.1717	10.1691	10.0137	9.74672	10.141	11.2185	Similar to Mitochondrial substrate carrier family protein B (Dictyostelium discoideum) (uniprot_sprot:sp|Q54MZ4|MCFB_DICDI)	genome
c46d_22-G05-M13R_c	MU55884	MELO3C011964	7.79292	8.2394	7.46371	7.80776	9.47176	8.98855	8.84361	9.9189	8.12499	6.88722	6.76664	7.35819	8.67732	8.65459	6.45736	6.7989	None	genome
c46d_22-G07-M13R_c	MU55885	MELO3C013974	14.795	14.8732	15.1093	15.2505	14.5241	14.9531	14.8202	14.8567	14.7659	14.9703	15.0027	15.089	14.6547	14.8864	15.1921	15.3086	Similar to Heat shock protein STI (Glycine max) (uniprot_sprot:sp|Q43468|STIP_SOYBN)	genome
c46d_22-G08-M13R_c		MELO3C018081	10.7392	10.7015	10.9848	10.4127	10.2253	10.0395	10.8057	10.5659	10.5728	11.1536	10.7401	11.0948	10.9465	10.5647	10.2487	11.1499	Similar to FHA domain-containing protein DDL (Arabidopsis thaliana) (uniprot_sprot:sp|Q8W4D8|DDL_ARATH)	genome
c46d_22-G09-M13R_c	MU55886	MELO3C005228	11.1764	11.9208	12.5837	11.7063	10.9576	12.4016	10.9073	9.58468	11.3804	13.0367	12.7566	12.1939	10.7954	11.3731	11.6015	9.06641	Similar to Sodium/hydrogen exchanger 7 (Arabidopsis thaliana) (uniprot_sprot:sp|Q9LKW9|NHX7_ARATH)	genome
c46d_22-G10-M13R_c	MU45462	MELO3C026666	9.85252	10.4252	9.9582	11.3625	9.77377	10.3742	10.6653	10.6851	9.87139	10.0295	10.1108	9.71438	9.52909	9.1072	12.7196	10.4558	Similar to Cytochrome b5, seed isoform (Nicotiana tabacum PE=2 SV=1) (uniprot_sprot:sp|P49099|CYB5S_TOBAC)	genome
c46d_22-H01-M13R_c	MU46325	MELO3C004659	10.5191	10.9257	10.8473	9.32454	11.1975	10.8198	10.9368	10.9591	10.8949	11.567	10.8815	11.5988	11.5848	11.7941	9.56923	10.0954	Similar to ATP-dependent DNA helicase Q-like 3 (Arabidopsis thaliana) (uniprot_sprot:sp|Q9FT72|RQL3_ARATH)	genome
c46d_22-H04-M13R_c	MU55887	MELO3C015860	7.67347	7.47846	8.24132	7.82413	7.61712	7.19472	6.82088	6.90446	8.16041	8.67224	8.32141	9.31422	8.44711	8.82872	7.81635	8.30906	Similar to Uncharacterized membrane protein C2G11.09 (Schizosaccharomyces pombe) (uniprot_sprot:sp|Q09809|YAB9_SCHPO)	genome
c46d_22-H05-M13R_c	MU55888	MELO3C010660	11.1503	11.5157	11.6246	11.381	11.6556	11.9368	12.6229	12.4534	11.5341	11.5332	12.3035	12.2337	11.9242	12.0387	12.7533	12.8204	Similar to Whole genome shotgun sequence of line PN40024, scaffold_98.assembly12x (Fragment) (Vitis vinifera) (uniref90:UniRef90_E0CVA8)	genome
c46d_22-H06-M13R_c	MU55889	MELO3C004631	13.8132	13.749	13.747	13.6049	13.5928	13.5373	13.7648	13.7889	13.7491	13.7871	13.6082	13.8094	13.754	13.5695	13.9798	14.0723	Similar to Casein kinase I isoform delta-like (Arabidopsis thaliana) (uniprot_sprot:sp|P42158|KC1D_ARATH)	genome
c46d_22-H11-M13R_c	MU55890	MELO3C002229	11.3757	11.7909	12.0682	11.7673	10.7507	11.9099	11.9802	12.0425	11.1848	11.883	11.9075	12.1664	11.1829	11.4583	11.4059	12.1329	Similar to Pentatricopeptide repeat-containing protein At1g74850, chloroplastic (Arabidopsis thaliana) (uniprot_sprot:sp|Q9S7Q2|PP124_ARATH)	genome
c46d_22-H12-M13R_c	MU55891	MELO3C004654	12.6354	12.4783	12.6968	12.8511	12.7196	12.4296	12.5484	12.7084	12.1589	12.3473	12.2571	12.7923	12.7572	12.7811	12.5811	13.1044	Similar to Pentatricopeptide repeat-containing protein At2g06000 (Arabidopsis thaliana) (uniprot_sprot:sp|Q9ZUE9|PP149_ARATH)	genome
c46d_23-B03-M13R_c	MU55892	MELO3C013872	12.6671	12.7853	13.1039	12.7215	14.0477	14.595	13.093	10.5458	13.2571	14.0423	14.3618	13.1132	13.0099	13.795	10.5387	9.79638	Similar to Type I inositol-1,4,5-trisphosphate 5-phosphatase 2 (Arabidopsis thaliana) (uniprot_sprot:sp|Q9FUR2|IP5P2_ARATH)	genome
c46d_23-B04-M13R_c	MU55893	MELO3C015774	10.6298	10.89	10.1857	10.7465	10.0917	9.38964	9.23312	10.4256	10.7313	10.4603	9.88395	10.0438	10.7491	10.8201	10.6584	11.7477	Similar to Probable galacturonosyltransferase 6 (Arabidopsis thaliana) (uniprot_sprot:sp|Q9M9Y5|GAUT6_ARATH)	genome
c46d_23-B10-M13R_c	MU55894	MELO3C004714	12.6682	12.3424	12.1083	11.9576	13.3582	13.1081	12.9011	12.7062	13.3458	13.1701	12.5952	12.7517	13.2313	13.408	13.348	12.8859	Similar to Quinone oxidoreductase PIG3 (Homo sapiens) (uniprot_sprot:sp|Q53FA7|QORX_HUMAN)	genome
c46d_23-B11-M13R_c	MU55895	MELO3C024520	5.46973	5.90151	11.7194	12.6338	6.86449	7.76848	9.35554	7.09901	6.40865	7.88294	9.64452	9.86649	5.50107	7.30845	11.9352	7.87491	Similar to Ethylene-responsive transcription factor ERF024 (Arabidopsis thaliana) (uniprot_sprot:sp|Q9SJR0|ERF24_ARATH)	genome
c46d_23-B12-M13R_c	MU43724	MELO3C022274	10.8237	10.7373	10.8614	11.4608	10.3404	11.123	10.6851	11.1472	10.3721	10.5055	10.9567	10.8797	10.4589	10.2819	11.704	11.9646	Similar to COP9 signalosome complex subunit 7 (Arabidopsis thaliana) (uniprot_sprot:sp|Q94JU3|CSN7_ARATH)	genome
c46d_23-C01-M13R_c	MU55896	-	8.295	8.78423	10.6554	11.9794	10.3218	12.1493	11.9719	11.2995	8.43827	9.80421	10.4416	10.8062	8.52157	10.135	11.637	12.5953	None	ICuGI
c46d_23-C03-M13R_c	MU55897	MELO3C015115	12.3713	13.3637	11.9237	12.1542	12.628	12.5989	11.327	11.7311	12.4163	12.076	12.4059	12.506	11.455	11.2429	10.0577	10.4588	Similar to Phospholipase C 3 (Mycobacterium tuberculosis) (uniprot_sprot:sp|P95245|PHLC_MYCTU)	genome
c46d_23-C05-M13R_c	MU55898	-	5.04209	4.87468	5.08179	5.00022	4.73922	5.0288	5.12409	5.88497	10.4372	4.8746	4.92668	4.78619	5.17595	6.18007	5.84373	9.13498	None	ICuGI
c46d_23-C08-M13R_c	MU48555	MELO3C019097	13.5224	13.6224	13.3892	13.4742	13.8662	13.5981	13.0321	13.0633	13.7293	13.6266	13.6059	13.853	13.4282	13.6666	13.3836	13.3595	Similar to Whole genome shotgun sequence of line PN40024, scaffold_7.assembly12x (Fragment) (Vitis vinifera) (uniref90:UniRef90_D7TIR0)	genome
c46d_23-C11-M13R_c	MU55899	MELO3C010305	10.5575	10.8299	10.5886	10.7916	11.2554	10.3164	11.4479	11.4776	10.9964	11.9953	11.3475	11.4273	12.0235	11.9325	11.375	12.4385	Similar to Putative clathrin assembly protein At5g35200 (Arabidopsis thaliana) (uniprot_sprot:sp|Q9LHS0|CAP10_ARATH)	genome
c46d_23-C12-M13R_c	MU54314	MELO3C008434	14.956	15.2313	15.274	14.8171	14.9613	14.9967	15.1293	15.1099	14.9913	15.0649	15.3161	15.4084	14.8726	15.1255	14.6488	15.0358	Similar to Target of Myb protein 1 (Homo sapiens) (uniprot_sprot:sp|O60784|TOM1_HUMAN)	genome
c46d_23-D02-M13R_c		MELO3C004435	12.6934	12.7879	13.2163	13.0319	13.5073	13.9617	13.5273	12.6152	12.8691	13.6926	13.8275	13.2319	12.7144	13.1075	11.2851	10.4644	Similar to Whole genome shotgun sequence of line PN40024, scaffold_118.assembly12x (Fragment) (Vitis vinifera) (uniref90:UniRef90_D7T4Z4)	genome
c46d_23-D04-M13R_c	MU55900	MELO3C027271	12.8141	13.0357	13.2477	12.9476	13.2718	12.2564	12.874	12.8585	12.8099	13.8885	14.0528	14.6689	13.3754	12.941	12.7505	13.1495	Similar to Alanyl-tRNA synthetase (Arabidopsis thaliana) (uniprot_sprot:sp|P36428|SYA_ARATH)	genome
c46d_23-D06-M13R_c	MU55901	-	4.62669	4.65083	4.80953	4.72975	4.38748	4.56642	4.58121	4.60353	4.43397	4.60863	4.74812	4.38532	4.33771	4.62157	4.69532	4.68027	None	ICuGI
c46d_23-D08-M13R_c	MU55902	MELO3C023582	8.59138	7.68397	8.22931	8.46263	5.5681	5.19336	5.89929	5.7385	8.22275	7.99561	8.23203	7.92862	7.82509	7.15612	8.18807	9.14928	Similar to 50S ribosomal protein L1, chloroplastic (Arabidopsis thaliana) (uniprot_sprot:sp|Q9LY66|RK1_ARATH)	genome
c46d_23-D12-M13R_c	MU54557	MELO3C015499	9.979	10.115	10.3076	10.1692	9.83353	9.87702	10.2051	10.1362	9.90074	10.0786	9.90868	10.2855	10.2054	9.79793	10.3698	10.4646	Similar to WD repeat-containing protein 61 (Danio rerio) (uniprot_sprot:sp|Q6P5M2|WDR61_DANRE)	genome
c46d_23-E01-M13R_c	MU55903	MELO3C014570	11.1078	11.1343	11.0698	11.8105	11.1289	10.9659	10.3785	10.2903	11.3124	10.745	10.456	10.4912	11.124	10.9579	11.454	9.509	Similar to Calcium-binding mitochondrial carrier protein SCaMC-1 (Xenopus tropicalis) (uniprot_sprot:sp|Q5XHA0|SCMC1_XENTR)	genome
c46d_23-E02-M13R_c	MU55904	MELO3C013002	12.76	12.6821	13.198	13.3318	13.0316	13.5376	13.5419	12.875	12.762	13.2665	13.666	13.778	13.0237	12.9374	11.8447	12.6726	Similar to Proline-rich receptor-like protein kinase PERK8 (Arabidopsis thaliana) (uniprot_sprot:sp|Q9FFW5|PERK8_ARATH)	genome
c46d_23-F01-M13R_c	MU55905	-	7.63168	8.0388	7.49249	7.29404	9.66357	9.49697	9.91764	10.0515	9.07185	9.54418	9.70654	9.54343	9.50981	9.4612	10.0835	10.8186	None	ICuGI
c46d_23-F12-M13R_c	MU55906	-	9.6458	9.46133	9.12914	9.83133	7.47532	7.6737	8.34924	7.77424	8.83751	8.81397	9.16748	9.77947	9.06962	9.31226	9.58274	9.58127	None	ICuGI
c46d_23-G03-M13R_c	MU55907	MELO3C009190	8.06982	8.26244	11.5904	13.4807	6.5953	12.7029	14.0736	14.2962	5.94111	8.83619	9.9098	10.4188	5.72134	6.06556	14.0625	14.5422	Similar to Peptide transporter PTR1 (Arabidopsis thaliana) (uniprot_sprot:sp|Q9M390|PTR1_ARATH)	genome
c46d_23-G07-M13R_c	MU55908	-	8.31299	8.3971	9.08772	8.97164	8.33186	8.16389	7.93459	8.00625	8.26311	8.89289	8.5595	9.18303	8.02109	8.29433	8.13258	9.26158	PREDICTED: hypothetical protein [Vitis vinifera]	ICuGI
c46d_23-H03-M13R_c	MU55909	MELO3C022574	11.242	10.8292	12.3202	9.6831	10.2674	11.0344	11.0878	10.1751	10.6477	12.7239	12.2022	12.4871	11.2674	11.1419	8.24938	9.72502	Similar to Transcription factor bHLH111 (Arabidopsis thaliana) (uniprot_sprot:sp|Q9FYJ6|BH111_ARATH)	genome
[truncated: 15,877 more rows]
