# Supplementary material for: Comparative transcriptional profiling analysis of developing melon (Cucumis melo L.) fruit from climacteric and non-climacteric varieties
Source: BMC Genomics. 2015 Jun 9;16(1):440. doi: 10.1186/s12864-015-1649-3 (PMC4460886; doi:10.1186/s12864-015-1649-3)
Supplement: Additional file 4: Table S3. — Primer sequences of the genes used for the validation of the microarray expression data with qRT-PCR. [file 12864_2015_1649_MOESM4_ESM.xls]

## Sheet: Hoja1
Array code	ICuGI code	Name	Forward primer sequence 5'3'	Reverse primer sequence 5'3'
cAI_05-H02-M13R_c	MU45190	Cyclophilin (CmCYP7)	cgatgtggaaattgacggaa	cggtgcataatgctcggaa
cCL23Contig2	MU45992	Elongation factor 1α (CmEF)	ggacatcgtgactttatcaagaac	caccactcccaaatactccaagg
cA_18-H12-M13R_c	MU56563	Adenine phosphoribosyl transferase (CmAPT1)	gttgcaggaattgaggctaga	ttgctttggctattggagcca
cCL1506Contig1	MU51303	Actin (CmACT7)	ggcaacattgttctcagtggt	agcatgaaaatcaaggtcgtt
*	MU51580	1-aminocyclopropane-1-carboxylate synthase (CmACS1)	gattgatcataagctaagggtttggt	ggatagctaacctttgggaacactt
cSSH1N10_c	MU49246	1-aminocyclopropane-1-carboxylate synthase (CmACS5)	tagccctatataccaacccctagaatatat	atgagtgtacagtatgtaggtagataataggaga
cCL451Contig1	MU46283	1-aminocyclopropane-1-carboxylate oxidase (CmACO1)	atagtaataaggaatattagagggcttgtgt	acccacttaaaaagggcaaaca
cPSI_11-E04-M13R_c	MU64933	N-acetyltransferase hookless1 (CmACT1)	atttgttgaccctcgagacatctaa	ttttctgtactgatttgggagagaag
cHS_07-B10-M13R_c	MU61400	DNAJ domain (CmDNAj)	atctgaaaattgttttgtcatttatcca	cctttgtgaagaatcggttgg
cCL6170Contig1	MU54142	Ethylene-responsive transcriptional coactivator (CmERT)	agcgttttctcatgttgtggttt	caatcccatttcccacaatattc
cCI_54-H09-M13R	MU48499	Ethylene receptor (CmETR1)	tgtggtgatgatcttgagagacaa	cctggaaattgggcatgc
cCL1086Contig1	MU43941	Expansin (CmEXP1)	tgaaaattaccgccgttgaaa	ttgcagccacttcagcctc
cCL212Contig1	MU44581	NAM like protein (CmNOR)	taccaaactaaaacccctcaatacct	ccaaataacatttctctaaaatctaaatca
cCL652Contig1	MU46792	ORANGE chaperone protein DNAJ-related (CmORG)	ggttaaacttgtcatttgcattgc	gctaccttaccaacacttctacc
MU10927	MU50814	Polygalacturonase (CmPG1)	aagcattagcataggttaaatgtgtgtta	tgatgattgaacgaaccagtc
cA_27-A08-M13R_c	MU51300	Terpenoid synthase (CmTER)	aactctttaccagcgcagtagagag	cgtgcgtatgaaataatctgaagttc
cCL6092Contig1	MU45836	Xyloglucan endotransglucosylase /hydrolase (CmXTH1)	tcgttttactttttttttcaatctcctata	tgtggcatgcttttaaacttattttaac
MU10942	MU49862	Phytoene synthase (CmPSY1)	ccctccttggtccttcatga	tgattgtgtttgttgagtgtatagtggt
* Gene not included in the array
