# Supplementary material for: Comparative transcriptional profiling analysis of developing melon (Cucumis melo L.) fruit from climacteric and non-climacteric varieties
Source: BMC Genomics. 2015 Jun 9;16(1):440. doi: 10.1186/s12864-015-1649-3 (PMC4460886; doi:10.1186/s12864-015-1649-3)
Supplement: Additional file 6: Table S4. — List of the differential expressed genes in at least one genotype, during fruit development. Differentially expressed genes for each genotype are also listed in different Excel spreadsheets. [file 12864_2015_1649_MOESM6_ESM.xls]

## Sheet: Total differential genes
Array code	Gene code		DUL_15d	DUL_25d	DUL_35d	DUL_H	PI_2_15d	PI_25d	PI_35d	PI_H	PS_15d	PS_3_25d	PS_35d	PS_H	VED_15d	VED_25d	VED_35d	VED_1H		Description
c15d_01-A05-M13R_c	MELO3C015554		14.1115	14.2383	14.5619	14.5789	14.1852	13.8595	14.4117	14.4809	14.1663	14.5554	14.2263	14.3952	14.3221	14.5751	14.6414	15.3328		Similar to SH3 domain-containing protein PJ696.02 (Schizosaccharomyces pombe) (uniprot_sprot:sp|Q9URW6|YIE2_SCHPO)
c15d_01-A08-M13R_c	MELO3C020980		12.8357	12.4458	12.027	12.8099	11.5181	12.3076	12.1624	12.1372	12.1332	11.4462	11.9882	12.3059	12.775	11.7945	12.8565	12.6351		Similar to Coatomer subunit gamma (Arabidopsis thaliana) (uniprot_sprot:sp|Q0WW26|COPG_ARATH)
c15d_01-B01-M13R_c	MELO3C024425		7.3983	7.19638	8.16385	6.9456	8.3229	7.50432	6.00073	6.39407	9.07751	8.1788	8.80235	9.99042	8.03142	8.34609	6.60025	6.59931		Similar to Putative leucine-rich repeat receptor-like protein kinase At2g19210 (Arabidopsis thaliana) (uniprot_sprot:sp|O65924|Y2921_ARATH)
c15d_01-B08-M13R_c	MELO3C004225		12.5525	11.8776	12.1626	9.35902	12.239	11.9782	10.7099	8.7478	12.4633	12.9028	12.365	11.5384	12.1303	11.7942	9.52548	8.41345		Similar to Putative uncharacterized protein (Vitis vinifera) (uniref90:UniRef90_A5AP55)
c15d_01-E02-M13R_c	MELO3C003642		7.3579	7.57023	8.28034	10.2039	7.35027	8.71242	9.24871	9.32648	8.17494	8.60919	9.25328	9.77601	7.35316	7.38296	10.6475	9.77604		Similar to Predicted protein (Populus trichocarpa) (uniref90:UniRef90_B9H7C0)
c15d_01-F06-M13R_c	MELO3C026378		14.162	12.8949	11.0471	8.65112	13.3084	12.1334	11.9051	10.8021	13.71	10.2551	12.2643	11.6019	14.4169	13.4632	11.4106	9.82344		Similar to Zinc transporter 1 (Arabidopsis thaliana) (uniprot_sprot:sp|O81123|ZIP1_ARATH)
c15d_01-G05-M13R_c	MELO3C007133		10.3386	7.80049	7.02621	6.26577	8.30501	7.19927	6.82364	6.96853	9.943	8.06598	7.43924	7.25665	10.2387	8.45913	6.43667	6.96609		None
c15d_01-G06-M13R_c	MELO3C009557		14.1548	13.8892	13.9865	12.4289	13.87	14.3672	13.5017	13.2129	13.9194	13.8394	14.05	13.0042	13.7434	13.7934	11.8537	12.5499		Similar to Predicted protein (Populus trichocarpa) (uniref90:UniRef90_B9III6)
c15d_01-G07-M13R_c	MELO3C026522		6.18256	5.21279	4.72787	4.50485	5.31307	4.50063	4.26326	4.35593	5.18767	4.92661	5.06433	5.05756	5.40126	5.18091	4.74492	4.79496		Similar to Monosaccharide-sensing protein 2 (Arabidopsis thaliana) (uniprot_sprot:sp|Q8LPQ8|MSSP2_ARATH)
c15d_01-G11-M13R_c			10.2683	10.0299	8.64276	7.92092	10.3957	9.93667	10.1302	10.5856	9.94811	10.2043	9.86646	10.3302	9.90127	8.70364	8.41776	10.0483		c15d_01-G11-M13R_c similar to Transcription factor - Vicia faba var. minor
c15d_01-H04-M13R_c	MELO3C007784		13.4804	13.7316	13.646	10.9173	13.2949	13.1542	11.8234	11.9732	13.3167	12.814	13.0411	11.0391	12.8394	13.3992	9.27418	9.68587		None
c15d_01-H08-M13R_c	MELO3C014229		9.38134	7.59631	5.18863	7.36309	6.62587	5.97127	7.05655	6.33952	9.33749	6.45942	6.88301	6.63764	9.57979	8.91985	6.88943	6.37961		Similar to Phenylalanine ammonia-lyase (Stylosanthes humilis) (uniprot_sprot:sp|P45732|PALY_STYHU)
c15d_02-A01-M13R_c	MELO3C024279		11.4821	11.9774	12.3159	12.4436	12.4101	12.6197	13.0262	13.196	12.6721	12.7565	13.5137	13.7473	12.7469	12.8444	13.3624	13.6277		Similar to Transcription elongation regulator 1 (Mus musculus) (uniprot_sprot:sp|Q8CGF7|TCRG1_MOUSE)
c15d_02-A03-M13R_c			6.19263	6.50669	7.02397	6.9408	6.49825	6.81325	7.69829	7.26334	6.65386	6.82039	7.07805	7.06235	6.15449	6.92913	8.55755	8.62008		c15d_02-A03-M13R_c similar to Villin headpiece; Gelsolin region - Medicago truncatula (Barrel medic)
c15d_02-A11-M13R_c	MELO3C016563		11.3936	11.3665	11.1083	11.7943	10.9928	11.2506	11.5227	11.6781	11.5243	11.662	11.4309	11.7941	10.7522	10.7908	11.6955	12.5584		Similar to Cytochrome c-type biogenesis protein cycL, putative (Ricinus communis) (uniref90:UniRef90_B9RQJ3)
c15d_02-B01-M13R_c	MELO3C014725		12.8038	12.1831	10.4621	9.94709	12.6734	10.6856	9.92129	10.2024	12.6333	10.5184	9.77126	10.7236	12.5686	11.7939	9.70324	8.71401		Similar to Putative uncharacterized protein (Glycine max) (uniref90:UniRef90_C6TNI0)
c15d_02-B02-M13R_c	MELO3C022457		13.1445	12.9804	11.3477	7.45899	15.0451	14.3329	13.2508	13.5629	13.2971	13.3336	12.3988	11.4009	13.7769	13.4261	6.94815	6.42944		Similar to Putative invertase inhibitor (Platanus acerifolia PE=1 SV=1) (uniprot_sprot:sp|Q8GT41|PLA1_PLAAC)
c15d_02-B07-M13R_c	MELO3C009096		5.42812	5.22199	5.60026	6.82681	5.28751	5.45001	5.65508	6.0294	5.50884	5.84744	5.76909	6.13509	5.6867	6.10698	7.44066	7.13206		Similar to Whole genome shotgun sequence of line PN40024, scaffold_40.assembly12x (Fragment) (Vitis vinifera) (uniref90:UniRef90_D7TQ80)
c15d_02-C02-M13R_c	MELO3C003764		12.8288	12.1112	11.2552	12.4399	11.5035	10.6806	11.0239	10.2891	12.2595	10.1036	11.4137	12.2997	12.1526	11.0378	9.89201	10.0086		Similar to Filament-like plant protein 4 (Arabidopsis thaliana) (uniprot_sprot:sp|Q0WSY2|FPP4_ARATH)
c15d_02-C04-M13R_c	MELO3C006289		10.9715	10.2302	8.92799	8.90468	9.68045	9.50004	7.31497	6.4905	10.5646	9.31979	9.21754	8.7133	10.1523	9.78625	6.50878	6.10124		Similar to RALFL33, putative (Ricinus communis) (uniref90:UniRef90_B9S9Y5)
c15d_02-C11-M13R_c	MELO3C013474		9.54393	10.053	9.99636	7.41836	10.6923	10.14	10.0979	9.56132	9.92603	9.96211	8.83426	8.29355	9.71628	9.70568	7.09477	8.08123		Similar to Chloride channel protein CLC-e (Arabidopsis thaliana) (uniprot_sprot:sp|Q8GX93|CLCE_ARATH)
c15d_02-E11-M13R_c	MELO3C005400		11.8387	11.9116	11.9951	12.1703	12.1367	11.8829	12.2068	12.3291	12.6943	12.7783	13.3216	13.3719	11.4449	11.2164	12.1131	12.7965		Similar to DEAD-box ATP-dependent RNA helicase 7 (Arabidopsis thaliana) (uniprot_sprot:sp|Q39189|RH7_ARATH)
c15d_02-F02-M13R_c	MELO3C016751		12.3072	12.1538	12.4797	13.7917	12.7064	13.2683	13.0831	13.253	12.3131	11.258	11.7835	11.7581	11.964	11.9651	13.8422	13.564		Similar to Putative uncharacterized protein (Glycine max) (uniref90:UniRef90_C6T0J9)
c15d_02-F08-M13R_c	MELO3C010870		10.6533	9.32712	7.05026	7.89239	8.72828	6.36584	5.73327	5.36227	10.5774	7.7972	5.78575	5.51392	9.40567	8.79397	7.20419	4.82261		None
c15d_02-G05-M13R_c			8.94823	8.89008	9.21847	9.76925	8.28263	9.53409	9.35489	9.37739	8.13747	8.5103	8.88182	9.18406	8.35118	8.57666	9.21958	9.07495
c15d_02-G09-M13R_c	MELO3C018098		12.2964	12.5597	13.1298	14.019	12.9898	14.0705	14.1692	13.9471	12.5679	12.526	13.0746	13.1594	12.1901	12.2441	14.3913	13.73		Similar to Electron transfer flavoprotein subunit alpha, mitochondrial (Arabidopsis thaliana) (uniprot_sprot:sp|Q9C6I6|ETFA_ARATH)
c15d_02-G11-M13R_c	MELO3C003408		7.51778	7.87942	6.8177	6.57087	10.102	5.86371	6.10888	6.15624	11.4284	8.36427	6.46474	6.63854	11.6615	11.3757	6.17792	6.29841		Similar to Abscisic acid receptor PYR1 (Arabidopsis thaliana) (uniprot_sprot:sp|O49686|PYR1_ARATH)
c15d_02-G12-M13R_c	MELO3C006311		10.6321	11.4552	11.0416	10.7579	11.8628	11.4044	10.9615	11.1103	11.5919	11.6317	11.396	11.2909	10.8242	11.0723	11.124	11.952		Similar to PREDICTED: hypothetical protein (Vitis vinifera) (uniref90:UniRef90_UPI00019834F0)
c15d_02-H01-M13R_c	MELO3C024849		13.0342	12.4211	12.624	13.2889	11.3204	11.6779	11.588	11.5898	11.8402	11.3373	11.8579	11.8789	12.4076	11.4796	13.8416	13.783		Similar to Uncharacterized protein C16G5.07c (Schizosaccharomyces pombe) (uniprot_sprot:sp|O60121|YH77_SCHPO)
c15d_03-A01-M13R_c	MELO3C006282		11.1721	11.2792	11.693	11.7784	10.9103	11.2705	11.6948	11.9772	11.0688	11.4602	11.291	11.7467	11.3661	11.3756	11.3772	11.6299		Similar to NADPH:adrenodoxin oxidoreductase, mitochondrial (Salvelinus fontinalis) (uniprot_sprot:sp|P82861|ADRO_SALFO)
c15d_03-A05-M13R_c	MELO3C024085		10.5522	10.5528	10.409	10.6958	9.81948	11.0109	11.4546	11.5046	10.6585	10.5671	10.477	10.5248	10.032	10.6787	12.4966	10.8529		Similar to Putative uncharacterized protein (Glycine max) (uniref90:UniRef90_C6TDG9)
c15d_03-B02-M13R_c	MELO3C005980		12.0606	12.422	12.3316	11.8289	11.7301	11.727	11.8694	12.1913	12.1886	12.1102	12.3159	12.6576	11.8115	12.0016	12.0293	13.0447		Similar to Protein ARABIDILLO 1 (Arabidopsis thaliana) (uniprot_sprot:sp|O22161|ADLO1_ARATH)
c15d_03-C04-M13R_c	MELO3C022885		11.675	11.8485	12.2936	12.1257	11.498	11.8441	12.3702	12.4319	11.6686	12.0716	12.3031	12.4053	11.6184	11.5636	12.1922	12.9744		Similar to Methyl-CpG-binding domain protein 4 (Homo sapiens) (uniprot_sprot:sp|O95243|MBD4_HUMAN)
c15d_03-C10-M13R_c			7.49913	7.51763	7.75643	8.26589	7.40426	7.98469	7.97297	8.23895	7.19209	7.35316	7.46479	7.05936	7.32637	7.39085	8.10703	9.09003
c15d_03-D02-M13R_c	MELO3C016006		4.69078	5.14564	4.95479	5.70582	5.26122	4.57636	4.21398	4.7527	5.31598	5.67647	4.96875	5.01104	4.67824	5.36409	5.02277	5.49198		Similar to Putative uncharacterized protein (Ricinus communis) (uniref90:UniRef90_B9SAP9)
c15d_03-D03-M13R_c	MELO3C022276		11.8002	12.0967	12.3931	12.29	12.0881	11.9605	11.9311	12.2016	12.06	11.774	12.42	12.4011	11.6188	11.9592	12.229	12.8122		Similar to Elongation factor G, mitochondrial (Arabidopsis thaliana) (uniprot_sprot:sp|Q9C641|EFGM_ARATH)
c15d_03-D07-M13R_c	MELO3C020769		6.13113	5.40413	4.86717	4.93734	5.06981	4.8512	4.83791	4.83493	6.7404	4.41084	4.58387	4.54318	5.96153	5.8857	4.39666	4.64098		Similar to Auxin-induced protein X10A (Glycine max PE=2 SV=1) (uniprot_sprot:sp|P33080|AX10A_SOYBN)
c15d_03-D12-M13R_c	MELO3C014415		11.0026	9.07169	6.52406	5.17921	7.62826	5.53344	5.30322	5.78312	10.0697	8.3203	6.3983	5.50375	11.0648	8.87016	5.72183	5.38815		Similar to LRR receptor-like serine/threonine-protein kinase ERECTA (Arabidopsis thaliana) (uniprot_sprot:sp|Q42371|ERECT_ARATH)
c15d_03-E08-M13R_c	MELO3C020023		11.7378	11.7095	11.5178	10.0041	12.521	11.0283	10.6289	10.461	11.7405	11.502	11.6795	11.8497	11.5682	11.3989	9.2984	9.42548		Similar to Elongation factor 1-delta (Pimpinella brachycarpa PE=2 SV=3) (uniprot_sprot:sp|P93447|EF1D_PIMBR)
c15d_03-E09-M13R_c	MELO3C016133		6.6689	6.96959	7.15144	8.11793	6.52978	6.9447	7.72441	7.31396	9.73515	9.9472	10.2894	10.1588	6.27278	6.64847	7.49632	7.04284		None
c15d_03-F01-M13R_c	MELO3C021808		13.2129	13.0934	13.0111	12.593	12.9659	12.6656	11.9285	12.094	12.9564	13.0047	12.6626	13.0387	13.248	12.9487	12.062	12.5048		Similar to tRNA (adenine-N(1)-)-methyltransferase catalytic subunit TRMT61A (Mus musculus) (uniprot_sprot:sp|Q80XC2|TRM61_MOUSE)
c15d_03-F02-M13R_c	MELO3C026689		11.6488	11.8567	11.5671	8.91187	12.7279	12.2385	12.1324	12.1379	12.5316	12.1414	12.2498	12.8897	10.7322	11.3663	8.11858	8.80454		Similar to Probable LRR receptor-like serine/threonine-protein kinase At1g56140 (Arabidopsis thaliana) (uniprot_sprot:sp|C0LGH3|Y5614_ARATH)
c15d_03-F03-M13R_c			7.15115	6.0993	5.84062	6.41797	5.88896	6.02595	6.60627	6.23212	7.31135	5.8258	6.29509	5.81387	7.57002	5.97892	5.79575	6.28674
c15d_03-F10-M13R_c			4.24605	4.23396	4.23193	4.28027	4.17732	4.41368	4.25703	4.17139	4.98832	8.17851	4.50989	4.25061	4.92743	5.28363	4.6803	4.64394		c15d_03-F10-M13R_c similar to RNA-directed DNA polymerase - Medicago truncatula (Barrel medic)
c15d_03-G03-M13R_c	MELO3C020652		12.448	12.5539	13.5058	12.5234	12.4966	13.1508	13.6696	13.2823	12.6238	13.349	12.7807	12.8002	12.8649	13.107	13.2912	13.3239		Similar to Inner membrane protein PPF-1, chloroplastic (Pisum sativum) (uniprot_sprot:sp|Q9FY06|PPF1_PEA)
c15d_03-G04-M13R_c	MELO3C025451		13.7572	13.5087	13.4715	13.1772	13.6042	13.2253	11.5507	10.8054	13.7889	13.1318	13.1935	12.7063	13.6971	13.4914	12.7854	12.1812		Similar to Actin-depolymerizing factor 2 (Petunia hybrida) (uniprot_sprot:sp|Q9FVI1|ADF2_PETHY)
c15d_03-H01-M13R_c	MELO3C012260		8.66433	8.83342	9.90658	10.5776	9.69744	10.4173	10.5729	9.70826	9.57999	9.53795	9.3897	9.4349	8.80423	9.3467	11.1566	10.45		Similar to Acyl-CoA thioesterase, putative (core eudicotyledons) (uniref90:UniRef90_B9SLW9)
c15d_03-H12-M13R_c			6.51357	6.47945	6.41773	7.98716	7.04297	6.72504	8.07112	8.77546	12.7164	7.26351	6.72496	7.08011	5.99331	7.4146	8.3273	8.71152
c15d_04-B01-M13R_c	MELO3C023531		11.0398	11.4602	11.7787	11.1554	11.8298	11.0169	11.9386	11.9802	11.3135	12.3521	11.6697	11.8768	11.8609	12.2333	12.2113	12.8864		Similar to SURP and G-patch domain-containing protein 1-like protein (Arabidopsis thaliana) (uniprot_sprot:sp|Q94C11|SUGP1_ARATH)
c15d_04-B08-M13R_c			6.61127	7.5439	7.44651	9.78662	4.35545	4.4429	4.44855	4.37199	7.10542	9.08012	9.43875	9.87772	5.88992	7.49861	11.0141	9.38433
c15d_04-B10-M13R_c	MELO3C010161		6.98823	6.87413	7.28558	7.59973	7.8399	7.28444	7.8822	7.504	10.5318	12.0425	11.0315	11.6359	10.1123	10.1699	14.4614	13.535		None
c15d_04-B11-M13R_c	MELO3C023009		11.8346	11.8861	11.1114	9.58469	11.0038	9.99558	9.69468	10.2467	11.2088	11.12	10.959	11.7006	12.2378	11.5477	8.42207	11.5627		Similar to PREDICTED: hypothetical protein (Vitis vinifera) (uniref90:UniRef90_UPI0001983508)
c15d_04-C02-M13R_c	MELO3C016913		14.7854	13.8686	12.01	13.2301	13.3921	11.037	10.5232	10.3919	14.8942	12.3091	12.2409	13.2599	15.3152	14.2791	14.4909	11.3152		Similar to Putative uncharacterized protein (Glycine max) (uniref90:UniRef90_C6SX96)
c15d_04-E04-M13R_c	MELO3C002710		8.96979	9.54165	10.4386	9.95354	8.76415	9.86757	10.3376	10.4641	8.72622	9.89697	10.5422	11.1613	9.10226	9.35904	9.83088	10.2176		Similar to Carboxyl-terminal-processing protease (Synechocystis sp. (strain ATCC 27184 / PCC 6803 / N-1)) (uniprot_sprot:sp|Q55669|CTPA_SYNY3)
c15d_04-E11-M13R_c	MELO3C020409		10.1361	7.11328	6.90628	5.28828	7.45797	8.6811	7.38813	6.40539	8.66936	7.39111	7.90975	8.33515	8.96658	8.46992	5.17988	5.57606		Similar to Auxin-induced protein 5NG4 (Pinus taeda PE=2 SV=1) (uniprot_sprot:sp|Q6J163|5NG4_PINTA)
c15d_04-F04-M13R_c	MELO3C002611		15.1787	14.7852	14.9707	13.6885	14.5697	14.331	13.8273	13.4388	14.6423	15.0636	14.8463	14.7414	14.8445	14.8116	13.7613	13.2063		Similar to Putative uncharacterized protein (Vitis vinifera) (uniref90:UniRef90_A5AP07)
c15d_04-F05-M13R_c	MELO3C013918		12.0304	11.7598	11.2786	10.0064	11.0231	11.2013	9.8417	7.28791	12.3191	11.5677	10.8778	11.1275	12.2522	11.7098	10.4689	8.67403		Similar to Nudix hydrolase 8 (Arabidopsis thaliana) (uniprot_sprot:sp|Q8L7W2|NUDT8_ARATH)
c15d_04-F07-M13R_c	MELO3C020913		11.8516	12.6945	12.6344	11.6251	13.3845	13.4206	13.267	12.9801	12.8385	12.6218	11.8008	10.3751	12.5493	13.404	12.7954	11.3768		Similar to Red chlorophyll catabolite reductase, chloroplastic (Arabidopsis thaliana) (uniprot_sprot:sp|Q8LDU4|RCCR_ARATH)
c15d_04-G01-M13R_c	MELO3C020218		7.73396	10.6406	7.44592	7.00311	10.2372	7.50865	6.7698	6.16855	13.0693	11.1887	9.27318	8.20171	10.4389	12.4985	8.90228	6.02572		None
c15d_04-G04-M13R_c	MELO3C002690		10.7185	11.4842	11.9519	11.7332	10.9016	11.5582	11.8551	11.5872	11.5429	12.3339	12.5552	12.5587	10.9219	11.6053	11.7224	10.8375		Similar to PREDICTED: hypothetical protein (Vitis vinifera) (uniref90:UniRef90_UPI00019853D5)
c15d_04-H06-M13R_c	MELO3C008307		9.2154	9.40629	9.88451	10.3554	10.8933	9.49935	8.17635	8.38969	11.383	11.3967	10.6307	11.2869	10.6317	10.7473	10.3806	8.0471		Similar to Transcription factor bHLH51 (Arabidopsis thaliana) (uniprot_sprot:sp|Q9XEF0|BH051_ARATH)
c15d_05-A12-M13R_c			6.75926	6.51531	5.87579	4.98885	4.81555	4.99681	5.1683	5.13663	6.75251	6.00475	5.42679	4.90316	6.50236	5.90683	5.41007	5.12162
c15d_05-B01-M13R_c	MELO3C005715		10.0189	9.70556	9.73534	9.07768	10.3636	9.80107	10.8177	10.867	9.69013	10.5204	10.1681	10.5551	10.1496	9.78297	9.75424	10.6213		Similar to Whole genome shotgun sequence of line PN40024, scaffold_25.assembly12x (Fragment) (Vitis vinifera) (uniref90:UniRef90_D7TV66)
c15d_05-B03-M13R_c	MELO3C018454		5.55062	6.15949	6.45457	5.47647	6.39087	5.95927	6.87878	7.37732	6.09399	6.41297	6.76317	6.21208	5.69629	5.87003	5.44227	7.98665		Similar to Putative uncharacterized protein (Ricinus communis) (uniref90:UniRef90_B9RYH7)
c15d_05-B06-M13R_c	MELO3C020771		10.1305	11.048	6.09528	5.30566	10.6763	6.70867	6.4138	7.28832	10.8539	8.47759	5.32198	5.61973	10.2236	10.0132	5.04118	5.07743		Similar to Auxin-induced protein X10A (Glycine max PE=2 SV=1) (uniprot_sprot:sp|P33080|AX10A_SOYBN)
c15d_05-C03-M13R_c	MELO3C009359		13.0591	12.4872	11.105	10.3085	13.6541	11.2397	10.0391	9.58378	13.3432	11.8913	11.7895	11.5773	13.0927	12.6627	10.2425	10.0023		Similar to ABC transporter B family member 1 (Arabidopsis thaliana) (uniprot_sprot:sp|Q9ZR72|AB1B_ARATH)
c15d_05-D02-M13R_c			11.6741	11.7716	10.435	6.53762	11.5412	8.33775	6.68457	6.80443	12.0669	11.1521	10.3252	10.2088	10.8881	10.977	6.74134	6.19491
c15d_05-D10-M13R_c	MELO3C008519		8.40147	8.48533	8.83458	9.7197	8.92963	9.00951	8.97673	9.559	8.64726	8.68489	8.80951	9.18679	8.51227	8.57137	9.83713	10.145		Similar to Vacuolar protein sorting-associated protein 9A (Arabidopsis thaliana) (uniprot_sprot:sp|Q9LT31|VPS9A_ARATH)
c15d_05-E03-M13R_c	MELO3C006083		10.4893	8.09681	6.01329	5.35461	8.04666	6.38606	5.82999	9.22252	10.399	7.67978	6.70957	6.04078	8.75069	7.58796	5.05342	5.36892		Similar to F22L4.5 protein (Arabidopsis) (uniref90:UniRef90_Q9LMN0)
c15d_05-E09-M13R_c	MELO3C007294		4.93694	4.57316	4.76787	4.35179	4.42839	4.82911	4.87482	5.12741	4.34032	4.96562	5.60304	5.29475	5.04402	4.81665	6.70083	6.18741		Similar to Whole genome shotgun sequence of line PN40024, scaffold_583.assembly12x (Vitis vinifera) (uniref90:UniRef90_A5BMW9)
c15d_05-E11-M13R_c			11.7255	11.7686	11.5612	11.8819	11.7248	11.9273	11.8906	12.0963	11.4492	11.5117	11.9353	11.9399	11.4227	11.4345	12.2675	12.8709
c15d_05-G01-M13R_c	MELO3C010860		10.6707	10.3008	10.2697	9.50055	10.7386	10.6419	9.97795	9.45044	10.9298	10.4201	9.17235	8.94525	10.7297	10.5053	10.3071	9.08771		Similar to Thioredoxin-like 4, chloroplastic (Arabidopsis thaliana) (uniprot_sprot:sp|Q9C5C5|TRL4_ARATH)
c15d_05-G02-M13R_c	MELO3C005272		7.75423	6.32946	5.90495	6.40185	7.41272	7.41243	6.78803	6.52822	8.43899	5.64633	5.29371	5.89323	9.34336	7.06304	6.17593	5.57647		Similar to Probable calcium-binding protein CML25 (Arabidopsis thaliana) (uniprot_sprot:sp|Q9FYK2|CML25_ARATH)
c15d_05-H03-M13R_c	MELO3C020752		14.1119	13.6176	9.40689	5.00043	11.6564	8.76001	7.51324	6.70701	13.9435	8.98799	7.75581	5.07125	13.4106	13.061	5.06968	5.21655		Similar to SAUR family protein (rosids) (uniref90:UniRef90_B9H0Z6)
c15d_05-H06-M13R_c	MELO3C012381		8.56189	7.78319	6.62991	6.5775	8.40003	7.49092	7.30608	6.98124	9.05599	6.43515	6.26771	6.82941	8.4473	7.80499	6.47421	6.0431		None
c15d_06-A01-M13R_c			9.73584	9.67595	10.3294	10.3026	9.29155	9.94713	10.4962	10.2448	9.10088	9.72689	10.2406	10.3946	9.27955	9.22751	10.0342	10.3858
c15d_06-A02-M13R_c	MELO3C013456		13.6895	14.1129	13.5374	12.5689	14.5056	13.756	13.76	14.2106	14.0332	13.8285	13.7731	13.4654	13.8116	13.7736	12.7897	12.6663		Similar to U-box domain-containing protein 4 (Arabidopsis thaliana) (uniprot_sprot:sp|O22193|PUB4_ARATH)
c15d_06-A04-M13R_c	MELO3C022491		7.96693	8.2052	8.81142	9.01386	8.50746	8.54352	8.70622	8.86299	8.70848	8.62088	8.14269	8.28624	8.41442	8.58536	8.80839	8.47187		Similar to Ycf20-like protein (Arabidopsis thaliana) (uniprot_sprot:sp|O80813|YC20L_ARATH)
c15d_06-B03-M13R_c			12.3264	12.6084	11.3486	11.8039	12.5388	11.5483	11.0457	10.6624	11.9553	11.8131	11.3913	11.5588	10.7122	10.455	9.89173	8.29753		c15d_06-B03-M13R_c similar to Gb|AAF03445.1 - Arabidopsis thaliana (Mouse-ear cress)
c15d_06-B09-M13R_c	MELO3C008260		11.8554	12.6038	12.2132	11.8529	12.7051	12.0924	12.7411	12.966	12.6341	12.9605	12.657	12.7176	12.3656	12.8162	11.8269	11.1987		Similar to Uncharacterized protein C22orf13 homolog (Mus musculus PE=2 SV=2) (uniprot_sprot:sp|Q8BZI6|CV013_MOUSE)
c15d_06-D02-M13R_c	MELO3C025702		12.8891	13.2849	12.9207	12.1361	13.526	13.4817	13.4386	11.6187	12.6301	13.2438	12.8581	12.1041	12.4187	12.6837	11.2142	10.5253		Similar to Uncharacterized UDP-glucosyltransferase At1g05675 (Arabidopsis thaliana) (uniprot_sprot:sp|P0C7P7|Y1567_ARATH)
c15d_06-D11-M13R_c	MELO3C004349		6.99496	6.43188	8.10958	7.10064	5.77177	6.57191	6.02288	6.48704	5.89073	7.34078	7.94352	7.68015	6.9101	6.93487	8.01184	8.30985		Similar to Probable serine/threonine-protein kinase At1g54610 (Arabidopsis thaliana) (uniprot_sprot:sp|Q9ZVM9|Y1461_ARATH)
c15d_06-E03-M13R_c			12.5291	12.5313	12.7278	13.3013	11.3614	12.4432	12.1018	12.2589	12.0608	12.0569	12.8681	12.7532	11.3727	11.3868	12.6605	12.9718
c15d_06-E09-M13R_c	MELO3C020767		8.01628	8.26466	4.93867	4.83422	7.9985	6.05779	5.05027	5.06577	8.6399	4.97554	4.78239	4.58175	7.80015	8.17092	5.06063	5.03992		Similar to Auxin-induced protein 10A5 (Glycine max PE=2 SV=1) (uniprot_sprot:sp|P33079|A10A5_SOYBN)
c15d_06-F03-M13R_c	MELO3C021343		9.39153	9.5429	10.0499	10.1657	9.32905	9.92097	9.78449	9.5755	9.54105	9.87924	10.1311	10.2262	9.31588	9.22149	10.7283	9.9904		Similar to Putative uncharacterized protein (Glycine max) (uniref90:UniRef90_C6T5G1)
c15d_06-F05-M13R_c			11.8723	12.158	12.7457	12.4678	13.1604	12.37	12.4319	11.6869	12.4435	11.5673	12.3384	12.4702	12.3574	12.5397	11.0254	10.9947
c15d_06-G04-M13R_c	MELO3C020306		10.1173	9.37818	5.94773	4.93324	7.19067	9.92014	5.50845	5.18223	10.1456	7.14272	5.69843	5.60886	9.43406	8.72756	5.05297	5.36439		Similar to Predicted protein (Populus trichocarpa) (uniref90:UniRef90_B9GV83)
c15d_06-G11-M13R_c	MELO3C015878		9.93491	8.84264	8.8181	8.89612	8.92646	8.90676	9.50968	9.22582	9.44488	9.13327	9.7062	9.83796	9.16376	7.75988	9.14197	8.03928		Similar to LRR receptor-like serine/threonine-protein kinase ERL1 (Arabidopsis thaliana) (uniprot_sprot:sp|C0LGW6|ERL1_ARATH)
c15d_06-H07-M13R_c	MELO3C010601		14.4484	13.5013	13.356	11.2325	13.6043	12.7366	11.8486	10.6715	14.4836	13.4752	13.376	12.9059	14.8453	13.9836	10.9207	11.1493		Similar to LysM domain-containing GPI-anchored protein 1 (Arabidopsis thaliana) (uniprot_sprot:sp|Q93ZH0|LYM1_ARATH)
c15d_06-H08-M13R_c	MELO3C022228		7.78725	8.06759	10.6423	8.20033	9.9439	11.4121	11.6544	11.2841	8.69858	8.85013	7.69522	7.82247	7.56692	7.80661	7.80638	8.4238		Similar to Putative uncharacterized protein (Vitis vinifera) (uniref90:UniRef90_A5AQS4)
c15d_06-H10-M13R_c			10.1705	9.54444	8.97528	8.17227	6.42109	6.48302	6.48135	6.57714	10.1794	9.84697	8.43049	8.21767	9.45578	9.03733	9.31818	9.44932		c15d_06-H10-M13R_c highly similar to Ulp1-like peptidase - Cucumis melo (Muskmelon)
c15d_07-A02-M13R_c	MELO3C003416		12.1367	10.0799	10.4814	10.1722	7.79285	9.28829	6.10859	5.0734	10.0334	8.61915	10.1088	9.19405	10.4129	9.36089	5.43982	5.2674		None
c15d_07-A10-M13R_c	MELO3C016679		14.6856	14.5239	12.3806	9.35899	14.2198	13.9691	12.6116	11.0288	14.5342	13.9689	12.069	11.0985	14.2772	13.8986	10.4121	10.488		Similar to Receptor-like serine/threonine-protein kinase At1g78530 (Arabidopsis thaliana) (uniprot_sprot:sp|Q9SYM9|Y1853_ARATH)
c15d_07-B05-M13R_c	MELO3C003373		10.9919	10.9233	11.7352	12.563	11.1763	12.0764	11.3711	11.2231	11.0029	10.8286	11.3672	11.2894	10.577	10.3188	12.7373	12.0738		Similar to Putative uncharacterized protein (Vitis vinifera) (uniref90:UniRef90_A5BJC2)
c15d_07-B08-M13R_c			8.73825	8.80643	9.43326	10.471	7.85257	8.85855	9.12567	9.69806	8.80133	8.86209	9.44107	9.18071	8.87067	8.8841	10.6246	10.5508
c15d_07-D08-M13R_c	MELO3C025184		13.5061	13.5118	11.1386	11.3418	12.4888	11.0909	10.3637	10.2348	13.5406	12.2491	11.1372	10.7505	13.3591	12.4104	11.0754	11.5633		Similar to Whole genome shotgun sequence of line PN40024, scaffold_67.assembly12x (Fragment) (Vitis vinifera) (uniref90:UniRef90_D7T4Q9)
c15d_07-F03-M13R_c	MELO3C017612		10.8205	10.8823	10.3855	9.73877	10.2404	9.44865	9.06245	9.85293	11.894	11.8302	11.1453	11.3457	11.5764	10.8046	9.04068	9.02719		Similar to Whole genome shotgun sequence of line PN40024, scaffold_817.assembly12x (Fragment) (Vitis vinifera) (uniref90:UniRef90_D7UEB1)
c15d_07-F08-M13R_c	MELO3C008553		10.341	9.9675	8.26363	7.76608	9.78015	8.85603	8.10077	8.67971	10.1619	8.79331	7.48649	6.9959	10.5382	9.36332	7.14557	7.37144		Similar to Predicted protein (Populus trichocarpa) (uniref90:UniRef90_B9HXT8)
c15d_07-F09-M13R_c	MELO3C005569		6.907	8.15806	6.50936	10.9201	7.20571	6.70057	7.30829	7.35282	8.94621	7.45159	6.7879	8.93672	7.66674	6.681	7.84959	8.15363		Similar to Protein ODORANT1 (Petunia hybrida) (uniprot_sprot:sp|Q50EX6|ODO1_PETHY)
c15d_07-G02-M13R_c	MELO3C007235		9.91589	10.0361	11.9038	10.0936	12.8952	12.1327	13.0506	13.2158	11.4157	12.7473	12.4626	12.6062	11.4411	11.7319	9.17823	10.4028		Similar to Protein IQ-DOMAIN 1 (Arabidopsis thaliana) (uniprot_sprot:sp|Q9SF32|IQD1_ARATH)
c15d_07-G06-M13R_c			10.3501	9.36984	9.21211	7.81388	7.76222	7.03446	6.20859	6.34206	9.45523	8.48577	8.91253	8.50013	9.40048	9.19225	6.63148	7.44519		c15d_07-G06-M13R_c highly similar to Putative replication factor C - Arabidopsis thaliana (Mouse-ear cress)
c15d_07-G09-M13R_c	MELO3C005754		11.9974	11.6618	13.3686	13.523	11.8425	13.4078	13.6434	13.3424	11.7843	12.4504	12.7772	13.2466	11.5751	11.7874	13.511	12.8979		Similar to Putative E3 ubiquitin-protein ligase UBR7 (Homo sapiens) (uniprot_sprot:sp|Q8N806|UBR7_HUMAN)
c15d_07-H01-M13R_c	MELO3C020006		12.406	12.3454	11.4839	10.9723	12.8416	11.6371	10.5098	10.0239	13.4381	13.0928	12.0302	11.8382	12.8056	12.7398	10.9688	10.2196		Similar to RING-H2 finger protein ATL72 (Arabidopsis thaliana) (uniprot_sprot:sp|Q9SG96|ATL72_ARATH)
c15d_07-H09-M13R_c	MELO3C008789		9.69574	10.07	11.1443	11.9221	10.1382	11.2764	11.6458	11.6788	10.3028	10.9682	10.7136	10.7008	10.0146	10.3469	12.9767	12.5125		Similar to Proton-coupled amino acid transporter 1 (Homo sapiens) (uniprot_sprot:sp|Q7Z2H8|S36A1_HUMAN)
c15d_08-A01-M13R_c	MELO3C016336		8.87764	9.4319	9.59832	10.1207	8.09979	9.13088	9.32926	9.14218	8.8302	9.23341	9.75871	9.81484	8.8217	8.78132	10.2708	9.90258		Similar to Whole genome shotgun sequence of line PN40024, scaffold_25.assembly12x (Fragment) (Vitis vinifera) (uniref90:UniRef90_D7TV70)
c15d_08-A02-M13R_c			8.85466	9.11726	9.61718	9.82655	8.02259	8.72616	8.53682	8.63809	8.99543	9.12822	9.65724	10.0336	7.86759	8.07132	9.21946	9.25747
c15d_08-A03-M13R_c	MELO3C022722		13.5438	14.3148	14.346	14.7044	13.5839	14.5071	14.5749	14.7546	13.8342	14.1475	14.0694	14.0567	13.6461	13.9931	15.1769	14.5023		Similar to ER lumen protein retaining receptor 1 (Xenopus tropicalis) (uniprot_sprot:sp|Q5XHA2|ERD21_XENTR)
c15d_08-A10-M13R_c	MELO3C022202		9.9944	10.4376	10.2957	6.73396	7.09448	9.71445	9.81798	9.88076	9.80475	7.60937	6.2574	5.15859	10.135	10.7243	7.42047	6.87166		Similar to Putative UPF0481 protein At3g02645 (Arabidopsis thaliana) (uniprot_sprot:sp|P0C897|Y3264_ARATH)
c15d_08-B05-M13R_c	MELO3C015233		12.1887	12.2816	12.5025	13.3348	12.07	12.7955	12.9225	12.6491	12.6461	12.6334	12.626	13.05	11.5586	11.8761	13.7168	12.2806		Similar to Uncharacterized aarF domain-containing protein kinase At1g79600, chloroplastic (Arabidopsis thaliana) (uniprot_sprot:sp|Q9MA15|Y1960_ARATH)
c15d_08-D04-M13R_c	MELO3C025662		11.5388	12.7119	12.7702	12.1472	12.7613	12.629	12.281	12.3177	12.2069	12.8277	12.9875	13.2877	11.2685	11.7641	12.1447	11.2582		Similar to Probable leucine-rich repeat receptor-like serine/threonine-protein kinase At3g14840 (Arabidopsis thaliana) (uniprot_sprot:sp|C0LGN2|Y3148_ARATH)
c15d_08-E01-M13R_c	MELO3C022803		9.22551	8.96382	9.19664	9.69763	9.42818	9.49355	8.75534	8.96	10.4098	10.0428	9.74669	9.6388	8.88098	9.08816	10.4127	9.43253		Similar to Whole genome shotgun sequence of line PN40024, scaffold_1.assembly12x (Fragment) (Vitis vinifera) (uniref90:UniRef90_E0CRG6)
c15d_08-E04-M13R_c	MELO3C007982		11.9019	12.2303	12.1061	12.5737	11.9079	12.224	12.217	12.2551	12.0648	11.9537	12.382	13.0009	11.8355	11.86	12.0239	12.3831		Similar to Putative uncharacterized protein (Ricinus communis) (uniref90:UniRef90_B9T2L8)
c15d_08-E06-M13R_c	MELO3C011375		14.1345	13.5529	14.1006	9.90575	15.1772	13.0401	11.7656	12.1085	15.1325	14.2959	13.9767	13.6633	14.9466	14.712	7.82512	8.73017		Similar to Predicted protein (rosids) (uniref90:UniRef90_B9GUH4)
c15d_08-E11-M13R_c	MELO3C019256		12.1432	12.4204	11.6748	10.8008	12.0575	10.8415	9.79719	9.59973	12.0842	12.6822	12.2164	12.2763	12.2439	12.4399	9.92241	9.83957		Similar to Glutamate receptor 3.4 (Arabidopsis thaliana) (uniprot_sprot:sp|Q8GXJ4|GLR34_ARATH)
c15d_08-F04-M13R_c	MELO3C016182		13.3099	13.0834	13.3301	13.3149	13.0746	12.9651	13.1485	13.1338	13.3037	13.6391	13.3355	13.6216	13.0645	12.9472	12.8696	13.9333		Similar to Putative uncharacterized protein (Ricinus communis) (uniref90:UniRef90_B9SCE7)
c15d_08-F07-M13R_c	MELO3C014984		11.9869	11.7453	8.31923	7.44006	11.025	7.53569	7.3533	7.21364	12.1545	9.42156	7.94727	8.5311	12.6155	10.7242	8.09676	6.88893		Similar to Inactive leucine-rich repeat receptor-like serine/threonine-protein kinase At1g60630 (Arabidopsis thaliana) (uniprot_sprot:sp|Q84MA9|Y1063_ARATH)
c15d_08-F08-M13R_c	MELO3C020930		10.2943	9.91863	9.18036	6.97631	9.09699	8.37756	7.64988	7.67731	9.80873	9.1719	8.80895	8.96238	10.1775	9.48479	7.08826	7.5074		Similar to CDPK-related protein kinase (Daucus carota) (uniprot_sprot:sp|P53681|CRK_DAUCA)
c15d_08-F09-M13R_c			8.47124	7.98121	8.40699	8.76559	6.09561	8.58753	8.9888	9.64322	7.13652	8.2443	8.92323	9.51274	7.4846	7.24018	9.41613	9.56865
c15d_08-G12-M13R_c	MELO3C023582		11.7682	11.4962	11.7979	10.9897	10.9833	11.4848	12.3054	11.5179	11.8886	11.624	11.0638	10.7049	12.0971	11.7968	11.942	11.2482		Similar to 50S ribosomal protein L1, chloroplastic (Arabidopsis thaliana) (uniprot_sprot:sp|Q9LY66|RK1_ARATH)
c15d_08-H03-M13R_c			8.62658	9.13836	9.83012	9.62055	8.73196	8.2129	7.77548	8.3304	9.35093	10.394	10.4282	10.7474	9.0265	9.73938	10.492	10.3052		c15d_08-H03-M13R_c highly similar to Similarity to endopeptidase - Arabidopsis thaliana (Mouse-ear cress)
c15d_08-H10-M13R_c	MELO3C017497		10.7873	11.7938	5.62562	5.92994	8.114	5.6228	5.99007	5.93231	12.9924	6.24983	5.06558	5.72674	10.3103	9.22528	5.07307	5.51222		Similar to Pathogenesis-related protein PR-1 (Medicago truncatula) (uniprot_sprot:sp|Q40374|PR1_MEDTR)
c15d_09-A04-M13R_c	MELO3C020156		9.90108	9.06147	8.90143	9.36415	8.62699	9.05982	9.13793	8.87786	9.6399	8.97751	9.49026	8.9706	9.575	8.92164	9.3475	8.43956		None
c15d_09-B05-M13R_c	MELO3C008125		11.4603	11.3483	11.4343	12.4788	10.0656	11.791	12.1244	12.2399	11.4491	10.9401	11.3349	10.3931	10.7045	10.7413	12.3172	11.9427		Similar to Putative uncharacterized protein (Ricinus communis) (uniref90:UniRef90_B9T6K4)
c15d_09-B10-M13R_c	MELO3C018389		10.9304	10.7938	10.8656	10.9857	10.7145	10.281	10.3446	10.8752	10.5744	10.8825	11.3678	11.7815	10.4894	10.452	9.63682	11.1033		Similar to DEAD-box ATP-dependent RNA helicase 18 (Arabidopsis thaliana) (uniprot_sprot:sp|Q9FLB0|RH18_ARATH)
c15d_09-C04-M13R_c	MELO3C016164		12.4376	12.7232	12.4379	13.2085	11.6894	12.0682	12.2285	12.3324	12.3927	12.1238	12.5643	13.2596	11.6711	11.6565	12.0579	12.0673		Similar to Probable sugar phosphate/phosphate translocator At3g14410 (Arabidopsis thaliana) (uniprot_sprot:sp|Q94EI9|PT314_ARATH)
c15d_09-C09-M13R_c	MELO3C010966		13.5522	13.6903	13.6653	11.9459	14.1612	13.6585	12.9486	12.5483	14.2687	14.5249	14.2918	14.0623	13.8557	14.0602	10.1904	11.0077		Similar to Mitogen-activated protein kinase homolog NTF3 (Nicotiana tabacum) (uniprot_sprot:sp|Q40517|NTF3_TOBAC)
c15d_09-D02-M13R_c	MELO3C010841		12.1134	10.3976	8.75625	7.04888	10.6813	10.3293	7.66937	7.48857	10.4125	7.61463	8.56264	8.21235	11.3709	10.0096	6.37034	6.68205		Similar to WUSCHEL-related homeobox 4 (Arabidopsis thaliana) (uniprot_sprot:sp|Q6X7J9|WOX4_ARATH)
c15d_09-D03-M13R_c			5.76491	5.58105	5.88662	5.95665	4.96766	5.7031	5.53111	5.99387	5.33994	6.43628	6.87522	6.8072	4.95218	4.8041	6.12141	6.85187
c15d_09-D04-M13R_c	MELO3C007220		11.3619	10.0052	9.29466	8.44377	10.2309	9.47685	9.12239	8.84983	9.28655	8.29132	7.86341	7.0924	10.7253	9.42877	8.78912	7.12411		Similar to Predicted protein (Populus trichocarpa) (uniref90:UniRef90_B9I1N3)
c15d_09-D05-M13R_c	MELO3C015312		10.7947	10.6742	8.09878	8.15324	8.88583	8.8325	7.38961	7.99476	11.2986	8.98438	8.01859	7.98386	9.75718	8.89421	6.97805	8.40549		Similar to Respiratory burst oxidase homolog protein B (Solanum tuberosum) (uniprot_sprot:sp|Q948T9|RBOHB_SOLTU)
c15d_09-D10-M13R_c			12.1855	12.9631	13.6673	14.0081	11.83	12.4659	12.8056	12.9583	11.3529	14.0187	13.7521	13.8382	11.582	12.7709	13.8796	12.7147
c15d_09-E01-M13R_c	MELO3C015984		8.88751	8.60731	9.08071	8.76971	8.77048	9.78618	9.54594	9.40073	8.96487	9.2888	8.87259	8.72299	8.71011	8.29527	9.44043	8.47826		Similar to Putative uncharacterized protein (Ricinus communis) (uniref90:UniRef90_B9T162)
c15d_09-E08-M13R_c	MELO3C007426		12.0495	11.7849	10.5794	10.0208	11.5106	10.7825	10.1817	10.3119	12.6309	11.7307	11.542	11.4418	12.4504	11.9626	8.05441	9.24127		Similar to Uncharacterized membrane protein At1g16860 (Arabidopsis thaliana) (uniprot_sprot:sp|Q9FZ45|Y1686_ARATH)
c15d_09-F01-M13R_c	MELO3C005340		8.10136	8.45949	8.53493	8.92484	9.24984	8.95618	9.97352	10.0453	8.60513	9.25718	8.45277	8.04464	8.43908	9.05337	9.56556	9.42643		Similar to Putative uncharacterized protein (Ricinus communis) (uniref90:UniRef90_B9SJW2)
c15d_09-F06-M13R_c	MELO3C012173		9.26467	9.28958	9.76731	9.87984	8.94916	9.531	9.67997	9.75605	8.69739	9.28945	10.3629	10.2932	8.79347	8.96173	9.6173	10.574		Similar to DNA-directed RNA polymerase 2, chloroplastic/mitochondrial (Nicotiana sylvestris) (uniprot_sprot:sp|Q8VWF8|RPOT2_NICSY)
c15d_09-F12-M13R_c	MELO3C025475		9.12328	9.14523	9.94627	9.73045	8.72597	9.90974	9.49437	9.42437	7.51135	7.85244	7.81713	6.87517	7.57124	7.69548	8.89921	9.37511		Similar to PsbP-like protein 1, chloroplastic (Arabidopsis thaliana) (uniprot_sprot:sp|P82538|PPL1_ARATH)
c15d_09-G10-M13R_c	MELO3C008106		10.9253	10.5945	11.1064	11.5313	10.9222	11.0332	11.2714	11.6145	10.8624	11.1094	11.1485	11.1201	10.7416	10.7777	11.7108	12.1829		Similar to Transcription initiation factor IIA subunit 2 (Oryza sativa subsp. japonica) (uniprot_sprot:sp|Q0DLD3|T2AG_ORYSJ)
c15d_09-H06-M13R_c			8.44203	8.49381	5.89978	4.64698	8.82757	5.46346	5.52982	5.06813	9.27151	7.25092	6.10967	6.76174	8.99882	8.9479	5.44752	4.98616
c15d_10-A02-M13R_c	MELO3C014576		10.8828	11.2829	11.1356	11.2068	10.944	11.1037	11.5351	11.8898	10.5295	11.3438	11.2902	11.4932	10.9835	10.9197	11.5019	11.9202		Similar to DnaJ homolog subfamily C member 7 (Homo sapiens) (uniprot_sprot:sp|Q99615|DNJC7_HUMAN)
c15d_10-A08-M13R_c	MELO3C025257		10.5572	10.8498	11.0899	10.7684	11.4339	10.8031	11.7857	12.2523	11.0345	11.8518	11.387	11.6562	11.5517	11.8205	11.3495	12.381		Similar to KH domain-containing protein At2g38610 (Arabidopsis thaliana) (uniprot_sprot:sp|Q9ZVI3|QKIL3_ARATH)
c15d_10-B04-M13R_c			8.55798	9.15627	9.65002	9.35818	9.4704	9.66809	10.0664	10.1414	8.70824	9.53305	9.75663	10.2242	8.51292	9.0896	9.76563	10.6393
c15d_10-B05-M13R_c			12.1189	12.4205	12.9716	13.385	12.4539	12.4668	12.5301	12.5211	12.2934	12.612	12.5853	12.8224	12.0046	12.0748	12.7374	13.1738		c15d_10-B05-M13R_c highly similar to Gb|AAD21483.1 - Arabidopsis thaliana (Mouse-ear cress)
c15d_10-B11-M13R_c	MELO3C018438		10.8475	10.833	10.9261	11.6127	10.8577	10.7018	11.0033	11.1584	10.8947	11.2311	10.9204	11.1177	10.8358	10.7593	11.9854	12.1758		Similar to Nucleic acid binding protein, putative (Ricinus communis) (uniref90:UniRef90_B9S791)
c15d_10-D11-M13R_c	MELO3C014141		9.96087	9.61259	8.92167	8.28443	10.7073	9.21459	8.54381	8.1315	10.0058	9.86728	9.58352	10.3004	10.4291	10.1352	8.32727	8.82536		Similar to NAC domain-containing protein 7 (Arabidopsis thaliana) (uniprot_sprot:sp|Q9FWX2|NAC7_ARATH)
c15d_10-D12-M13R_c	MELO3C003563		13.9002	14.2538	13.0109	12.5794	14.381	13.2803	13.3499	13.2145	14.7092	14.3132	13.6953	13.4007	14.3172	14.6003	13.0532	13.2905		Similar to F-box protein FBW2 (Arabidopsis thaliana) (uniprot_sprot:sp|Q9ZPE4|FBW2_ARATH)
c15d_10-F06-M13R_c	MELO3C023520		13.361	13.0982	11.1496	12.3701	12.1156	10.6264	10.5724	10.616	11.4577	12.6492	10.9394	10.8286	12.4608	12.5746	14.3115	13.2994		Similar to Siroheme synthase (Thioalkalivibrio sp. (strain HL-EbGR7)) (uniprot_sprot:sp|B8GUD3|CYSG_THISH)
c15d_10-F12-M13R_c	MELO3C015398		10.7446	11.3851	12.1261	12.2893	12.1749	12.0813	10.6957	9.77768	11.7677	11.1788	11.9044	11.9881	10.5989	11.1531	10.7938	11.3749		Similar to Cysteine synthase (Citrullus lanatus PE=2 SV=1) (uniprot_sprot:sp|Q43317|CYSK_CITLA)
c15d_10-G01-M13R_c	MELO3C012042		13.9052	13.9342	13.4339	13.4537	13.7203	13.2829	13.9022	13.8151	13.9874	13.659	13.5153	13.6675	14.0814	14.1608	13.2048	13.1402		Similar to Serine/threonine-protein phosphatase PP2A catalytic subunit (Hevea brasiliensis) (uniprot_sprot:sp|Q9ZSE4|PP2A_HEVBR)
c15d_10-G03-M13R_c			9.45067	8.98214	8.31841	8.85056	8.77563	8.75904	8.79909	7.53305	8.72297	8.50556	7.70499	7.03312	8.50405	8.38842	9.66417	7.96142
c15d_10-G05-M13R_c	MELO3C011203		11.5855	11.8882	12.189	12.3309	11.4196	11.83	11.5979	11.8043	11.3023	11.4492	11.7887	11.9436	11.4907	11.2313	12.4721	12.6805		Similar to Ubiquitin carboxyl-terminal hydrolase 26 (Arabidopsis thaliana) (uniprot_sprot:sp|Q9SCJ9|UBP26_ARATH)
c15d_10-G07-M13R_c	MELO3C018460		6.34063	6.67032	10.2879	11.828	6.4832	9.20346	10.1395	10.3912	7.17688	10.6695	11.8411	11.6048	8.33383	7.4603	10.5083	11.5498		Similar to O-acyltransferase WSD1 (Arabidopsis thaliana) (uniprot_sprot:sp|Q93ZR6|WSD1_ARATH)
c15d_10-G11-M13R_c	MELO3C007583		12.7978	12.2158	11.7905	10.2203	11.5292	11.3808	10.0607	8.61669	12.1249	12.3573	11.5816	10.3264	12.4604	12.806	10.9802	9.58244		Similar to ADP-ribosylation factor 1 (Oryza sativa subsp. japonica) (uniprot_sprot:sp|Q06396|ARF1_ORYSJ)
c15d_10-H03-M13R_c	MELO3C002337		5.86356	5.63901	6.40632	7.51214	5.42595	5.5139	5.50057	5.50498	5.52215	6.21431	6.00379	5.59329	5.74069	5.40615	5.98589	6.75955		Similar to Putative uncharacterized protein (Cucumis melo subsp. melo) (uniref90:UniRef90_E5GBW4)
c15d_11-A05-M13R_c	MELO3C010233		11.0187	11.4347	5.10002	8.81623	8.56707	8.13524	5.45119	5.47081	11.4879	9.09004	6.63496	4.7725	11.0597	9.31451	7.61612	4.76793		Similar to Reticulon-like protein B21 (Arabidopsis thaliana) (uniprot_sprot:sp|Q56X72|RTNLS_ARATH)
c15d_11-A07-M13R_c	MELO3C003748		11.4686	10.9919	10.596	10.2067	10.7245	10.064	9.31383	9.18922	11.7054	10.9264	10.186	9.99571	11.7384	11.0894	10.4655	10.8192		Similar to Putative uncharacterized protein (Ricinus communis) (uniref90:UniRef90_B9R895)
c15d_11-A09-M13R_c	MELO3C010828		11.5816	10.9563	11.5937	11.9584	11.9902	10.5466	9.10626	8.34148	11.8321	11.8497	11.42	8.36894	11.5243	10.4662	10.0578	7.03622		Similar to Cyclin-A3-2 (Arabidopsis thaliana) (uniprot_sprot:sp|Q9C6A9|CCA32_ARATH)
c15d_11-B01-M13R_c	MELO3C012012		8.12605	9.02063	11.3865	11.4412	9.50721	12.1106	12.8626	12.8431	9.1822	11.3721	12.2777	12.6795	9.21783	10.0885	11.1501	8.68143		Similar to RING-H2 finger protein ATL46 (Arabidopsis thaliana) (uniprot_sprot:sp|Q9FL07|ATL46_ARATH)
c15d_11-B05-M13R_c	MELO3C015545		10.3639	10.3802	10.7578	11.0226	10.9043	10.6851	11.5471	11.5754	11.6428	11.3986	11.7344	12.1062	10.6944	10.4818	11.4168	11.5549		Similar to PREDICTED: hypothetical protein (Vitis vinifera) (uniref90:UniRef90_UPI000198427D)
c15d_11-B12-M13R_c			8.93678	10.5598	10.5303	11.1484	9.2535	9.98904	10.4997	10.8825	8.64165	8.92981	10.2553	10.0119	8.56354	9.3274	10.9611	9.34054
c15d_11-C10-M13R_c	MELO3C003927		6.47532	6.74065	7.27602	6.97312	5.90267	6.43555	6.951	6.7592	6.27504	7.74942	7.57642	6.65021	6.4073	6.71463	7.61344	7.07939		Similar to Proteasomal ubiquitin receptor ADRM1 (Xenopus tropicalis) (uniprot_sprot:sp|Q6P877|ADRM1_XENTR)
c15d_11-C12-M13R_c	MELO3C003573		11.8674	12.0773	11.0774	9.94708	10.2194	10.2207	10.0805	9.81363	10.9446	11.6997	11.5246	12.1715	11.5961	10.9247	9.83871	10.4552		None
c15d_11-D01-M13R_c	MELO3C022055		9.58803	9.80277	10.0641	10.6752	8.06807	9.5793	9.00794	9.40785	9.36839	9.8809	10.2266	9.66297	9.48752	9.56857	10.5015	10.5743		Similar to F-box/kelch-repeat protein At5g15710 (Arabidopsis thaliana) (uniprot_sprot:sp|Q9LFV5|FK111_ARATH)
c15d_11-D04-M13R_c	MELO3C021949		6.85857	6.94883	5.89921	5.84843	6.34429	5.96548	5.95854	5.92239	6.34734	7.12219	6.0027	6.22836	5.7821	6.13497	5.85348	5.77356		Similar to 4-hydroxy-3-methylbut-2-enyl diphosphate reductase (Cyanothece sp. (strain PCC 7425 / ATCC 29141)) (uniprot_sprot:sp|B8HWD3|ISPH_CYAP4)
c15d_11-D10-M13R_c	MELO3C018590		13.5569	13.4102	9.33194	9.28422	12.8834	11.8952	11.4174	10.5334	13.4894	9.54873	8.54289	8.17409	13.8343	12.4768	9.67569	9.03588		Similar to Root phototropism protein 3 (Arabidopsis thaliana) (uniprot_sprot:sp|Q9FMF5|RPT3_ARATH)
c15d_11-F05-M13R_c	MELO3C005288		9.26526	10.7808	10.8959	10.9335	11.588	10.9396	11.198	11.5959	10.7638	11.347	11.0679	10.6374	9.98273	11.1705	11.2333	12.0237		Similar to F-box protein SKIP28 (Arabidopsis thaliana) (uniprot_sprot:sp|Q9ZU90|SKI28_ARATH)
c15d_11-F07-M13R_c	MELO3C023406		12.8305	12.3196	10.822	10.2483	11.3757	10.4457	9.31055	8.62093	12.7693	12.1146	11.4319	11.5237	13.1677	12.2098	10.0585	9.73097		Similar to Probable polygalacturonase At1g80170 (Arabidopsis thaliana) (uniprot_sprot:sp|Q94AJ5|PGLR5_ARATH)
c15d_11-H08-M13R_c	MELO3C026585		14.3258	14.5246	13.5042	11.58	12.8749	11.5591	11.0705	11.4216	13.4785	14.1809	13.2206	12.8797	14.4386	14.2274	10.6419	12.1078		Similar to Protein kinase PVPK-1 (Phaseolus vulgaris PE=2 SV=1) (uniprot_sprot:sp|P15792|KPK1_PHAVU)
c15d_12-A02-M13R_c	MELO3C010244		11.4912	12.1355	12.6748	12.9823	13.2969	13.5674	13.5071	13.798	11.4455	13.097	12.7871	13.0616	9.91918	11.3554	8.82455	11.002		Similar to Apolipoprotein d, putative (Ricinus communis) (uniref90:UniRef90_B9SBY6)
c15d_12-B03-M13R_c			7.58653	7.45563	7.41748	6.375	7.98587	7.50601	7.20717	7.28189	8.18438	8.51476	8.31491	8.31049	8.58875	8.00465	7.45821	7.91225
c15d_12-B04-M13R_c	MELO3C022140		11.8388	9.35106	7.81271	6.07228	9.06015	9.48994	7.55315	7.3799	10.0452	9.54524	9.78234	8.55854	10.7448	8.99764	8.44771	5.78414		Similar to Probable nucleoredoxin 1 (Arabidopsis thaliana) (uniprot_sprot:sp|O80763|NRX1_ARATH)
c15d_12-B10-M13R_c	MELO3C015764		10.4577	10.4392	11.3302	12.3141	10.1655	10.5005	8.90733	9.97463	10.4239	11.1688	10.8793	9.91436	10.2401	9.51132	10.3506	10.3748		Similar to F-box/LRR-repeat protein 17 (Arabidopsis thaliana) (uniprot_sprot:sp|Q8W104|FBL17_ARATH)
c15d_12-C05-M13R_c	MELO3C006505		10.4477	10.1894	6.6624	6.2011	9.9154	12.1429	12.4168	12.0272	12.1119	8.80065	9.43779	8.55649	12.6155	10.6048	5.64393	5.50362		Similar to Sulfate transporter 3.1 (Arabidopsis thaliana) (uniprot_sprot:sp|Q9SV13|SUT31_ARATH)
c15d_12-D05-M13R_c	MELO3C012058		11.874	11.2283	10.8	9.35872	10.909	10.7571	9.94882	10.1518	11.5546	11.2188	10.9611	10.8586	11.5074	11.1363	10.1529	11.2483		Similar to Putative uncharacterized protein (Ricinus communis) (uniref90:UniRef90_B9S2D5)
c15d_12-D09-M13R_c	MELO3C003228		10.3313	10.0367	7.67365	6.58352	9.70242	7.28042	7.12402	6.89652	9.76021	9.24259	7.75463	8.31823	10.8338	9.32658	6.33051	6.38042		Similar to Laccase-4 (Arabidopsis thaliana) (uniprot_sprot:sp|O80434|LAC4_ARATH)
c15d_12-E04-M13R_c	MELO3C010005		7.4395	5.78845	4.9737	4.61422	5.11228	4.62633	4.69893	4.82687	11.7571	7.32789	4.72365	4.732	5.0202	4.76957	4.76846	4.84424		Similar to Putative uncharacterized protein Sb02g002280 (Sorghum bicolor) (uniref90:UniRef90_C5X8T4)
c15d_12-E07-M13R_c	MELO3C015730		9.33226	9.34358	9.24552	9.21934	9.20081	8.58418	8.41848	8.3626	9.3121	9.5569	9.20702	9.07027	9.96645	9.49765	9.63007	10.938		Similar to UPF0420 protein C16orf58 homolog (Rattus norvegicus PE=2 SV=1) (uniprot_sprot:sp|Q499P8|CP058_RAT)
c15d_12-F09-M13R_c	MELO3C006044		11.7766	10.9987	10.1272	10.4312	11.2531	10.3596	10.165	10.48	11.4378	10.2175	10.0371	10.3519	11.3128	10.9405	10.4157	11.6992		Similar to Putative uncharacterized protein (Cucumis melo subsp. melo) (uniref90:UniRef90_E5GCH7)
c15d_12-G07-M13R_c	MELO3C018316		11.0742	10.2205	10.4106	5.46193	9.528	8.35753	5.62577	5.40411	10.3504	9.07671	10.5461	9.51152	10.0626	9.51532	6.01027	5.2018		Similar to Subtilisin-like protease (Arabidopsis thaliana) (uniprot_sprot:sp|O65351|SUBL_ARATH)
c15d_13-B03-M13R_c			9.07272	8.56628	8.17471	9.63121	9.57848	9.13509	8.2002	9.27697	9.01708	8.10633	8.69901	10.5513	9.3246	9.14582	9.35666	9.92671
c15d_13-C02-M13R_c			5.65596	4.85728	4.33675	4.21192	4.43432	4.26337	4.23637	4.25952	5.17714	5.14474	4.90317	4.90544	5.72813	4.6601	4.55712	4.45841
c15d_13-C04-M13R_c	MELO3C016991		10.6671	11.1659	11.7768	11.9615	10.7478	11.4076	11.7899	12.399	10.8668	11.4638	12.3353	12.0387	9.84422	10.3151	10.5356	10.5909		Similar to Heat shock protein 70 (Cucumis melo subsp. melo) (uniref90:UniRef90_E5GCC3)
c15d_13-C08-M13R_c			6.69785	5.32875	5.06974	4.773	4.59342	4.95794	4.84044	4.57225	5.38385	5.01619	5.1575	5.02499	5.95983	5.85903	4.70362	4.88562
c15d_13-E11-M13R_c	MELO3C013716		10.6205	10.2298	10.2159	10.3757	6.35005	6.31421	7.04958	7.2506	9.9004	9.28832	9.90012	10.3824	8.18308	7.42543	8.83011	8.47191		Similar to Predicted protein (Populus trichocarpa) (uniref90:UniRef90_B9IKY1)
c15d_13-F03-M13R_c	MELO3C010961		9.84473	8.84147	11.1862	8.77206	7.02397	7.04268	7.20962	6.24908	8.64202	9.94041	10.394	9.9674	9.43073	10.0504	8.14098	5.66903		Similar to Abscisic acid 8'-hydroxylase 4 (Arabidopsis thaliana) (uniprot_sprot:sp|Q9LJK2|ABAH4_ARATH)
c15d_13-G04-M13R_c	MELO3C007536		9.29862	8.51815	5.827	6.64388	8.36745	6.92277	6.13145	5.68324	9.14912	7.38534	8.1813	9.36752	8.91716	8.24369	5.82315	5.51919		Similar to L-ascorbate oxidase homolog (Nicotiana tabacum PE=2 SV=1) (uniprot_sprot:sp|P29162|ASOL_TOBAC)
c15d_13-H05-M13R_c	MELO3C027119		9.56068	9.80016	8.1189	7.38172	12.4223	11.0852	9.97034	11.4603	10.6872	10.3389	9.48533	10.0068	11.7046	11.9549	10.1586	10		Similar to Protein SRG1 (Arabidopsis thaliana) (uniprot_sprot:sp|Q39224|SRG1_ARATH)
c15d_14-A04-M13R_c	MELO3C020121		5.49139	7.8527	6.18364	5.09512	5.47019	4.99592	5.0438	5.00993	10.9282	10.7429	8.76444	7.9852	5.06087	5.17562	4.8089	5.1243		Similar to LOB domain-containing protein 15 (Arabidopsis thaliana) (uniprot_sprot:sp|Q8L5T5|LBD15_ARATH)
c15d_14-A12-M13R_c			8.42939	13.8843	9.54413	5.5501	12.1211	8.90031	5.48987	5.69651	11.798	10.5113	7.32483	5.70841	10.0206	13.2903	6.92209	6.11786
c15d_14-B08-M13R_c	MELO3C015600		5.69793	5.68236	6.07169	5.85484	5.05925	4.78972	5.05574	4.98863	5.85702	6.34588	6.03832	6.59955	5.57377	5.6401	6.28968	6.90295		Similar to BTB/POZ and MATH domain-containing protein 4 (Arabidopsis thaliana) (uniprot_sprot:sp|Q9SRV1|BPM4_ARATH)
c15d_14-B09-M13R_c	MELO3C017981		7.04919	6.17215	6.10982	4.62676	10.9373	5.833	4.71168	4.57143	9.5933	8.83299	6.23232	5.29706	7.35664	8.24184	4.8127	4.96658		Similar to Gibberellin 20 oxidase 1 (Arabidopsis thaliana) (uniprot_sprot:sp|Q39110|GAOX1_ARATH)
c15d_14-C01-M13R_c	MELO3C024635		9.37906	8.27621	7.09063	6.47998	6.9784	6.58845	6.33767	6.48468	7.31791	7.57557	6.85913	7.43848	8.2145	7.49705	7.10783	6.84714		Similar to Protein phosphatase 2C and cyclic nucleotide-binding/kinase domain-containing protein (Arabidopsis thaliana) (uniprot_sprot:sp|Q9SL76|P2C19_ARATH)
c15d_14-D01-M13R_c	MELO3C002403		10.577	10.5913	9.4274	8.90042	8.88516	8.3002	10.0527	9.69957	9.29496	8.8316	8.61254	9.66393	10.2161	8.79912	8.1977	9.42305		Similar to Allantoate deiminase, chloroplastic (Arabidopsis thaliana) (uniprot_sprot:sp|O49434|AAH_ARATH)
c15d_14-E04-M13R_c	MELO3C005805		9.12259	9.11698	8.7966	6.25053	9.68289	9.2719	7.31459	5.79305	9.6015	9.38228	9.01401	8.55691	8.68765	9.29993	6.52098	6.8663		Similar to Predicted protein (Populus trichocarpa) (uniref90:UniRef90_B9GJI1)
c15d_14-E10-M13R_c	MELO3C011777		10.3313	10.5179	11.5241	11.85	10.8948	11.134	11.6368	11.8268	10.6298	11.5834	11.295	11.285	10.6346	11.4848	11.6994	12.294		Similar to F-box/LRR-repeat protein At4g29420 (Arabidopsis thaliana) (uniprot_sprot:sp|Q9M0E1|FBL77_ARATH)
c15d_14-F01-M13R_c	MELO3C008574		13.7196	13.3336	13.3574	14.7745	14.0451	13.4034	12.7998	12.4427	14.1601	12.5881	12.3313	12.7365	14.1822	13.644	15.4239	14.7007		Similar to Beta-glucosidase 42 (Arabidopsis thaliana) (uniprot_sprot:sp|Q9FIW4|BGL42_ARATH)
c15d_14-F03-M13R_c	MELO3C017799		10.6964	11.4837	12.1021	12.1723	11.2737	11.0427	11.2253	11.4752	11.4258	11.9761	12.345	12.2804	10.6095	11.0504	11.6657	12.4455		Similar to Whole genome shotgun sequence of line PN40024, scaffold_60.assembly12x (Fragment) (Vitis vinifera) (uniref90:UniRef90_D7UA85)
c15d_14-F08-M13R_c	MELO3C014484		13.6928	13.7819	13.8527	13.3618	13.5799	13.7654	14.1393	14.116	13.5163	13.6527	14.1432	14.144	13.4704	13.4758	13.3082	14.3934		Similar to Protein TIME FOR COFFEE (Arabidopsis thaliana) (uniprot_sprot:sp|Q94KE2|TIC_ARATH)
c15d_14-G11-M13R_c	MELO3C006056		11.3289	12.1658	12.0499	8.79163	12.3187	10.6721	8.93535	8.27602	12.0512	11.9319	10.4011	9.16208	11.8796	12.4184	8.00803	8.22218		Similar to Putative uncharacterized protein (Ricinus communis) (uniref90:UniRef90_B9RE18)
c15d_14-H01-M13R_c	MELO3C011501		11.8424	11.5936	10.5696	10.1215	11.8948	11.3465	11.3578	11.0395	11.4301	11.4447	11.055	10.8839	12.1212	11.7283	10.8554	11.5343		Similar to Putative uncharacterized protein (Ricinus communis) (uniref90:UniRef90_B9RXZ7)
c15d_14-H07-M13R_c	MELO3C002600		13.267	12.8864	12.4214	12.422	12.7419	12.5531	11.8329	12.6362	13.2558	12.654	12.4475	12.565	13.1753	12.7032	12.4818	11.9396		Similar to Whole genome shotgun sequence of line PN40024, scaffold_181.assembly12x (Fragment) (Vitis vinifera) (uniref90:UniRef90_E0CVZ1)
c15d_14-H08-M13R_c	MELO3C016913		14.9959	13.822	11.484	13.0716	13.1578	10.6836	9.35143	9.42387	14.8308	11.7556	11.7806	12.7014	15.2099	13.9078	14.1467	10.3739		Similar to Putative uncharacterized protein (Glycine max) (uniref90:UniRef90_C6SX96)
c15d_14-H11-M13R_c	MELO3C008345		10.6859	11.3229	10.4434	9.72412	10.8127	10.5101	10.3863	9.95445	11.2799	11.1829	11.0095	11.0517	10.8497	10.9998	10.0018	9.43327		Similar to Predicted protein (Populus trichocarpa) (uniref90:UniRef90_B9H7R4)
c15d_15-A08-M13R_c			8.25248	8.02251	11.4237	10.3175	9.09291	13.3364	13.4791	11.8492	9.53953	9.9278	11.9733	11.8525	8.05937	7.68476	10.0383	11.0513
c15d_15-A10-M13R_c	MELO3C003038		14.3794	14.6373	14.6706	14.4633	14.2017	14.7787	14.4512	14.3772	14.2371	14.1278	14.4981	13.9072	13.812	13.8097	14.8463	14.35		Similar to Ubiquitin-fold modifier 1 (Arabidopsis thaliana) (uniprot_sprot:sp|Q9CA23|UFM1_ARATH)
c15d_15-B05-M13R_c			9.58094	11.6086	11.4491	12.0667	8.95294	11.31	12.8249	12.6521	8.44578	10.0845	12.4481	12.2089	9.80109	10.5506	11.4407	12.9879
c15d_15-B10-M13R_c	MELO3C021425		10.1128	10.1323	10.3086	10.2082	9.5849	9.2952	9.94503	9.99902	10.5923	11.2842	11.1016	11.4693	10.9917	10.8306	9.95695	8.16708		Similar to Catalytic, putative (Ricinus communis) (uniref90:UniRef90_B9SCS4)
c15d_15-E01-M13R_c	MELO3C004195		9.84099	9.68506	8.31541	6.9849	7.9846	6.84329	6.56608	7.65744	13.2635	12.9065	11.0718	8.64484	9.41549	8.25421	6.37308	7.47148		Similar to Putative uncharacterized protein (Glycine max) (uniref90:UniRef90_C6SVT0)
c15d_15-G03-M13R_c	MELO3C002174		6.7331	6.91328	7.57136	8.39891	7.0386	6.8543	7.5333	8.89247	6.67021	8.31441	7.67854	7.63201	6.66026	6.87663	9.34481	9.75091		Similar to GEM-like protein 4 (Arabidopsis thaliana) (uniprot_sprot:sp|Q9FTA0|GEML4_ARATH)
c15d_15-G08-M13R_c	MELO3C021071		9.73196	9.54577	9.07113	9.56891	8.03324	8.20605	7.70793	8.03983	9.68121	9.74595	9.78654	9.50712	10.0311	9.48907	9.6129	10.6047		Similar to GTP cyclohydrolase 1 (Dictyostelium discoideum) (uniprot_sprot:sp|Q94465|GCH1_DICDI)
c15d_15-G09-M13R_c	MELO3C008583		12.6731	12.7468	13.2599	13.2838	12.2369	13.6115	13.8088	13.9148	12.6189	13.0305	13.0047	12.9561	12.507	12.7798	13.0556	12.3139		Similar to Mitotic-spindle organizing protein 1B (Arabidopsis thaliana) (uniprot_sprot:sp|Q9M0N8|MZT1B_ARATH)
c15d_15-G11-M13R_c	MELO3C003744		13.153	13.3087	13.5735	13.7008	12.3944	12.1889	12.9343	13.1185	12.8528	13.3401	13.515	13.5972	12.8178	13.009	13.6866	13.9463		Similar to Putative uncharacterized protein (Ricinus communis) (uniref90:UniRef90_B9R8B2)
c15d_15-H01-M13R_c	MELO3C004460		12.4475	12.3192	13.3101	14.0169	12.7685	13.3843	13.5304	13.644	12.6481	12.9077	12.874	13.4808	12.6271	12.8273	13.7062	13.9163		Similar to BRCA1-associated protein (Homo sapiens) (uniprot_sprot:sp|Q7Z569|BRAP_HUMAN)
c15d_15-H03-M13R_c	MELO3C021917		11.1305	10.8012	10.0871	9.44475	11.0469	10.2076	10.2983	8.839	10.7923	10.5049	10.0752	10.0843	11.1693	10.8881	8.12464	7.23501		Similar to Whole genome shotgun sequence of line PN40024, scaffold_63.assembly12x (Fragment) (Vitis vinifera) (uniref90:UniRef90_D7TPP2)
c15d_15-H04-M13R_c	MELO3C004272		7.4304	6.13322	6.84685	5.31173	5.62264	5.26477	5.49632	5.65806	6.05209	6.31769	5.80606	5.50755	7.55349	6.97303	5.64086	7.02735		Similar to Cyclin-P3-1 (Oryza sativa subsp. japonica) (uniprot_sprot:sp|Q75HV0|CCP31_ORYSJ)
c15d_15-H05-M13R_c	MELO3C014109		14.3012	14.4067	14.1696	12.835	13.2654	14.0927	13.6841	12.7951	14.5093	14.0235	13.7336	13.5146	14.0853	14.1556	10.9439	10.3541		Similar to Uncharacterized membrane protein At1g06890 (Arabidopsis thaliana) (uniprot_sprot:sp|Q8RXL8|Y1689_ARATH)
c15d_15-H06-M13R_c	MELO3C026566		10.8398	10.3926	8.62515	6.75766	9.96607	9.14847	8.29019	9.02038	11.3636	11.4499	10.526	9.73621	11.7692	9.65264	7.71385	8.20292		Similar to Predicted protein (Populus trichocarpa) (uniref90:UniRef90_B9HT34)
c15d_16-A05-M13R_c	MELO3C025278		6.24444	6.74913	6.99555	6.5048	6.14284	7.09834	7.19718	7.15492	5.68039	6.53263	6.93119	7.01564	6.00612	5.56043	7.65622	7.90578		Similar to Whole genome shotgun sequence of line PN40024, scaffold_56.assembly12x (Fragment) (Vitis vinifera) (uniref90:UniRef90_D7TKV8)
c15d_16-A11-M13R_c	MELO3C014486		13.1085	11.8542	11.5554	7.82226	8.52954	6.87889	6.83567	6.56738	11.1686	10.1717	8.09961	8.05106	11.4757	11.4014	7.10643	6.93963		Similar to Mavicyanin (Cucurbita pepo PE=1 SV=1) (uniprot_sprot:sp|P80728|MAVI_CUCPE)
c15d_16-B12-M13R_c	MELO3C009550		10.8258	11.6293	11.8997	10.7546	11.0714	11.763	11.8848	11.8394	11.2819	11.5917	10.4515	9.19636	11.6193	11.3458	11.4166	11.2461		Similar to 33 kDa ribonucleoprotein, chloroplastic (Nicotiana sylvestris PE=1 SV=1) (uniprot_sprot:sp|P19684|ROC5_NICSY)
c15d_16-C10-M13R_c	MELO3C021734		5.65322	5.17738	5.15039	5.34854	5.18858	5.0208	4.63229	4.73282	5.68904	5.8462	5.19718	4.93235	5.09253	5.27706	6.44766	5.87042		Similar to 14 kDa zinc-binding protein (Zea mays) (uniprot_sprot:sp|P42856|ZB14_MAIZE)
c15d_16-D05-M13R_c	MELO3C018897		10.5459	11.0899	8.70093	6.32165	9.67466	6.92186	5.20267	5.24073	11.4909	8.74702	6.87062	6.15233	11.0227	10.1894	6.76265	7.05767		Similar to DUF246 domain-containing protein At1g04910 (Arabidopsis thaliana) (uniprot_sprot:sp|Q8W486|Y1491_ARATH)
c15d_16-D08-M13R_c	MELO3C013091		9.36065	8.64577	8.60252	8.04613	8.60425	8.43509	9.11685	9.05155	9.40877	8.9271	8.15833	8.40706	9.57606	9.22851	8.56134	8.26157		Similar to Putative oxidoreductase GLYR1 (Gallus gallus) (uniprot_sprot:sp|Q5ZLS7|GLYR1_CHICK)
c15d_16-D11-M13R_c	MELO3C004699		7.66508	8.2096	9.24575	9.76734	8.67233	9.14492	8.91661	9.41162	8.49018	9.25848	9.03596	9.09678	8.59777	9.26396	10.3205	9.80511		Similar to Predicted protein (Populus trichocarpa) (uniref90:UniRef90_B9NAA9)
c15d_16-E02-M13R_c	MELO3C004033		13.4777	13.5373	13.0955	12.108	12.5566	12.572	11.7299	11.659	12.8277	12.6573	12.3169	11.3101	12.4694	12.8303	10.7592	11.1404		Similar to Putative uncharacterized protein (Fragment) (Ricinus communis) (uniref90:UniRef90_B9T892)
c15d_16-E03-M13R_c	MELO3C020888		12.3468	11.2842	10.2256	9.30109	13.1914	10.5547	10.997	10.6989	12.6031	11.5024	11.1579	12.1335	12.3991	11.7088	9.26632	10.1049		Similar to Serine/threonine-protein kinase SRK2I (Arabidopsis thaliana) (uniprot_sprot:sp|Q39193|SRK2I_ARATH)
c15d_16-E09-M13R_c	MELO3C010270		11.2478	9.60017	8.34246	7.90581	12.5406	11.0936	9.59255	8.4524	11.2602	10.2857	8.04152	7.14838	8.27437	7.89959	7.34201	8.57517		Similar to Putative uncharacterized protein (Ricinus communis) (uniref90:UniRef90_B9T2P1)
c15d_16-G03-M13R_c			7.35642	7.15881	7.0536	6.58264	6.98335	6.07211	5.36779	5.74739	8.46154	8.55776	8.70964	8.90405	7.98472	7.96525	7.07573	7.69914
c15d_16-G07-M13R_c	MELO3C009150		10.663	10.8164	10.8012	11.1687	12.0342	11.5099	11.1095	10.7473	11.4223	11.2599	10.8378	11.2164	11.148	11.3259	10.8074	9.63978		Similar to Monothiol glutaredoxin-S16, chloroplastic (Arabidopsis thaliana) (uniprot_sprot:sp|Q8H7F6|GRS16_ARATH)
c15d_16-G08-M13R_c	MELO3C008125		10.323	10.0946	10.1634	11.3037	8.66246	10.545	11.0716	11.108	10.4839	9.76906	10.3212	9.10885	9.3608	9.27341	11.5765	10.85		Similar to Putative uncharacterized protein (Ricinus communis) (uniref90:UniRef90_B9T6K4)
c15d_16-H07-M13R_c	MELO3C009540		9.37623	8.92407	10.2174	10.6439	9.60777	10.0979	10.2203	10.4862	8.83546	9.5178	10.0333	9.78417	9.17701	8.93462	10.9429	11.2102		Similar to Predicted protein (Populus trichocarpa) (uniref90:UniRef90_B9H9A8)
c15d_16-H11-M13R_c	MELO3C017994		5.38463	5.4639	6.3703	5.5705	5.28864	5.23421	5.6413	5.6407	5.14244	5.10299	6.68911	6.41667	5.22367	6.22851	4.96174	5.30661		Similar to Coleoptile phototropism protein 1 (Oryza sativa subsp. japonica) (uniprot_sprot:sp|Q5KS50|NPH3_ORYSJ)
c15d_17-A07-M13R_c	MELO3C002203		11.415	12.1727	12.9784	12.5434	12.1517	12.8543	13.3489	13.2719	11.5705	12.8799	12.9156	12.8129	12.0327	12.0044	13.2902	13.4467		Similar to Probable aldehyde dehydrogenase (Linum usitatissimum) (uniprot_sprot:sp|Q40255|ALDH_LINUS)
c15d_17-B09-M13R_c	MELO3C008405		11.8842	12.0002	12.7135	13.377	11.6906	12.4553	12.8439	12.8749	11.7339	12.2918	12.4193	12.8576	11.7315	11.9598	13.4585	13.2783		Similar to Transmembrane protein 184C (Pongo abelii) (uniprot_sprot:sp|Q5RET6|T184C_PONAB)
c15d_17-B11-M13R_c	MELO3C003186		8.1893	9.68641	9.40214	7.06175	8.01514	9.24942	7.1884	8.94245	9.55479	7.48607	6.63338	5.36888	8.2193	5.95136	6.41108	7.5515		Similar to Whole genome shotgun sequence of line PN40024, scaffold_7.assembly12x (Fragment) (Vitis vinifera) (uniref90:UniRef90_D7THF5)
c15d_17-B12-M13R_c	MELO3C023490		13.2162	12.0615	12.563	10.4086	12.4506	11.597	8.95225	7.8473	12.4231	11.5112	10.6836	10.3341	13.3069	12.7726	10.6098	11.0657		Similar to Predicted protein (Populus) (uniref90:UniRef90_B9GLS1)
c15d_17-C01-M13R_c	MELO3C024083		14.3431	14.2038	13.0776	13.7407	14.3439	13.6676	13.7486	14.1872	13.9872	13.4492	13.6716	13.8228	14.4752	13.85	14.7688	14.5367		Similar to Beta-fructofuranosidase, putative (rosids) (uniref90:UniRef90_B9SLD4)
c15d_17-C02-M13R_c	MELO3C014387		10.9475	11.2186	11.1137	11.056	10.0156	10.8883	11.2483	11.058	11.1085	11.0296	10.8472	10.8746	10.9261	11.0478	11.6318	11.6308		Similar to CDK5RAP1-like protein (Oryza sativa subsp. japonica) (uniprot_sprot:sp|Q2R1U4|CK5P1_ORYSJ)
c15d_17-C04-M13R_c	MELO3C007871		11.6477	11.8541	8.80916	8.39378	10.133	7.73686	7.78653	8.30402	12.3542	9.9893	8.82209	8.9036	12.3768	11.5578	8.84216	9.10645		Similar to Probable dimethyladenosine transferase (Bos taurus) (uniprot_sprot:sp|Q2KHT8|DIMT1_BOVIN)
c15d_17-C05-M13R_c			12.0483	11.675	10.7773	9.93009	11.2985	11.5167	11.6081	11.5437	11.4694	11.6719	11.2519	11.9605	12.2251	11.6048	8.10997	8.79059		c15d_17-C05-M13R_c similar to | Symbol: None | ovule development protein, putative, similar to ovule development protein AINTEGUMENTA (GI:1209099) (Arabidopsis thaliana);Pfam domain (PF00847) | chr2:17407100-17410061 REVERSE | Aliases: None
c15d_17-C07-M13R_c	MELO3C006278		7.46299	5.3227	5.58172	5.40316	5.35596	5.20799	5.476	7.11746	8.49417	6.17343	5.71373	5.25633	7.29889	7.35668	5.41535	6.2852		Similar to RING-H2 finger protein ATL51 (Arabidopsis thaliana) (uniprot_sprot:sp|Q9SRQ8|ATL51_ARATH)
c15d_17-C08-M13R_c	MELO3C007628		10.2254	10.8201	11.8951	11.3385	11.55	11.3251	12.0165	11.2646	10.8797	11.6085	11.6629	11.8439	11.3202	11.4692	10.2057	9.78915		Similar to Cyclin-D5-1 (Arabidopsis thaliana) (uniprot_sprot:sp|Q2V3B2|CCD51_ARATH)
c15d_17-C10-M13R_c	MELO3C025383		6.16186	5.07052	4.66043	4.70654	4.54915	4.74303	4.61104	4.45813	7.7324	5.68049	5.19488	4.5021	6.28752	8.42804	5.20726	4.61346		Similar to 1-acyl-sn-glycerol-3-phosphate acyltransferase (Cocos nucifera PE=1 SV=1) (uniprot_sprot:sp|Q42670|PLSC_COCNU)
c15d_17-D12-M13R_c	MELO3C009114		11.8715	12.339	12.3891	12.2004	11.8139	11.9924	12.2278	12.1627	11.7007	12.2333	12.3097	12.0994	11.9204	11.5497	12.6692	13.1304		Similar to Putative uncharacterized protein (Ricinus communis) (uniref90:UniRef90_B9T651)
c15d_17-F12-M13R_c	MELO3C017741		8.58128	9.50385	10.0048	9.72768	11.253	10.6772	10.6845	10.9658	10.1922	10.8483	9.78042	9.06512	9.73642	10.7651	9.14238	10.443		Similar to Putative uncharacterized protein (Ricinus communis) (uniref90:UniRef90_B9RMD0)
c15d_17-G02-M13R_c			8.61917	7.90335	8.3998	9.86039	7.87953	8.06938	8.35567	8.81579	8.22927	8.0109	7.92229	8.1903	8.46066	8.04125	10.862	9.57325		c15d_17-G02-M13R_c similar to Os02g0299600 protein - Oryza sativa (japonica cultivar-group)
c15d_17-H11-M13R_c	MELO3C006755		9.79192	10.879	11.1197	9.55029	10.6833	10.1165	10.549	10.7558	10.8375	11.7751	10.4007	7.70034	10.4247	11.3535	9.99057	9.85719		Similar to Diacylglycerol acyltransferase (Cucumis melo subsp. melo) (uniref90:UniRef90_E5GC43)
c15d_18-A07-M13R_c			7.72142	7.33354	6.58986	8.04247	6.17309	7.28661	6.97238	6.69637	6.4572	6.50468	7.06206	6.74363	6.72707	6.10993	7.59766	8.02198
c15d_18-A10-M13R_c	MELO3C016126		12.0793	12.206	11.2391	10.3368	7.69954	8.29815	7.07799	6.93055	11.2167	11.5712	10.7983	10.5762	11.2311	10.9965	9.8461	9.51182		Similar to Pathogen-related protein (Hordeum vulgare PE=2 SV=2) (uniprot_sprot:sp|P16273|PRPX_HORVU)
c15d_18-A11-M13R_c	MELO3C024632		8.70331	8.91869	9.1032	8.96989	8.64509	9.13592	9.28837	9.57922	8.46437	8.72965	9.52301	9.29414	8.0652	8.31692	9.13119	8.9891		Similar to Pentatricopeptide repeat-containing protein At2g32230, mitochondrial (Arabidopsis thaliana) (uniprot_sprot:sp|Q66GI4|PP179_ARATH)
c15d_18-B07-M13R_c	MELO3C017982		8.33364	8.4075	8.39375	8.52774	8.96868	7.61902	7.96648	8.29503	9.16215	9.08164	8.85543	9.09926	8.37028	8.76114	9.09626	9.54024		Similar to Dephospho-CoA kinase domain-containing protein (Danio rerio) (uniprot_sprot:sp|Q0P4C4|DCAKD_DANRE)
c15d_18-B09-M13R_c	MELO3C003566		6.56493	9.25386	7.45449	9.91676	8.67142	7.40583	9.67754	10.9136	9.89339	9.23103	9.31159	10.6876	8.16528	10.3401	7.98561	9.18848		Similar to Putative uncharacterized protein (Ricinus communis) (uniref90:UniRef90_B9RJM6)
c15d_18-D07-M13R_c	MELO3C005260		10.2153	7.6069	7.86634	8.37634	8.74897	7.35699	7.16106	6.88733	10.421	8.14101	7.84202	8.83706	10.2276	9.06153	6.08898	6.03027		Similar to Protein CCC1 (Saccharomyces cerevisiae) (uniprot_sprot:sp|P47818|CCC1_YEAST)
c15d_18-D09-M13R_c	MELO3C008195		11.2913	11.2146	11.8575	12.4961	10.1888	10.8142	10.2757	9.7491	11.1539	12.134	11.7316	11.8486	10.7813	10.0367	11.0963	11.3616		Similar to Fidgetin-like protein 1 (Homo sapiens) (uniprot_sprot:sp|Q6PIW4|FIGL1_HUMAN)
c15d_18-D11-M13R_c	MELO3C020463		12.4883	12.6561	12.9303	13.2946	12.6341	13.2352	13.1314	12.7673	13.0685	13.3996	13.4304	13.42	12.3264	12.4279	13.1118	13.5972		Similar to Non-lysosomal glucosylceramidase (Mus musculus) (uniprot_sprot:sp|Q69ZF3|GBA2_MOUSE)
c15d_18-G07-M13R_c			9.81706	9.76513	9.39517	9.99339	11.3374	10.8116	12.0212	11.9442	11.2068	9.79403	10.9727	10.9408	10.4333	9.65623	10.3146	10.6551
c15d_18-H04-M13R_c	MELO3C012486		12.3139	11.6612	11.9236	12.8188	11.9161	12.357	12.1058	12.2761	12.1321	11.4831	11.5861	11.3526	11.9581	11.7365	12.915	12.3415		Similar to Os07g0640100 protein (Oryza sativa) (uniref90:UniRef90_Q8GS72)
c15d_18-H06-M13R_c	MELO3C015228		12.974	13.3026	10.9065	8.32204	13.2496	13.0929	11.7477	9.13711	12.6031	12.7428	11.3304	12.1569	13.6757	12.9189	7.72325	8.28963		Similar to Transcription factor MYB86 (Arabidopsis thaliana) (uniprot_sprot:sp|Q8LPH6|MYB86_ARATH)
c15d_19-A07-M13R_c	MELO3C024920		14.8159	13.8486	12.779	11.6046	13.2312	11.2949	9.82747	10.5817	12.4215	13.7535	13.1002	12.3292	12.712	14.8799	10.6303	10.9251		Similar to Zinc transporter 11 (Arabidopsis thaliana) (uniprot_sprot:sp|Q94EG9|ZIP11_ARATH)
c15d_19-B08-M13R_c			5.09661	5.56887	5.77529	5.90622	5.0565	6.23336	6.38257	6.84195	5.05475	5.85268	6.25579	6.69905	5.23723	4.79758	6.4153	5.83346
c15d_19-B09-M13R_c	MELO3C004727		12.4063	12.2194	11.7126	11.3758	11.6115	11.1598	11.0712	11.3465	12.1916	12.5372	12.5093	12.4277	12.2394	12.2306	12.4134	12.281		c15d_19-B09-M13R_c similar to At5g58020 - Arabidopsis thaliana (Mouse-ear cress)
c15d_19-C08-M13R_c	MELO3C018436		12.2159	11.9384	13.2725	11.6327	11.3704	12.5096	12.8219	12.6317	11.5553	12.8676	12.923	12.8944	12.218	12.2667	11.54	12.742		Similar to CDPK-related protein kinase (Daucus carota) (uniprot_sprot:sp|P53681|CRK_DAUCA)
c15d_19-D07-M13R_c			7.10093	7.80979	7.99902	7.7822	7.2493	7.3865	8.07098	8.22934	7.41778	8.28396	8.02563	8.82171	7.25437	7.65867	8.13431	8.60743
c15d_19-D08-M13R_c	MELO3C013891		7.37175	7.73865	7.53643	8.41895	6.83179	7.47448	7.98369	8.60323	7.55913	8.11641	8.35361	7.71869	6.76899	7.24791	8.93982	8.77276		Similar to Predicted protein (Populus trichocarpa) (uniref90:UniRef90_B9MTU8)
c15d_19-D11-M13R_c	MELO3C002146		10.9404	11.1843	11.3542	11.8236	10.8819	11.2341	10.9978	11.0609	11.3864	11.6846	12.1403	12.0769	10.6624	10.7562	11.3549	12.1888		Similar to DEAD-box ATP-dependent RNA helicase 51 (Arabidopsis thaliana) (uniprot_sprot:sp|Q9LIH9|RH51_ARATH)
c15d_19-D12-M13R_c	MELO3C007951		10.1204	10.1021	10.3058	10.5081	9.8407	10.6649	10.7484	10.5254	9.78888	9.71168	9.63969	9.86231	9.83406	9.93498	11.1039	10.6379		Similar to UPF0548 protein At2g17695 (Arabidopsis thaliana) (uniprot_sprot:sp|Q8GXB1|U548_ARATH)
c15d_19-E11-M13R_c			7.86173	7.66767	8.76567	8.57027	7.3252	8.2471	7.8853	8.21258	7.1104	8.53918	8.75719	8.4076	7.5555	7.94712	8.71626	7.98387
c15d_19-F03-M13R_c	MELO3C002013		7.86519	7.7257	8.11028	8.93847	6.95417	7.65078	8.06819	8.39353	7.73584	8.36606	7.69782	7.19419	7.06891	6.75121	9.48095	8.82451		Similar to Protein C6orf149, putative (Ricinus communis) (uniref90:UniRef90_B9RLS6)
c15d_19-F10-M13R_c	MELO3C020045		5.6447	6.15849	6.18189	7.28682	6.30393	6.38478	7.1019	7.42146	6.09669	5.66856	6.58765	6.87291	5.66607	6.04117	7.42857	6.6351		None
c15d_19-G11-M13R_c			7.50707	7.75084	8.58556	10.2754	4.74215	4.99801	7.05835	8.81125	8.75357	7.56537	7.23773	7.80713	8.20578	8.41919	8.84848	10.0931
c15d_19-H02-M13R_c	MELO3C011129		11.8215	11.539	14.5451	14.8252	14.2009	15.2377	15.0137	14.6795	9.96069	13.8143	14.9243	14.8898	11.1932	10.437	14.6585	13.1018		Similar to NADP-dependent malic enzyme (Phaseolus vulgaris) (uniprot_sprot:sp|P12628|MAOX_PHAVU)
c15d_20-B08-M13R_c	MELO3C015296		13.4188	13.2835	13.4694	13.6902	12.8197	13.1321	13.3165	13.2396	13.2577	13.2139	13.3766	13.3172	13.0832	12.9542	13.4302	14.2589		Similar to 26S protease regulatory subunit 6A homolog A (Arabidopsis thaliana) (uniprot_sprot:sp|Q9SEI2|PS6AA_ARATH)
c15d_20-C06-M13R_c	MELO3C024849		12.183	11.5599	11.8282	12.0943	10.4283	10.1816	10.7233	10.8445	11.1498	11.1454	10.9756	11.2418	12.178	11.1741	13.3696	13.6116		Similar to Uncharacterized protein C16G5.07c (Schizosaccharomyces pombe) (uniprot_sprot:sp|O60121|YH77_SCHPO)
c15d_20-C07-M13R_c	MELO3C017706		13.7048	13.6135	9.89002	7.5514	13.3871	8.84278	6.38805	6.34408	14.3822	9.60496	8.34953	8.04984	13.7997	13.4221	8.22286	8.30899		Similar to Probably inactive leucine-rich repeat receptor-like protein kinase At3g28040 (Arabidopsis thaliana) (uniprot_sprot:sp|Q9LRT1|Y3804_ARATH)
c15d_20-C08-M13R_c	MELO3C009823		8.68894	9.04782	9.44093	10.3276	10.313	10.1135	10.3007	10.2565	9.18079	9.37239	9.84166	10.1861	8.90817	9.45888	10.2225	9.77059		Similar to Predicted protein (Populus trichocarpa) (uniref90:UniRef90_B9MY46)
c15d_20-C09-M13R_c	MELO3C005794		7.43671	6.22275	4.78096	4.73848	6.4125	5.63383	4.77697	4.74104	6.17503	5.98744	4.93416	4.99738	7.19387	6.01186	4.91223	4.84884		None
c15d_20-D02-M13R_c			6.01013	5.79913	7.2006	7.96571	6.09587	6.28503	6.51321	6.6921	7.36398	7.20621	8.79045	9.02203	8.59769	8.77379	9.11256	9.13736
c15d_20-D05-M13R_c			10.5951	10.199	11.4	11.9754	10.602	11.0745	10.4812	10.6066	10.3515	10.7135	11.3657	11.4017	9.9832	10.2514	11.1254	12.0335
c15d_20-E03-M13R_c	MELO3C006716		10.7855	11.2337	10.1648	8.26444	11.6474	11.4156	11.0337	10.7572	11.0781	10.8224	9.46887	9.07217	10.9403	11.0577	8.67913	8.23342		Similar to Disease resistance response protein, putative (Ricinus communis) (uniref90:UniRef90_B9RZQ8)
c15d_20-E12-M13R_c	MELO3C019810		13.6275	12.209	8.54575	7.7666	9.30896	8.56456	7.65577	7.4546	12.8225	8.89363	9.03055	9.23838	13.469	11.0006	7.94042	7.28829		Similar to Adenosine kinase 2 (Arabidopsis thaliana) (uniprot_sprot:sp|Q9LZG0|ADK2_ARATH)
c15d_20-F03-M13R_c	MELO3C021050		5.31028	5.65875	6.30802	6.18891	5.07227	5.55855	6.08947	6.38382	11.2263	11.2348	12.1404	11.8473	5.34254	6.23782	6.43677	6.23643		None
c15d_20-F09-M13R_c	MELO3C010199		13.4142	12.5902	12.7816	11.13	12.2794	13.3721	12.1426	11.8549	13.2166	12.7341	11.7201	10.4844	12.9315	12.4844	12.2973	11.5601		Similar to 50S ribosomal protein L35, chloroplastic (Spinacia oleracea) (uniprot_sprot:sp|P23326|RK35_SPIOL)
c15d_20-F10-M13R_c	MELO3C022991		5.27877	5.9367	5.53234	4.89958	5.67249	5.68376	5.61182	5.21452	5.61414	6.15093	5.75525	5.96542	6.28296	6.17953	5.69713	6.00826		None
c15d_20-G06-M13R_c	MELO3C002179		11.4591	11.4984	11.7258	10.4376	11.1299	10.5566	11.5278	12.2209	10.0143	10.8827	10.6874	10.2825	10.5546	10.3525	9.73248	10.8835		Similar to Whole genome shotgun sequence of line PN40024, scaffold_39.assembly12x (Fragment) (Vitis vinifera) (uniref90:UniRef90_D7T7E0)
c15d_20-H09-M13R_c			8.37294	8.47319	8.88116	9.67179	8.82769	8.97108	10.2475	9.56586	8.49212	7.70216	9.85172	8.86203	7.99496	8.6974	9.28317	8.84328
c15d_20-H10-M13R_c	MELO3C015344		5.84358	4.85222	4.41614	4.54395	4.4852	4.3868	4.61006	4.63223	4.97852	5.2621	4.63897	4.5945	5.93649	4.85534	4.77708	4.83975		None
c15d_21-A06-M13R_c	MELO3C008028		13.0159	10.7234	8.80542	6.04956	7.9703	6.39306	6.04571	5.66179	12.4902	9.66231	7.97699	7.81723	12.3342	11.8013	5.10633	5.15167		None
c15d_21-A09-M13R_c	MELO3C006172		7.85915	7.97499	8.71009	9.76118	11.0742	11.8198	11.2751	10.9983	7.80936	9.21735	9.91144	10.0141	11.2637	11.2313	10.4931	10.1563		Similar to Cytochrome P450 704C1 (Pinus taeda) (uniprot_sprot:sp|Q50EK3|C04C1_PINTA)
c15d_21-A12-M13R_c			10.9948	11.0658	11.3253	11.8167	10.7128	11.6687	11.1215	11.3895	10.979	11.0845	11.5232	11.6158	10.6263	10.9173	11.8529	11.9734
c15d_21-B02-M13R_c	MELO3C008856		9.8194	10.0201	10.3225	10.7019	10.664	10.5444	11.0134	11.1097	10.3067	10.311	10.9835	10.9617	9.84419	10.1168	10.8422	10.8562		None
c15d_21-B11-M13R_c	MELO3C018098		11.8559	12.266	13.2157	13.5433	12.9803	13.6485	14.2824	13.9973	12.3985	12.9428	13.0715	13.2284	12.3002	12.2311	14.2515	13.7299		Similar to Electron transfer flavoprotein subunit alpha, mitochondrial (Arabidopsis thaliana) (uniprot_sprot:sp|Q9C6I6|ETFA_ARATH)
c15d_21-D07-M13R_c	MELO3C011865		11.8798	11.3798	11.3921	8.8783	12.032	13.8526	14.2607	13.8719	12.2591	8.26052	7.39944	6.95434	12.6515	11.7658	8.33484	7.10163		Similar to Chlorophyll a-b binding protein 7, chloroplastic (Solanum lycopersicum) (uniprot_sprot:sp|P10708|CB12_SOLLC)
c15d_21-D08-M13R_c	MELO3C005283		10.944	10.9006	11.3384	10.935	11.4985	10.5153	10.23	10.3086	12.1111	11.3574	11.157	11.5628	10.1608	10.1072	9.77606	9.01309		None
c15d_21-D10-M13R_c	MELO3C005262		9.81515	9.9228	10.4227	9.24247	10.4771	10.0566	9.76536	9.16568	9.80782	10.4816	10.4721	10.321	9.99684	10.186	8.27652	8.47208		Similar to Predicted protein (Populus trichocarpa) (uniref90:UniRef90_B9HJI8)
c15d_21-D11-M13R_c	MELO3C010614		11.295	11.8743	12.2595	11.9161	12.1205	13.4522	13.8933	13.5501	11.3088	11.4436	11.8439	11.2869	11.3093	11.2034	12.0716	13.1221		Similar to Chlorophyllide a oxygenase, chloroplastic (Arabidopsis thaliana) (uniprot_sprot:sp|Q9MBA1|CAO_ARATH)
c15d_21-E06-M13R_c	MELO3C005046		13.8653	13.9248	11.8417	10.6655	13.6987	12.1225	12.8526	13.7573	12.9944	12.553	11.7696	11.3655	13.9426	12.4653	11.3542	14.4098		Similar to Zinc finger protein MAGPIE (Arabidopsis thaliana) (uniprot_sprot:sp|Q9ZWA6|MGP_ARATH)
c15d_21-F01-M13R_c	MELO3C003386		7.99708	8.44558	8.45815	9.11705	9.23958	9.20612	9.36245	8.97391	8.63508	8.41367	9.57263	9.03108	8.44968	8.04779	9.57504	9.53525		Similar to Glycine cleavage system H protein, mitochondrial (Flaveria anomala) (uniprot_sprot:sp|Q39732|GCSH_FLAAN)
c15d_21-F02-M13R_c	MELO3C025032		6.19415	6.0959	5.93315	6.1522	5.28422	5.43883	5.08351	5.14023	5.7888	5.44298	6.11486	6.05736	5.78782	5.46302	6.59033	5.86363		Similar to Pentatricopeptide repeat-containing protein At4g01400, mitochondrial (Arabidopsis thaliana) (uniprot_sprot:sp|Q8LDU5|PP298_ARATH)
c15d_21-F08-M13R_c	MELO3C019383		9.99029	10.3277	10.7518	10.4152	10.3667	9.78386	9.96364	10.0204	10.3503	10.7358	10.264	10.5987	10.5262	10.1501	11.1377	11.517		Similar to ATPase family AAA domain-containing protein 1-A (Danio rerio) (uniprot_sprot:sp|Q7ZZ25|ATD1A_DANRE)
c15d_21-G04-M13R_c	MELO3C018012		14.101	14.0605	13.7471	13.649	14.5687	14.4145	14.036	14.0629	14.2581	14.1939	13.8472	14.4115	14.2273	14.0116	13.0354	13.2693		Similar to Adenylyl-sulfate kinase 1, chloroplastic (Arabidopsis thaliana) (uniprot_sprot:sp|Q43295|KAP1_ARATH)
c15d_21-G08-M13R_c			13.4072	13.6286	12.2714	8.32133	13.4273	10.3883	8.72477	8.33072	13.7577	13.0156	11.896	11.8162	12.6254	12.9306	7.79614	7.14516
c15d_21-G12-M13R_c			12.2423	12.2946	11.9842	12.2682	13.2981	12.8617	12.1007	12.1011	13.1574	11.9471	12.7333	12.6125	11.9303	12.5855	12.2959	12.0544
c15d_21-H01-M13R_c	MELO3C007493		12.6639	12.6217	13.5648	13.8535	13.078	13.1423	13.234	13.5142	13.1024	13.3075	13.0554	13.4091	13.0155	13.1206	13.463	13.8088		Similar to RING finger protein 5 (Caenorhabditis elegans) (uniprot_sprot:sp|Q09463|RNF5_CAEEL)
c15d_21-H08-M13R_c	MELO3C025563		12.2461	12.6474	9.8646	8.88116	9.9155	8.57848	8.80554	8.47775	12.7531	10.6228	9.05275	9.26011	12.7415	11.0591	8.2359	8.82426		Similar to Tonoplast dicarboxylate transporter (Arabidopsis thaliana) (uniprot_sprot:sp|Q8LG88|TDT_ARATH)
c15d_22-A01-M13R_c			9.70719	10.9487	11.1118	10.8462	10.8153	10.5557	11.4478	11.7467	10.0835	11.7621	11.2831	11.7208	10.6787	11.4658	12.0053	13.101
c15d_22-A07-M13R_c			7.61087	6.63504	7.19208	5.64949	7.43361	7.98262	6.73349	5.87799	8.49001	8.49774	9.09809	8.05812	8.06038	7.84288	6.92042	5.44506
c15d_22-B02-M13R_c	MELO3C012751		10.4566	10.5388	11.4928	12.2082	10.8271	11.3095	10.8601	10.9926	10.5822	10.8166	11.0262	11.2621	10.4597	10.7643	12.1195	11.5865		Similar to Serine/threonine-protein kinase CBK1 (Pneumocystis carinii) (uniprot_sprot:sp|Q6TGC6|CBK1_PNECA)
c15d_22-B12-M13R_c			6.11581	6.64471	8.926	11.9997	8.94614	12.5027	12.5175	12.342	7.22218	9.7295	11.2866	11.6869	6.05952	8.18469	11.9875	12.1018
c15d_22-C01-M13R_c	MELO3C010009		10.5005	10.8859	11.0538	11.7577	11.8066	12.4149	12.4636	11.8631	11.5761	11.8868	11.3559	11.173	11.2121	11.5809	12.8042	11.1525		Similar to Thioredoxin F-type, chloroplastic (Pisum sativum PE=2 SV=1) (uniprot_sprot:sp|P29450|TRXF_PEA)
c15d_22-C11-M13R_c	MELO3C004442		6.61772	6.40944	5.29427	5.17906	5.70655	5.02289	5.44442	5.11664	8.21044	5.3777	5.60971	6.51386	7.35435	6.42157	4.8806	5.49053		None
c15d_22-D02-M13R_c	MELO3C021613		8.96172	8.72743	9.24318	9.47266	9.3826	9.31897	10.4355	10.3821	9.32579	9.00887	9.11897	9.21778	9.20843	8.88345	10.0651	10.0852		Similar to Protein transporter, putative (Ricinus communis) (uniref90:UniRef90_B9SPW4)
c15d_22-E09-M13R_c	MELO3C025454		12.8864	11.1856	12.3009	9.69244	11.205	11.3286	9.74	8.92616	11.8888	11.9354	11.5031	11.1079	12.639	12.2165	10.4936	9.41218		Similar to 2-oxoglutarate dehydrogenase, mitochondrial (Dictyostelium discoideum) (uniprot_sprot:sp|Q54JE4|ODO1_DICDI)
c15d_22-G04-M13R_c	MELO3C012207		11.1905	10.9962	10.1805	10.6665	9.92278	9.08863	8.47845	8.25414	10.7309	9.67309	8.90044	8.99509	11.5895	10.8296	10.9972	9.20156		Similar to Predicted protein (Populus trichocarpa) (uniref90:UniRef90_B9HWN0)
c15d_22-G12-M13R_c			12.4278	13.6505	13.555	12.4725	12.8218	13.53	13.8375	13.8579	11.7937	12.7366	13.0278	12.2971	12.7046	13.2365	12.926	11.8264
c15d_22-H11-M13R_c	MELO3C012111		10.9014	10.4346	10.9828	11.7265	11.8079	12.3785	12.1833	12.0074	10.6514	10.6894	10.4372	10.972	10.0753	10.3532	11.9832	11.3517		Similar to Methyltransferase-like protein 7A (Homo sapiens) (uniprot_sprot:sp|Q9H8H3|MET7A_HUMAN)
c15d_23-A03-M13R_c	MELO3C010967		11.3908	12.5989	12.0744	11.7579	12.5005	11.2004	11.6831	11.304	12.7043	11.9824	10.5582	10.166	12.4336	11.992	11.2436	10.4938		Similar to Ocs element-binding factor, putative (Ricinus communis) (uniref90:UniRef90_B9R7Z2)
c15d_23-A04-M13R_c	MELO3C025310		12.279	12.6457	12.4935	12.3978	11.2666	12.3634	12.7256	12.485	11.8463	12.1917	12.6851	12.7831	11.3487	11.4105	12.6618	12.457		Similar to DnaJ homolog subfamily C member 13 (Homo sapiens) (uniprot_sprot:sp|O75165|DJC13_HUMAN)
c15d_23-A06-M13R_c	MELO3C006052		10.4743	10.478	10.3885	10.6232	10.3833	9.53364	9.33141	9.30615	10.8294	10.719	9.95204	9.77094	10.6299	10.754	10.5565	10.2368		Similar to Putative uncharacterized protein (Cucumis melo subsp. melo) (uniref90:UniRef90_E5GCH1)
c15d_23-B03-M13R_c	MELO3C006635		8.98103	8.95647	9.39035	9.90191	8.63117	8.92857	8.9477	8.81227	8.66196	8.74759	9.39997	9.13568	8.84396	8.75226	9.81259	9.919		Similar to PREDICTED: hypothetical protein (Vitis vinifera) (uniref90:UniRef90_UPI0001983299)
c15d_23-B09-M13R_c	MELO3C025877		12.4111	13.7707	11.5471	10.9282	12.9485	11.0509	10.5712	10.1309	12.4477	12.4465	11.4798	11.2381	13.4759	13.2092	10.9998	10.636		Similar to Putative uncharacterized protein At5g58960/k19m22_160 (Arabidopsis) (uniref90:UniRef90_Q8GWZ0)
c15d_23-B12-M13R_c			7.74703	9.22191	9.16383	10.4615	9.73643	10.301	11.3258	11.0707	8.76468	8.04102	10.6357	9.72069	8.93643	9.20742	9.92401	10.0251
c15d_23-D02-M13R_c	MELO3C024364		12.2324	12.0173	11.8876	12.7201	11.6204	12.3884	12.2814	12.3342	11.7406	11.6755	12.1343	11.4985	12.1534	11.7558	13.0302	12.075		Similar to Phospholipid:diacylglycerol acyltransferase 1 (Arabidopsis thaliana) (uniprot_sprot:sp|Q9FNA9|PDAT1_ARATH)
c15d_23-E05-M13R_c	MELO3C026581		13.9854	13.9989	13.8239	12.7582	14.3394	13.7585	14.1983	13.9625	14.5735	15.0102	14.5906	14.308	14.5793	14.449	13.3262	13.2779		Similar to PREDICTED: hypothetical protein (Vitis vinifera) (uniref90:UniRef90_UPI00015C9E8A)
c15d_23-E07-M13R_c	MELO3C027406		13.302	13.1592	13.8731	12.5697	13.5762	13.954	14.1816	13.9468	13.6063	14.0058	14.1859	13.8301	13.2705	13.599	10.5056	9.34619		Similar to Predicted protein (Populus trichocarpa) (uniref90:UniRef90_B9H8A3)
c15d_23-E08-M13R_c	MELO3C004508		11.1101	10.9492	10.3645	10.9718	10.7025	9.49016	10.0937	10.3727	11.4387	10.6957	10.0528	10.6832	11.6561	10.8174	11.2117	10.9206		Similar to PREDICTED: hypothetical protein (Vitis vinifera) (uniref90:UniRef90_UPI00015C8D4B)
c15d_23-E10-M13R_c	MELO3C001957		8.42779	10.1136	7.47488	8.33442	10.4252	8.28218	8.28901	8.07432	7.00549	8.6631	7.65831	7.31464	7.23833	10.101	8.30532	8.20337		Similar to Protein argonaute 1A (Oryza sativa subsp. japonica) (uniprot_sprot:sp|Q6EU14|AGO1A_ORYSJ)
c15d_23-F03-M13R_c	MELO3C008152		9.21677	10.0467	8.76734	6.13048	10.8133	10.2548	7.76158	7.38549	10.7885	12.1618	10.4683	9.42879	9.03843	7.59729	6.13726	7.69811		Similar to PREDICTED: hypothetical protein (Vitis vinifera) (uniref90:UniRef90_UPI0001984C64)
c15d_23-F05-M13R_c	MELO3C007772		11.9624	12.1204	10.6971	9.84571	12.0633	11.6778	10.5728	10.9729	11.8111	12.3751	11.8244	12.1046	12.2214	12.1537	10.2769	8.7356		Similar to 2,3-bisphosphoglycerate-dependent phosphoglycerate mutase (Protochlamydia amoebophila (strain UWE25)) (uniprot_sprot:sp|Q6MEW4|GPMA_PARUW)
c15d_23-F09-M13R_c	MELO3C017307		11.0297	10.9129	10.2772	10.1899	10.3088	10.2538	9.21984	7.85159	9.72205	10.1321	9.9703	10.3908	9.02452	8.35396	9.07227	8.07019		Similar to Whole genome shotgun sequence of line PN40024, scaffold_0.assembly12x (Fragment) (Vitis vinifera) (uniref90:UniRef90_D7SIZ3)
c15d_23-F12-M13R_c	MELO3C009826		11.8549	11.4821	12.6658	8.00884	13.1994	12.8117	9.58954	8.41464	11.2166	11.393	11.5279	10.5262	11.5921	11.9202	8.09421	6.28306		Similar to Serine carboxypeptidase-like 45 (Arabidopsis thaliana) (uniprot_sprot:sp|Q93Y09|SCP45_ARATH)
c15d_23-G08-M13R_c	MELO3C002704		9.81001	9.73171	10.2732	10.531	9.32395	10.2483	10.4231	10.0823	9.37444	9.60115	10.0233	10.4876	8.95813	9.16295	10.6997	10.3294		Similar to Predicted protein (Populus trichocarpa) (uniref90:UniRef90_B9N9D0)
c15d_23-H03-M13R_c	MELO3C011208		11.4143	11.3925	10.1844	10.1475	11.5129	10.7103	10.3019	10.009	12.1219	10.6244	9.94749	10.283	12.137	11.9538	10.0771	10.6708		Similar to Acetylglutamate kinase, chloroplastic (Arabidopsis thaliana) (uniprot_sprot:sp|Q9SCL7|NAGK_ARATH)
c15d_23-H06-M13R_c	MELO3C006351		11.6392	12.2224	12.672	12.0509	12.5334	11.3026	12.7657	12.0822	12.1198	12.4019	11.7951	12.2831	11.1654	12.1346	9.93668	12.7511		Similar to PREDICTED: hypothetical protein (Vitis vinifera) (uniref90:UniRef90_UPI00015C7B06)
c15d_23-H11-M13R_c	MELO3C003910		8.40578	7.78638	8.86171	9.95243	7.75485	9.37078	9.24169	9.23455	8.29735	8.44759	9.39731	8.98043	7.70256	8.17275	9.96716	9.14095		Similar to Prefoldin-related KE2-like protein (Jatropha curcas) (uniref90:UniRef90_D6BR52)
c15d_24-A03-M13R_c	MELO3C025663		10.9326	11.4245	8.56094	8.51267	12.5805	10.3891	8.71798	10.2545	11.4235	8.97903	9.18722	9.52252	10.3363	10.4076	7.71147	8.68723		Similar to Probable leucine-rich repeat receptor-like serine/threonine-protein kinase At3g14840 (Arabidopsis thaliana) (uniprot_sprot:sp|C0LGN2|Y3148_ARATH)
c15d_24-A04-M13R_c	MELO3C020808		12.5376	12.4528	12.6706	12.4247	11.7148	12.7494	12.5356	12.575	12.0993	12.4924	13.1218	12.6092	12.0664	11.5728	12.0533	11.7826		Similar to Predicted protein (Populus trichocarpa) (uniref90:UniRef90_B9HR78)
c15d_24-A07-M13R_c	MELO3C009218		9.56083	8.13411	7.54997	5.60017	8.59152	7.47099	7.65721	6.51686	9.43156	9.4349	7.8221	7.75606	10.3191	9.91189	7.58297	6.48436		Similar to Putative peptide/nitrate transporter At2g37900 (Arabidopsis thaliana) (uniprot_sprot:sp|P0CI03|PTR28_ARATH)
c15d_24-A10-M13R_c	MELO3C011117		14.5063	14.4521	12.9162	10.5324	13.1518	10.961	9.45172	9.15615	14.9724	14.5906	13.6905	13.5143	14.6672	14.9013	10.2991	9.75926		Similar to Receptor-like protein kinase HSL1 (Arabidopsis thaliana) (uniprot_sprot:sp|Q9SGP2|HSL1_ARATH)
c15d_24-B02-M13R_c	MELO3C017721		6.76097	7.31245	9.10791	10.0634	7.60327	10.1741	10.8838	10.3948	6.98979	9.68716	9.4848	9.70804	6.92945	8.26137	11.9699	10.2645		Similar to Endonuclease III-like protein 1 (Mus musculus) (uniprot_sprot:sp|O35980|NTHL1_MOUSE)
c15d_24-B11-M13R_c	MELO3C026510		11.0412	10.6825	9.94812	10.5818	10.039	10.4557	10.5651	10.9028	10.6205	10.5035	10.2909	10.4267	10.7208	10.0916	11.0857	11.2189		Similar to Protein FAM135B (Xenopus laevis) (uniprot_sprot:sp|Q641I1|F135B_XENLA)
c15d_24-B12-M13R_c	MELO3C016777		14.2417	14.2156	12.0494	11.2944	13.2974	12.2161	10.9438	9.92666	14.032	12.1856	12.3202	12.0715	14.1438	13.4301	10.3897	11.6089		Similar to Chromosome-associated kinesin KIF4A (Homo sapiens) (uniprot_sprot:sp|O95239|KIF4A_HUMAN)
c15d_24-C12-M13R_c			9.06223	9.14947	9.44006	8.40733	10.1663	8.70393	7.63574	7.87699	9.64171	8.68038	9.45174	11.0507	9.04881	9.16878	6.94346	7.04808
c15d_24-D03-M13R_c	MELO3C003580		14.2276	13.6181	11.0722	11.7746	12.9759	11.232	10.6323	11.5243	14.5484	12.8456	11.5861	12.2325	14.2601	13.8059	13.012	12.4494		Similar to Putative uncharacterized protein (Ricinus communis) (uniref90:UniRef90_B9RS52)
c15d_24-E01-M13R_c	MELO3C011029		9.85029	10.036	9.33139	11.4823	9.48353	8.85914	7.38712	8.02146	9.86152	9.60597	9.14791	8.71793	10.0222	9.91916	11.4239	10.6071		Similar to Melanoma-associated antigen G1, putative (Ricinus communis) (uniref90:UniRef90_B9RJL0)
c15d_24-G03-M13R_c	MELO3C006833		9.5612	9.15455	9.87333	9.79661	7.63576	7.79656	9.22686	9.66358	8.33062	8.62968	8.25731	8.8074	9.4312	9.28792	8.9819	11.2796		Similar to Predicted protein (Populus trichocarpa) (uniref90:UniRef90_B9I4J9)
c15d_24-G04-M13R_c	MELO3C025259		12.328	11.7693	9.62342	9.57925	10.9392	8.86445	10.1538	10.9649	11.9123	10.3771	10.0551	9.71978	13.1	11.7026	10.6197	11.2803		Similar to Putative uncharacterized protein (Ricinus communis) (uniref90:UniRef90_B9T0P1)
c15d_24-G06-M13R_c	MELO3C018873		11.5999	11.3002	8.79797	5.66778	10.6946	7.51537	5.58715	5.5515	11.3073	7.58297	6.20761	5.45247	10.7157	10.3736	5.57197	5.4363		Similar to Putative uncharacterized protein (Vitis vinifera) (uniref90:UniRef90_A5BAD4)
c15d_24-H05-M13R_c			5.31019	5.07128	4.88525	5.12596	5.91028	5.23119	4.88053	4.80588	7.64311	7.57649	5.26334	4.90574	8.40844	6.43069	5.01988	4.93009
c15d_25-A10-M13R_c	MELO3C010189		10.6282	11.0483	11.4051	12.345	11.2068	10.7452	12.0286	12.0034	10.4976	11.5316	10.9511	12.0382	11.2988	11.7147	13.0959	13.438		Similar to Lactation elevated protein 1 (Homo sapiens) (uniprot_sprot:sp|Q8WV93|LACE1_HUMAN)
c15d_25-B02-M13R_c	MELO3C021339		12.1578	11.8028	11.8245	12.0986	12.288	12.3526	11.7277	11.2235	12.1253	11.3601	11.9011	11.2347	11.9157	11.5177	11.4408	11.7415		Similar to 60S ribosomal protein L13a-4 (Arabidopsis thaliana) (uniprot_sprot:sp|Q9FKC0|R13A4_ARATH)
c15d_25-C10-M13R_c	MELO3C005927		9.08128	8.49489	8.38599	9.53321	9.2034	8.81953	8.14569	9.83919	8.47193	8.79798	8.89442	9.68609	8.763	8.76914	10.4776	9.82858		Similar to Putative uncharacterized protein (Ricinus communis) (uniref90:UniRef90_B9RNK9)
c15d_25-D06-M13R_c			5.3695	5.40943	6.04313	6.09473	7.6216	6.44921	6.26331	5.76361	8.26154	6.5196	5.74025	6.55708	7.79817	6.39546	6.89429	7.78358
c15d_25-F08-M13R_c	MELO3C015185		14.1985	13.3412	12.4414	10.5671	13.9598	11.5963	9.00953	8.43412	15.1737	13.6218	13.8953	13.9592	14.8761	15.1577	8.73384	7.95102		Similar to Putative uncharacterized protein (Vitis vinifera) (uniref90:UniRef90_A5C0V2)
c15d_25-G11-M13R_c	MELO3C011570		14.6963	14.5429	14.1959	14.6317	13.6115	13.7581	13.0187	13.408	14.9512	14.6581	14.9288	14.4689	14.5907	13.8669	13.6507	12.842		Similar to Alpha-xylosidase (Arabidopsis thaliana) (uniprot_sprot:sp|Q9S7Y7|XYL1_ARATH)
c15d_26-A08-M13R_c	MELO3C018691		7.68993	8.22963	10.195	9.99034	6.64917	6.64703	7.81067	7.31165	10.4704	9.55966	10.3921	10.8488	8.77818	9.9938	8.36417	8.20248		Similar to Uncharacterized UDP-glucosyltransferase At1g05675 (Arabidopsis thaliana) (uniprot_sprot:sp|P0C7P7|Y1567_ARATH)
c15d_26-B02-M13R_c	MELO3C018943		10.6968	9.52841	10.3716	11.3055	10.3444	10.1732	8.01835	8.26595	10.8777	10.254	9.82532	9.04091	11.0603	9.87018	10.0132	8.60691		c15d_26-B02-M13R_c similar to AT5g38690/MBB18_24 - Arabidopsis thaliana (Mouse-ear cress)
c15d_26-B04-M13R_c			4.8287	4.73394	4.92383	5.351	4.6865	4.80618	4.81227	4.61177	9.21845	5.5447	4.74883	4.69607	5.31343	5.46429	4.72634	4.82532
c15d_26-B06-M13R_c	MELO3C009523		11.7948	11.0208	10.5244	6.96018	11.2251	10.5706	10.3809	9.25519	10.9486	11.9775	10.9436	10.3977	12.5011	11.562	6.67216	7.61136		Similar to PREDICTED: hypothetical protein (Vitis vinifera) (uniref90:UniRef90_UPI0001983C12)
c15d_26-B12-M13R_c	MELO3C006752		12.7243	12.6048	12.5049	12.393	12.7354	12.0473	11.8917	12.0459	13.0222	12.5964	12.3797	12.6393	13.1478	12.8956	12.0838	12.6703		Similar to 50S ribosomal protein L3-2, chloroplastic (Arabidopsis thaliana) (uniprot_sprot:sp|Q9LRN8|RK3B_ARATH)
c15d_26-C06-M13R_c	MELO3C021362		12.3527	12.6965	12.4536	10.6825	12.0427	11.8089	13.0463	13.2318	13.2387	13.4969	12.4474	11.7013	13.193	13.0872	11.3497	13.5333		Similar to Inactive beta-amylase 9 (Arabidopsis thaliana) (uniprot_sprot:sp|Q8VYW2|BAM9_ARATH)
c15d_26-E01-M13R_c	MELO3C025209		12.4846	8.43034	5.44425	4.92421	8.82369	4.89914	5.07584	5.246	14.4734	8.80369	8.34766	8.92227	9.13184	7.73705	4.90403	4.54825		None
c15d_26-E02-M13R_c			7.42033	7.76313	7.611	7.60132	7.60525	7.692	6.90595	6.63887	9.6317	8.02725	8.93086	8.82044	7.95308	10.0369	8.78506	9.38204
c15d_26-E12-M13R_c	MELO3C010631		10.561	11.0439	11.3733	11.0529	11.7648	10.8632	11.2285	11.1544	11.1596	11.6059	10.9975	11.4299	11.0908	11.1317	10.8173	11.8212		Similar to Probable replication factor C subunit 5 (Dictyostelium discoideum) (uniprot_sprot:sp|Q54ST4|RFC5_DICDI)
c15d_26-G01-M13R_c	MELO3C023240		7.8526	7.7859	7.50612	7.91443	9.01211	7.64652	7.63299	7.76879	8.39085	6.87316	7.22235	7.5662	7.6664	7.69698	6.58832	7.47316		Similar to Cation/H(+) antiporter 15 (Arabidopsis thaliana) (uniprot_sprot:sp|Q9SIT5|CHX15_ARATH)
c15d_26-G04-M13R_c	MELO3C011853		11.9769	12.3546	11.9832	10.3633	12.5734	12.4426	12.7151	12.626	12.9063	13.0379	12.6183	12.2896	12.9568	13.5183	12.6974	13.2069		Similar to (+)-neomenthol dehydrogenase (Arabidopsis thaliana) (uniprot_sprot:sp|Q9M2E2|SDR1_ARATH)
c15d_26-H02-M13R_c	MELO3C019915		11.8303	12.5308	12.1841	11.9971	12.1648	12.4334	12.3921	12.4662	11.8514	12.4477	12.5495	12.9368	12.0271	12.3668	12.5448	13.2765		Similar to Putative uncharacterized protein (Vitis vinifera) (uniref90:UniRef90_A5BEN3)
c15d_26-H09-M13R_c	MELO3C026052		11.0364	10.8696	8.64129	6.5863	9.12818	5.75484	5.65386	5.51383	11.4593	9.47533	6.33038	6.2001	11.8758	12.0917	5.09796	5.17728		Similar to Predicted protein (Populus trichocarpa) (uniref90:UniRef90_B9HDA2)
c15d_26-H10-M13R_c	MELO3C013750		12.0519	11.7119	11.325	11.6527	11.3317	11.3131	10.9926	11.2095	12.5165	11.6341	11.4043	11.0499	12.0938	11.845	11.9745	11.3233		Similar to SKP1-like protein 1B (Arabidopsis thaliana) (uniprot_sprot:sp|Q9FHW7|SKP1B_ARATH)
c15d_27-A10-M13R_c	MELO3C021052		10.2415	10.4829	10.6101	10.4795	9.9478	10.0045	9.30607	8.72725	10.1137	10.5998	10.6124	10.6049	9.98451	9.71502	10.052	9.80415		Similar to GPI transamidase component PIG-T (Homo sapiens) (uniprot_sprot:sp|Q969N2|PIGT_HUMAN)
c15d_27-B05-M13R_c	MELO3C026936		8.78461	9.154	7.15669	6.68169	9.34372	6.97131	7.33531	6.94516	9.2286	7.40269	6.86133	6.29343	8.58873	9.0371	6.17047	5.81303		None
c15d_27-D04-M13R_c	MELO3C009187		7.01313	8.28256	9.45007	8.97886	8.9757	9.87348	11.3283	11.3956	8.21525	9.23412	8.77933	8.3323	7.5698	9.05223	7.15208	7.1553		Similar to BAHD acyltransferase DCR (Arabidopsis thaliana) (uniprot_sprot:sp|Q9FF86|DCR_ARATH)
c15d_27-D08-M13R_c	MELO3C018846		6.89987	5.51332	5.46402	4.89641	5.33746	5.40691	5.32561	5.4758	5.21448	5.90211	5.85381	5.79691	6.45759	5.96876	4.78762	4.76625		Similar to Glucosidase 2 subunit beta (Mus musculus) (uniprot_sprot:sp|O08795|GLU2B_MOUSE)
c15d_27-D10-M13R_c	MELO3C006271		13.1854	12.9811	12.5336	12.4264	13.3152	12.3389	11.3876	11.361	13.0338	12.941	13.2632	13.6202	12.979	12.6499	9.08096	7.82786		Similar to PREDICTED: hypothetical protein (Vitis vinifera) (uniref90:UniRef90_UPI00015C955C)
c15d_27-E06-M13R_c	MELO3C007931		10.5805	10.1942	10.59	11.2132	10.543	10.5734	10.2983	10.5896	10.2836	10.3911	10.6938	10.561	10.1213	10.0346	10.8764	9.7287		Similar to Protein preY, mitochondrial, putative (Ricinus communis) (uniref90:UniRef90_B9SYS9)
c15d_27-E09-M13R_c	MELO3C008931		5.30145	4.91456	5.06983	6.64878	4.87837	6.65144	7.02339	6.99351	4.55053	4.21996	6.01273	5.26471	5.02518	5.01058	7.80029	6.57972		None
c15d_27-F08-M13R_c	MELO3C013440		12.7174	12.6324	12.6484	12.4009	12.4781	12.2656	13.2128	13.4759	12.8696	13.5694	12.9227	12.8926	12.7651	12.9563	12.9294	13.2409		Similar to Ebs-bah-phd domain-containing protein (Malpighiales) (uniref90:UniRef90_B9H0V2)
c15d_27-F11-M13R_c	MELO3C001982		6.52041	10.0072	5.44994	5.15227	4.92035	5.25944	5.09629	4.99873	8.31311	4.96381	4.78913	4.65945	8.05674	10.237	4.69137	4.89764		Similar to Transcription factor, putative (Ricinus communis) (uniref90:UniRef90_B9RLZ3)
c15d_27-G04-M13R_c	MELO3C024126		10.4945	10.9207	10.9657	10.5757	11.3071	10.5962	11.0464	11.3261	10.8669	11.6191	11.1083	11.4408	11.0316	10.9664	10.7299	12.1585		Similar to Bystin (Monosiga brevicollis) (uniprot_sprot:sp|A9UNU6|BYST_MONBE)
c15d_27-G10-M13R_c			11.2292	11.4125	11.4721	8.68654	11.8009	11.9226	11.5329	11.9295	11.6429	11.1165	9.84909	9.05981	11.0336	12.1869	10.4689	10.3344
c15d_28-B02-M13R_c	MELO3C017942		13.0741	13.7511	14.2806	14.1202	12.7644	13.833	13.5857	13.1019	13.3039	13.7731	14.2747	14.2907	12.9465	13.5084	13.3263	13.6406		Similar to Sucrose synthase 2 (Pisum sativum) (uniprot_sprot:sp|O24301|SUS2_PEA)
c15d_28-C05-M13R_c	MELO3C009262		11.6423	10.2614	8.27329	8.02621	12.1964	10.218	7.92947	7.86044	11.837	9.80725	8.25698	8.31849	11.8142	9.94813	7.53665	8.54457		Similar to Putative uncharacterized protein (Vitis vinifera) (uniref90:UniRef90_A5BEL3)
c15d_28-C06-M13R_c	MELO3C021991		11.2359	11.4285	11.1756	11.7663	11.2308	11.2596	12.0067	12.4008	11.8368	11.3572	11.9494	11.7456	11.4269	11.5197	11.688	12.1736		Similar to Predicted protein (Populus trichocarpa) (uniref90:UniRef90_A9PB64)
c15d_28-C09-M13R_c	MELO3C018155		11.6749	11.9423	12.209	12.4203	12.2158	12.3883	12.4065	12.7674	11.6373	12.0058	12.5258	12.4115	11.5087	11.8304	12.4684	12.6364		Similar to mRNA cap guanine-N7 methyltransferase 1 (Arabidopsis thaliana) (uniprot_sprot:sp|Q9LHQ7|MCES1_ARATH)
c15d_28-D03-M13R_c	MELO3C014894		9.84498	9.5301	10.0579	10.9706	9.43506	10.0779	9.73115	9.85666	9.27962	9.41103	9.46446	9.30619	9.22713	9.09961	10.7108	10.1648		Similar to Putative uncharacterized protein (Ricinus communis) (uniref90:UniRef90_B9SPY6)
c15d_28-D08-M13R_c	MELO3C004803		9.34366	9.63829	10.0589	9.80925	9.83078	9.1411	9.67823	9.37445	11.3134	11.4681	10.6797	10.9841	9.56708	10.1531	9.89075	11.4621		Similar to Whole genome shotgun sequence of line PN40024, scaffold_34.assembly12x (Fragment) (Vitis vinifera) (uniref90:UniRef90_D7T040)
c15d_28-E06-M13R_c			5.20717	5.39208	5.69121	6.35558	5.93379	6.22871	6.7474	7.4457	7.47444	5.35183	7.08437	7.05956	5.07535	5.78306	5.28557	5.50196
c15d_28-F03-M13R_c	MELO3C012722		9.85805	10.4009	10.3979	10.057	9.85923	9.47729	10.0556	10.3633	10.2588	10.7593	10.4197	10.5099	10.1523	10.3937	10.3072	11.4354		Similar to Pentatricopeptide repeat-containing protein At1g51965, mitochondrial (Arabidopsis thaliana) (uniprot_sprot:sp|Q9ZU27|PPR76_ARATH)
c15d_28-F08-M13R_c	MELO3C012047		14.3508	14.598	13.6875	12.3053	14.1958	13.3399	13.1904	12.43	14.5822	13.5487	13.6934	13.7602	14.5992	14.6088	12.747	13.3431		Similar to Probable beta-1,3-galactosyltransferase 19 (Arabidopsis thaliana) (uniprot_sprot:sp|Q9LV16|B3GTJ_ARATH)
c15d_28-G10-M13R_c	MELO3C017821		11.6009	11.4203	11.9301	11.9703	10.9646	10.9791	11.1933	11.5644	11.8957	11.7956	11.6104	12.1952	11.6534	11.3895	11.8204	13.0919		Similar to Whole genome shotgun sequence of line PN40024, scaffold_150.assembly12x (Fragment) (Vitis vinifera) (uniref90:UniRef90_D7TFI6)
c15d_29-A05-M13R_c	MELO3C021144		9.34023	8.4235	5.25209	4.74152	6.85535	4.97441	4.61796	5.35882	7.38869	6.65034	5.68049	5.47297	8.91479	7.28223	5.40322	5.6141		Similar to Squamosa promoter-binding-like protein 8 (Arabidopsis thaliana) (uniprot_sprot:sp|Q8GXL3|SPL8_ARATH)
c15d_29-B04-M13R_c	MELO3C016718		9.69629	10.0074	10.9611	9.43948	9.73888	10.7464	10.6788	9.7924	10.1649	11.2755	11.4702	10.8833	9.81684	10.129	9.15791	9.42555		Similar to Probable inactive beta-glucosidase 14 (Oryza sativa subsp. japonica) (uniprot_sprot:sp|Q7XPY7|BGL14_ORYSJ)
c15d_29-B08-M13R_c	MELO3C007690		11.9518	11.06	10.4169	10.7776	12.4784	10.7951	10.7349	9.87612	12.7928	10.1374	9.5855	9.8609	12.767	12.1645	8.46444	8.29661		Similar to PREDICTED: hypothetical protein (Vitis vinifera) (uniref90:UniRef90_UPI0001983A0D)
c15d_29-C04-M13R_c	MELO3C015733		12.4743	13.4246	13.1079	12.5669	12.3664	12.7378	13.6153	13.3165	12.6871	13.8783	13.8548	13.7838	11.8985	12.734	12.8401	13.4557		Similar to Pre-mRNA-splicing factor ATP-dependent RNA helicase PRP16 (Bos taurus) (uniprot_sprot:sp|Q17R09|PRP16_BOVIN)
c15d_29-D01-M13R_c	MELO3C007109		12.0927	11.7527	12.4957	12.9546	11.6205	12.0984	12.3591	12.7002	11.4726	12.1033	12.4724	12.9624	12.0888	11.9383	12.9428	13.0692		Similar to Decaprenyl-diphosphate synthase subunit 1 (Mus musculus) (uniprot_sprot:sp|Q33DR2|DPS1_MOUSE)
c15d_29-D03-M13R_c	MELO3C005527		10.5505	11.2441	10.99	10.7114	11.0176	10.8429	10.2812	9.73795	9.79938	10.1499	10.1842	10.1903	10.0311	10.0797	9.00721	8.32629		Similar to Putative uncharacterized protein (Vitis vinifera) (uniref90:UniRef90_A5BI84)
c15d_29-D09-M13R_c	MELO3C017836		9.93961	9.34806	7.68662	8.8174	8.86213	8.52204	8.74513	6.84011	9.62115	8.50927	8.25723	8.20187	10.1015	9.20725	7.53319	6.47286		Similar to UPF0326 protein At4g17486 (Arabidopsis thaliana) (uniprot_sprot:sp|Q93VG8|U326_ARATH)
c15d_29-D11-M13R_c	MELO3C021264		10.823	10.9493	12.166	13.0822	12.3274	12.7203	12.6294	12.6113	11.3449	12.0367	11.4952	11.6677	10.4492	10.9437	13.0685	12.2303		Similar to Probable ubiquitin-conjugating enzyme E2 25 (Arabidopsis thaliana) (uniprot_sprot:sp|Q9LUQ5|UBC25_ARATH)
c15d_29-E05-M13R_c	MELO3C008255		12.3649	11.5561	11.8377	12.7415	11.8062	12.6659	12.5043	12.4456	11.8296	12.2395	12.5161	12.3155	11.8157	11.399	13.3733	11.0191		Similar to At5g05950 (Arabidopsis) (uniref90:UniRef90_Q9FI91)
c15d_29-E10-M13R_c	MELO3C018457		10.9511	11.4285	11.6661	11.5835	11.9057	11.6558	11.9802	12.1939	11.6459	12.0506	11.5867	11.7046	11.4152	11.8714	12.4898	13.0242		Similar to Protein DJ-1 (Danio rerio) (uniprot_sprot:sp|Q5XJ36|PARK7_DANRE)
c15d_29-F01-M13R_c			8.73527	8.50329	9.29422	9.18172	8.53538	9.36385	8.65951	7.74226	7.51892	9.05283	9.07081	8.88149	7.6845	9.51546	12.1837	9.43491
c15d_29-F02-M13R_c	MELO3C026781		12.9261	12.9822	13.0996	10.0833	12.7509	13.5337	13.4602	12.9938	12.3657	12.7462	13.2574	13.1854	12.9273	13.2588	8.39295	8.0471		Similar to Putative uncharacterized protein (Ricinus communis) (uniref90:UniRef90_B9S4U1)
c15d_29-F11-M13R_c			9.32939	9.47374	9.14749	8.9849	9.54934	9.66125	9.41687	9.40922	8.96011	8.57478	8.59918	8.14494	9.38123	8.77602	7.80245	8.52687		c15d_29-F11-M13R_c highly similar to Phytochromobilin synthase - Solanum lycopersicum (Tomato) (Lycopersicon esculentum)
c15d_29-G07-M13R_c	MELO3C019517		10.8805	9.50432	8.15443	9.18113	8.55383	6.81121	6.64111	6.3565	10.9512	7.07795	8.0274	8.61245	10.2176	9.17466	8.95672	7.1526		Similar to Probable receptor-like protein kinase At1g49730 (Arabidopsis thaliana) (uniprot_sprot:sp|Q9FX99|Y1497_ARATH)
c15d_29-H02-M13R_c			6.58564	6.25788	6.36411	6.62256	6.34384	8.18846	9.56286	9.80265	9.8446	9.51944	11.2924	11.5921	6.61884	8.73343	7.78774	8.65126
c15d_29-H05-M13R_c	MELO3C021168		10.3078	8.88047	7.38699	7.36608	8.05487	9.74361	9.99778	8.04937	8.38526	7.12841	6.94578	6.27955	9.78375	7.45467	6.12277	6.75852		Similar to GDSL esterase/lipase At4g01130 (Arabidopsis thaliana) (uniprot_sprot:sp|Q9M153|GDL61_ARATH)
c15d_29-H12-M13R_c			9.92326	10.5177	10.117	10.0156	11.2305	10.9794	10.7436	10.9306	10.3131	10.2561	10.3163	10.6094	9.50312	9.8849	9.82908	10.6584
c15d_30-A03-M13R_c	MELO3C015209		12.2019	10.9542	10.3541	9.0065	10.6817	8.78619	8.86056	9.14255	11.5018	10.7144	10.7752	11.4626	11.7869	11.1259	7.39262	9.51595		Similar to Lysine-specific demethylase 8 (Mus musculus) (uniprot_sprot:sp|Q9CXT6|KDM8_MOUSE)
c15d_30-A04-M13R_c	MELO3C010561		9.3455	9.21557	10.136	11.0873	9.80086	11.2211	11.9064	12.2223	8.69593	9.68756	10.0097	9.27975	9.37039	9.38783	11.3218	10.6387		Similar to Seed maturation protein (Cucumis melo subsp. melo) (uniref90:UniRef90_E5GBB4)
c15d_30-D06-M13R_c			10.9557	9.66413	4.43221	4.5466	8.10504	5.73186	4.36674	4.49484	10.2704	6.28148	5.102	5.24142	11.2039	8.12786	4.78604	4.46704
c15d_30-D12-M13R_c			4.63424	4.3239	4.25646	4.4703	6.11407	4.28067	4.24339	4.29737	10.0193	5.01976	4.67887	4.35149	7.17515	5.06197	4.59415	6.2502
c15d_30-E01-M13R_c	MELO3C007817		5.05506	5.54718	5.17904	5.40141	5.73987	5.39752	5.74217	6.56524	7.08432	6.53961	5.39198	5.26732	8.63829	7.17759	4.80116	5.91503		Similar to unknown protein (Arabidopsis thaliana) (uniref90:UniRef90_UPI0001A7B192)
c15d_30-E03-M13R_c	MELO3C012455		8.45552	8.03744	8.66405	5.62119	9.0447	11.182	10.5959	9.94892	11.2548	11.9575	11.4373	12.1953	8.50426	8.21716	5.70357	6.77885		Similar to Annexin D3 (Arabidopsis thaliana) (uniprot_sprot:sp|Q9SE45|ANXD3_ARATH)
c15d_30-E11-M13R_c	MELO3C020220		9.06211	8.09832	6.49834	6.16699	7.6366	8.28329	7.31827	6.90212	6.8047	6.74448	6.51575	6.08758	8.75685	7.98241	9.17216	7.83627		Similar to Mannose-6-phosphate isomerase (Pan troglodytes) (uniprot_sprot:sp|A5A6K3|MPI_PANTR)
c15d_30-F08-M13R_c	MELO3C015218		9.33323	8.57378	8.53449	9.32104	8.36957	8.27613	8.69742	8.74242	9.27425	8.8877	8.83772	8.7937	9.77578	8.58494	9.8352	10.0466		Similar to V-type proton ATPase subunit F (Arabidopsis thaliana) (uniprot_sprot:sp|Q9ZQX4|VATF_ARATH)
c15d_30-G02-M13R_c	MELO3C005210		7.29621	6.86634	7.6238	8.25985	6.78263	7.17865	6.7413	6.61993	7.05828	7.30265	7.88506	8.1867	6.72283	6.77649	8.15061	8.58097		None
c15d_30-G08-M13R_c	MELO3C025091		12.6999	12.2643	11.9273	9.83802	11.2059	11.6809	11.7329	12.0393	12.578	13.0677	11.3912	11.1143	12.4529	11.5914	10.5321	12.1327		Similar to Myb-like protein G (Dictyostelium discoideum) (uniprot_sprot:sp|Q54IF9|MYBG_DICDI)
c15d_30-G09-M13R_c	MELO3C018763		12.4011	12.0484	12.1256	11.6268	12.9209	12.8892	11.74	11.7722	13.6496	13.2984	13.4244	13.3323	12.9752	13.1337	12.0243	11.0169		Similar to Probable NADH-ubiquinone oxidoreductase C3A11.07, mitochondrial (Schizosaccharomyces pombe) (uniprot_sprot:sp|O14121|NDH1_SCHPO)
c15d_30-H01-M13R_c	MELO3C011907		8.24016	7.78847	6.34647	7.06862	7.51699	6.2448	6.29147	8.41001	9.50951	7.94402	6.9033	7.17916	10.2427	9.23837	9.24139	9.62361		Similar to Predicted protein (Populus trichocarpa) (uniref90:UniRef90_B9HTE4)
c15d_31-A09-M13R_c	MELO3C025555		11.2188	11.499	11.2631	10.755	11.1592	10.8112	11.0972	11.2175	11.5657	11.7779	11.4153	11.7912	11.7065	11.4868	10.7346	10.539		Similar to Putative MO25-like protein At5g47540 (Arabidopsis thaliana) (uniprot_sprot:sp|Q9FGK3|MO25N_ARATH)
c15d_31-A10-M13R_c	MELO3C002766		9.01754	9.467	9.68216	9.44897	10.7495	10.8437	11.7337	11.5093	10.0935	10.6574	10.7725	11.0614	8.27226	8.75759	9.5935	9.04282		Similar to CBL-interacting serine/threonine-protein kinase 23 (Arabidopsis thaliana) (uniprot_sprot:sp|Q93VD3|CIPKN_ARATH)
c15d_31-B03-M13R_c	MELO3C006278		9.86888	8.89703	9.29297	8.98706	9.8201	8.6247	8.74569	9.6353	12.1282	10.7389	9.84493	9.07534	11.3044	11.4282	9.84037	9.69405		Similar to RING-H2 finger protein ATL51 (Arabidopsis thaliana) (uniprot_sprot:sp|Q9SRQ8|ATL51_ARATH)
c15d_31-C08-M13R_c	MELO3C025490		10.4059	10.08	10.073	10.0227	9.88173	9.57791	10.6993	10.8898	10.6028	11.1361	10.6403	10.5716	10.6127	10.4261	10.325	10.9637		Similar to Whole genome shotgun sequence of line PN40024, scaffold_67.assembly12x (Fragment) (Vitis vinifera) (uniref90:UniRef90_D7T4A0)
c15d_31-D02-M13R_c	MELO3C025550		13.1104	12.6932	12.4961	13.7981	12.2133	12.8433	12.8447	13.0317	12.5032	11.6179	12.3495	12.3483	12.696	11.7332	13.1815	12.6832		Similar to Vesicle-fusing ATPase (Arabidopsis thaliana) (uniprot_sprot:sp|Q9M0Y8|NSF_ARATH)
c15d_31-D11-M13R_c	MELO3C026493		5.82711	5.83886	5.87838	6.25227	9.35208	6.67384	6.72132	6.55112	14.6435	14.2377	13.6483	13.8461	14.2019	13.728	6.52373	5.36727		Similar to Cytochrome P450 82A3 (Glycine max) (uniprot_sprot:sp|O49858|C82A3_SOYBN)
c15d_31-D12-M13R_c	MELO3C014926		10.353	10.717	11.3109	12.2207	10.3109	11.2364	11.631	11.6473	10.2127	10.57	10.8998	11.4169	9.95156	10.1822	12.3	12.1849		Similar to Chaperone protein ClpB 2 (Nostoc sp. (strain PCC 7120 / UTEX 2576)) (uniprot_sprot:sp|Q8YM56|CLPB2_NOSS1)
c15d_31-E05-M13R_c	MELO3C015356		11.8919	11.2024	10.91	10.5295	13.4776	12.4603	11.2407	10.8906	13.7233	12.1977	12.3401	12.311	9.87909	10.101	10.6873	9.66896		None
c15d_31-E07-M13R_c	MELO3C006735		12.9446	12.3455	10.9889	10.5395	11.3251	10.1729	9.08363	10.0128	13.0705	11.0267	9.5409	9.42284	12.938	12.8099	12.4078	11.2884		Similar to Probable protein Pop3 (Arabidopsis thaliana) (uniprot_sprot:sp|Q9LUV2|POP3_ARATH)
c15d_31-E10-M13R_c	MELO3C013270		5.62423	5.69833	5.92542	6.34346	6.34909	5.89686	6.39612	6.08996	7.93008	5.45009	5.52136	5.95708	7.65588	6.2841	5.70811	5.70888		Similar to Predicted protein (Populus trichocarpa) (uniref90:UniRef90_B9H1Q0)
c15d_31-F02-M13R_c	MELO3C010198		9.65679	10.471	9.596	9.48163	9.68265	9.45455	8.28638	7.72531	10.183	10.0427	8.99165	8.62269	10.1881	10.5112	10.5252	9.57091		Similar to Whole genome shotgun sequence of line PN40024, scaffold_37.assembly12x (Fragment) (Vitis vinifera) (uniref90:UniRef90_D7U1G5)
c15d_31-F08-M13R_c	MELO3C004637		11.8916	11.3774	11.1003	7.96914	11.2227	11.225	10.088	9.53684	11.2734	11.2365	10.1831	10.3753	11.3571	10.6507	7.97908	8.10755		Similar to Cleavage and polyadenylation specificity factor subunit 5 (Danio rerio) (uniprot_sprot:sp|Q7T3C6|CPSF5_DANRE)
c15d_31-F10-M13R_c			5.00081	4.80756	4.77634	6.59758	4.96118	5.00203	5.13382	5.76534	5.28197	5.21395	4.8558	4.77087	4.88245	4.85206	7.45092	8.65256
c15d_31-F12-M13R_c	MELO3C008483		10.9295	10.8532	11.1746	11.6371	10.5059	11.0959	11.0588	12.253	11.3137	10.943	11.0301	10.7981	10.9905	10.9829	11.8852	11.2454		Similar to Vesicle transport protein SFT2B (Homo sapiens) (uniprot_sprot:sp|O95562|SFT2B_HUMAN)
c15d_31-G04-M13R_c	MELO3C008132		11.7565	10.589	11.0682	11.9708	10.5686	11.1777	10.3372	10.3776	11.0891	10.4707	10.7317	10.4984	11.1267	10.7563	12.1592	11.3328		Similar to Predicted protein (Populus trichocarpa) (uniref90:UniRef90_B9MWA0)
c15d_31-G12-M13R_c			5.45178	6.30295	6.67779	6.25751	5.17303	5.00524	4.93302	5.2525	6.56586	6.38647	8.64744	8.64963	5.28754	5.94019	7.32462	6.53068
c15d_31-H06-M13R_c			7.40285	7.56163	7.32645	8.81864	9.98537	8.85736	7.99287	8.64945	8.86747	8.48854	8.58877	8.84994	7.52105	8.00641	8.77765	8.53067
c15d_32-A06-M13R_c	MELO3C017900		12.8903	10.9208	10.6822	11.2084	12.747	11.5198	12.0997	11.341	13.1305	11.3749	10.746	10.8778	12.667	11.836	11.5197	7.80486		Similar to Whole genome shotgun sequence of line PN40024, scaffold_8.assembly12x (Fragment) (Vitis vinifera) (uniref90:UniRef90_D7SUR4)
c15d_32-A12-M13R_c	MELO3C026739		10.3375	9.88169	9.04756	9.51688	9.17503	8.4364	8.80614	8.42647	10.0571	9.46211	9.47716	9.5374	10.6373	9.53464	8.33549	9.01646		Similar to Putative uncharacterized protein (Ricinus communis) (uniref90:UniRef90_B9RGL2)
c15d_32-B10-M13R_c	MELO3C009739		12.2069	11.5828	10.1047	8.14626	11.7814	12.0594	8.38055	7.17187	13.7965	14.5766	13.4888	11.7532	11.5143	12.1496	6.91711	6.24848		Similar to Auxin-induced protein 5NG4 (Pinus taeda PE=2 SV=1) (uniprot_sprot:sp|Q6J163|5NG4_PINTA)
c15d_32-B11-M13R_c	MELO3C002059		7.94258	7.40425	6.67166	5.45728	7.52329	6.81401	5.94781	5.86014	7.32256	7.91345	6.676	5.54183	6.89194	6.67879	5.0939	5.38589		None
c15d_32-C09-M13R_c	MELO3C005696		14.7248	14.5378	13.524	12.3451	15.2425	12.9336	12.5043	12.4806	14.3927	13.4088	13.6495	13.9329	14.614	14.5018	11.2591	11.6138		Similar to RING-H2 zinc finger protein RHA1a (Arabidopsis thaliana) (uniprot_sprot:sp|Q9SUS4|RHA1A_ARATH)
c15d_32-D06-M13R_c	MELO3C005170		13.4036	12.5735	12.1711	9.70461	12.5115	11.7768	10.3102	8.89324	12.9072	12.748	12.6228	12.6433	12.8921	12.8135	9.95809	9.36659		Similar to Probable LRR receptor-like serine/threonine-protein kinase At2g23950 (Arabidopsis thaliana) (uniprot_sprot:sp|Q0WVM4|Y2239_ARATH)
c15d_32-D07-M13R_c	MELO3C005140		9.01474	9.01766	9.57276	9.94634	8.67716	9.14262	9.28038	9.55826	8.76357	9.08637	9.23361	9.61086	8.89368	8.73356	9.48524	9.84362		Similar to Pentatricopeptide repeat-containing protein At4g20740 (Arabidopsis thaliana) (uniprot_sprot:sp|Q9SVH3|PP328_ARATH)
c15d_32-D09-M13R_c	MELO3C006000		8.80867	9.51579	10.2077	10.3653	10.8768	10.9613	11.0559	11.2139	10.2629	10.5734	10.2702	10.0773	10.2447	10.7039	11.6507	11.4468		Similar to Probable mitochondrial chaperone bcs1 (Schizosaccharomyces pombe) (uniprot_sprot:sp|Q9P6Q3|BCS1_SCHPO)
c15d_32-E08-M13R_c	MELO3C002550		13.2243	14.0148	14.8771	14.897	13.6554	14.6921	14.5672	14.7135	14.0582	14.6833	14.5135	14.471	13.6053	14.5378	14.2685	14.9256		None
c15d_32-E09-M13R_c	MELO3C021148		6.22987	7.11064	7.39619	8.01326	6.0665	6.93335	8.55949	8.30434	5.04889	5.63037	6.92096	6.31333	5.76291	5.41883	7.16717	6.71494		Similar to Autophagy-related protein 8f (Arabidopsis thaliana) (uniprot_sprot:sp|Q8VYK7|ATG8F_ARATH)
c15d_32-F08-M13R_c	MELO3C023943		9.74004	9.92031	10.8629	10.6737	10.2596	11.236	10.6833	10.126	9.83297	10.9645	10.9302	10.7508	9.49756	9.92765	10.7359	10.4497		Similar to Protein N-terminal asparagine amidohydrolase (Mus musculus) (uniprot_sprot:sp|Q64311|NTAN1_MOUSE)
c15d_32-F12-M13R_c	MELO3C015093		12.0678	11.7757	8.75669	8.71354	11.8169	8.49992	6.64567	6.03023	11.6626	9.3625	8.0102	8.14408	12.1819	11.0553	6.66423	6.00757		Similar to Fasciclin-like arabinogalactan protein 17 (Arabidopsis thaliana) (uniprot_sprot:sp|Q66GR0|FLA17_ARATH)
c15d_32-G04-M13R_c	MELO3C018734		9.03611	9.27291	8.58093	9.67518	6.28349	8.24753	9.42595	9.60654	7.77847	7.80349	8.46807	9.3374	9.05519	8.13512	8.92499	8.95679		Similar to Two pore calcium channel protein 1 (Arabidopsis thaliana) (uniprot_sprot:sp|Q94KI8|TPC1_ARATH)
c15d_32-G06-M13R_c	MELO3C026249		10.5011	11.3034	11.2845	10.4647	11.7957	10.0521	11.8631	10.3486	11.2792	12.0461	10.9316	11.0383	12.0068	12.4624	9.10219	9.45588		Similar to E3 ubiquitin-protein ligase RGLG2 (Arabidopsis thaliana) (uniprot_sprot:sp|Q9LY87|RGLG2_ARATH)
c15d_32-H04-M13R_c	MELO3C005898		14.6092	14.8598	14.2929	14.7252	14.0879	13.9379	14.4748	14.509	14.699	13.9332	14.4426	14.8333	14.9455	14.6	13.9782	13.8558		Similar to Major facilitator superfamily domain-containing protein 5 (Homo sapiens) (uniprot_sprot:sp|Q6N075|MFSD5_HUMAN)
c15d_32-H07-M13R_c			11.2157	12.0152	12.5017	13.1419	11.9614	12.0166	12.7636	13.0875	12.032	12.9084	12.7758	13.3119	12.1519	12.7463	13.4611	14.1636
c15d_33-A09-M13R_c	MELO3C022842		10.3902	10.7408	11.3252	11.1108	11.2171	11.1655	10.9775	11.244	10.9145	11.6295	11.0174	10.9647	10.2118	10.6963	11.0555	11.4457		Similar to E3 ubiquitin-protein ligase SINA-like 10 (Arabidopsis thaliana) (uniprot_sprot:sp|Q84K34|SIL10_ARATH)
c15d_33-B01-M13R_c	MELO3C006398		12.1178	12.514	12.8859	13.7798	12.9633	13.0948	12.711	12.7041	12.4915	12.3007	11.9416	12.2005	12.0274	12.7143	13.6195	13.4344		Similar to Cyanate hydratase (Vitis vinifera) (uniprot_sprot:sp|A5BJL8|CYNS_VITVI)
c15d_33-B02-M13R_c	MELO3C016990		7.67089	7.81724	7.81572	8.21651	7.32141	6.21362	7.24393	7.09976	8.30746	8.01383	8.19645	8.3119	7.54963	8.26111	7.77985	7.94421		Similar to Whole genome shotgun sequence of line PN40024, scaffold_8.assembly12x (Fragment) (Vitis vinifera) (uniref90:UniRef90_D7SV03)
c15d_33-C07-M13R_c			9.12555	8.11213	5.60106	6.40729	6.33353	5.96482	6.40183	6.35615	7.21269	5.61565	5.79771	5.97897	8.2153	6.88845	5.4474	5.42323
c15d_33-C11-M13R_c	MELO3C013745		13.4743	12.889	11.7199	11.6969	13.6572	12.1305	11.4563	10.8683	13.3012	12.0009	11.9519	12.3298	13.4987	13.2507	11.0327	11.0438		Similar to Probable protein phosphatase 2C 60 (Oryza sativa subsp. japonica) (uniprot_sprot:sp|Q5Z8P0|P2C60_ORYSJ)
c15d_33-C12-M13R_c	MELO3C011392		10.29	8.83267	9.1633	6.04994	11.0055	11.4159	12.1053	12.1135	9.3327	13.2634	11.0202	8.85531	10.637	11.4016	11.3876	13.6286		Similar to Subtilisin-like protease (Arabidopsis thaliana) (uniprot_sprot:sp|O65351|SUBL_ARATH)
c15d_33-D06-M13R_c	MELO3C019368		12.7552	11.9294	9.91069	7.14937	11.8284	10.7111	8.0172	7.17388	12.0739	11.979	10.545	9.69095	11.8143	11.3832	5.4839	5.59221		c15d_33-D06-M13R_c similar to At5g35732 - Arabidopsis thaliana (Mouse-ear cress)
c15d_33-D11-M13R_c	MELO3C013738		13.5454	14.3197	13.7085	12.6209	14.5862	13.9949	14.2173	14.6741	14.8697	14.5717	13.7834	13.0621	14.4463	14.8273	13.284	14.0438		Similar to Putative uncharacterized protein (Ricinus communis) (uniref90:UniRef90_B9SXL2)
c15d_33-E01-M13R_c	MELO3C003827		6.56472	7.99016	6.36965	5.73362	8.81559	7.42147	6.29838	5.98186	8.44679	8.21484	5.81226	5.56891	6.49476	9.8371	5.13141	5.31689		c15d_33-E01-M13R_c similar to Myb-like protein RL3 - Antirrhinum majus (Garden snapdragon)
c15d_33-E06-M13R_c	MELO3C025194		12.7103	12.1293	12.0826	12.1011	11.4808	11.1395	11.1826	11.7753	12.3439	12.0849	12.1608	12.2772	12.6878	12.2689	11.165	12.0814		Similar to Phosphoinositide phospholipase C 2 (Arabidopsis thaliana) (uniprot_sprot:sp|Q39033|PLCD2_ARATH)
c15d_33-E10-M13R_c			8.85772	9.19476	10.4353	10.0629	9.59002	9.71617	9.43561	9.42281	9.11053	9.88853	9.56056	10.0781	8.96727	9.64409	10.1132	10.375		c15d_33-E10-M13R_c highly similar to Pentatricopeptide repeat - Medicago truncatula (Barrel medic)
c15d_33-F02-M13R_c	MELO3C022749		13.331	12.64	13.9957	13.1338	14.3289	14.7612	14.7027	14.3929	13.1623	13.8425	14.1549	13.8066	13.655	14.1168	13.4893	12.4169		Similar to Amino acid transporter, putative (Ricinus communis) (uniref90:UniRef90_B9S1L4)
c15d_33-H05-M13R_c	MELO3C015905		11.1511	10.7772	10.919	10.2932	10.2633	10.82	10.3044	10.2296	10.909	11.0641	10.0849	10.0865	10.9365	10.9199	11.722	10.1362		Similar to NifU-like protein 1, chloroplastic (Arabidopsis thaliana) (uniprot_sprot:sp|Q93W77|NIFU1_ARATH)
c15d_33-H12-M13R_c	MELO3C009221		7.84163	7.3881	8.43777	8.0108	8.40141	8.83004	8.16002	6.85702	7.23898	8.7862	8.49642	8.54743	7.13699	8.79037	11.5112	8.95663		Similar to Putative uncharacterized protein (Glycine max) (uniref90:UniRef90_C6T3J4)
c15d_34-A12-M13R_c	MELO3C002077		14.2766	14.5264	14.3454	13.503	14.4198	13.8376	13.198	13.406	14.6811	14.4814	14.1657	14.2774	14.4345	14.3757	13.483	14.7019		Similar to Gastric triacylglycerol lipase (Canis familiaris) (uniprot_sprot:sp|P80035|LIPG_CANFA)
c15d_34-B08-M13R_c	MELO3C016765		13.8333	12.6891	10.5622	6.59868	11.9974	8.39029	7.00302	8.73625	13.8352	11.4727	9.67889	9.46737	13.5932	13.1105	8.54284	8.52713		Similar to Heat stress transcription factor B-4 (Arabidopsis thaliana) (uniprot_sprot:sp|Q9C635|HSFB4_ARATH)
c15d_34-B09-M13R_c	MELO3C011107		12.4788	11.5659	11.2195	12.0827	11.0067	11.7388	10.9058	10.8556	11.824	11.3808	11.1707	10.9687	12.3362	11.8317	12.7813	11.563		Similar to Serine hydroxymethyltransferase, mitochondrial (Solanum tuberosum PE=2 SV=1) (uniprot_sprot:sp|P50433|GLYM_SOLTU)
c15d_34-D03-M13R_c	MELO3C007394		11.4199	10.771	9.31143	7.79761	9.64953	9.05436	7.17307	6.59483	10.3492	9.16805	8.58975	8.32854	10.7337	10.6928	7.86244	5.88122		None
c15d_34-E02-M13R_c	MELO3C025799		10.0979	10.142	10.9977	11.1774	10.0534	10.9016	10.9141	10.9284	10.8046	12.0579	12.2617	12.0939	10.3932	10.696	12.6636	12.321		Similar to Predicted protein (Populus trichocarpa) (uniref90:UniRef90_B9GXQ2)
c15d_34-G01-M13R_c	MELO3C023206		10.4521	10.2564	9.91402	8.58003	6.13083	8.73361	8.71112	8.2282	9.28009	9.83106	10.3691	10.0819	10.2612	9.0223	8.86509	9.26534		Similar to Vesicle transport protein SFT2B (Homo sapiens) (uniprot_sprot:sp|O95562|SFT2B_HUMAN)
c15d_34-H07-M13R_c	MELO3C010928		10.1039	9.89166	9.48877	8.58	8.09132	7.75577	7.15079	7.44426	8.18933	8.81079	10.2329	10.2628	8.43104	8.37794	8.00742	7.49334		Similar to UPF0326 protein At4g17486 (Arabidopsis thaliana) (uniprot_sprot:sp|Q93VG8|U326_ARATH)
c15d_35-A05-M13R_c	MELO3C024525		12.2497	12.4098	11.2206	10.0218	12.4632	10.0966	9.16657	9.21931	12.4065	11.3371	10.9216	11.1031	11.9686	12.0925	7.71087	9.67289		Similar to Serine/threonine-protein kinase KIPK (Arabidopsis thaliana) (uniprot_sprot:sp|Q9LFA2|KIPK_ARATH)
c15d_35-B11-M13R_c			8.92576	9.26083	9.96436	9.87374	7.60125	9.4947	10.3656	11.1548	7.84523	8.448	8.76202	9.60884	9.68396	8.74915	9.22365	9.90531
c15d_35-C03-M13R_c	MELO3C011365		13.053	12.8515	11.9793	11.3335	13.1416	11.602	10.8866	11.0263	12.7689	12.5933	12.4803	13.1694	12.3091	12.6196	10.3452	12.677		Similar to Uncharacterized WD repeat-containing protein C2A9.03 (Schizosaccharomyces pombe) (uniprot_sprot:sp|Q9Y7K5|YGI3_SCHPO)
c15d_35-C04-M13R_c	MELO3C002254		14.22	13.5419	13.0457	12.9043	13.637	13.3098	12.6074	12.4498	14.046	13.4756	13.4692	12.6341	13.7665	13.4474	13.0835	12.1491		c15d_35-C04-M13R_c similar to similar to UP|SEM11_ARATH (Q9XIR8) Probable 26 proteasome complex subunit sem1-1, partial (84%)
c15d_35-C07-M13R_c	MELO3C006661		12.3839	12.2829	11.9589	10.6544	12.4115	11.1484	9.28318	8.93338	12.2139	12.299	11.2484	11.6593	12.3726	12.4181	9.72785	11.3631		Similar to Probable protein phosphatase 2C 40 (Arabidopsis thaliana) (uniprot_sprot:sp|Q9LUS8|P2C40_ARATH)
c15d_35-D12-M13R_c			11.2756	10.9947	10.1288	10.6475	10.1707	10.2984	9.95529	10.22	10.2215	8.69216	9.05247	8.42475	10.8651	10.5993	10.5136	9.47963
c15d_35-E08-M13R_c	MELO3C026021		12.1556	11.7945	11.2317	11.385	11.5995	10.9582	10.4439	10.3825	12.2525	11.8027	11.3182	11.4627	12.582	12.0311	10.4174	10.6469		Similar to Predicted protein (Populus trichocarpa) (uniref90:UniRef90_B9IGH4)
c15d_35-F02-M13R_c	MELO3C010331		11.0473	11.0662	11.1384	11.3156	10.6234	10.9769	10.6726	10.828	10.3609	10.4503	10.8747	10.7195	10.5266	10.2308	10.9099	11.8537		Similar to Predicted protein (Populus trichocarpa) (uniref90:UniRef90_B9IMY0)
c15d_35-G05-M13R_c	MELO3C006573		11.6973	11.5154	11.8927	12.2715	10.9471	11.6262	11.9814	12.2746	11.5887	11.5573	11.8867	11.9009	11.5664	11.6738	12.6487	13.1067		Similar to BTB/POZ and MATH domain-containing protein 2 (Arabidopsis thaliana) (uniprot_sprot:sp|Q9M8J9|BPM2_ARATH)
c15d_35-G09-M13R_c	MELO3C026296		12.2094	12.4861	11.8761	12.2769	11.763	11.3263	10.9913	11.3337	13.3024	11.7475	11.889	11.7894	12.6221	12.6017	12.2062	12.4273		Similar to Putative uncharacterized protein (Ricinus communis) (uniref90:UniRef90_B9SIV5)
c15d_36-A03-M13R_c	MELO3C006128		5.7752	6.09434	5.92655	6.75968	6.44243	5.96845	7.16355	6.79872	6.04622	6.23615	6.52034	7.20131	6.10574	6.54971	7.37964	7.03457		Similar to Pollen-specific protein SF3 (Helianthus annuus) (uniprot_sprot:sp|P29675|SF3_HELAN)
c15d_36-B02-M13R_c	MELO3C015581		12.1662	12.4005	12.7026	13.1134	12.2518	12.562	12.8165	12.7438	12.2957	12.5525	12.9668	13.1274	11.9525	12.1497	13.1667	13.3747		Similar to PREDICTED: hypothetical protein (Vitis vinifera) (uniref90:UniRef90_UPI00019835E7)
c15d_36-B10-M13R_c	MELO3C014258		14.881	14.6333	13.5012	13.5143	14.6832	13.7835	13.5158	13.7082	14.8521	14.8821	13.8847	13.8497	14.8757	14.737	13.2688	13.1082		Similar to Protein IQ-DOMAIN 1 (Arabidopsis thaliana) (uniprot_sprot:sp|Q9SF32|IQD1_ARATH)
c15d_36-C01-M13R_c	MELO3C007150		9.15	9.10953	8.52541	7.1043	8.83177	8.25412	7.63746	7.22756	8.64952	8.64438	7.79575	8.63646	8.43912	8.27811	7.12693	8.05467		Similar to Probable beta-D-xylosidase 2 (Arabidopsis thaliana) (uniprot_sprot:sp|Q94KD8|BXL2_ARATH)
c15d_36-C02-M13R_c	MELO3C020510		11.0151	11.4165	12.2609	12.0876	11.8501	12.7107	13.6022	13.22	8.01515	9.04641	9.87749	10.3273	10.3558	11.07	12.626	12.0732		Similar to Gamma-interferon-inducible lysosomal thiol reductase (Bos taurus) (uniprot_sprot:sp|A6QPN6|GILT_BOVIN)
c15d_36-C09-M13R_c	MELO3C012854		13.995	13.9523	14.0794	12.2116	12.7253	13.6941	13.9295	13.8848	13.6949	13.7539	13.5744	13.3347	13.8404	13.7085	10.3026	11.6416		Similar to Long-chain-alcohol oxidase FAO2 (Lotus japonicus) (uniprot_sprot:sp|B5WWZ9|FAO2_LOTJA)
c15d_36-C12-M13R_c	MELO3C010667		9.77331	9.68807	10.4218	10.7517	9.0317	9.55342	9.70525	9.8322	9.06756	9.63559	9.97904	10.2016	9.48935	9.4405	10.7033	11.1101		Similar to Phosphatidylinositol 3-kinase, root isoform (Glycine max PE=2 SV=1) (uniprot_sprot:sp|P42347|PI3K1_SOYBN)
c15d_36-D05-M13R_c			7.88658	8.56932	7.9947	7.54438	7.8056	7.46616	8.61548	8.7679	9.46717	9.05163	8.70122	8.87592	8.88246	9.67963	6.94938	10.7662
c15d_36-D10-M13R_c			5.57601	5.74085	5.84845	7.0574	5.2392	5.91401	6.6631	7.35563	5.0719	4.78534	5.63702	5.70719	5.14303	5.74611	6.02915	7.11371
c15d_36-D11-M13R_c	MELO3C017194		8.3222	7.42463	5.41236	6.13892	7.056	5.45076	5.7135	6.16478	7.29559	5.69583	5.0756	5.53483	9.47858	6.41678	7.39242	6.12933		Similar to Putative uncharacterized protein (Vitis vinifera) (uniref90:UniRef90_A5APC4)
c15d_36-F11-M13R_c	MELO3C011363		8.11468	8.16043	8.316	8.69835	7.64167	7.99318	8.40432	8.61222	8.08365	7.88706	8.57771	8.40308	6.94659	6.26044	8.22372	7.02204		Similar to Endoplasmic reticulum-Golgi intermediate compartment protein 3 (Danio rerio) (uniprot_sprot:sp|Q803I2|ERGI3_DANRE)
c15d_36-G02-M13R_c	MELO3C019573		9.56926	10.4682	10.2257	8.22697	6.63572	6.13224	6.48435	6.71906	8.96552	9.19226	8.34784	7.00544	10.1133	11.0853	9.31626	6.79916		Similar to Transcription factor, putative (Ricinus communis) (uniref90:UniRef90_B9SR79)
c15d_36-G08-M13R_c	MELO3C010496		12.9293	12.2999	12.3167	12.6694	13.272	12.683	12.1445	12.0543	13.0342	12.4561	12.5731	12.2265	12.7707	12.5559	12.1208	11.6611		Similar to Aspartic proteinase Asp1 (Oryza sativa subsp. japonica) (uniprot_sprot:sp|Q0IU52|ASP1_ORYSJ)
c15d_36-G12-M13R_c			6.57663	6.28053	7.15716	6.72402	7.06301	6.55408	6.16028	6.60365	6.72283	7.43856	6.80509	7.4332	6.92549	6.5036	7.05486	9.0903
c15d_36-H01-M13R_c	MELO3C023504		9.67264	9.93587	10.0821	9.08125	9.77122	9.87661	9.82751	10.051	9.71751	9.89851	9.48782	9.71204	9.96242	9.67156	8.84108	9.87015		Similar to Cytokinesis negative regulator RCP1 (Nicotiana tabacum) (uniref90:UniRef90_Q002B3)
c15d_36-H07-M13R_c	MELO3C016381		12.4756	12.726	12.1841	11.7509	12.7333	11.9069	12.9158	12.6586	12.7743	12.8169	12.7766	13.1098	12.7372	12.5551	12.0966	12.1202		Similar to Tubby-like F-box protein 5 (Oryza sativa subsp. japonica) (uniprot_sprot:sp|Q6Z2G9|TLP5_ORYSJ)
c15d_36-H09-M13R_c	MELO3C023069		14.2627	13.7508	12.5753	10.2052	14.343	13.3889	11.2014	10.9529	14.2374	13.3096	12.7874	12.869	14.2743	13.6189	10.2984	10.0458		Similar to Equilibrative nucleoside transporter 4 (Danio rerio) (uniprot_sprot:sp|A1L272|S29A4_DANRE)
c15d_37-A02-M13R_c			5.06267	6.0274	7.20239	6.9573	6.81081	7.10933	8.72144	8.84353	6.06582	9.24487	7.7891	8.53253	5.76217	5.85575	6.88325	7.91298
c15d_37-A08-M13R_c	MELO3C016259		12.7223	13.2091	11.4353	12.6898	13.1049	13.6464	12.6303	11.2416	13.29	13.5152	11.7183	7.34855	13.0511	13.6581	14.0614	10.9753		Similar to Bidirectional sugar transporter SWEET7 (Arabidopsis thaliana) (uniprot_sprot:sp|Q8LBF7|SWET7_ARATH)
c15d_37-B01-M13R_c	MELO3C011241		4.96141	4.7309	4.77413	4.78514	5.98826	4.95745	4.79683	4.79685	6.46048	4.72928	5.14714	5.48832	6.86597	5.80449	4.84796	5.08581		None
c15d_37-B10-M13R_c	MELO3C002708		11.2091	11.1049	11.8195	11.4223	10.6851	11.8179	11.9252	11.8834	11.4561	11.3476	10.9485	10.8477	11.3452	11.6481	11.9507	11.1873		Similar to Whole genome shotgun sequence of line PN40024, scaffold_3.assembly12x (Fragment) (Vitis vinifera) (uniref90:UniRef90_D7TJZ4)
c15d_37-C05-M13R_c	MELO3C017568		7.15595	7.5621	7.47713	8.50224	8.80085	8.09958	8.62761	8.97294	7.18907	8.46134	8.14167	8.14385	7.47072	8.40532	7.84511	10.545		Similar to Nuclear transcription factor Y subunit B-3 (Arabidopsis thaliana) (uniprot_sprot:sp|O23310|NFYB3_ARATH)
c15d_37-F05-M13R_c	MELO3C020802		11.3329	11.5154	10.6075	9.45685	10.6481	9.70918	8.66226	8.3398	11.7238	11.5328	10.3078	10.0985	11.8264	11.5529	9.66641	10.5762		Similar to Thaumatin-like protein 1 (Prunus persica PE=2 SV=1) (uniprot_sprot:sp|P83332|TLP1_PRUPE)
c15d_37-G08-M13R_c	MELO3C018868		13.9747	14.0637	14.3315	14.0767	13.8429	13.8236	13.8282	13.734	13.8859	13.8243	14.0088	14.0348	14.1756	13.9074	14.3308	14.9448		Similar to 26S proteasome non-ATPase regulatory subunit 2 1A (Arabidopsis thaliana) (uniprot_sprot:sp|Q9SIV2|RPN1A_ARATH)
c15d_37-G12-M13R_c	MELO3C017503		5.83404	5.18581	5.71777	6.75199	5.91788	6.21047	5.44788	5.59145	7.24647	6.13249	7.17004	6.41299	5.20438	5.00918	6.6887	9.29484		None
c15d_37-H03-M13R_c	MELO3C004621		12.3405	12.6152	12.436	13.1508	12.7003	13.1636	13.0743	13.0337	12.1596	11.9477	12.4393	12.2229	12.7346	12.268	13.7254	12.7376		Similar to Ectonucleotide pyrophosphatase/phosphodiesterase family member 3 (Homo sapiens) (uniprot_sprot:sp|O14638|ENPP3_HUMAN)
c15d_38-B07-M13R_c	MELO3C002726		11.1169	11.0815	11.673	9.23528	11.3145	12.9059	12.9212	12.8902	11.3825	10.3082	9.32919	9.63578	11.7106	11.1688	9.45262	9.8027		Similar to Putative uncharacterized protein (Ricinus communis) (uniref90:UniRef90_B9S5S2)
c15d_38-C09-M13R_c			12.96	12.4301	11.1906	10.4279	11.7825	10.0338	9.9161	8.74243	13.1999	11.6254	10.9334	10.7527	13.0205	12.6752	9.68801	9.89254		c15d_38-C09-M13R_c similar to Glycoside hydrolase, family 17; Virulence factor, pectin lyase fold - Medicago truncatula (Barrel medic)
c15d_38-C11-M13R_c	MELO3C006113		11.6385	11.9773	11.9885	12.1117	11.4564	11.2864	11.0765	10.9944	11.6878	11.8851	11.7111	11.9241	10.9178	11.243	11.97	11.2378		Similar to Acyl-coenzyme A thioesterase 8 (Rattus norvegicus) (uniprot_sprot:sp|Q8VHK0|ACOT8_RAT)
c15d_38-C12-M13R_c	MELO3C024822		13.7056	13.9417	14.2749	14.2214	13.7119	13.9681	14.1501	14.1059	13.4246	13.7931	13.9706	14.099	13.3349	13.5646	14.2442	14.7912		Similar to Splicing factor 3B subunit 1 (Xenopus laevis) (uniprot_sprot:sp|O57683|SF3B1_XENLA)
c15d_38-F02-M13R_c			5.75723	7.02117	6.8142	7.28897	5.60411	5.75094	5.73396	6.13805	5.90129	6.45732	7.5825	7.67446	5.7753	6.15642	7.98802	6.99443
c15d_38-F12-M13R_c	MELO3C019704		11.1603	11.5094	11.713	12.1255	11.4972	11.9375	11.515	11.1985	11.4801	11.7749	12.133	12.2745	11.176	11.5332	12.4629	11.5829		Similar to Putative uncharacterized protein (Ricinus communis) (uniref90:UniRef90_B9T6J6)
c15d_38-G08-M13R_c	MELO3C014189		9.06867	9.30214	9.33857	8.05535	8.91216	7.35968	6.94342	7.82747	9.26048	9.79537	9.56826	9.99117	9.65579	9.80997	12.1239	10.2512		Similar to Aspartate carbamoyltransferase 2, chloroplastic (Pisum sativum) (uniprot_sprot:sp|Q43087|PYRB2_PEA)
c15d_38-G10-M13R_c	MELO3C002353		12.8956	12.6557	11.748	12.0589	12.4041	11.4198	12.0915	12.5704	13.0222	11.4718	12.3385	12.6699	13.0152	12.3952	13.3794	13.3386		Similar to Argininosuccinate synthase, chloroplastic (Arabidopsis thaliana) (uniprot_sprot:sp|Q9SZX3|ASSY_ARATH)
c15d_38-G12-M13R_c	MELO3C007977		11.2312	11.759	11.1936	9.59759	11.9938	11.124	10.587	10.0329	12.2687	11.7968	11.7603	11.4643	11.6255	11.7692	9.73754	10.032		Similar to Glutamate receptor 3.6 (Arabidopsis thaliana) (uniprot_sprot:sp|Q84W41|GLR36_ARATH)
c15d_38-H05-M13R_c	MELO3C020676		9.55703	10.1122	10.7617	11.0986	10.5207	11.7125	11.6657	11.4887	8.44131	8.37515	6.36891	6.25208	9.59466	10.6098	11.2599	12.5424		Similar to Agmatine coumaroyltransferase (Arabidopsis thaliana) (uniprot_sprot:sp|Q9FNP9|AGCT_ARATH)
c15d_39-A11-M13R_c	MELO3C013891		7.48148	7.16256	7.34379	8.46891	7.49247	8.15753	8.58179	8.79421	7.25748	7.16197	8.62551	7.55592	6.38203	6.52977	8.73449	9.09637		Similar to Predicted protein (Populus trichocarpa) (uniref90:UniRef90_B9MTU8)
c15d_39-B04-M13R_c	MELO3C002222		13.7492	12.5624	14.9459	13.594	13.917	14.2131	13.9412	12.8595	13.9434	13.7811	14.6643	14.6103	14.2862	14.9964	13.9129	11.6542		Similar to Probable mitochondrial chaperone BCS1-B (Dictyostelium discoideum) (uniprot_sprot:sp|Q54DY9|BCS1B_DICDI)
c15d_39-C04-M13R_c			10.342	10.4798	10.4951	10.4697	10.4143	10.0287	10.9646	11.0508	10.8093	11.4086	11.1597	11.2694	10.3207	10.1878	10.5292	11.2765
c15d_39-C06-M13R_c	MELO3C022721		11.7584	12.6835	11.9977	8.45484	10.8863	12.0268	12.2679	12.57	11.7041	12.8579	11.8417	10.0961	12.2652	12.5114	9.63588	10.0534		None
c15d_39-C07-M13R_c	MELO3C006440		10.2865	9.78226	9.024	10.5158	10.0563	9.46878	9.31484	9.46666	8.64114	7.51135	8.03274	8.04462	10.0253	9.21516	10.6318	10.0334		Similar to Whole genome shotgun sequence of line PN40024, scaffold_49.assembly12x (Fragment) (Vitis vinifera) (uniref90:UniRef90_D7SZA9)
c15d_39-G06-M13R_c	MELO3C019853		9.52512	9.41774	9.11784	8.65066	9.06749	8.52652	9.03331	8.79776	9.27001	9.20554	9.07044	9.14157	10.1423	8.90773	8.5814	9.74666		Similar to Plastid envelope DNA binding protein (Fragment) (Cucumis sativus) (uniref90:UniRef90_Q5DW97)
c15d_39-H01-M13R_c	MELO3C002771		13.8951	12.8798	11.8539	10.3779	12.5267	10.865	10.5909	11.2029	13.1418	12.6167	12.365	12.4433	13.9421	13.4538	9.19089	12.5742		Similar to Auxin response factor 6 (Oryza sativa subsp. japonica) (uniprot_sprot:sp|Q6H6V4|ARFF_ORYSJ)
c15d_39-H06-M13R_c	MELO3C024396		13.4505	12.5394	9.00508	6.96122	12.4636	7.48371	6.12379	6.97842	13.1564	10.2335	9.31672	8.63955	13.4998	12.4226	7.02437	7.90914		Similar to 3-epi-6-deoxocathasterone 23-monooxygenase (Arabidopsis thaliana) (uniprot_sprot:sp|Q94IA6|C90D1_ARATH)
c15d_40-A02-M13R_c	MELO3C026552		7.75072	7.3292	9.35637	8.04101	9.96974	7.92218	7.35605	8.67042	7.07742	8.18252	7.98048	8.1211	6.44248	6.89624	7.13839	8.9461		Similar to Alcohol dehydrogenase-like 7 (Arabidopsis thaliana) (uniprot_sprot:sp|Q9FH04|ADHL7_ARATH)
c15d_40-A09-M13R_c	MELO3C007012		12.0373	12.4498	13.3576	14.1833	12.5422	13.7047	13.7949	13.6469	12.1699	13.2031	13.4812	13.4336	11.8062	12.1125	14.5435	12.6459		Similar to DNA polymerase eta (Homo sapiens) (uniprot_sprot:sp|Q9Y253|POLH_HUMAN)
c15d_40-B02-M13R_c	MELO3C005231		14.3004	13.6327	12.3337	9.50518	13.2219	12.5384	10.2914	7.5905	14.1908	13.5831	12.5885	10.9505	14.0361	14.1854	9.09413	7.09053		Similar to Putative protein PHLOEM PROTEIN 2-LIKE A3 (Arabidopsis thaliana) (uniprot_sprot:sp|O81025|P2A03_ARATH)
c15d_40-B07-M13R_c	MELO3C002799		14.1503	13.5491	13.4592	14.0231	13.4514	13.5435	12.6723	12.3537	14.1348	13.5676	13.2197	12.9598	13.9829	13.5679	14.048	12.8544		Similar to Putative uncharacterized protein (Papilionoideae) (uniref90:UniRef90_B7FN64)
c15d_40-C02-M13R_c	MELO3C018434		11.9457	12.0274	11.4658	12.2669	12.3582	12.1383	11.2561	11.4323	12.3782	12.0439	11.5615	11.5227	11.8945	11.5051	11.8055	11.468		Similar to Armadillo repeat-containing protein 6 (Pongo abelii) (uniprot_sprot:sp|Q5RD03|ARMC6_PONAB)
c15d_40-C03-M13R_c	MELO3C010678		12.8979	13.1275	12.4379	11.9868	10.6579	8.61265	9.16363	9.54976	13.0352	12.7693	12.975	13.08	12.7895	12.61	12.4255	13.2559		Similar to Homeobox protein knotted-1-like 6 (Arabidopsis thaliana) (uniprot_sprot:sp|Q84JS6|KNAT6_ARATH)
c15d_40-C05-M13R_c	MELO3C007006		13.7147	13.1972	12.9403	11.1127	12.8692	12.4706	11.1522	10.2091	13.111	12.0402	12.6467	12.7148	13.1851	13.3688	11.3823	11.0375		Similar to Protein PHLOEM PROTEIN 2-LIKE A9 (Arabidopsis thaliana) (uniprot_sprot:sp|Q9SA16|P2A09_ARATH)
c15d_40-C12-M13R_c	MELO3C005774		7.96957	7.61169	8.86156	7.98054	6.85832	8.06815	7.70827	6.84158	7.52153	9.30872	9.59094	9.02596	7.68678	8.5168	7.2227	6.53342		Similar to Dof zinc finger protein DOF4.6 (Arabidopsis thaliana) (uniprot_sprot:sp|Q8LAP8|DOF46_ARATH)
c15d_40-E08-M13R_c	MELO3C013522		11.4267	10.8401	11.1603	11.826	10.8505	11.4735	11.3829	11.4579	10.9422	11.0224	10.7446	10.8953	11.0264	10.5185	12.127	11.8589		Similar to Frataxin, mitochondrial (Arabidopsis thaliana) (uniprot_sprot:sp|Q9ZR07|FRDA_ARATH)
c15d_40-E09-M13R_c	MELO3C011051		12.5502	13.3844	12.8195	8.84653	13.253	10.703	10.3389	9.48377	14.0963	13.172	11.6082	10.6539	13.0821	13.9984	6.90835	12.4648		Similar to RING-H2 finger protein ATL54 (Arabidopsis thaliana) (uniprot_sprot:sp|Q8LFY8|ATL54_ARATH)
c15d_40-F02-M13R_c	MELO3C003539		13.5949	13.5166	13.5138	13.2252	13.613	12.9776	13.416	13.219	13.8249	13.4265	13.377	13.8056	14.0186	13.8463	12.8397	12.8914		Similar to Transport inhibitor response 1-like protein (Arabidopsis thaliana) (uniprot_sprot:sp|Q9LTX2|TIR1L_ARATH)
c15d_40-F09-M13R_c	MELO3C026522		13.3637	12.7921	11.0656	9.73814	11.8675	10.0842	9.32593	9.00608	12.5694	11.6904	11.574	11.9303	13.4316	12.2	9.08498	10.2557		Similar to Monosaccharide-sensing protein 2 (Arabidopsis thaliana) (uniprot_sprot:sp|Q8LPQ8|MSSP2_ARATH)
c15d_40-G01-M13R_c			8.60762	7.91247	8.45595	8.37229	8.65843	6.93582	4.98262	5.72154	8.81475	7.983	7.66194	8.58914	8.09166	7.2818	6.18449	5.47601
c15d_40-G03-M13R_c	MELO3C012039		11.4375	10.7675	10.7278	8.53908	11.5753	9.58421	8.31962	8.05142	11.5519	11.0704	10.7032	11.2811	11.2842	11.9697	8.85865	8.44006		Similar to Whole genome shotgun sequence of line PN40024, scaffold_26.assembly12x (Vitis vinifera) (uniref90:UniRef90_A5C631)
c15d_40-H03-M13R_c	MELO3C008163		9.62309	10.0299	10.5787	11.4354	10.7881	10.9943	11.5898	11.0722	10.2582	10.0763	11.9646	10.8957	9.62888	10.421	10.9113	10.4724		Similar to Putative lipid phosphate phosphatase 3, chloroplastic (Arabidopsis thaliana) (uniprot_sprot:sp|Q8LFD1|LPP3_ARATH)
c15d_40-H05-M13R_c	MELO3C012943		13.6743	13.6363	13.8867	13.7641	14.3268	14.5116	14.5428	14.6076	13.3257	13.4885	13.8109	13.9293	13.6192	13.502	14.5034	14.1283		Similar to Plastidic ATP/ADP-transporter (Solanum tuberosum PE=2 SV=2) (uniprot_sprot:sp|O24381|TLC1_SOLTU)
c15d_41-A03-M13R_c	MELO3C024823		5.63407	5.03148	5.46405	5.09123	5.81851	6.47693	6.07546	5.62897	11.812	10.6153	10.6624	10.7392	11.5451	10.8896	10.6002	9.91699		Similar to Predicted protein (Populus trichocarpa) (uniref90:UniRef90_B9I4K7)
c15d_41-A06-M13R_c	MELO3C018732		11.6449	11.4176	11.656	11.8198	11.8216	11.2492	8.97995	9.26095	11.7543	11.6392	10.976	9.57497	11.3147	11.0966	10.0591	8.58497		Similar to Putative uncharacterized protein (Ricinus communis) (uniref90:UniRef90_B9RVZ1)
c15d_41-A10-M13R_c			11.5346	11.639	12.7249	10.7183	11.3942	11.2011	9.44122	8.22393	11.182	11.8032	12.8451	12.6973	11.2855	11.4811	8.83283	9.4396
c15d_41-B01-M13R_c	MELO3C007499		10.0965	10.7581	9.61559	5.37081	10.8795	8.54203	5.65895	4.76841	11.2358	11.0048	11.364	11.5993	10.6005	12.1525	6.61738	5.87756		Similar to Protein DA1-related 1 (Arabidopsis thaliana) (uniprot_sprot:sp|Q8W4F0|DAR1_ARATH)
c15d_41-B09-M13R_c	MELO3C004632		10.2574	11.2611	9.81249	10.1411	10.0177	9.68997	8.83524	9.54842	10.0672	9.55161	9.07126	9.16639	10.7666	11.0351	8.94867	11.0947		Similar to Diacylglycerol O-acyltransferase 1 (Arabidopsis thaliana) (uniprot_sprot:sp|Q9SLD2|DGAT1_ARATH)
c15d_41-C06-M13R_c	MELO3C008128		9.26015	8.02399	7.62374	6.17668	7.67633	7.10797	6.94508	6.75294	7.87538	8.47525	8.10158	8.95612	8.82492	8.38871	6.08823	6.94711		Similar to Transcription factor TGA7 (Arabidopsis thaliana) (uniprot_sprot:sp|Q93ZE2|TGA7_ARATH)
c15d_41-C09-M13R_c			6.86683	7.33383	7.56854	7.99609	8.49968	7.46875	8.22382	7.80918	7.80776	6.24313	7.13848	7.85131	7.47404	7.14306	6.74664	6.63573
c15d_41-C10-M13R_c	MELO3C024471		8.77533	6.87848	6.01507	6.76567	6.16303	5.69754	8.20966	9.79196	8.80821	6.1313	5.32206	5.24919	9.4244	6.95923	6.62218	7.66522		Similar to S-adenosylmethionine synthase 2 (Nicotiana tabacum) (uniprot_sprot:sp|Q6SYB9|METK2_TOBAC)
c15d_41-D05-M13R_c	MELO3C024575		8.91003	10.0644	8.77471	9.46159	10.3941	8.49744	9.3503	9.00111	10.2142	9.19742	8.58255	8.93413	9.69291	9.8545	8.78241	8.70102		Similar to UPF0554 protein C2orf43 homolog (Rattus norvegicus PE=2 SV=1) (uniprot_sprot:sp|Q5HZX7|CB043_RAT)
c15d_41-D09-M13R_c	MELO3C007835		11.4334	11.7541	11.208	10.6363	11.2992	10.4111	10.9164	11.1019	11.9541	11.7404	10.449	10.5781	12.0512	12.3194	10.541	11.2311		Similar to Pentatricopeptide repeat-containing protein At5g66520 (Arabidopsis thaliana) (uniprot_sprot:sp|Q9FJY7|PP449_ARATH)
c15d_41-E01-M13R_c	MELO3C014258		14.3696	14.0481	12.4042	12.8142	14.3105	13.2686	12.5729	12.9453	14.2349	14.1557	13.0089	12.7968	14.1166	13.9671	12.2345	11.8618		Similar to Protein IQ-DOMAIN 1 (Arabidopsis thaliana) (uniprot_sprot:sp|Q9SF32|IQD1_ARATH)
c15d_41-F09-M13R_c	MELO3C013411		11.2326	8.34553	6.77363	6.39927	8.38455	6.83559	6.02738	5.85183	11.1341	11.0633	8.96934	8.38216	9.7155	8.78304	9.28318	8.26721		Similar to NADP-dependent D-sorbitol-6-phosphate dehydrogenase (Malus domestica) (uniprot_sprot:sp|P28475|S6PD_MALDO)
c15d_41-F11-M13R_c			5.79819	6.69894	7.27647	7.6374	7.3959	7.78713	8.34903	8.72588	7.54748	8.19453	7.99426	8.92937	6.71691	7.74225	7.86467	9.07185
c15d_41-G04-M13R_c			6.05464	6.10212	7.01561	6.94223	5.7428	8.01866	8.35529	8.14088	5.25144	5.68178	7.20103	6.89407	5.9654	7.18149	8.22918	8.19455
c15d_41-G05-M13R_c	MELO3C006980		13.7917	13.8796	12.3008	12.2191	13.8846	12.6433	11.9697	11.7999	14.0562	13.3682	12.6638	12.8924	13.8795	13.8145	11.5776	12.5662		Similar to Cyclic nucleotide-gated ion channel 1 (Arabidopsis thaliana) (uniprot_sprot:sp|O65717|CNGC1_ARATH)
c15d_41-G07-M13R_c	MELO3C019125		13.5188	12.9905	13.7103	12.8536	13.7972	14.044	12.7739	10.969	13.5594	13.8626	13.9933	13.2634	13.4852	13.2594	11.793	10.9254		Similar to Auxin-induced protein 5NG4 (Pinus taeda PE=2 SV=1) (uniprot_sprot:sp|Q6J163|5NG4_PINTA)
c15d_41-G11-M13R_c	MELO3C022410		9.50459	9.9903	10.5123	9.2925	9.40513	9.54755	9.20751	8.52738	8.81647	9.2686	9.51896	9.58771	9.44865	9.08285	8.30587	9.01232		Similar to Protein KIAA0664 homolog (Dictyostelium discoideum) (uniprot_sprot:sp|O15818|K0664_DICDI)
c15d_41-H08-M13R_c	MELO3C009537		10.5226	11.0631	11.1812	11.1531	11.665	10.8539	11.5423	11.7657	10.9217	11.7187	11.5101	11.5805	10.9489	10.9981	11.5713	11.9583		Similar to Whole genome shotgun sequence of line PN40024, scaffold_56.assembly12x (Fragment) (Vitis vinifera) (uniref90:UniRef90_D7TL37)
c46d_01-A02-M13R_c	MELO3C011816		10.4623	9.58552	9.62302	7.56477	10.283	9.00212	8.86034	9.27247	11.1985	10.2261	9.62571	9.58209	10.1976	9.39529	7.42737	7.81629		Similar to 3'-N-debenzoyl-2'-deoxytaxol N-benzoyltransferase (Taxus canadensis) (uniprot_sprot:sp|Q8LL69|DBNBT_TAXCA)
c46d_01-A10-M13R_c	MELO3C005739		12.6796	12.3997	12.2342	12.2123	11.4012	10.7381	10.7176	10.7207	12.397	11.6919	11.24	11.236	12.9965	12.7297	11.7889	11.4665		Similar to Whole genome shotgun sequence of line PN40024, scaffold_25.assembly12x (Fragment) (Vitis vinifera) (uniref90:UniRef90_D7TVD4)
c46d_01-B01-M13R_c	MELO3C026919		10.6591	10.7214	11.7508	12.4237	9.79603	12.2162	12.0545	11.5308	10.4581	10.9554	12.0321	12.0422	9.82697	10.4538	12.5607	11.7343		Similar to RuBisCO large subunit-binding protein subunit alpha, chloroplastic (Pisum sativum PE=1 SV=2) (uniprot_sprot:sp|P08926|RUBA_PEA)
c46d_01-B03-M13R_c	MELO3C015871		9.17022	9.65119	9.8452	11.0144	9.43816	9.11492	9.70343	9.78781	9.90842	10.1316	10.442	10.5718	8.05973	8.42782	9.75845	9.7671		Similar to Auxin-binding protein T85 (Nicotiana tabacum) (uniprot_sprot:sp|P33490|ABP1_TOBAC)
c46d_01-C01-M13R_c	MELO3C018533		10.3654	10.7559	11.1945	11.0651	7.04854	7.05682	8.45763	7.80887	10.7935	11.8143	11.4911	11.7731	10.5174	11.0587	12.1224	11.4639		Similar to Target of rapamycin (Dictyostelium discoideum) (uniprot_sprot:sp|Q86C65|TOR_DICDI)
c46d_01-C10-M13R_c			9.05735	8.92436	9.49481	10.9025	9.5678	10.8636	10.7703	11.1934	8.65398	9.12935	9.33138	9.95172	8.36721	8.69743	11.9229	11.8971
c46d_01-D07-M13R_c	MELO3C004278		6.76493	7.01274	7.21902	7.53755	8.55786	9.16159	9.11939	9.23723	7.97653	7.47947	8.72782	8.54753	7.72636	7.44637	8.20817	8.71307		Similar to Mevalonate kinase (Arabidopsis thaliana) (uniprot_sprot:sp|P46086|KIME_ARATH)
c46d_01-D11-M13R_c	MELO3C017850		9.45602	9.47278	9.86596	11.4228	8.25316	9.93171	10.4	9.57141	8.22615	10.4069	10.5358	10.5639	8.49322	9.04046	12.2001	11.5946		Similar to Putative uncharacterized protein (Ricinus communis) (uniref90:UniRef90_B9SWU7)
c46d_01-D12-M13R_c	MELO3C021698		11.298	10.7784	10.4545	10.736	10.9592	10.9895	10.6957	10.8484	11.1891	10.7204	10.5042	9.95087	11.1509	10.5529	11.3043	10.9514		Similar to Brain protein 44 (Homo sapiens) (uniprot_sprot:sp|O95563|BR44_HUMAN)
c46d_01-E02-M13R_c			8.45031	8.23738	8.73717	9.70015	8.43954	8.49411	10.2908	9.47754	8.21347	7.93611	10.4418	9.83153	8.51552	8.26149	9.86844	10.221
c46d_01-E08-M13R_c	MELO3C006513		8.65278	8.35139	8.57753	9.0977	7.76528	8.00458	7.9508	8.26712	8.5884	8.65283	8.5156	8.34533	8.58513	8.15877	9.14333	9.29769		Similar to Protein RDM1 (Arabidopsis thaliana) (uniprot_sprot:sp|Q9LUJ3|RDM1_ARATH)
c46d_01-E09-M13R_c	MELO3C005670		11.0184	11.1448	11.6891	12.2707	11.0762	11.9568	12.0478	12.1942	11.0985	11.24	11.9062	12.2721	10.9261	10.9261	12.4752	12.5239		Similar to Jumonji domain protein (Fragment) (Populus trichocarpa) (uniref90:UniRef90_B9GWH9)
c46d_01-E11-M13R_c			4.74455	4.83763	4.94672	6.70875	5.06683	5.27182	5.87543	5.75044	5.03611	5.0424	5.26432	5.70235	4.74758	5.75652	5.89192	5.99426
c46d_01-H01-M13R_c	MELO3C017336		10.0185	10.1384	10.5633	11.0115	9.84408	10.3827	10.7456	10.7193	10.4493	10.9451	11.2959	11.4528	9.77248	9.67251	11.3515	11.5756		Similar to Probable ATP-dependent RNA helicase DHX36 (Mus musculus) (uniprot_sprot:sp|Q8VHK9|DHX36_MOUSE)
c46d_01-H03-M13R_c			7.67409	8.54603	8.59819	8.14339	7.93355	8.55269	9.35517	9.3263	6.90448	7.42178	8.18634	7.83259	7.43941	7.99905	9.41318	9.21997
c46d_01-H09-M13R_c	MELO3C005136		12.3824	12.5964	10.9765	11.2393	13.3139	12.667	12.2196	12.1612	13.0229	12.5046	11.734	12.126	12.3973	12.4623	10.9701	10.9295		Similar to Whole genome shotgun sequence of line PN40024, scaffold_143.assembly12x (Fragment) (Vitis vinifera) (uniref90:UniRef90_D7SQ18)
c46d_01-H11-M13R_c	MELO3C004128		10.0718	10.3156	10.2209	10.987	10.5445	10.0802	9.99676	10.3045	11.0343	10.8412	11.0573	10.9211	9.4637	9.93339	10.484	10.7657		Similar to Putative uncharacterized protein (Ricinus communis) (uniref90:UniRef90_B9STT6)
c46d_02-A05-M13R_c	MELO3C006206		12.165	12.6274	13.1107	13.523	11.7498	12.5415	12.6376	12.7381	12.2437	12.8506	12.8351	12.9546	12.3858	12.4117	13.463	13.807		Similar to Methionine aminopeptidase 1A (Arabidopsis thaliana) (uniprot_sprot:sp|Q9SLN5|AMP1A_ARATH)
c46d_02-A07-M13R_c	MELO3C012478		13.3296	13.2559	13.5709	14.2079	13.2636	13.6121	14.3333	14.4192	13.2393	13.9162	13.7944	13.3933	13.0085	13.2536	14.2268	13.4848		Similar to Predicted protein (Fragment) (Populus trichocarpa) (uniref90:UniRef90_B9GLZ4)
c46d_02-A08-M13R_c	MELO3C025347		13.52	14.0174	15.5291	15.5931	14.7296	15.4479	15.5639	15.5275	13.1092	15.4202	15.3681	15.4717	13.2643	14.2606	15.6951	15.4194		Similar to Probable chlorophyll(ide) b reductase NYC1, chloroplastic (Oryza sativa subsp. japonica) (uniprot_sprot:sp|Q5N800|NYC1_ORYSJ)
c46d_02-A10-M13R_c	MELO3C013681		12.7154	12.0052	11.1338	12.1202	12.3671	11.4872	11.2637	11.4485	13.3623	12.3863	11.2361	11.9792	13.1677	12.6626	12.2463	12.3356		Similar to Ras-related protein ARA-3 (Arabidopsis thaliana) (uniprot_sprot:sp|P28186|ARA3_ARATH)
c46d_02-B05-M13R_c	MELO3C005863		9.41672	9.84603	9.53628	9.42459	9.93748	9.8954	9.47914	9.49164	9.53608	9.19803	9.23658	9.27305	9.17517	9.11179	9.21799	10.1255		c46d_02-B05-M13R_c similar to Os01g0222700 protein - Oryza sativa (japonica cultivar-group)
c46d_02-B07-M13R_c	MELO3C005240		13.431	13.131	12.7367	13.2652	13.2904	13.3066	12.4142	11.4341	13.8701	14.232	14.2081	14.2411	13.085	13.3291	11.6579	11.5115		Similar to 65-kDa microtubule-associated protein 6 (Arabidopsis thaliana) (uniprot_sprot:sp|Q9SIS3|MA656_ARATH)
c46d_02-D05-M13R_c	MELO3C022129		12.7072	12.6082	12.8429	12.6728	12.281	12.7065	12.7933	12.6497	11.9985	11.6124	11.7965	11.7593	12.4912	12.3008	12.5788	13.3546		Similar to Cleavage and polyadenylation specificity factor CPSF30 (Arabidopsis thaliana) (uniprot_sprot:sp|A9LNK9|CPSF_ARATH)
c46d_02-D07-M13R_c			6.9257	7.27481	7.7748	8.74949	7.23283	8.04781	9.00639	8.48149	6.64041	6.6382	8.45957	8.19859	6.89914	7.07482	8.31146	8.18812
c46d_02-E02-M13R_c	MELO3C023232		8.25945	8.53642	8.41649	7.89959	8.5434	8.6774	8.83629	8.56231	8.65723	8.76961	8.09847	8.44134	8.40441	9.08185	9.7285	9.2427		Similar to Putative uncharacterized protein (Ricinus communis) (uniref90:UniRef90_B9SKX2)
c46d_02-F11-M13R_c			4.47279	4.53546	4.45409	8.18738	4.48725	4.4874	4.54858	4.81147	4.35764	4.59785	5.91223	6.57928	4.52018	4.44978	5.11448	5.85239
c46d_02-H07-M13R_c	MELO3C023371		4.8257	4.68571	5.21359	5.28342	4.60624	5.34324	5.50812	5.8475	4.56584	5.29567	6.39105	5.36309	4.51525	4.7388	6.93982	8.54683		Similar to D-glycerate 3-kinase, chloroplastic (Arabidopsis thaliana) (uniprot_sprot:sp|Q944I4|GLYK_ARATH)
c46d_02-H10-M13R_c	MELO3C003848		4.90587	4.8207	5.21805	5.71125	5.40656	5.33804	6.19769	5.89258	5.15406	5.30943	5.95491	5.74655	5.09539	4.67387	6.04456	6.23323		Similar to COP9 signalosome complex subunit 4 (Arabidopsis thaliana) (uniprot_sprot:sp|Q8L5U0|CSN4_ARATH)
c46d_02-H11-M13R_c	MELO3C008017		13.0555	12.9547	13.4337	13.9717	13.2945	12.8766	11.7043	11.4944	13.3379	13.3798	12.9192	12.658	13.405	12.8337	12.9604	12.7093		Similar to Ribonucleoside-diphosphate reductase large subunit (Arabidopsis thaliana) (uniprot_sprot:sp|Q9SJ20|RIR1_ARATH)
c46d_02-H12-M13R_c	MELO3C025524		11.4455	11.5996	12.6467	14.0286	10.8369	13.0984	13.9907	13.1348	11.704	12.5724	13.0174	13.4223	11.7205	12.0425	14.4723	12.9495		Similar to ABC transporter I family member 20 (Arabidopsis thaliana) (uniprot_sprot:sp|Q9LZ98|AB20I_ARATH)
c46d_03-A03-M13R_c			6.67601	7.33725	7.48071	6.95695	6.2082	7.1478	7.2298	7.67294	6.25979	7.51224	7.59738	8.09601	7.04826	6.7653	8.0509	9.2217
c46d_03-B01-M13R_c	MELO3C007713		13.5725	13.7795	11.9531	11.9324	12.5705	12.5014	11.634	11.5181	12.9777	12.7171	12.5052	12.5398	13.2545	12.8079	10.4396	10.4427		Similar to PREDICTED: hypothetical protein (Vitis vinifera) (uniref90:UniRef90_UPI00019860A3)
c46d_03-C02-M13R_c	MELO3C009305		5.78473	5.88406	6.29728	5.79835	4.88889	5.88737	6.57254	6.4183	5.87492	6.16651	6.0774	6.5333	5.61988	5.16798	5.98134	6.13889		Similar to Myb-like protein G (Dictyostelium discoideum) (uniprot_sprot:sp|Q54IF9|MYBG_DICDI)
c46d_03-C08-M13R_c	MELO3C007150		7.32517	7.61396	7.44846	6.83433	8.03799	6.8985	7.64474	7.14924	7.81779	7.69706	7.1014	7.70529	7.38325	7.22079	6.56466	7.34807		Similar to Probable beta-D-xylosidase 2 (Arabidopsis thaliana) (uniprot_sprot:sp|Q94KD8|BXL2_ARATH)
c46d_03-C09-M13R_c	MELO3C012675		11.4223	11.4137	11.7419	12.2145	10.99	11.9396	11.5127	12.0921	10.8978	11.1072	11.6441	11.5734	10.7776	10.7663	11.6617	12.1184		Similar to Predicted protein (Populus trichocarpa) (uniref90:UniRef90_B9IDL6)
c46d_03-D05-M13R_c	MELO3C004389		9.88914	10.4052	10.4841	10.7778	9.66802	9.54377	10.0216	10.0492	9.50061	10.1495	10.603	10.7062	9.8207	10.1845	10.5822	10.857		Similar to E3 ubiquitin protein ligase DRIP2 (Arabidopsis thaliana) (uniprot_sprot:sp|Q94AY3|DRIP2_ARATH)
c46d_03-F10-M13R_c	MELO3C006225		10.9964	11.3798	11.201	10.4681	10.8931	10.3468	11.7861	11.9109	10.6886	11.4308	10.8903	11.1244	11.6056	11.0657	11.7712	12.3123		Similar to Light-mediated development protein DET1 (Solanum lycopersicum) (uniprot_sprot:sp|Q9ZNU6|DET1_SOLLC)
c46d_04-A01-M13R_c	MELO3C007951		10.4527	10.1937	10.79	10.7882	10.2615	11.0371	11.1134	10.9375	10.0589	9.99074	10.165	10.1688	10.145	10.2714	11.4222	10.8313		Similar to UPF0548 protein At2g17695 (Arabidopsis thaliana) (uniprot_sprot:sp|Q8GXB1|U548_ARATH)
c46d_04-A07-M13R_c	MELO3C004358		11.0038	11.5966	11.6628	12.2573	12.2596	12.4577	12.663	12.512	11.9307	11.3386	11.2185	11.5535	11.4985	11.7976	12.0061	11.5098		Similar to Rubredoxin (Cucumis melo subsp. melo) (uniref90:UniRef90_E5GBR8)
c46d_04-A10-M13R_c			10.3941	11.0138	10.942	12.3272	11.3136	11.0363	11.503	12.4174	11.0737	10.3637	10.3182	11.4541	10.6344	10.6489	12.268	11.3672
c46d_04-B02-M13R_c	MELO3C023589		11.0539	10.31	11.4395	10.4142	10.8505	10.2171	9.34812	8.51883	10.8402	10.6812	9.83081	9.67612	11.7612	11.9222	9.83082	8.96548		Similar to Whole genome shotgun sequence of line PN40024, scaffold_158.assembly12x (Fragment) (Vitis vinifera) (uniref90:UniRef90_D7TDM3)
c46d_04-B05-M13R_c	MELO3C007186		12.0228	11.8878	12.1028	12.6284	11.9889	12.0172	12.3689	12.642	11.783	12.0613	12.2085	13.0212	11.9177	12.3509	12.9931	13.831		Similar to PREDICTED: hypothetical protein (Vitis vinifera) (uniref90:UniRef90_UPI0001983FB0)
c46d_04-B08-M13R_c	MELO3C017487		8.50862	8.50139	9.04355	9.69865	9.58738	9.224	9.23495	9.65133	9.2111	9.68195	9.53088	10.0065	8.68543	9.21761	9.69057	9.3806		Similar to F-box protein PP2-B10 (Arabidopsis thaliana) (uniprot_sprot:sp|Q9ZVQ6|P2B10_ARATH)
c46d_04-C06-M13R_c	MELO3C003582		9.21304	9.1825	9.33904	10.2208	8.60895	8.59679	8.52924	8.62306	9.60749	8.6056	8.4502	8.32545	9.54507	9.02097	10.158	9.50325		Similar to Whole genome shotgun sequence of line PN40024, scaffold_8.assembly12x (Fragment) (Vitis vinifera) (uniref90:UniRef90_D7SUE3)
c46d_04-C09-M13R_c	MELO3C022562		8.64082	8.98473	9.52654	9.26169	8.55263	8.68419	9.21093	9.47941	8.20087	9.78175	9.5132	9.79396	8.79644	8.83303	10.2573	10.5745		Similar to SWI/SNF-related matrix-associated actin-dependent regulator of chromatin subfamily A containing DEAD/H box 1 (Homo sapiens) (uniprot_sprot:sp|Q9H4L7|SMRCD_HUMAN)
c46d_04-C10-M13R_c	MELO3C008350		8.4642	8.38676	10.229	8.65971	9.66597	10.8714	9.60015	7.99202	9.11948	8.95185	10.8436	10.1605	9.08642	9.10169	8.04482	6.1887		Similar to Nodulin-21 (Glycine max PE=2 SV=1) (uniprot_sprot:sp|P16313|NO21_SOYBN)
c46d_04-D06-M13R_c	MELO3C005445		7.60628	8.4585	9.05415	8.37513	5.10949	5.5996	5.68524	5.48011	5.42176	10.0379	8.95493	8.85295	5.72957	5.62486	7.41544	6.59631		Similar to Putative uncharacterized protein (Ricinus communis) (uniref90:UniRef90_B9RA10)
c46d_04-D09-M13R_c	MELO3C021465		12.5904	12.449	11.914	12.3885	12.3779	11.4993	11.1959	11.8144	12.9463	12.3177	12.0369	12.8605	13.3067	12.9036	11.4418	11.8275		Similar to Bifunctional polymyxin resistance protein ArnA (Klebsiella pneumoniae subsp. pneumoniae (strain ATCC 700721 / MGH 78578)) (uniprot_sprot:sp|A6TF98|ARNA_KLEP7)
c46d_04-E08-M13R_c	MELO3C006481		12.5265	11.9297	11.2642	11.4407	11.1755	9.74446	7.86119	8.45798	12.0656	10.3989	10.9117	10.0773	11.4136	10.9696	9.84937	11.1519		Similar to Proline-rich receptor-like protein kinase PERK8 (Arabidopsis thaliana) (uniprot_sprot:sp|Q9FFW5|PERK8_ARATH)
c46d_04-F08-M13R_c	MELO3C015748		13.5362	13.1605	13.1438	12.3645	12.636	12.0493	12.3701	12.5886	12.6764	12.5028	12.5361	13.1539	12.9618	12.6898	12.4814	13.0402		Similar to Uncharacterized basic helix-loop-helix protein At1g06150 (Arabidopsis thaliana) (uniprot_sprot:sp|P0C7P8|Y1615_ARATH)
c46d_04-G10-M13R_c	MELO3C022171		9.07193	9.18651	9.70384	10.9205	8.96794	9.72964	9.31623	9.82684	8.63371	8.75017	9.00115	8.99498	8.65055	9.10823	10.7957	10.101		Similar to Whole genome shotgun sequence of line PN40024, scaffold_82.assembly12x (Fragment) (Vitis vinifera) (uniref90:UniRef90_D7TL80)
c46d_04-H01-M13R_c	MELO3C005240		13.6603	13.5217	13.0174	12.9194	13.6173	13.1593	12.7766	11.7785	14.4979	14.9164	14.7027	14.8809	13.6677	13.7528	11.7763	12.063		Similar to 65-kDa microtubule-associated protein 6 (Arabidopsis thaliana) (uniprot_sprot:sp|Q9SIS3|MA656_ARATH)
c46d_04-H02-M13R_c	MELO3C009144		11.6303	12.3449	12.693	12.1717	13.104	12.6138	12.6033	12.4673	12.8875	13.2338	12.9702	13.1766	12.6748	12.9294	12.6931	12.9275		Similar to Transcription factor bHLH140 (Arabidopsis thaliana) (uniprot_sprot:sp|Q9M041|BH140_ARATH)
c46d_04-H04-M13R_c	MELO3C018834		11.6857	11.6276	12.6705	13.4152	11.6124	12.2383	12.8496	12.9186	11.7835	12.1381	12.3782	12.8474	11.7411	11.9568	13.5382	14.0019		Similar to Ubiquitin fusion degradation protein 1 homolog (Homo sapiens) (uniprot_sprot:sp|Q92890|UFD1_HUMAN)
c46d_05-A02-M13R_c	MELO3C014546		8.51421	8.31953	8.41859	9.73502	7.88061	8.34272	8.37301	8.59089	8.26151	8.31851	8.50048	8.22175	8.25065	8.03807	9.65859	8.86362		Similar to Putative uncharacterized protein (Glycine max) (uniref90:UniRef90_C6SVW8)
c46d_05-B10-M13R_c	MELO3C022467		8.27703	7.76162	7.58685	7.19211	8.91783	7.57003	7.16202	6.72104	8.25755	7.34305	8.19192	7.30943	8.25114	6.91624	7.55779	8.00033		Similar to Whole genome shotgun sequence of line PN40024, scaffold_21.assembly12x (Fragment) (Vitis vinifera) (uniref90:UniRef90_D7SM56)
c46d_05-B12-M13R_c			6.75395	6.34401	7.06905	8.63262	7.78834	8.22788	9.22379	8.57039	7.14183	6.84476	9.43215	8.64243	6.63241	5.71278	9.30255	9.14295
c46d_05-C09-M13R_c	MELO3C022152		5.65317	6.47005	6.97069	8.17244	6.11269	6.8524	7.91404	8.26541	5.97772	6.43838	7.77891	8.64492	5.28138	5.83997	7.98515	6.77941		Similar to TMV resistance protein N (Nicotiana glutinosa) (uniprot_sprot:sp|Q40392|TMVRN_NICGU)
c46d_05-D04-M13R_c	MELO3C012349		11.0092	10.5131	11.7549	13.0926	9.91665	11.4544	9.42733	9.68348	11.076	11.6826	11.569	10.7705	10.6533	9.71614	12.2149	9.97972		Similar to Putative uncharacterized protein (Glycine max) (uniref90:UniRef90_C6SYE1)
c46d_05-E06-M13R_c	MELO3C021440		12.9676	13.1534	13.2867	13.1731	12.2978	12.4793	12.7515	12.9564	12.2656	13.0546	13.3665	13.3886	11.7594	12.5628	12.6839	13.3908		Similar to Serine/threonine-protein kinase KIPK (Arabidopsis thaliana) (uniprot_sprot:sp|Q9LFA2|KIPK_ARATH)
c46d_05-E10-M13R_c	MELO3C015914		13.6085	13.4149	13.4993	13.5663	13.1001	13.0528	13.3128	13.2103	13.0445	13.2382	13.3712	13.6121	13.3512	12.8611	13.8184	14.1611		Similar to Nodal modulator 2 (Homo sapiens) (uniprot_sprot:sp|Q5JPE7|NOMO2_HUMAN)
c46d_05-F05-M13R_c	MELO3C004370		11.4536	11.4877	10.821	10.0786	11.7752	10.7264	10.7463	10.6721	11.9899	11.0103	10.3269	9.98752	11.9118	11.5332	10.6297	10.672		Similar to Probable ribose-5-phosphate isomerase (Arabidopsis thaliana) (uniprot_sprot:sp|Q9ZU38|RPIA_ARATH)
c46d_05-H07-M13R_c	MELO3C017896		10.6129	10.7936	10.4244	10.3857	11.006	10.516	11.7274	11.4803	11.2029	10.8044	10.4081	10.6272	10.5843	10.7307	11.6941	10.7229		Similar to Peptide deformylase 1A, chloroplastic (Arabidopsis thaliana) (uniprot_sprot:sp|Q9FV53|DEF1A_ARATH)
c46d_06-A08-M13R_c	MELO3C020542		10.5952	9.28492	10.5452	7.71955	8.31913	7.22455	5.86361	5.34259	10.0214	9.51506	9.14231	9.2759	10.3064	10.3664	7.10155	6.89724		Similar to Putative uncharacterized protein (Vitis vinifera) (uniref90:UniRef90_A5BAL1)
c46d_06-B01-M13R_c	MELO3C002786		12.063	12.0223	12.7045	13.1762	12.9357	13.128	13.4041	13.5039	12.658	12.9204	12.7648	13.1888	12.3192	12.438	13.7512	13.7182		Similar to Ubiquitin fusion degradation protein 1 homolog (Rattus norvegicus) (uniprot_sprot:sp|Q9ES53|UFD1_RAT)
c46d_06-B07-M13R_c	MELO3C019019		12.0168	11.6638	12.0084	11.7047	10.9399	12.1983	12.5613	12.4095	11.1039	11.7086	12.4024	12.3674	11.7672	10.9558	12.3018	12.4314		Similar to PREDICTED: hypothetical protein (Vitis vinifera) (uniref90:UniRef90_UPI000198470E)
c46d_06-C04-M13R_c			8.98874	9.25501	9.24832	9.88429	8.62815	9.04342	9.61741	9.34147	9.16259	8.89031	10.686	10.6912	8.64911	8.70581	9.92846	10.0063
c46d_06-C09-M13R_c			4.76644	5.12187	5.03006	8.84211	5.00131	6.19076	9.64375	9.71385	4.90545	5.04896	9.97845	9.20294	4.84284	4.71968	9.71499	8.76597		c46d_06-C09-M13R_c highly similar to Benzothiadiazole-induced somatic embryogenesis receptor kinase 1 - Oryza sativa (indica cultivar-group)
c46d_06-D03-M13R_c			12.1198	11.8153	12.4799	13.2525	11.8018	12.5626	12.7812	12.7829	8.60607	8.99795	9.88	10.3369	8.19712	8.92312	11.1415	10.4868
c46d_06-D05-M13R_c	MELO3C005818		10.1407	9.34205	9.94909	7.36783	9.21227	8.66851	6.03505	5.34346	8.50586	8.30288	9.37864	9.57907	7.92729	7.30794	4.58206	4.81818		Similar to Probable aquaporin NIP5-1 (Arabidopsis thaliana) (uniprot_sprot:sp|Q9SV84|NIP51_ARATH)
c46d_06-D06-M13R_c	MELO3C021231		4.75709	11.6432	13.4778	12.6366	9.65736	13.1616	12.66	10.2953	4.6433	12.8033	13.2824	12.9393	4.62336	10.3793	10.6051	8.6195		Similar to CBL-interacting serine/threonine-protein kinase 1 (Arabidopsis thaliana) (uniprot_sprot:sp|Q8RWC9|CIPK1_ARATH)
c46d_06-D09-M13R_c	MELO3C007613		10.5424	10.6928	10.8307	12.0033	9.8862	10.6257	11.6585	11.6909	10.9412	11.1287	10.5606	10.8788	11.3623	10.9746	13.2808	11.8544		Similar to Acyl-CoA-binding domain-containing protein 3 (Arabidopsis thaliana) (uniprot_sprot:sp|Q9STX1|ACBP3_ARATH)
c46d_06-E07-M13R_c	MELO3C021273		10.0505	10.5564	10.9402	11.6467	10.4064	10.4639	11.2302	11.6803	9.9579	10.0959	10.0229	10.448	10.7395	10.8231	10.6707	11.7612		Similar to Seed maturation protein PM36 (Glycine max) (uniprot_sprot:sp|Q9SWB6|PM36_SOYBN)
c46d_06-E09-M13R_c	MELO3C010273		10.8835	11.5439	12.0537	13.4543	12.6685	12.8687	12.8195	12.7322	11.6467	12.3289	12.3698	12.5942	10.9366	11.3068	13.1433	12.9969		Similar to Whole genome shotgun sequence of line PN40024, scaffold_118.assembly12x (Fragment) (Vitis vinifera) (uniref90:UniRef90_D7T4Z4)
c46d_06-E12-M13R_c	MELO3C018453		5.38814	5.3699	6.954	7.84164	5.00599	8.79693	9.79473	9.764	4.91654	5.0994	7.76146	7.32205	5.46238	5.36444	9.34535	8.03774		Similar to Glycoprotein 3-alpha-L-fucosyltransferase A (Arabidopsis thaliana) (uniprot_sprot:sp|Q9LJK1|FUT11_ARATH)
c46d_06-F04-M13R_c	MELO3C011013		11.323	11.5286	11.4736	9.59061	11.9103	11.4425	10.4071	8.97059	11.4187	11.9918	11.75	11.0649	11.162	11.8416	11.2439	8.26459		None
c46d_06-G05-M13R_c	MELO3C010189		10.3112	10.3689	10.5052	11.4899	10.216	10.1726	10.9603	11.2829	9.17146	9.85987	9.67304	10.7526	10.212	10.4936	12.1448	11.9409		Similar to Lactation elevated protein 1 (Homo sapiens) (uniprot_sprot:sp|Q8WV93|LACE1_HUMAN)
c46d_06-H05-M13R_c	MELO3C017271		10.7408	11.2205	11.8993	12.1797	11.2852	12.3369	12.1068	12.3317	10.2386	11.5955	12.1437	11.9066	9.85748	10.704	12.4287	12.2404		Similar to Acetyl-coenzyme A synthetase (Enterobacter sakazakii (strain ATCC BAA-894)) (uniprot_sprot:sp|A7MPJ7|ACSA_ENTS8)
c46d_07-A05-M13R_c	MELO3C013804		5.40004	5.73661	6.56135	7.13	5.50759	6.51475	6.83269	6.60314	5.49003	6.62849	7.05993	6.63455	5.79887	6.2997	8.34429	6.51147		Similar to Whole genome shotgun sequence of line PN40024, scaffold_33.assembly12x (Fragment) (Vitis vinifera) (uniref90:UniRef90_D7U3R3)
c46d_07-A10-M13R_c	MELO3C012638		7.16426	7.00103	7.89955	9.70049	7.74323	8.12971	8.00197	8.44071	7.48834	6.87632	7.43181	7.30078	7.31287	7.82948	10.2043	8.99714		Similar to Putative uncharacterized protein (Ricinus communis) (uniref90:UniRef90_B9T747)
c46d_07-A11-M13R_c	MELO3C018548		8.22991	8.03057	8.17913	8.52893	7.04294	7.77522	7.82455	8.09303	8.31865	6.97407	7.85307	7.29928	7.33691	7.75217	9.20412	8.27918		Similar to Uncharacterized protein At3g49720 (Arabidopsis thaliana) (uniprot_sprot:sp|Q9M2Y6|Y3972_ARATH)
c46d_07-B01-M13R_c	MELO3C009391		5.22831	6.99805	6.94265	11.3033	11.8404	13.3972	13.7879	13.4202	6.13541	8.06915	9.85837	12.2494	7.12685	10.1227	11.0216	10.6904		Similar to Cytokinin-O-glucosyltransferase 3 (Arabidopsis thaliana) (uniprot_sprot:sp|Q9ZQ94|COGT3_ARATH)
c46d_07-B06-M13R_c	MELO3C013623		7.45196	8.12528	7.64285	4.26559	9.96588	8.29362	5.64199	6.97772	9.58861	9.90069	10.2443	9.07355	8.90636	10.0196	5.0087	4.71059		None
c46d_07-C12-M13R_c	MELO3C012407		9.16573	9.05526	9.35135	9.7355	8.79614	8.76536	7.54175	8.16638	8.56655	8.58044	8.37671	8.43877	8.85422	9.03379	9.56547	8.30994		Similar to S-phase kinase-associated protein 1 (Rattus norvegicus) (uniprot_sprot:sp|Q6PEC4|SKP1_RAT)
c46d_07-D04-M13R_c			10.0724	10.2222	10.2501	10.7425	10.8609	10.6024	10.6489	10.663	10.8158	11.1267	10.8749	11.2175	9.5387	10.2944	10.9321	10.1411
c46d_07-D05-M13R_c	MELO3C013417		6.30153	6.0145	6.09158	6.90803	6.7345	6.73895	7.62953	7.2956	6.11637	5.96159	7.30405	6.96746	6.27369	6.09712	7.64699	7.99307		Similar to Ubiquitin fusion degradation protein 1 homolog (Rattus norvegicus) (uniprot_sprot:sp|Q9ES53|UFD1_RAT)
c46d_07-D06-M13R_c	MELO3C016946		7.72383	8.2621	8.99067	10.165	8.68039	9.51787	10.401	9.96934	7.69318	8.30714	9.53791	8.6782	8.03048	8.41997	9.96413	9.95401		Similar to Putative uncharacterized protein (Ricinus communis) (uniref90:UniRef90_B9RNS6)
c46d_07-E03-M13R_c	MELO3C007950		8.8582	9.2828	10.228	10.0819	9.96336	10.0673	10.9013	10.9374	9.3538	10.2206	9.85052	9.59439	9.45896	9.72054	11.1314	11.823		Similar to Putative uncharacterized protein (Vitis vinifera) (uniref90:UniRef90_A5C1X1)
c46d_07-G03-M13R_c			4.45861	4.41348	4.46198	4.97002	5.20543	4.99845	4.88805	5.22802	4.66397	4.38109	5.03842	4.65333	4.84051	4.60815	5.7277	6.56873
c46d_07-G04-M13R_c	MELO3C008515		10.6379	10.8078	7.77431	9.43288	10.0385	7.97304	6.75732	7.35134	7.02713	8.56522	7.00622	6.9139	8.09965	10.5651	11.515	9.96697		None
c46d_07-G08-M13R_c			10.4127	10.2515	9.43625	9.55285	10.3651	9.37961	8.60197	9.03902	10.8297	10.42	10.5911	10.7282	10.6825	10.7568	9.56267	10.0909
c46d_07-G12-M13R_c	MELO3C006617		9.6588	10.3898	10.65	10.9502	11.2365	10.4312	11.1174	10.4557	11.0541	10.5303	10.4553	10.8191	10.5069	11.249	11.6859	11.2013		Similar to Lipase (Rhizomucor miehei PE=1 SV=2) (uniprot_sprot:sp|P19515|LIP_RHIMI)
c46d_07-H06-M13R_c	MELO3C008932		8.17529	7.80046	7.91448	7.79045	8.12743	8.37014	8.661	8.61247	8.28756	8.15664	8.43355	7.24866	7.61857	7.61251	8.81323	7.43126		Similar to Thioredoxin-like 3-1, chloroplastic (Arabidopsis thaliana) (uniprot_sprot:sp|Q9FG36|TRL31_ARATH)
c46d_07-H07-M13R_c			9.53535	9.01829	9.76658	9.53349	8.64402	9.72252	10.5751	10.3964	9.46611	10.6563	9.80399	9.94241	9.05976	9.14033	9.65021	8.94664
c46d_08-A07-M13R_c	MELO3C015675		11.9222	11.9413	12.335	12.3064	12.3194	12.5361	13.1412	13.1631	12.097	12.6588	12.4087	12.5964	12.3054	12.2744	13.1117	13.3295		Similar to UPF0061 protein AZOSEA38000 (Aromatoleum aromaticum (strain EbN1)) (uniprot_sprot:sp|Q5NYD9|Y3800_AROAE)
c46d_08-B03-M13R_c	MELO3C008464		9.78136	10.4163	10.9117	11.7335	11.0938	11.4342	11.8518	12.3878	10.237	11.7101	11.9538	12.883	10.0885	10.8952	11.9384	11.7667		None
c46d_08-B04-M13R_c			5.95491	5.53331	5.88267	7.74925	5.74016	5.69519	6.08077	6.19194	5.85151	6.08359	5.79241	7.41469	5.30781	5.80498	6.92913	8.11769
c46d_08-B09-M13R_c	MELO3C005163		12.3125	13.1617	13.2672	13.6363	13.3246	13.2936	13.4031	13.3015	13.3045	13.69	13.611	13.9197	12.3821	13.3902	13.4342	13.3907		Similar to Whole genome shotgun sequence of line PN40024, scaffold_10.assembly12x (Fragment) (Vitis vinifera) (uniref90:UniRef90_D7TAA7)
c46d_08-C05-M13R_c	MELO3C020814		12.6501	13.1221	13.274	13.093	12.6588	12.9449	12.9959	13.0862	12.7686	12.8654	13.1756	13.1248	12.6483	12.5892	13.2195	13.9508		Similar to E3 ubiquitin-protein ligase UPL3 (Arabidopsis thaliana) (uniprot_sprot:sp|Q6WWW4|UPL3_ARATH)
c46d_08-C12-M13R_c	MELO3C018679		12.8732	13.1949	13.4926	13.6541	12.7345	13.5841	13.4676	13.4539	12.6316	12.8955	13.4631	13.4575	12.7541	12.4958	13.7358	13.7132		Similar to CTV.22 (Citrus trifoliata) (uniref90:UniRef90_Q8H6Q7)
c46d_08-D07-M13R_c	MELO3C008610		10.852	10.8114	11.2126	11.4846	9.88373	11.0058	10.046	10.027	10.5835	10.5322	10.7693	10.9584	10.3038	10.2666	11.4912	11.15		Similar to Putative metallophosphoesterase At3g03305 (Arabidopsis thaliana) (uniprot_sprot:sp|Q0WVZ1|Y3330_ARATH)
c46d_08-D10-M13R_c	MELO3C018453		12.1073	12.2275	12.8352	13.3665	12.5151	13.7404	14.0059	13.9017	12.6046	12.4996	12.9355	12.697	12.2306	11.9986	14.0246	13.0176		Similar to Glycoprotein 3-alpha-L-fucosyltransferase A (Arabidopsis thaliana) (uniprot_sprot:sp|Q9LJK1|FUT11_ARATH)
c46d_08-D11-M13R_c	MELO3C009269		11.9567	12.4028	12.07	12.4599	11.9436	11.643	12.3069	13.0353	12.2511	12.6285	12.5382	12.2605	12.7141	12.5123	12.3835	12.1787		Similar to ADP-ribosylation factor GTPase-activating protein AGD7 (Arabidopsis thaliana) (uniprot_sprot:sp|O80925|AGD7_ARATH)
c46d_08-E09-M13R_c	MELO3C007572		11.3617	11.588	13.0867	14.0977	12.6699	13.9464	14.0554	14.1329	11.9443	12.9192	13.6492	13.7865	11.3971	11.878	13.8312	13.4491		Similar to Floral homeotic protein APETALA 2 (Arabidopsis thaliana) (uniprot_sprot:sp|P47927|AP2_ARATH)
c46d_08-E11-M13R_c	MELO3C022980		7.73918	8.6931	8.33875	4.98467	9.02431	7.8539	6.95396	4.86031	9.16947	9.5322	8.15381	7.93495	7.54332	9.72859	5.14956	5.37773		Similar to Whole genome shotgun sequence of line PN40024, scaffold_49.assembly12x (Fragment) (Vitis vinifera) (uniref90:UniRef90_D7SZD0)
c46d_08-F03-M13R_c	MELO3C009558		11.0177	11.3994	11.7788	12.1215	10.9653	11.6095	11.3823	11.4143	10.6122	11.1809	11.8715	12.0443	10.6146	11.1767	11.62	11.1218		Similar to PREDICTED: hypothetical protein (Vitis vinifera) (uniref90:UniRef90_UPI0001983C59)
c46d_08-F05-M13R_c			7.41107	7.26921	8.05871	8.01209	6.30668	7.49458	8.45042	8.61909	8.79247	9.1165	9.61024	10.0561	6.85091	6.6794	8.31376	8.69952
c46d_08-H04-M13R_c	MELO3C006500		12.0828	12.3969	12.4629	13.3425	11.9005	12.0702	12.1342	12.4144	12.3563	12.6307	12.8455	12.6985	12.4605	12.3572	13.6593	12.9818		Similar to Dymeclin (Mus musculus) (uniprot_sprot:sp|Q8CHY3|DYM_MOUSE)
c46d_08-H07-M13R_c	MELO3C000478		10.7316	10.7764	11.6017	11.8928	10.7543	11.1735	12.0007	12.1038	9.87735	9.73476	11.0484	11.1822	10.6251	11.5074	11.7038	12.0351		None
c46d_09-A01-M13R_c	MELO3C001975		10.5523	10.7614	11.2238	11.5559	10.5317	11.0867	11.2723	11.1753	10.8266	10.8386	11.5755	11.4507	10.5566	10.7492	11.6625	12.4238		Similar to Activating signal cointegrator 1 (Mus musculus) (uniprot_sprot:sp|Q9QXN3|TRIP4_MOUSE)
c46d_09-D11-M13R_c			6.40326	6.62083	7.38609	8.39115	8.20918	8.20137	9.0822	8.32718	6.65742	7.42541	9.24068	8.96188	7.10191	7.53697	8.49234	8.33522
c46d_09-F02-M13R_c	MELO3C004022		11.133	10.5003	10.1695	10.6195	10.207	10.0921	10.3612	10.8313	10.6194	10.0013	9.614	9.82967	11.0418	10.5255	9.82338	10.966		Similar to Whole genome shotgun sequence of line PN40024, scaffold_52.assembly12x (Fragment) (rosids) (uniref90:UniRef90_D7SQA6)
c46d_09-F07-M13R_c	MELO3C018009		5.22077	5.64581	8.83899	7.67024	6.77281	11.4133	12.195	10.2752	5.72258	8.324	10.5211	10.5793	5.50936	5.95993	6.1366	6.01192		None
c46d_09-F11-M13R_c	MELO3C025528		10.6101	12.1296	12.299	11.541	12.0515	11.2283	11.7186	11.3907	11.3333	11.9917	12.39	12.1448	10.7022	11.8465	12.0821	12.6065		None
c46d_09-G01-M13R_c			8.3925	9.96674	8.25857	8.67968	8.69994	8.16885	8.72026	8.75269	9.17598	8.62591	8.16864	8.49634	8.51698	9.10771	8.83537	9.21495
c46d_09-G04-M13R_c	MELO3C012300		6.55592	6.03262	7.28581	9.30237	6.62839	6.90992	6.16716	7.22688	5.6785	7.05936	7.88494	7.45522	6.09358	5.80369	9.35465	8.73071		Similar to Predicted protein (Populus trichocarpa) (uniref90:UniRef90_B9HW92)
c46d_09-G08-M13R_c	MELO3C003217		13.0486	12.6904	12.0814	12.2451	12.6153	12.2615	12.3505	11.8973	13.1292	12.5547	12.5918	12.3001	13.2928	12.7166	11.6515	11.886		Similar to Predicted protein (Populus trichocarpa) (uniref90:UniRef90_B9HCH8)
c46d_09-G11-M13R_c	MELO3C012300		11.3324	11.5721	12.0646	13.1216	12.2767	11.8367	11.7342	11.99	11.5965	12.2739	13.0917	13.0391	11.3498	11.4273	13.2146	12.7369		Similar to Predicted protein (Populus trichocarpa) (uniref90:UniRef90_B9HW92)
c46d_10-A06-M13R_c	MELO3C015750		11.4257	11.7182	12.2649	12.909	10.8927	12.2762	12.1506	12.3491	11.8077	11.8785	12.4852	12.6977	11.581	11.5789	14.9658	13.3532		Similar to Predicted protein (Fragment) (Populus trichocarpa) (uniref90:UniRef90_B9H8I8)
c46d_10-B08-M13R_c	MELO3C014099		13.9263	14.0893	13.7394	13.964	10.5704	12.1043	10.9051	11.3194	13.096	13.1562	12.6704	12.2651	12.8239	13.3414	14.0163	15.1592		Similar to Putative uncharacterized protein (Ricinus communis) (uniref90:UniRef90_B9S9U6)
c46d_10-B09-M13R_c	MELO3C026495		5.82018	5.92862	9.65447	13.0202	6.93369	8.70538	9.54863	9.32515	6.58832	5.61184	9.59748	12.5588	5.87423	6.21013	8.40522	9.87691		Similar to Cytochrome P450 82A4 (Glycine max) (uniprot_sprot:sp|O49859|C82A4_SOYBN)
c46d_10-B12-M13R_c			5.65912	5.53511	5.37273	5.83172	5.03698	5.05754	5.06385	5.30752	5.01688	5.38518	5.81795	5.91968	5.59777	5.60151	6.82572	6.92878
c46d_10-C03-M13R_c			11.8316	12.1823	11.3247	10.8543	11.6303	10.9986	10.0809	10.4215	11.3899	12.1337	11.0402	10.6306	11.4554	11.6627	10.6039	10.213
c46d_10-C04-M13R_c	MELO3C007238		9.86918	9.69242	10.1627	9.70615	9.58538	9.46147	10.0941	10.0364	9.94785	10.2666	10.0196	10.0022	9.94578	9.47607	9.59983	10.6127		Similar to Predicted protein (Populus trichocarpa) (uniref90:UniRef90_B9H2M6)
c46d_10-C07-M13R_c			11.5378	11.4244	11.5286	11.1961	10.9524	11.5057	10.9053	10.1769	11.8004	10.6901	11.0787	11.1214	10.7869	11.2548	9.68122	8.41753
c46d_10-C08-M13R_c	MELO3C018638		7.89866	8.47087	8.67349	8.69324	6.96377	8.80919	8.49468	8.38382	7.3686	8.18678	9.3457	9.41211	7.9493	7.68768	8.07712	8.65425		Similar to Whole genome shotgun sequence of line PN40024, scaffold_99.assembly12x (Fragment) (Vitis vinifera) (uniref90:UniRef90_D7TR60)
c46d_10-C09-M13R_c	MELO3C021024		11.6528	11.9362	12.1734	11.6286	11.6336	11.7305	12.3359	12.7192	12.2602	12.2564	12.2547	12.629	11.6269	11.8167	11.5288	12.1845		Similar to PREDICTED: hypothetical protein (Vitis vinifera) (uniref90:UniRef90_UPI00019834F0)
c46d_10-F05-M13R_c	MELO3C026741		12.2154	12.7549	12.4462	11.3991	13.9464	13.3632	13.0597	12.975	13.8454	13.7308	13.8996	13.9822	12.8326	13.3183	8.40228	10.2842		Similar to CBL-interacting serine/threonine-protein kinase 25 (Arabidopsis thaliana) (uniprot_sprot:sp|Q8W1D5|CIPKP_ARATH)
c46d_10-F08-M13R_c	MELO3C023649		11.6229	11.5131	11.493	11.2622	11.4699	11.131	10.9671	10.9447	11.5595	11.4155	11.1806	11.3203	11.4268	11.5226	11.2481	10.1194		Similar to PREDICTED: hypothetical protein (Vitis vinifera) (uniref90:UniRef90_UPI0001985657)
c46d_10-F12-M13R_c	MELO3C004318		12.2292	11.945	11.1418	11.5347	11.6783	10.974	10.7389	10.6389	11.4383	11.0923	10.9305	11.5219	11.7635	11.2049	10.6773	9.93628		None
c46d_10-G03-M13R_c	MELO3C007883		11.835	12.2365	11.6508	12.1256	12.3857	11.6121	11.0026	11.2742	11.6836	12.2842	11.7677	11.7646	12.2959	12.4086	11.6619	13.1108		Similar to Zinc finger CCCH domain-containing protein 30 (Oryza sativa subsp. japonica) (uniprot_sprot:sp|Q7XM16|C3H30_ORYSJ)
c46d_10-H10-M13R_c	MELO3C005880		6.25832	5.29887	5.5795	4.92063	5.974	5.46639	5.19083	5.39462	5.619	5.6994	5.19585	6.06907	6.02363	5.06522	5.69246	6.3077		None
c46d_11-A04-M13R_c	MELO3C024964		9.26235	9.31344	10.6016	11.7319	8.29483	10.3753	11.5285	12.1776	8.95317	10.9087	11.4342	10.2147	8.40427	8.84787	12.4187	11.9697		Similar to E3 ubiquitin protein ligase RIE1 (Arabidopsis thaliana) (uniprot_sprot:sp|Q8GUU2|RIE1_ARATH)
c46d_11-B01-M13R_c	MELO3C008672		11.671	11.3962	9.51399	5.12125	12.1682	11.2176	9.00988	6.6083	11.7981	10.8699	10.2069	7.45772	11.0625	10.5751	5.66121	5.36692		Similar to Indole-3-acetic acid-amido synthetase GH3.5 (Arabidopsis thaliana) (uniprot_sprot:sp|O81829|GH35_ARATH)
c46d_11-B06-M13R_c	MELO3C012471		7.17036	6.6977	7.16686	7.37041	7.30344	7.12102	7.57823	7.59999	7.17693	6.99796	7.55335	7.31995	6.4278	7.39947	7.84889	7.884		Similar to Probable peptide/nitrate transporter At3g54450 (Arabidopsis thaliana) (uniprot_sprot:sp|Q9M1I2|PTR46_ARATH)
c46d_11-B10-M13R_c	MELO3C009392		8.44551	8.14958	8.42605	8.43261	8.82894	8.28729	9.19785	9.4676	8.70841	9.10341	8.98635	9.11301	8.5262	8.78725	8.52384	9.10978		Similar to F-box protein CPR30 (Arabidopsis thaliana) (uniprot_sprot:sp|Q9SU30|CPR30_ARATH)
c46d_11-C01-M13R_c	MELO3C012076		9.02644	9.56269	9.60573	9.76806	9.48784	9.83133	8.81985	8.88232	9.86826	9.54113	9.66679	9.48141	9.8598	10.1447	10.6	9.47661		Similar to Solute carrier family 35 member B1 (Dictyostelium discoideum) (uniprot_sprot:sp|Q54I86|S35B1_DICDI)
c46d_11-D02-M13R_c	MELO3C024294		8.07425	8.02782	8.21172	8.26517	7.97411	8.10035	8.62252	9.14974	8.19276	8.61978	8.81136	9.38483	8.66682	8.55805	8.89289	9.1162		Similar to Whole genome shotgun sequence of line PN40024, scaffold_18.assembly12x (Fragment) (Vitis vinifera) (uniref90:UniRef90_D7T457)
c46d_11-D04-M13R_c	MELO3C005305		5.5605	5.63186	6.5087	8.17353	6.34576	6.16966	6.44358	6.54498	6.05854	5.23815	7.04583	7.3335	5.1602	5.5351	8.18211	7.37311		Similar to 10 kDa chaperonin (Arabidopsis thaliana) (uniprot_sprot:sp|P34893|CH10_ARATH)
c46d_11-D05-M13R_c			7.54284	6.75285	5.57022	4.70794	4.92051	4.64927	4.46715	4.69454	5.00155	7.03489	6.35347	5.31809	5.27904	8.30025	5.08901	4.96871
c46d_11-F08-M13R_c	MELO3C007958		10.3095	10.7808	11.6689	10.1946	10.3226	11.551	12.0881	12.1872	9.02595	9.92251	10.1376	10.1698	9.23945	9.34748	9.47624	9.66195		Similar to Predicted protein (Populus trichocarpa) (uniref90:UniRef90_B9H695)
c46d_11-F12-M13R_c	MELO3C019464		12.8881	13.0083	13.8262	13.128	12.784	12.7962	12.7648	13.1753	12.8742	13.6716	13.2524	13.6542	12.9157	12.7805	12.493	13.5521		Similar to Probable importin subunit beta-4 (Schizosaccharomyces pombe) (uniprot_sprot:sp|O60100|IMB4_SCHPO)
c46d_11-G01-M13R_c	MELO3C010171		7.11476	8.50895	8.08211	7.57731	6.21412	10.6756	10.6009	9.27951	6.20422	6.48525	8.64479	8.01201	5.56642	6.34004	7.01917	5.72158		Similar to Glutamate receptor 2.7 (Arabidopsis thaliana) (uniprot_sprot:sp|Q8LGN0|GLR27_ARATH)
c46d_11-H07-M13R_c	MELO3C022646		8.19837	8.84844	8.50245	9.11154	9.39027	9.38973	9.31028	9.7912	8.85121	9.3121	9.54596	9.8593	8.3443	8.65556	9.3982	9.36963		None
c46d_11-H09-M13R_c			10.3626	10.0163	10.1256	11.6523	10.872	11.1636	12.038	11.5267	10.6699	9.79977	11.6461	11.2711	10.224	9.68478	11.7136	11.1989
c46d_11-H10-M13R_c	MELO3C019711		10.6261	10.7777	11.1093	12.2721	11.0037	11.5575	12.122	11.8679	10.6691	10.3329	11.9247	11.607	10.5682	10.4881	12.4573	12.231		Similar to Citrate synthase, glyoxysomal (Cucurbita maxima PE=1 SV=1) (uniprot_sprot:sp|P49299|CYSZ_CUCMA)
c46d_11-H12-M13R_c	MELO3C008717		11.1802	10.5516	11.1446	11.6538	10.6548	10.9894	11.0531	10.9945	10.9259	10.5275	10.2187	10.1623	11.276	10.836	12.5878	12.0228		Similar to Isopentenyl-diphosphate Delta-isomerase II (Camptotheca acuminata) (uniprot_sprot:sp|O48965|IDI2_CAMAC)
c46d_12-A10-M13R_c	MELO3C025526		8.74972	8.07127	9.9678	11.2544	8.31024	10.3822	10.6351	10.4686	9.05009	10.5442	11.1988	12.6629	8.86954	9.39135	12.4641	11.211		Similar to Predicted protein (Populus trichocarpa) (uniref90:UniRef90_B9HCD0)
c46d_12-B05-M13R_c			5.01263	4.98801	5.42554	7.70352	5.22834	8.56961	11.3787	12.4501	4.89561	6.96435	7.54747	6.42948	4.57441	5.05034	12.1231	12.0707
c46d_12-B09-M13R_c	MELO3C012839		12.0264	12.1644	11.9549	11.257	12.0351	10.9201	10.7304	11.2951	12.0697	12.398	12.4019	12.5883	12.2299	11.8907	11.3826	11.9634		Similar to Auxin-responsive protein IAA11 (Arabidopsis thaliana) (uniprot_sprot:sp|Q38829|IAA11_ARATH)
c46d_12-C06-M13R_c	MELO3C023206		5.88211	6.16584	6.62904	6.61332	5.43761	6.40282	6.62887	6.57786	5.06969	5.97035	7.0563	6.64186	6.26262	5.94977	7.01956	6.8266		Similar to Vesicle transport protein SFT2B (Homo sapiens) (uniprot_sprot:sp|O95562|SFT2B_HUMAN)
c46d_12-D10-M13R_c			7.6205	7.23384	7.73899	7.58758	6.00779	6.90534	7.43635	8.22345	5.86379	6.41854	6.76781	7.68739	6.80683	6.65025	8.24643	9.22951
c46d_12-D12-M13R_c	MELO3C010154		8.06101	7.94539	8.91663	9.35248	9.23596	8.86685	9.8396	9.77046	8.43524	8.82275	9.2997	9.9697	8.34111	7.90317	9.01141	10.1535		Similar to Probable dimethyladenosine transferase (Mus musculus) (uniprot_sprot:sp|Q9D0D4|DIMT1_MOUSE)
c46d_12-E02-M13R_c	MELO3C015238		13.8334	14.0277	13.9436	14.2075	13.8764	13.9274	14.5034	14.6117	13.9053	13.9994	14.6536	14.2979	8.78969	10.7894	12.5292	9.19179		Similar to Cold-induced plasma membrane protein (Musa ABB Group) (uniref90:UniRef90_B1PSN4)
c46d_12-E03-M13R_c	MELO3C026400		12.1072	12.6218	13.0604	13.3513	12.7743	13.0382	13.17	13.4281	12.8181	13.2875	12.9459	13.0343	12.8182	13.0251	13.4727	13.7225		Similar to Whole genome shotgun sequence of line PN40024, scaffold_2.assembly12x (Fragment) (Vitis vinifera) (uniref90:UniRef90_D7TZI1)
c46d_12-E08-M13R_c			9.69707	10.276	10.452	9.06309	10.9168	9.51617	8.32294	8.14445	10.3051	10.8731	11.2906	11.0003	9.86534	10.9213	8.7001	9.34828
c46d_12-G08-M13R_c	MELO3C006296		10.5817	10.3228	10.4942	10.8105	10.2785	10.962	11.6375	11.3255	10.3871	10.9105	10.6019	10.6112	10.3557	10.5042	12.0996	10.8804		Similar to Whole genome shotgun sequence of line PN40024, scaffold_18.assembly12x (Fragment) (Vitis vinifera) (uniref90:UniRef90_D7T458)
c46d_12-H01-M13R_c	MELO3C007103		7.09797	7.54914	7.3446	7.59262	7.51666	7.68138	7.50859	7.37067	7.20944	7.44048	7.37088	7.31256	7.22287	7.04362	8.11086	8.53975		Similar to Whole genome shotgun sequence of line PN40024, scaffold_3.assembly12x (Fragment) (Vitis vinifera) (uniref90:UniRef90_D7TKC9)
c46d_12-H07-M13R_c	MELO3C018608		13.1009	13.1858	13.6083	13.4968	12.7465	13.3693	13.7909	13.5576	12.9272	13.2552	13.2114	13.326	12.9504	12.9851	13.8542	14.0962		Similar to Protein EXECUTER 1, chloroplastic (Arabidopsis thaliana) (uniprot_sprot:sp|Q93YW0|EXEC1_ARATH)
c46d_13-A09-M13R_c	MELO3C011331		9.89466	10.2356	10.4601	10.2848	8.98457	9.04608	9.53851	9.94168	9.834	10.1306	10.2052	10.0645	9.64254	9.64891	11.0091	11.6345		Similar to Pentatricopeptide repeat-containing protein At2g33680 (Arabidopsis thaliana) (uniprot_sprot:sp|P93005|PP181_ARATH)
c46d_13-B07-M13R_c	MELO3C011085		13.3042	13.1964	13.3434	12.8878	13.8497	12.99	12.8871	12.622	13.7327	13.6488	13.9676	13.9785	13.6188	13.9016	13.4833	13.2058		Similar to Argininosuccinate lyase (Desulfotalea psychrophila) (uniprot_sprot:sp|Q6AR60|ARLY_DESPS)
c46d_13-C05-M13R_c	MELO3C021616		11.4394	12.5036	13.3538	13.5845	11.8281	13.9889	14.5913	14.6355	13.1527	14.7379	14.3233	13.8434	12.6466	13.5507	12.9547	12.8163		Similar to Putative uncharacterized protein (Vitis vinifera) (uniref90:UniRef90_A5BGF1)
c46d_13-C08-M13R_c	MELO3C019871		4.44847	4.44741	5.10258	6.017	4.75951	4.89456	5.32915	4.39631	4.15685	5.60988	5.68685	5.29468	4.41243	5.0239	7.7688	6.05514		Similar to Probable phytol kinase 1, chloroplastic (Glycine max PE=2 SV=1) (uniprot_sprot:sp|Q2N2K1|PHYK1_SOYBN)
c46d_13-E03-M13R_c	MELO3C007339		11.8612	12.2198	11.8906	10.7419	11.5667	11.0857	11.3073	11.5857	11.4862	11.7839	11.6349	12.0872	11.6944	11.523	11.3544	11.9317		Similar to U-box domain-containing protein 8 (Arabidopsis thaliana) (uniprot_sprot:sp|O81902|PUB8_ARATH)
c46d_13-E12-M13R_c			5.86218	6.90513	7.90985	8.66816	6.01989	6.29521	6.99307	7.6376	6.47614	7.74512	8.69276	9.83445	6.56415	7.63663	9.28918	7.9641
c46d_13-F01-M13R_c	MELO3C003383		4.3695	4.50802	5.34823	6.41527	9.90725	10.2688	11.4563	11.9302	4.8185	4.85412	8.99681	10.2875	4.45226	4.27964	8.50934	6.24736		Similar to Cytochrome P450 88A1 (Zea mays) (uniprot_sprot:sp|Q43246|C88A1_MAIZE)
c46d_13-F03-M13R_c	MELO3C014557		10.8053	10.851	10.7309	10.8059	10.8769	10.9743	10.8625	10.8844	11.2178	10.6246	10.3909	10.016	10.8023	10.6405	10.6445	11.6154		Similar to Whole genome shotgun sequence of line PN40024, scaffold_9.assembly12x (Fragment) (Vitis vinifera) (uniref90:UniRef90_D7T176)
c46d_13-F06-M13R_c	MELO3C021254		11.1715	11.526	11.9272	12.202	11.8763	12.3911	11.9907	11.7758	11.382	11.507	11.9028	11.8303	10.7512	11.5649	12.1716	12.0187		Similar to Whole genome shotgun sequence of line PN40024, scaffold_77.assembly12x (Fragment) (Vitis vinifera) (uniref90:UniRef90_D7SYH8)
c46d_13-G11-M13R_c	MELO3C017850		12.6177	12.9221	13.2247	13.9278	12.4335	13.1643	13.4369	12.9446	12.0582	13.6496	13.8565	13.6514	12.4358	12.467	14.2526	14.345		Similar to Putative uncharacterized protein (Ricinus communis) (uniref90:UniRef90_B9SWU7)
c46d_13-H09-M13R_c	MELO3C023418		13.816	14.0924	13.3629	12.685	14.7659	13.8249	13.092	12.8031	14.491	14.5342	13.819	14.7871	13.8716	14.0358	13.3497	12.2119		Similar to Putative uncharacterized protein (Ricinus communis) (uniref90:UniRef90_B9RV62)
c46d_14-A03-M13R_c	MELO3C014540		9.52755	10.3611	10.1941	11.6111	10.1581	10.4661	11.4139	11.4972	9.35577	10.6121	10.1981	10.59	10.6616	10.7804	12.0353	10.9464		Similar to Whole genome shotgun sequence of line PN40024, scaffold_9.assembly12x (Fragment) (Vitis vinifera) (uniref90:UniRef90_D7T1B2)
c46d_14-A05-M13R_c			5.62055	5.57946	5.98182	8.66546	5.55279	9.88718	10.4459	10.1207	7.44482	9.22286	11.0851	11.5455	5.11185	5.11189	5.58407	5.47919
c46d_14-A07-M13R_c	MELO3C018817		8.50414	8.83634	10.1451	11.2601	8.87673	10.021	9.98219	10.3148	8.45329	9.22825	9.12736	9.32792	8.67119	8.73822	9.9653	9.85329		None
c46d_14-B06-M13R_c	MELO3C016136		12.5426	12.5701	12.0922	11.9886	5.76596	5.39494	6.34853	5.81559	12.7019	12.2786	12.6708	12.188	12.1363	12.1174	11.3542	11.0067		Similar to Chaperone protein YajL (Escherichia coli (strain K12)) (uniprot_sprot:sp|Q46948|YAJL_ECOLI)
c46d_14-C01-M13R_c	MELO3C008750		10.2971	10.0702	10.6614	10.5618	9.84026	10.5152	10.5243	10.4325	10.6029	10.5072	10.208	10.0149	9.38298	9.62283	11.1545	10.6747		Similar to Monothiol glutaredoxin-S14, chloroplastic (Arabidopsis thaliana) (uniprot_sprot:sp|Q84Y95|GRS14_ARATH)
c46d_14-C03-M13R_c	MELO3C015128		5.09402	5.08927	7.73822	13.757	4.62445	10.7881	12.4095	11.2525	4.49187	13.6201	14.48	13.7723	4.64852	4.41594	15.3652	14.404		Similar to Polygalacturonase (Prunus persica PE=2 SV=1) (uniprot_sprot:sp|P48979|PGLR_PRUPE)
c46d_14-C06-M13R_c	MELO3C016970		9.86287	10.4628	11.3999	12.4465	9.76257	10.7874	11.2232	11.7249	9.88719	10.8934	11.7199	12.1274	9.17659	10.1167	12.3073	12.1155		Similar to Chaperone protein ClpB 2 (Nostoc sp. (strain PCC 7120 / UTEX 2576)) (uniprot_sprot:sp|Q8YM56|CLPB2_NOSS1)
c46d_14-D01-M13R_c			8.74005	8.46194	9.35087	10.224	8.44264	10.3293	9.00728	9.86625	7.38474	7.47446	8.77079	8.55548	8.48349	9.50255	12.7431	12.1031
c46d_14-E06-M13R_c	MELO3C020817		12.5476	11.6631	10.9465	7.31138	9.78402	8.10576	7.93806	6.04865	13.3524	10.9811	10.3236	10.3277	13.4121	12.8468	7.47813	6.72221		Similar to Receptor-like cytosolic serine/threonine-protein kinase RBK2 (Arabidopsis thaliana) (uniprot_sprot:sp|Q8RXC8|RBK2_ARATH)
c46d_14-E07-M13R_c	MELO3C012337		10.7846	9.99139	10.6549	11.3744	10.1738	10.9277	10.8456	10.731	10.2722	10.1788	10.1438	10.3489	10.3983	10.2687	11.5741	11.1244		Similar to Nudix hydrolase 26, chloroplastic (Arabidopsis thaliana) (uniprot_sprot:sp|Q9CAF2|NUD26_ARATH)
c46d_14-E11-M13R_c	MELO3C009172		10.3154	11.0718	11.641	12.3722	10.2848	10.1423	10.3036	10.4465	11.4342	10.6077	10.853	11.5184	10.2795	11.1355	10.4732	11.9207		Similar to Whole genome shotgun sequence of line PN40024, scaffold_7.assembly12x (Fragment) (Vitis vinifera) (uniref90:UniRef90_D7TH79)
c46d_14-G04-M13R_c	MELO3C022946		11.8823	12.0096	12.5628	12.4627	11.8817	12.8249	12.6688	12.7262	11.77	11.7729	12.2351	12.9218	11.7003	11.9178	12.3463	12.8594		None
c46d_14-G08-M13R_c	MELO3C024350		11.8028	12.0805	11.9658	12.0634	11.7416	11.8055	12.085	12.1186	11.9079	12.0634	12.3454	12.477	11.671	11.5635	12.2638	12.9614		Similar to Exportin-T (Mus musculus) (uniprot_sprot:sp|Q9CRT8|XPOT_MOUSE)
c46d_14-G10-M13R_c	MELO3C025023		12.333	12.0558	12.7128	13.0771	11.8682	12.9486	12.9086	12.8181	12.2233	12.0639	12.3094	12.0239	12.0414	12.1776	13.7911	12.9185		Similar to Thioredoxin Y1, chloroplastic (Arabidopsis thaliana) (uniprot_sprot:sp|Q6NPF9|TRXY1_ARATH)
c46d_14-H07-M13R_c	MELO3C003386		5.6536	6.09519	6.15754	6.89718	6.18851	7.05193	7.6922	7.50649	7.0455	6.91893	7.44987	6.98068	6.19576	6.53796	7.13751	7.07038		Similar to Glycine cleavage system H protein, mitochondrial (Flaveria anomala) (uniprot_sprot:sp|Q39732|GCSH_FLAAN)
c46d_15-A04-M13R_c	MELO3C011982		10.4799	10.9235	11.8467	11.2911	11.8442	11.6554	12.4113	12.2341	10.8718	11.7311	11.2416	11.3373	10.8238	11.1886	11.836	11.9833		Similar to CRS2-associated factor 2, chloroplastic (Arabidopsis thaliana) (uniprot_sprot:sp|Q9LDA9|CAF2P_ARATH)
c46d_15-B04-M13R_c	MELO3C006964		11.4084	10.7201	10.349	11.019	10.0734	11.1732	11.5994	11.0711	10.9261	9.96383	10.348	10.8911	10.992	10.2618	12.1512	12.2492		Similar to Pyruvate kinase isozyme G, chloroplastic (Nicotiana tabacum PE=2 SV=1) (uniprot_sprot:sp|Q40546|KPYG_TOBAC)
c46d_15-B09-M13R_c	MELO3C022521		10.8334	10.7011	11.2183	11.3529	10.5745	11.1054	11.6017	11.5331	10.6015	11.2319	11.2921	11.4775	10.665	10.4275	11.7301	12.0493		Similar to Peroxisome biogenesis protein 16 (Arabidopsis thaliana) (uniprot_sprot:sp|Q8S8S1|PEX16_ARATH)
c46d_15-C05-M13R_c	MELO3C015727		11.0212	11.3257	11.3353	12.6	11.61	11.3557	11.9343	12.415	11.3576	11.2853	11.5175	11.4851	11.6751	11.4824	12.5332	12.1581		Similar to PREDICTED: hypothetical protein (Vitis vinifera) (uniref90:UniRef90_UPI00015CE23E)
c46d_15-C08-M13R_c	MELO3C009854		9.14032	9.65914	8.30367	9.52414	9.03794	8.50813	8.90975	8.91856	9.07053	9.13924	8.27836	8.04381	9.4246	8.93987	11.6877	10.7519		Similar to Dihydroorotase, mitochondrial (Arabidopsis thaliana) (uniprot_sprot:sp|O04904|PYRC_ARATH)
c46d_15-C09-M13R_c	MELO3C008688		5.23312	5.54507	5.6617	6.395	6.12712	6.73666	6.56243	6.8044	5.83067	9.88525	10.8621	12.1187	5.22016	5.90359	6.64961	5.68554		None
c46d_15-C12-M13R_c	MELO3C006961		9.32175	9.74732	11.0033	10.2338	9.57945	9.92893	9.8436	9.24854	9.37064	11.5336	12.4282	12.6316	8.55648	10.3509	8.60912	9.57834		Similar to G-type lectin S-receptor-like serine/threonine-protein kinase At5g24080 (Arabidopsis thaliana) (uniprot_sprot:sp|Q9FLV4|Y5248_ARATH)
c46d_15-D05-M13R_c	MELO3C012332		9.3992	9.05328	7.14685	8.11299	7.7799	6.68573	6.83914	6.91594	8.02956	8.44371	7.76151	7.97302	8.3319	7.67658	8.97352	7.51819		Similar to Predicted protein (Populus trichocarpa) (uniref90:UniRef90_B9HKN0)
c46d_15-D10-M13R_c	MELO3C006035		12.6998	12.1788	13.2257	12.4891	12.2332	13.5069	13.8634	13.5646	12.2853	13.0057	12.4011	12.6071	12.7968	12.4894	13.1358	12.5314		Similar to Uncharacterized protein At4g01050, chloroplastic (Arabidopsis thaliana) (uniprot_sprot:sp|Q9M158|Y4105_ARATH)
c46d_15-E06-M13R_c			4.71465	4.39573	4.74766	7.65212	4.52921	6.01541	6.14765	6.32847	4.49961	5.24731	7.88463	7.48266	4.56388	4.48072	7.83398	4.91727
c46d_15-E08-M13R_c	MELO3C014259		9.10726	9.00299	9.42441	10.5911	9.53875	9.65153	9.09333	9.72538	10.1231	9.7664	9.71341	9.84566	9.12496	9.3563	10.1342	11.1965		Similar to Mitochondrial import inner membrane translocase subunit TIM14 (Bos taurus) (uniprot_sprot:sp|Q3ZBN8|TIM14_BOVIN)
c46d_15-E10-M13R_c	MELO3C011752		13.6047	13.4196	13.8475	14.1303	12.7322	13.5022	13.3772	13.6383	13.0399	12.7318	13.1279	13.2573	13.458	13.1852	13.9301	14.2946		Similar to E3 ubiquitin ligase BIG BROTHER-related (Arabidopsis thaliana) (uniprot_sprot:sp|Q9LT17|BBR_ARATH)
c46d_15-G08-M13R_c	MELO3C004342		8.81617	9.59654	10.2549	10.2709	7.69123	8.1457	8.84391	9.79054	7.63534	8.52342	8.63527	9.49851	8.39579	8.45971	9.51438	9.72817		Similar to Superoxide dismutase [Cu-Zn] (Ipomoea batatas) (uniprot_sprot:sp|Q07796|SODC_IPOBA)
c46d_15-G09-M13R_c			4.76097	4.93379	5.70579	11.9157	4.63626	5.40675	6.04892	6.30288	5.3472	4.79911	9.03848	9.84076	5.34644	5.90785	7.90195	8.50621
c46d_15-G11-M13R_c	MELO3C021026		12.037	12.3921	12.3973	12.3714	11.6584	11.6024	11.6106	11.4975	12.3245	12.4134	12.0218	12.4358	11.9452	12.6788	12.2258	11.4941		Similar to Transporter, putative (Ricinus communis) (uniref90:UniRef90_B9S518)
c46d_15-H07-M13R_c	MELO3C023560		7.72185	7.94152	8.38506	8.57271	7.79397	8.48257	9.38256	9.1971	8.09577	7.21263	8.63569	8.05609	7.60404	7.82001	8.74328	8.41824		Similar to F17A17.35 protein (Arabidopsis) (uniref90:UniRef90_Q9SFB3)
c46d_15-H08-M13R_c	MELO3C006104		14.6677	14.6546	14.8134	14.7773	14.6655	14.7391	15.1321	15.1556	14.6874	15.1562	15.0302	14.8494	14.4771	14.6133	14.8285	13.5633		Similar to Putative uncharacterized protein (Glycine max) (uniref90:UniRef90_C6TEL9)
c46d_15-H09-M13R_c	MELO3C011083		9.47737	10.1565	10.0469	10.6817	10.8295	10.4565	10.7751	11.0551	9.28513	10.3763	11.3851	12.6366	9.86198	10.0782	12.0967	10.8615		Similar to Whole genome shotgun sequence of line PN40024, scaffold_1.assembly12x (Fragment) (Vitis vinifera) (uniref90:UniRef90_E0CRX0)
c46d_15-H10-M13R_c	MELO3C021859		5.7656	6.24405	6.86915	7.16963	5.8362	6.35766	7.58339	8.16305	6.05317	6.67914	6.77688	6.49809	6.39437	7.5555	7.80772	8.14706		Similar to Predicted protein (Populus trichocarpa) (uniref90:UniRef90_B9I745)
c46d_16-A08-M13R_c			7.83346	8.51994	8.1437	8.52608	5.28708	5.29968	5.4105	5.24516	8.72975	8.82274	8.54487	9.58255	8.17809	8.69255	8.79849	8.8602
c46d_16-B10-M13R_c	MELO3C020535		6.28866	6.35719	7.27451	11.1767	5.62828	7.2304	9.30603	9.8983	5.78996	8.12948	6.35576	6.21887	5.9391	5.38715	13.5638	13.214		Similar to Mitogen-activated protein kinase kinase kinase ANP1 (Arabidopsis thaliana) (uniprot_sprot:sp|O22040|ANP1_ARATH)
c46d_16-C02-M13R_c	MELO3C003636		12.1335	12.2058	12.548	12.5116	12.2897	12.0047	12.5335	12.6879	11.8283	12.4202	12.0258	12.2276	11.1244	11.2286	11.9239	13.5678		Similar to Zinc finger protein C550.15c (Schizosaccharomyces pombe) (uniprot_sprot:sp|O59811|YJVF_SCHPO)
c46d_16-C03-M13R_c	MELO3C014351		11.6823	11.4993	11.7876	11.9031	10.853	11.3345	11.3778	11.5385	11.2744	11.2973	11.4671	11.5346	11.4607	11.2739	11.8841	12.3134		Similar to Transcription factor GTE4 (Arabidopsis thaliana) (uniprot_sprot:sp|Q9LNC4|GTE4_ARATH)
c46d_16-D07-M13R_c	MELO3C004809		12.072	12.0181	12.2305	12.824	12.0378	12.7286	13.7073	13.7936	12.1381	12.4129	12.8516	12.7939	12.4052	12.0337	13.2316	10.2513		Similar to Serine carboxypeptidase-like 51 (Arabidopsis thaliana) (uniprot_sprot:sp|Q67Y83|SCP51_ARATH)
c46d_16-E01-M13R_c	MELO3C024513		11.8724	11.6565	9.00241	7.38162	9.18871	7.74776	6.91386	6.83226	12.8941	12.2986	11.5465	11.2329	12.5005	12.5767	8.79778	7.80081		Similar to Glucomannan 4-beta-mannosyltransferase 9 (Arabidopsis thaliana) (uniprot_sprot:sp|Q9LZR3|CSLA9_ARATH)
c46d_16-E07-M13R_c			5.21633	5.94712	6.48719	6.2156	4.57768	4.86046	5.02725	5.92558	9.57752	10.0369	9.95756	10.3757	8.97512	9.26523	10.3566	10.7303
c46d_16-E09-M13R_c			7.68817	6.81712	7.545	8.82368	7.49189	6.47853	5.70082	5.48181	7.60337	6.84028	6.3708	6.27875	7.69923	6.9196	7.5485	7.25254
c46d_16-F01-M13R_c	MELO3C014346		10.0734	10.77	11.0609	11.047	10.8423	11.4722	11.5576	11.607	10.7179	11.3869	11.0899	11.3326	9.98084	11.0236	11.3546	10.8426		Similar to Predicted protein (Populus trichocarpa) (uniref90:UniRef90_B9IA16)
c46d_16-F08-M13R_c	MELO3C013332		5.19222	4.93987	5.25583	6.06323	5.71463	5.26443	5.1016	5.19535	5.68627	5.11699	4.98916	5.49712	5.18554	4.89597	6.56351	4.99372		None
c46d_16-F11-M13R_c	MELO3C022455		9.49497	8.42352	9.84734	10.9286	6.38064	7.62437	7.64799	6.77027	8.97584	8.95931	9.50952	9.06603	9.12106	9.01546	11.456	10.1486		Similar to Chloroplast chaperonin (Cucumis melo subsp. melo) (uniref90:UniRef90_E5GC96)
c46d_16-G05-M13R_c			9.61953	9.29422	9.81513	10.8435	8.67244	9.81853	9.81304	10.247	9.14127	10.1564	10.3788	10.1132	9.63157	9.44113	10.9228	10.9972
c46d_16-G12-M13R_c	MELO3C014042		10.3004	10.6717	10.2055	12.1217	8.95366	9.01093	9.55076	9.73819	10.8221	9.99591	9.98822	10.157	11.0023	10.5183	12.7698	11.8235		None
c46d_17-A09-M13R_c	MELO3C017339		12.2442	12.1888	13.4241	12.885	11.9452	12.8044	12.4009	12.4876	12.3388	12.4865	13.0855	12.725	12.3601	12.3289	12.87	12.3265		Similar to Peroxisome biogenesis protein 3-2 (Arabidopsis thaliana) (uniprot_sprot:sp|Q8S9K7|PEX32_ARATH)
c46d_17-A10-M13R_c	MELO3C002255		7.56662	8.01965	10.4836	11.687	8.15465	9.22202	10.7481	11.5358	9.02498	8.4693	9.73893	10.163	8.02455	8.83212	10.3994	10.8966		Similar to Putative uncharacterized protein (Ricinus communis) (uniref90:UniRef90_B9RB46)
c46d_17-B06-M13R_c	MELO3C021034		6.49322	7.77078	8.98159	10.8257	6.04731	8.43856	9.05645	9.12107	7.61819	8.84286	9.71713	10.4138	6.44128	7.95156	9.87992	9.80786		None
c46d_17-B11-M13R_c	MELO3C007543		11.3918	12.004	12.6515	11.9678	11.6636	11.9014	12.2695	13.2494	11.9077	12.4413	12.9198	13.1872	12.0694	12.0647	11.7259	12.2784		Similar to Mitogen-activated protein kinase kinase kinase ANP1 (Arabidopsis thaliana) (uniprot_sprot:sp|O22040|ANP1_ARATH)
c46d_17-C02-M13R_c	MELO3C015708		11.3885	11.79	11.9717	12.6042	12.4	12.1166	12.4742	12.2747	12.0192	11.7867	11.6121	12.0163	11.9538	12.1467	12.227	11.8671		Similar to Homoserine kinase (Prosthecochloris vibrioformis (strain DSM 265) (strain DSM 265)) (uniprot_sprot:sp|A4SGN0|KHSE_PROVI)
c46d_17-E06-M13R_c	MELO3C018441		9.38994	10.6894	11.5259	12.7591	11.195	12.0252	12.214	12.2518	10.4061	11.0305	12.003	12.5704	10.0113	10.6939	11.82	11.6747		Similar to Presequence protease 1, chloroplastic/mitochondrial (Arabidopsis thaliana) (uniprot_sprot:sp|Q9LJL3|PREP1_ARATH)
c46d_17-E09-M13R_c	MELO3C002943		5.50166	4.62193	9.93202	12.9458	4.41486	6.54534	10.7867	10.2983	4.78198	7.87134	12.2334	13.5482	4.69608	4.74824	11.8253	12.1668		Similar to Lupeol synthase 2 (Arabidopsis thaliana) (uniprot_sprot:sp|Q8RWT0|LUP2_ARATH)
c46d_17-G04-M13R_c	MELO3C001735		10.602	10.2508	10.5988	12.3833	11.077	12.6029	12.8307	12.9294	11.9021	11.7535	14.065	13.6526	10.7841	11.9706	12.3821	14.1014		Similar to Pol protein (Cucumis melo subsp. melo) (uniref90:UniRef90_Q84KB0)
c46d_17-H12-M13R_c	MELO3C021648		11.549	13.5045	14.2118	15.1258	12.3581	13.7882	14.0466	14.5383	12.3614	14.0363	13.9316	14.404	10.8575	13.0316	14.6962	14.736		Similar to Heat shock cognate 70 kDa protein (Petunia hybrida) (uniprot_sprot:sp|P09189|HSP7C_PETHY)
c46d_18-A05-M13R_c	MELO3C003731		11.5384	11.3947	11.7113	8.34032	6.55984	10.0854	12.688	13.6118	10.0095	11.5477	12.1482	12.7524	10.8291	11.3343	11.8547	8.68756		Similar to Probable nucleoredoxin 2 (Oryza sativa subsp. japonica) (uniprot_sprot:sp|Q0JIL1|NRX2_ORYSJ)
c46d_18-A06-M13R_c	MELO3C020637		10.7278	10.5422	10.3438	10.6426	10.7562	9.84118	10.0857	9.6058	11.4138	10.9187	11.1791	12.0073	10.3512	10.1646	9.16628	8.71769		Similar to Putative uncharacterized protein (Ricinus communis) (uniref90:UniRef90_B9T3N6)
c46d_18-A09-M13R_c	MELO3C004610		12.985	12.736	12.8969	10.5904	13.3874	13.7109	13.3914	13.7353	12.841	13.7194	14.031	13.6297	13.138	12.0401	7.97704	7.39346		Similar to Zinc finger CCCH domain-containing protein 20 (Arabidopsis thaliana) (uniprot_sprot:sp|O82199|C3H20_ARATH)
c46d_18-B09-M13R_c	MELO3C006283		6.63198	7.16098	6.69262	6.77097	6.84924	6.88778	7.5412	7.6304	7.30245	7.97034	8.81961	9.0764	7.35214	7.90952	8.63897	9.17582		Similar to Rac-like GTP-binding protein 5 (Oryza sativa subsp. japonica) (uniprot_sprot:sp|Q6EP31|RAC5_ORYSJ)
c46d_18-D11-M13R_c	MELO3C012178		9.00298	9.4905	10.1859	11.8226	9.61347	10.8554	11.1124	10.7338	8.91963	9.89886	10.8367	10.9285	8.96214	8.91505	12.4507	9.41423		Similar to Protein PHYLLO, chloroplastic (Arabidopsis thaliana) (uniprot_sprot:sp|Q15KI9|PHYLO_ARATH)
c46d_18-E03-M13R_c	MELO3C017023		13.041	13.4394	14.6743	14.6281	13.2996	15.0268	15.2617	15.3494	12.2521	13.2764	13.6002	13.6049	12.0392	12.4271	14.9185	15.5596		Similar to Catalase isozyme 1 (Cucurbita pepo) (uniprot_sprot:sp|P48350|CATA1_CUCPE)
c46d_18-E07-M13R_c	MELO3C009977		8.67648	8.68377	9.55328	9.61029	8.7924	9.49646	9.31542	9.42055	8.74489	9.12474	8.66284	8.78554	8.44472	8.70257	9.80778	9.81114		Similar to Whole genome shotgun sequence of line PN40024, scaffold_66.assembly12x (Fragment) (Vitis vinifera) (uniref90:UniRef90_D7TWK8)
c46d_18-E08-M13R_c	MELO3C005513		11.3965	11.7434	11.7196	11.3532	11.6312	11.3893	11.8863	12.0944	11.3228	11.8724	11.9334	12.2781	11.6068	11.6649	11.7815	12.7229		Similar to E3 ubiquitin-protein ligase HOS1 (Arabidopsis thaliana) (uniprot_sprot:sp|Q84JU6|HOS1_ARATH)
c46d_18-G12-M13R_c			6.60764	6.29931	4.75616	4.28401	7.03872	4.66682	4.42522	4.50187	7.28871	5.4515	5.02351	5.27798	7.24108	6.87541	4.74082	4.83078
c46d_18-H09-M13R_c			9.33357	9.33554	9.33675	8.62159	9.3317	9.71854	10.9082	11.0172	8.73342	9.47191	9.17214	10.0143	9.11479	9.28197	12.0001	11.2274
c46d_19-A11-M13R_c	MELO3C020421		7.04742	8.4457	9.19002	9.94838	9.49885	10.3843	11.1329	11.7473	9.83805	10.0448	11.5716	11.8741	7.22898	7.93427	7.32349	7.30274		None
c46d_19-B10-M13R_c	MELO3C006225		11.8605	12.0757	12.1822	12.5452	11.5512	12.2592	12.4907	12.682	11.6025	11.5692	11.9881	11.7665	11.942	11.6812	12.7384	12.7233		Similar to Light-mediated development protein DET1 (Solanum lycopersicum) (uniprot_sprot:sp|Q9ZNU6|DET1_SOLLC)
c46d_19-B12-M13R_c			6.25988	6.22757	5.86395	6.20947	5.4351	6.43227	5.96881	6.51686	5.87657	5.5949	6.44984	6.72842	5.92933	5.94752	7.14071	6.83192
c46d_19-C10-M13R_c	MELO3C025088		10.726	9.644	8.80581	7.83047	9.82776	9.08818	7.28569	7.52142	9.79895	8.43948	7.83545	6.90816	10.25	9.10522	7.44494	8.84283		Similar to Probable receptor protein kinase TMK1 (Arabidopsis thaliana) (uniprot_sprot:sp|P43298|TMK1_ARATH)
c46d_19-C11-M13R_c	MELO3C014425		7.47417	6.83005	7.07693	7.81447	7.08703	6.34318	5.27496	5.47529	7.65611	7.29468	6.58738	5.85413	7.12336	6.45264	7.12636	5.41818		None
c46d_19-C12-M13R_c	MELO3C001944		12.9961	13.2732	12.652	12.9523	13.3988	13.4633	13.6424	13.3827	13.0205	13.425	13.1354	12.8759	13.0967	12.9897	12.709	9.83206		Similar to Predicted protein (Populus trichocarpa) (uniref90:UniRef90_B9N362)
c46d_19-D02-M13R_c	MELO3C006712		8.44218	7.52557	7.30049	5.95889	7.5432	7.10807	7.65242	7.64308	8.07945	6.48261	6.19056	5.70349	8.0318	7.11006	5.16438	7.47963		Similar to UPF0481 protein At3g47200 (Arabidopsis thaliana) (uniprot_sprot:sp|Q9SD53|Y3720_ARATH)
c46d_19-D10-M13R_c	MELO3C016979		11.0553	9.73288	10.2181	8.33769	10.4609	10.1784	9.05805	8.77611	9.43587	9.81858	9.95445	9.71186	10.3056	10.1071	9.31431	8.41236		Similar to Putative uncharacterized protein (Vitis vinifera) (uniref90:UniRef90_A5B4X1)
c46d_19-D11-M13R_c	MELO3C016365		9.57401	9.4938	8.48721	7.7945	9.63285	8.34505	8.35435	7.02096	10.5256	10.1535	9.79312	10.7226	10.8734	10.7481	5.81827	6.12882		Similar to Whole genome shotgun sequence of line PN40024, scaffold_25.assembly12x (Fragment) (Vitis vinifera) (uniref90:UniRef90_D7TV38)
c46d_19-E08-M13R_c	MELO3C004786		12.3111	10.3787	9.55726	8.11185	9.95694	9.39175	8.80778	8.22356	11.6383	10.0467	8.79202	7.62343	11.6744	10.6316	7.81316	6.68513		Similar to Putative uncharacterized protein (Ricinus communis) (uniref90:UniRef90_B9T5T7)
c46d_19-E10-M13R_c			9.21588	9.38201	8.12975	7.22421	7.65935	7.14496	7.93289	8.22131	9.9508	8.48807	8.17416	8.36147	9.8674	9.09473	7.5326	9.11872
c46d_19-E11-M13R_c			5.49448	5.29267	5.01866	4.94687	7.76932	5.20242	5.03822	4.90325	7.39596	6.05322	4.98198	4.87905	7.02271	6.94279	4.99106	4.68124
c46d_19-F01-M13R_c	MELO3C007987		10.6062	10.4321	10.0759	8.41253	9.79486	10.1401	9.02344	7.89307	10.0669	10.2964	10.0812	9.37893	10.2128	9.72533	7.34205	6.81561		Similar to Catalytic, putative (Ricinus communis) (uniref90:UniRef90_B9SGX0)
c46d_19-H10-M13R_c	MELO3C018491		9.16504	9.04234	9.40839	10.05	8.5571	9.01324	9.16824	9.49811	8.34599	9.28199	9.40265	9.49017	8.65471	9.04571	10.7466	10.2785		Similar to RNA pseudourine synthase 4, mitochondrial (Arabidopsis thaliana) (uniprot_sprot:sp|Q9LT72|PUS4_ARATH)
c46d_19-H11-M13R_c	MELO3C018651		9.96873	10.0009	10.4828	11.1194	10.2563	10.1523	10.5636	10.6596	10.1627	10.4243	10.1229	10.6045	9.86916	10.4445	11.2995	11.3116		Similar to Putative uncharacterized protein (Vitis vinifera) (uniref90:UniRef90_A5BES3)
c46d_19-H12-M13R_c	MELO3C005267		11.086	11.4688	12.953	13.9563	12.064	13.6005	14.2518	13.6485	11.7811	12.2868	13.4943	14.0121	10.455	11.5695	13.6659	13.789		Similar to Probable receptor protein kinase TMK1 (Arabidopsis thaliana) (uniprot_sprot:sp|P43298|TMK1_ARATH)
c46d_20-A03-M13R_c	MELO3C018052		11.9292	12.2651	12.1193	11.6886	12.466	12.1244	13.1173	13.2933	11.8633	12.3918	12.7309	12.5746	12.1719	11.9804	12.2344	12.9971		Similar to Dynamin-related protein 3A (Arabidopsis thaliana) (uniprot_sprot:sp|Q8S944|DRP3A_ARATH)
c46d_20-A06-M13R_c	MELO3C004576		5.4946	5.16835	5.78449	5.82707	5.64801	5.6285	6.32948	5.86018	5.65897	5.28841	6.17624	6.87062	5.3824	5.28435	7.27988	5.1224		Similar to Sugar transport protein 14 (Arabidopsis thaliana) (uniprot_sprot:sp|Q8GW61|STP14_ARATH)
c46d_20-A10-M13R_c			8.43321	9.11761	9.98879	9.62395	9.37918	9.50412	10.3215	10.9216	7.18574	7.46696	9.47263	9.12992	9.02464	10.782	10.2403	10.3595
c46d_20-B06-M13R_c			10.1135	9.19151	10.1381	10.9447	9.70924	10.5629	11.1062	11.3777	9.79636	9.92743	10.7192	11.4912	9.6588	9.58493	10.1586	9.80766
c46d_20-B12-M13R_c	MELO3C015965		7.16661	7.65665	8.54438	10.6035	7.91479	10.2107	11.0716	11.684	8.15266	7.91208	9.70598	9.94999	7.87015	9.08496	12.6918	11.0012		None
c46d_20-C03-M13R_c	MELO3C011204		11.5156	10.7146	11.0809	10.4719	11.2836	11.1028	11.1216	11.0071	10.519	10.9609	10.737	11.3667	11.1715	11.1076	10.7086	10.4751		Similar to Putative uncharacterized protein (Ricinus communis) (uniref90:UniRef90_B9S2X7)
c46d_20-D01-M13R_c			7.25076	7.75796	5.70787	8.5658	7.66969	6.56927	6.76442	7.61431	6.59934	5.12151	5.02664	5.00245	8.13615	6.95741	6.44729	4.67467
c46d_20-D12-M13R_c			4.80432	5.25714	10.3939	11.3787	5.20799	10.3149	11.4191	10.6644	5.61232	8.31541	11.5283	10.9335	5.1136	5.50839	10.8326	10.1803
c46d_20-F05-M13R_c	MELO3C012471		10.0704	10.094	14.353	14.9091	13.4171	12.9829	13.8921	13.8362	9.02913	12.1599	13.5229	13.3442	11.0179	13.4936	15.2256	14.3295		Similar to Probable peptide/nitrate transporter At3g54450 (Arabidopsis thaliana) (uniprot_sprot:sp|Q9M1I2|PTR46_ARATH)
c46d_20-G03-M13R_c	MELO3C006923		9.17296	9.11248	9.60971	9.52315	9.19779	8.88673	10.1718	10.4075	9.26223	9.57011	9.55546	9.94714	9.69252	9.59456	9.78352	10.7362		Similar to U-box domain-containing protein 32 (Arabidopsis thaliana) (uniprot_sprot:sp|Q94A51|PUB32_ARATH)
c46d_20-G06-M13R_c	MELO3C022345		10.8407	10.5294	11.9306	13.7087	13.2576	13.9879	12.3022	10.278	11.2839	12.9568	13.8581	13.4382	10.2293	11.5373	14.6771	10.0826		Similar to BRASSINOSTEROID INSENSITIVE 1-associated receptor kinase 1 (Arabidopsis thaliana) (uniprot_sprot:sp|Q94F62|BAK1_ARATH)
c46d_20-G10-M13R_c	MELO3C002785		10.4819	10.8709	10.0706	9.36389	9.61172	8.99234	8.71909	9.50963	10.4934	10.1899	9.46309	9.65626	10.8015	10.5367	9.25375	8.79125		Similar to Epimerase family protein slr1223 (Synechocystis sp. (strain ATCC 27184 / PCC 6803 / N-1)) (uniprot_sprot:sp|P73467|Y1223_SYNY3)
c46d_20-H03-M13R_c	MELO3C010924		10.6384	11.0776	12.0061	12.1852	11.2085	11.2363	11.7073	11.6076	10.9767	11.4833	11.83	12.1665	10.8219	11.1399	12.0037	11.6691		Similar to Methyltransferase-like protein 2 (Arabidopsis thaliana) (uniprot_sprot:sp|Q8LFA9|METL2_ARATH)
c46d_20-H08-M13R_c			9.26627	8.47951	8.61826	8.92994	8.52109	9.16459	9.75102	9.21117	8.33241	7.9886	9.1122	9.11565	9.04414	8.27086	9.69179	9.03424
c46d_20-H10-M13R_c			6.01699	7.93222	7.61551	8.98616	7.18716	8.42319	9.66848	9.04974	7.99411	7.22552	8.3966	7.93513	6.83702	7.2567	7.77936	7.46478
c46d_21-A05-M13R_c	MELO3C011512		12.5939	12.6661	12.1008	13.0529	11.3671	12.187	12.332	12.4765	12.2303	11.6509	12.4424	12.3223	12.346	12.2981	13.2241	13.1821		Similar to Clathrin interactor EPSIN 2 (Arabidopsis thaliana) (uniprot_sprot:sp|Q67YI9|EPN2_ARATH)
c46d_21-B03-M13R_c	MELO3C014353		6.82486	6.70893	10.7784	12.2323	6.39946	9.2511	9.04532	7.5553	6.53934	9.09984	10.8554	11.309	7.30162	8.05661	11.8339	10.2342		Similar to Predicted protein (Populus trichocarpa) (uniref90:UniRef90_B9IQQ0)
c46d_21-B05-M13R_c	MELO3C016774		12.7019	12.5689	12.2806	10.7825	12.3886	12.4373	11.4801	10.5306	12.4832	12.2743	12.3504	12.4518	12.5364	12.5904	9.30324	11.031		Similar to Probable WRKY transcription factor 7 (Arabidopsis thaliana) (uniprot_sprot:sp|Q9STX0|WRKY7_ARATH)
c46d_21-C08-M13R_c	MELO3C006294		11.3995	11.4287	10.5739	10.6069	10.585	10.2464	9.73019	9.94787	11.5545	10.8446	10.3529	10.2408	11.0113	10.9925	10.2277	10.0317		Similar to Whole genome shotgun sequence of line PN40024, scaffold_29.assembly12x (Fragment) (Vitis vinifera) (uniref90:UniRef90_D7SNQ8)
c46d_21-D01-M13R_c	MELO3C014010		10.3621	10.1803	9.88061	11.1501	10.1368	9.54455	10.1058	10.8813	10.755	10.3577	9.85408	10.0774	10.5868	10.7635	11.3446	10.8543		Similar to Histone deacetylase complex subunit SAP18 (Arabidopsis thaliana) (uniprot_sprot:sp|O64644|SAP18_ARATH)
c46d_21-D09-M13R_c	MELO3C009695		9.3711	8.40294	7.68906	7.11664	8.33686	7.46462	7.98218	8.27094	9.36751	9.16177	8.21242	7.61533	9.19746	8.20145	7.12277	7.49178		Similar to Putative disease resistance protein RGA1 (Solanum bulbocastanum) (uniprot_sprot:sp|Q7XA42|RGA1_SOLBU)
c46d_21-E04-M13R_c	MELO3C027406		9.54689	10.195	11.5442	9.73248	8.97646	11.6599	11.6524	10.7452	9.72598	11.524	12.4033	11.5592	7.514	10.2315	7.24948	5.94312		Similar to Predicted protein (Populus trichocarpa) (uniref90:UniRef90_B9H8A3)
c46d_21-E11-M13R_c	MELO3C009766		9.94728	10.4184	10.4424	10.153	9.65019	9.59481	10.2479	10.4655	10.0671	10.3905	10.274	10.3963	10.2951	9.92179	10.7152	11.3085		Similar to rRNA-processing protein FCF1 homolog (Pongo abelii) (uniprot_sprot:sp|Q5RFQ0|FCF1_PONAB)
c46d_21-F03-M13R_c	MELO3C023860		11.6362	11.7183	11.8391	11.6526	10.9817	11.779	12.3632	12.0836	11.4251	11.8432	12.0806	12.5308	11.6314	11.3539	11.8777	12.0124		Similar to PREDICTED: hypothetical protein (Vitis vinifera) (uniref90:UniRef90_UPI000198474C)
c46d_21-F04-M13R_c	MELO3C024707		6.0298	6.34835	6.76615	6.12964	6.51361	6.22716	6.93805	7.54949	8.72973	9.07948	8.77131	7.98727	6.7491	6.93162	6.28971	5.99444		Similar to 7SK snRNA methylphosphate capping enzyme (Homo sapiens) (uniprot_sprot:sp|Q7L2J0|MEPCE_HUMAN)
c46d_21-F07-M13R_c	MELO3C010069		12.5305	12.4947	12.4132	12.4969	12.1773	12.2292	11.5261	12.7112	12.2785	12.1723	12.2252	11.9032	12.4273	12.3096	11.5897	11.0388		Similar to Putative uncharacterized protein (Cucumis melo subsp. melo) (uniref90:UniRef90_E5GBK4)
c46d_21-F08-M13R_c	MELO3C019915		13.0384	13.6139	13.5111	12.8296	13.2122	13.0693	13.3733	13.578	12.8408	13.9787	13.7351	13.9227	13.0835	13.4247	13.2289	14.2323		Similar to Putative uncharacterized protein (Vitis vinifera) (uniref90:UniRef90_A5BEN3)
c46d_21-F10-M13R_c	MELO3C020575		9.51781	9.9581	10.7855	11.1685	9.76494	9.94242	11.194	11.6838	9.31479	11.0531	10.7853	11.8382	10.0981	11.165	11.9063	12.3123		Similar to Predicted protein (Populus trichocarpa) (uniref90:UniRef90_B9HP82)
c46d_21-G02-M13R_c	MELO3C010331		12.6927	12.7328	12.7724	12.5529	12.5571	12.2764	12.3253	12.226	12.2193	12.3864	12.3651	12.474	12.6836	12.4058	12.0939	13.3552		Similar to Predicted protein (Populus trichocarpa) (uniref90:UniRef90_B9IMY0)
c46d_21-G10-M13R_c	MELO3C026292		10.0297	11.5552	12.6888	13.4544	10.5936	13.0555	13.0005	12.6292	9.66134	12.1329	12.7133	12.0165	9.52288	11.5302	13.9786	12.9042		Similar to 1-deoxy-D-xylulose 5-phosphate reductoisomerase, chloroplastic (Oryza sativa subsp. japonica) (uniprot_sprot:sp|Q8W250|DXR_ORYSJ)
c46d_22-A10-M13R_c	MELO3C010496		10.1609	9.79656	9.74819	9.75157	11.2297	9.77286	9.54018	9.44337	10.9308	10.2104	9.4369	9.64595	10.6951	10.5459	9.65659	9.51494		Similar to Aspartic proteinase Asp1 (Oryza sativa subsp. japonica) (uniprot_sprot:sp|Q0IU52|ASP1_ORYSJ)
c46d_22-B04-M13R_c			4.73471	5.39904	6.16617	5.01276	5.00444	7.4928	8.34599	5.51128	4.45756	7.45001	6.52859	6.48258	4.43422	6.61311	7.76474	7.00511
c46d_22-C03-M13R_c	MELO3C024110		8.8269	6.50939	5.07527	4.74814	6.40197	5.1571	4.93774	4.8673	7.93172	5.64438	5.26649	5.00197	7.20626	5.151	4.46242	5.45821		None
c46d_22-C08-M13R_c	MELO3C014519		14.7778	15.1376	15.2849	14.6188	15.1897	14.5314	14.8671	14.8639	15.2905	15.3761	15.4229	15.2668	14.9679	15.2686	12.3576	14.0519		Similar to BEL1-like homeodomain protein 1 (Arabidopsis thaliana) (uniprot_sprot:sp|Q9SJ56|BLH1_ARATH)
c46d_22-E08-M13R_c	MELO3C022813		13.7591	14.1294	14.5696	14.503	13.8022	14.5492	14.1096	14.247	13.8438	14.1794	15.1049	15.3471	13.5799	13.8815	14.2888	14.3239		Similar to Predicted protein (Populus trichocarpa) (uniref90:UniRef90_B9GLX5)
c46d_22-E09-M13R_c	MELO3C013315		6.49262	4.90833	8.42528	9.4561	5.5066	5.49057	5.80194	5.91157	5.28685	9.98715	12.3816	13.1579	5.98814	8.41644	7.74133	6.06085		Similar to (RS)-norcoclaurine 6-O-methyltransferase (Coptis japonica PE=1 SV=1) (uniprot_sprot:sp|Q9LEL6|6OMT_COPJA)
c46d_22-E10-M13R_c	MELO3C016258		13.8002	13.8838	13.3759	12.9357	13.6409	13.062	13.5849	13.3862	13.6646	13.5682	13.0085	13.2564	14.2209	13.6559	12.6786	13.2373		Similar to Kinesin light chain, putative (Ricinus communis) (uniref90:UniRef90_B9RYP4)
c46d_22-F01-M13R_c	MELO3C003739		12.3186	12.8096	12.8647	12.0096	12.981	12.6081	13.9866	13.9874	12.3748	13.4712	13.5029	13.4561	13.0216	12.8988	13.3505	14.3506		Similar to Zinc finger protein, putative (Ricinus communis) (uniref90:UniRef90_B9R8C9)
c46d_22-G03-M13R_c	MELO3C009602		9.26173	8.98374	9.96401	10.7242	8.62051	8.33485	8.85896	8.7942	9.69519	9.46839	10.7532	10.5764	9.25653	8.82093	10.6004	10.718		Similar to Putative uncharacterized protein (Ricinus communis) (uniref90:UniRef90_B9SYV6)
c46d_22-G04-M13R_c	MELO3C003174		9.85622	9.59488	10.0675	10.1067	10.0903	9.85331	10.0157	10.1068	9.83149	10.1322	10.1717	10.1691	10.0137	9.74672	10.141	11.2185		Similar to Mitochondrial substrate carrier family protein B (Dictyostelium discoideum) (uniprot_sprot:sp|Q54MZ4|MCFB_DICDI)
c46d_22-G09-M13R_c	MELO3C005228		11.1764	11.9208	12.5837	11.7063	10.9576	12.4016	10.9073	9.58468	11.3804	13.0367	12.7566	12.1939	10.7954	11.3731	11.6015	9.06641		Similar to Sodium/hydrogen exchanger 7 (Arabidopsis thaliana) (uniprot_sprot:sp|Q9LKW9|NHX7_ARATH)
c46d_22-G10-M13R_c	MELO3C026666		9.85252	10.4252	9.9582	11.3625	9.77377	10.3742	10.6653	10.6851	9.87139	10.0295	10.1108	9.71438	9.52909	9.1072	12.7196	10.4558		Similar to Cytochrome b5, seed isoform (Nicotiana tabacum PE=2 SV=1) (uniprot_sprot:sp|P49099|CYB5S_TOBAC)
c46d_22-H11-M13R_c	MELO3C002229		11.3757	11.7909	12.0682	11.7673	10.7507	11.9099	11.9802	12.0425	11.1848	11.883	11.9075	12.1664	11.1829	11.4583	11.4059	12.1329		Similar to Pentatricopeptide repeat-containing protein At1g74850, chloroplastic (Arabidopsis thaliana) (uniprot_sprot:sp|Q9S7Q2|PP124_ARATH)
c46d_23-B03-M13R_c	MELO3C013872		12.6671	12.7853	13.1039	12.7215	14.0477	14.595	13.093	10.5458	13.2571	14.0423	14.3618	13.1132	13.0099	13.795	10.5387	9.79638		Similar to Type I inositol-1,4,5-trisphosphate 5-phosphatase 2 (Arabidopsis thaliana) (uniprot_sprot:sp|Q9FUR2|IP5P2_ARATH)
c46d_23-B04-M13R_c	MELO3C015774		10.6298	10.89	10.1857	10.7465	10.0917	9.38964	9.23312	10.4256	10.7313	10.4603	9.88395	10.0438	10.7491	10.8201	10.6584	11.7477		Similar to Probable galacturonosyltransferase 6 (Arabidopsis thaliana) (uniprot_sprot:sp|Q9M9Y5|GAUT6_ARATH)
c46d_23-B11-M13R_c	MELO3C024520		5.46973	5.90151	11.7194	12.6338	6.86449	7.76848	9.35554	7.09901	6.40865	7.88294	9.64452	9.86649	5.50107	7.30845	11.9352	7.87491		Similar to Ethylene-responsive transcription factor ERF024 (Arabidopsis thaliana) (uniprot_sprot:sp|Q9SJR0|ERF24_ARATH)
c46d_23-B12-M13R_c	MELO3C022274		10.8237	10.7373	10.8614	11.4608	10.3404	11.123	10.6851	11.1472	10.3721	10.5055	10.9567	10.8797	10.4589	10.2819	11.704	11.9646		Similar to COP9 signalosome complex subunit 7 (Arabidopsis thaliana) (uniprot_sprot:sp|Q94JU3|CSN7_ARATH)
c46d_23-C01-M13R_c			8.295	8.78423	10.6554	11.9794	10.3218	12.1493	11.9719	11.2995	8.43827	9.80421	10.4416	10.8062	8.52157	10.135	11.637	12.5953
c46d_23-C05-M13R_c			5.04209	4.87468	5.08179	5.00022	4.73922	5.0288	5.12409	5.88497	10.4372	4.8746	4.92668	4.78619	5.17595	6.18007	5.84373	9.13498
c46d_23-D02-M13R_c	MELO3C004435		12.6934	12.7879	13.2163	13.0319	13.5073	13.9617	13.5273	12.6152	12.8691	13.6926	13.8275	13.2319	12.7144	13.1075	11.2851	10.4644		Similar to Whole genome shotgun sequence of line PN40024, scaffold_118.assembly12x (Fragment) (Vitis vinifera) (uniref90:UniRef90_D7T4Z4)
c46d_23-E01-M13R_c	MELO3C014570		11.1078	11.1343	11.0698	11.8105	11.1289	10.9659	10.3785	10.2903	11.3124	10.745	10.456	10.4912	11.124	10.9579	11.454	9.509		Similar to Calcium-binding mitochondrial carrier protein SCaMC-1 (Xenopus tropicalis) (uniprot_sprot:sp|Q5XHA0|SCMC1_XENTR)
c46d_23-E02-M13R_c	MELO3C013002		12.76	12.6821	13.198	13.3318	13.0316	13.5376	13.5419	12.875	12.762	13.2665	13.666	13.778	13.0237	12.9374	11.8447	12.6726		Similar to Proline-rich receptor-like protein kinase PERK8 (Arabidopsis thaliana) (uniprot_sprot:sp|Q9FFW5|PERK8_ARATH)
c46d_23-F01-M13R_c			7.63168	8.0388	7.49249	7.29404	9.66357	9.49697	9.91764	10.0515	9.07185	9.54418	9.70654	9.54343	9.50981	9.4612	10.0835	10.8186
c46d_23-G03-M13R_c	MELO3C009190		8.06982	8.26244	11.5904	13.4807	6.5953	12.7029	14.0736	14.2962	5.94111	8.83619	9.9098	10.4188	5.72134	6.06556	14.0625	14.5422		Similar to Peptide transporter PTR1 (Arabidopsis thaliana) (uniprot_sprot:sp|Q9M390|PTR1_ARATH)
c46d_23-H08-M13R_c	MELO3C002312		11.6732	12.3178	15.01	13.8932	13.4856	15.067	14.9508	14.5829	12.0951	14.2254	14.422	14.7017	12.1633	14.6516	14.2876	14.0263		Similar to Cytochrome P450 71A21 (Arabidopsis thaliana) (uniprot_sprot:sp|Q9STL2|C71AL_ARATH)
c46d_23-H12-M13R_c	MELO3C016025		9.23471	10.0208	10.6212	11.1393	7.13573	10.6528	11.4229	11.6084	7.05133	7.41285	10.3636	10.0986	8.49211	9.79197	11.6029	11.0837		None
c46d_24-A04-M13R_c	MELO3C011283		11.3248	12.1254	12.1135	8.98673	11.3495	9.8128	8.271	7.78535	12.3987	11.9074	12.3558	12.4415	12.1403	12.6302	7.60083	7.26816		Similar to Probable receptor-like protein kinase At1g80640 (Arabidopsis thaliana) (uniprot_sprot:sp|Q0V7T5|Y1864_ARATH)
c46d_24-A10-M13R_c	MELO3C010525		12.7317	13.0707	13.3146	13.1858	13.3112	13.0286	13.5885	13.5568	13.7505	13.8625	13.7581	13.9922	13.5393	13.4032	13.8471	14.483		Similar to ABC transporter E family member 2 (Arabidopsis thaliana) (uniprot_sprot:sp|Q8LPJ4|AB2E_ARATH)
c46d_24-A11-M13R_c	MELO3C019502		8.50296	8.04893	7.6458	6.43665	8.05603	7.56333	7.53768	7.45751	8.26522	9.05147	8.1251	8.63415	9.12343	8.80862	7.7913	7.83373		Similar to B3 domain-containing protein Os01g0234100 (Oryza sativa subsp. japonica) (uniprot_sprot:sp|Q0JP99|Y1341_ORYSJ)
c46d_24-B11-M13R_c	MELO3C018491		10.6148	10.0245	10.8802	11.219	10.5288	10.3707	11.2043	10.8482	10.301	10.6151	11.0443	11.3495	10.5853	10.6703	11.5405	11.4543		Similar to RNA pseudourine synthase 4, mitochondrial (Arabidopsis thaliana) (uniprot_sprot:sp|Q9LT72|PUS4_ARATH)
c46d_24-C01-M13R_c	MELO3C015483		11.3019	10.9954	10.434	10.8709	10.9259	10.5789	9.96404	10.5952	11.6034	11.0741	10.7735	11.3161	11.722	11.2757	10.6907	10.4496		Similar to PREDICTED: hypothetical protein (Vitis vinifera) (uniref90:UniRef90_UPI00015C8924)
c46d_24-C05-M13R_c	MELO3C023346		14.031	13.5524	13.6924	13.7832	13.2363	13.7729	13.0585	12.8531	13.4792	12.8619	12.8725	12.9223	13.7909	13.3065	12.6973	12.1803		Similar to Squalene synthase (Nicotiana benthamiana PE=2 SV=1) (uniprot_sprot:sp|P53800|FDFT_NICBE)
c46d_24-C10-M13R_c	MELO3C022225		11.576	12.7007	12.2667	11.8206	13.7554	12.6461	13.2281	12.9466	12.535	13.1441	12.2909	12.2525	12.3321	12.9659	12.1341	12.0182		Similar to Probable peptide/nitrate transporter At1g22540 (Arabidopsis thaliana) (uniprot_sprot:sp|Q0WP01|PTR9_ARATH)
c46d_24-D04-M13R_c	MELO3C013801		11.0335	11.7103	11.8558	10.7752	11.8479	12.2024	12.564	12.4965	11.5048	11.6453	11.2447	10.4513	11.5994	11.471	10.6067	10.0304		Similar to Protein PAM68, chloroplastic (Arabidopsis thaliana) (uniprot_sprot:sp|O49668|PAM68_ARATH)
c46d_24-F08-M13R_c	MELO3C018968		6.12093	5.99905	6.75688	7.46366	5.96291	5.67981	6.34023	5.93074	5.97601	5.95614	7.01612	7.54032	5.84796	6.24868	9.10405	10.5346		None
c46d_24-F12-M13R_c	MELO3C004121		11.4706	11.1306	11.9935	11.6297	11.3406	11.6619	12.5925	12.4917	11.2977	11.9841	11.8129	12.2278	11.5318	11.5452	12.0328	12.7186		Similar to Uncharacterized protein Cbei_0202 (Clostridium beijerinckii (strain ATCC 51743 / NCIMB 8052)) (uniprot_sprot:sp|Q05627|Y202_CLOB8)
c46d_24-G04-M13R_c	MELO3C015603		11.2169	12.2397	11.985	10.8197	12.7422	11.5624	11.8106	11.732	12.0265	12.9954	12.5978	12.553	10.7607	11.2507	10.3146	10.9986		Similar to E3 ubiquitin-protein ligase RING1-like (Arabidopsis thaliana) (uniprot_sprot:sp|Q8LPN7|RNG1L_ARATH)
c46d_24-G05-M13R_c	MELO3C008914		9.9271	9.99832	10.8456	11.7289	9.83739	10.3619	10.8263	11.3458	10.0403	10.3868	10.457	10.888	10.2379	10.3028	12.039	12.62		Similar to Uncharacterized protein At3g17611 (Arabidopsis thaliana) (uniprot_sprot:sp|Q8RXW0|Y3761_ARATH)
c46d_24-G10-M13R_c			11.4102	10.8953	11.3162	11.4591	10.6663	10.9785	11.0947	11.3043	10.8757	11.171	11.0429	11.444	11.1678	10.4609	11.3964	11.6557
c46d_24-H02-M13R_c			8.83242	8.24683	8.90094	11.8062	7.59839	10.2894	12.1727	12.4936	9.40429	8.86067	11.4593	11.7351	10.1046	10.4358	12.7775	11.4044
c46d_25-A03-M13R_c	MELO3C026614		12.4037	12.7751	12.9137	12.9603	13.2703	12.7015	12.7984	12.9171	12.8146	12.8139	12.81	12.9455	12.5711	12.9032	13.0132	13.7368		Similar to WD repeat-containing protein 55 homolog (Dictyostelium discoideum) (uniprot_sprot:sp|Q54SA5|WDR55_DICDI)
c46d_25-A04-M13R_c	MELO3C026749		12.3499	12.2979	13.3299	13.2165	11.1729	12.3442	10.4329	9.43364	11.9013	13.0921	12.9905	12.6781	11.5299	11.36	12.4488	9.51209		Similar to DNA replication licensing factor mcm2 (Xenopus laevis) (uniprot_sprot:sp|P55861|MCM2_XENLA)
c46d_25-A10-M13R_c	MELO3C004213		7.77731	9.70463	8.52372	10.024	7.66396	8.25606	8.8185	9.58931	7.31907	8.02333	7.26142	7.22541	6.9538	8.68968	12.0114	13.8078		Similar to F-box protein PP2-B15 (Arabidopsis thaliana) (uniprot_sprot:sp|O80494|P2B15_ARATH)
c46d_25-A11-M13R_c	MELO3C019464		11.2858	11.8602	12.7772	11.3055	11.3614	11.0052	11.9009	12.2096	11.4516	12.9471	12.2777	12.741	11.8966	11.5847	11.2723	12.8926		Similar to Probable importin subunit beta-4 (Schizosaccharomyces pombe) (uniprot_sprot:sp|O60100|IMB4_SCHPO)
c46d_25-A12-M13R_c	MELO3C007569		8.70501	9.14009	9.69098	10.2247	9.63989	9.19078	10.9801	10.4261	8.98754	10.6829	10.045	10.2534	10.1304	10.5189	10.3572	10.3794		Similar to Probable serine/threonine-protein kinase At1g01540 (Arabidopsis thaliana) (uniprot_sprot:sp|Q3EDL4|Y1154_ARATH)
c46d_25-B08-M13R_c	MELO3C025610		5.28898	5.17196	5.56034	8.64777	5.04768	9.6176	10.6089	10.2643	6.93729	9.30319	10.9027	11.553	4.71978	4.82295	4.87813	4.68802		Similar to Whole genome shotgun sequence of line PN40024, scaffold_14.assembly12x (Fragment) (Vitis vinifera) (uniref90:UniRef90_E0CSG1)
c46d_25-B10-M13R_c	MELO3C015409		8.18372	8.02598	9.12471	8.05234	6.17334	9.03255	10.2788	10.4014	7.39298	9.1878	9.34038	9.95148	7.80878	7.98064	6.25527	7.94912		Similar to Putative ABC transporter B family member 8 (Arabidopsis thaliana) (uniprot_sprot:sp|Q9LHK4|AB8B_ARATH)
c46d_25-C02-M13R_c	MELO3C008433		11.5051	12.0826	13.4628	12.8127	11.2452	12.6282	12.8524	12.7727	11.6212	13.1071	12.7512	12.9252	11.486	12.0045	11.6735	10.9449		Similar to Putative uncharacterized protein (Glycine max) (uniref90:UniRef90_C6TCW4)
c46d_25-C09-M13R_c	MELO3C008085		7.49863	7.02667	7.63411	8.33586	9.33444	9.30118	10.4133	9.80365	10.926	10.8893	11.6668	11.2952	8.05307	7.27715	8.06489	8.07874		Similar to Catalytic, putative (Ricinus communis) (uniref90:UniRef90_B9SPW6)
c46d_25-E06-M13R_c	MELO3C012306		12.5027	12.3414	11.9854	11.5761	12.5356	11.7275	11.2887	11.3752	12.8308	12.6859	11.6896	11.8447	13.3075	12.2308	10.9162	12.762		Similar to Whole genome shotgun sequence of line PN40024, scaffold_11.assembly12x (Fragment) (Vitis vinifera) (uniref90:UniRef90_D7T8V4)
c46d_25-F01-M13R_c			4.56547	4.67083	5.12658	5.5902	4.4425	4.80594	4.86217	4.89844	4.59805	4.7576	4.71911	4.75756	4.4113	4.43999	4.77511	4.88901
c46d_25-G01-M13R_c	MELO3C015367		10.2392	10.5944	9.5631	9.07493	10.7429	8.37197	7.71409	8.25373	11.0734	10.3171	9.30893	9.42743	10.5187	10.5949	9.51479	10.2745		Similar to Probable serine/threonine-protein kinase BUD32 homolog (Dictyostelium discoideum) (uniprot_sprot:sp|Q54W07|BUD32_DICDI)
c46d_25-G07-M13R_c	MELO3C008491		13.2856	12.2944	10.6167	6.59607	11.7172	8.73518	8.91346	7.34686	12.9659	10.4289	11.6336	12.0931	13.2701	11.8347	6.51041	7.45749		Similar to Putative uncharacterized protein (Ricinus communis) (uniref90:UniRef90_B9RIH8)
c46d_25-H04-M13R_c	MELO3C010543		12.4234	12.3975	11.2858	10.4394	12.1939	11.7695	12.246	12.5048	12.7455	12.1949	11.5031	11.9121	12.8415	12.6672	10.9741	12.5998		Similar to Clathrin binding protein, putative (Ricinus communis) (uniref90:UniRef90_B9S1M7)
c46d_25-H05-M13R_c	MELO3C024469		10.1599	9.46984	10.2269	10.2937	10.158	10.8302	11.4251	11.4652	9.52537	10.9311	10.746	11.0573	10.2571	9.89303	10.6549	11.8089		Similar to Predicted protein (Populus trichocarpa) (uniref90:UniRef90_B9MTG6)
c46d_26-A04-M13R_c	MELO3C014177		8.63829	8.69635	9.03688	9.62714	8.92611	8.79165	9.4531	9.48561	8.80768	9.64108	9.13571	9.34147	8.90071	9.16909	10.8086	10.6542		Similar to ABC transporter I family member 1 (Arabidopsis thaliana) (uniprot_sprot:sp|Q9C8T1|AB1I_ARATH)
c46d_26-A06-M13R_c	MELO3C016774		13.1079	12.7502	12.9618	11.8207	12.7345	13.188	12.0427	11.0033	13.0631	12.4154	12.938	12.9378	12.7799	12.8156	9.477	11.2569		Similar to Probable WRKY transcription factor 7 (Arabidopsis thaliana) (uniprot_sprot:sp|Q9STX0|WRKY7_ARATH)
c46d_26-A11-M13R_c			7.1062	6.26958	6.14415	8.04599	6.78537	7.07985	7.17539	7.8647	7.58262	6.2536	8.6981	8.08649	7.31087	6.47273	8.15481	8.38965
c46d_26-B02-M13R_c	MELO3C019939		6.69211	6.74926	7.60049	9.15807	6.71213	7.21404	8.38905	8.73863	6.98946	6.7038	7.34115	7.22946	6.36589	6.85105	6.9782	7.9308		Similar to Receptor-like protein kinase HSL1 (Arabidopsis thaliana) (uniprot_sprot:sp|Q9SGP2|HSL1_ARATH)
c46d_26-B07-M13R_c			8.19994	8.40906	10.0215	8.99341	7.88648	8.96196	9.52378	9.09222	7.90813	9.11975	9.32746	10.1276	8.37104	8.66665	9.26335	9.34342
c46d_26-B11-M13R_c			5.88746	5.89651	6.09862	4.54966	5.83966	5.03728	4.27727	4.43199	6.38711	6.20487	6.96963	6.9126	6.61223	6.28266	5.49458	6.01416
c46d_26-C01-M13R_c	MELO3C017958		13.0552	13.7336	12.7462	12.8689	13.3749	12.5525	13.2897	13.6961	13.9542	13.8285	13.6479	13.8496	13.5677	13.6509	13.7287	13.9088		Similar to PREDICTED: hypothetical protein (Vitis vinifera) (uniref90:UniRef90_UPI00015CAD1C)
c46d_26-C05-M13R_c	MELO3C002618		6.20192	5.08602	6.95236	5.01934	5.27496	6.41031	5.69565	4.80413	4.81073	5.57399	6.1477	5.97257	5.36697	5.95463	4.60943	4.7692		Similar to Squamosa promoter-binding protein 1 (Antirrhinum majus) (uniprot_sprot:sp|Q38741|SBP1_ANTMA)
c46d_26-C12-M13R_c	MELO3C019957		10.2196	10.5978	10.8575	11.4827	10.9023	10.4291	10.8861	10.5828	10.7363	11.346	10.8774	10.8188	10.2993	10.8763	11.6329	11.6002		Similar to tRNA pseudouridine synthase 3 (Mus musculus) (uniprot_sprot:sp|Q9JI38|PUS3_MOUSE)
c46d_26-D05-M13R_c			8.37379	9.36445	10.0622	10.7553	7.83841	9.62292	9.85355	10.1909	7.62518	8.65868	9.69662	9.94389	7.52034	8.08198	10.6401	10.7557
c46d_26-E04-M13R_c			10.3201	10.2213	10.4025	11.9327	8.96674	10.6823	11.7669	12.1745	8.58259	10.853	10.711	10.0726	9.41869	10.2483	13.2725	12.7367
c46d_26-F09-M13R_c	MELO3C015244		8.02634	7.67483	8.20713	7.24431	7.27041	6.58264	6.49203	6.65708	8.09504	8.83864	8.04435	8.20399	7.15496	6.12871	6.12296	7.51992		Similar to Putative serine/threonine-protein kinase haspin homolog (Drosophila melanogaster) (uniprot_sprot:sp|P83103|HASP_DROME)
c46d_26-F11-M13R_c	MELO3C009584		13.3274	13.0127	12.8243	12.8477	12.271	12.3383	11.4371	9.48508	13.1632	13.3442	13.4738	13.4773	12.5684	12.636	10.54	9.45849		Similar to Probable glutamate carboxypeptidase 2 (Arabidopsis thaliana) (uniprot_sprot:sp|Q9M1S8|GCP2_ARATH)
c46d_26-H11-M13R_c	MELO3C007724		10.1943	11.8726	13.2808	14.6262	6.30369	12.4865	14.1699	14.2926	10.1595	12.7332	13.3477	13.8283	9.18503	10.0736	14.3293	13.607		Similar to PREDICTED: hypothetical protein (Vitis vinifera) (uniref90:UniRef90_UPI00019862C2)
c46d_27-A10-M13R_c			11.876	11.6206	12.0461	12.566	10.9475	11.6064	12.4395	12.1871	11.18	11.7664	11.9629	12.053	11.7176	11.3794	12.1242	12.4385
c46d_27-B04-M13R_c	MELO3C008120		9.14395	8.8112	10.2437	12.0462	9.85348	8.97084	8.82627	8.87021	10.1973	10.9777	10.5043	10.5591	8.33699	8.39782	7.72039	8.03042		Similar to Whole genome shotgun sequence of line PN40024, scaffold_72.assembly12x (Fragment) (Vitis vinifera) (uniref90:UniRef90_D7SR86)
c46d_27-B12-M13R_c	MELO3C006594		9.88494	11.6033	10.287	8.4821	11.1761	10.5668	8.68229	8.18374	10.9026	10.8945	10.4333	10.5176	10.0929	11.0685	10.1192	10.8242		Similar to Inosine-uridine preferring nucleoside hydrolase, putative (Ricinus communis) (uniref90:UniRef90_B9RSW6)
c46d_27-C09-M13R_c			5.65795	6.66668	6.40912	8.29551	6.79305	6.86112	6.82534	6.90558	5.73237	5.32136	7.4105	6.43073	5.55815	5.74212	8.91089	7.50137
c46d_27-D05-M13R_c	MELO3C002713		13.4654	13.4073	13.1137	13.0349	12.9856	12.3601	12.9924	13.2157	13.4114	13.1534	13.1842	13.2612	13.8209	13.5013	12.5841	12.3716		Similar to Predicted protein (Populus trichocarpa) (uniref90:UniRef90_B9N9B7)
c46d_27-E01-M13R_c	MELO3C026634		6.14081	6.14782	9.22872	7.72721	7.08516	8.77022	11.3454	11.6239	8.92859	7.31892	8.36832	8.2953	6.50453	6.8922	8.6921	11.0779		Similar to Secologanin synthase (Catharanthus roseus) (uniprot_sprot:sp|Q05047|C72A1_CATRO)
c46d_27-E04-M13R_c	MELO3C014546		5.95815	5.60307	6.12994	7.69826	5.83043	6.04841	6.98947	6.95727	6.48585	6.08761	7.79478	7.03431	5.61218	5.55952	7.43326	6.58244		Similar to Putative uncharacterized protein (Glycine max) (uniref90:UniRef90_C6SVW8)
c46d_27-F09-M13R_c			7.15408	7.0116	7.55179	8.17625	7.03032	7.43511	7.86354	7.87169	7.35524	6.75644	7.27499	7.12474	7.50113	7.54959	8.28235	7.98671
c46d_27-G04-M13R_c	MELO3C006012		12.531	13.1959	13.1038	13.3482	12.4244	13.0218	13.2379	12.9406	12.5186	12.6363	13.3104	13.548	12.3693	12.4124	13.4959	12.6224		Similar to DmX-like protein 1 (Mus musculus) (uniprot_sprot:sp|Q6PNC0|DMXL1_MOUSE)
c46d_27-G06-M13R_c			7.49534	7.74986	10.7585	12.4377	9.2564	11.6266	11.763	11.8614	8.38467	10.3153	11.5451	11.3291	7.7971	8.72032	12.2372	11.4402
c46d_27-G11-M13R_c			7.32669	7.0487	7.8147	7.64723	6.33422	7.10568	7.41675	7.68875	6.83666	8.17784	7.99335	8.76375	7.93292	7.66926	9.32747	10.1551
c46d_27-H03-M13R_c	MELO3C019871		11.5052	12.2534	13.3502	14.3684	11.723	12.9641	12.4577	11.7443	11.231	14.2575	13.5642	13.3852	11.8454	13.2259	14.5678	13.8201		Similar to Probable phytol kinase 1, chloroplastic (Glycine max PE=2 SV=1) (uniprot_sprot:sp|Q2N2K1|PHYK1_SOYBN)
c46d_27-H04-M13R_c			6.9676	8.70693	9.06714	10.6546	7.86974	8.89988	9.72102	9.73342	6.9328	6.32685	7.94015	8.84453	6.33876	8.32277	9.84999	10.2442
c46d_28-B03-M13R_c	MELO3C012208		11.3551	11.6245	11.6702	11.1798	11.7338	10.949	11.5397	11.2488	11.7837	12.3461	11.5615	12.0865	12.1071	11.8607	13.778	12.0045		Similar to Whole genome shotgun sequence of line PN40024, scaffold_11.assembly12x (Fragment) (Vitis vinifera) (uniref90:UniRef90_D7T9A7)
c46d_28-B04-M13R_c	MELO3C016047		11.8515	12.2512	12.3641	12.4246	12.4084	12.5687	12.759	12.8618	11.5745	11.8049	11.7503	12.0969	11.2754	11.6432	12.3533	13.1605		Similar to Peroxisome biogenesis protein 6 (Arabidopsis thaliana) (uniprot_sprot:sp|Q8RY16|PEX6_ARATH)
c46d_28-B06-M13R_c	MELO3C019206		13.0773	13.1315	13.4571	11.9224	13.7253	14.1341	13.9157	13.6097	13.7041	13.2645	12.9106	12.8677	13.2144	13.2562	10.0066	11.0383		Similar to Isoflavone 2'-hydroxylase (Glycyrrhiza echinata) (uniprot_sprot:sp|P93147|C81E1_GLYEC)
c46d_28-B08-M13R_c	MELO3C019672		5.14006	5.43822	5.62647	6.11627	5.57981	5.73048	6.5922	6.40297	6.57385	8.36249	10.6938	10.7911	6.2522	6.30297	7.99485	8.06211		None
c46d_28-C05-M13R_c			8.12534	7.49499	7.9946	9.52364	8.06815	8.9404	10.1308	9.32703	7.7906	7.16237	8.67385	7.98313	7.74175	7.65456	9.74468	9.36031
c46d_28-C11-M13R_c	MELO3C013226		10.8572	10.7431	10.7749	12.3911	10.3234	10.9044	11.8298	12.3723	10.4859	10.2095	11.0303	11.9462	11.1867	10.6853	11.9418	11.937		Similar to GPI-anchored protein LORELEI (Arabidopsis thaliana) (uniprot_sprot:sp|B3GS44|LRE_ARATH)
c46d_28-D02-M13R_c	MELO3C010800		9.91457	10.1918	10.6488	11.4865	10.2406	10.725	11.0529	11.1056	10.2465	10.3316	10.1337	10.5693	10.1425	10.54	11.5629	11.9576		Similar to F-box protein At3g12350 (Arabidopsis thaliana) (uniprot_sprot:sp|Q84WW1|FB140_ARATH)
c46d_28-E03-M13R_c	MELO3C008132		8.4572	6.9893	7.71148	9.30013	8.01035	8.65337	8.16116	7.69762	7.61279	6.75311	8.16999	8.10885	8.10574	7.56988	9.71149	9.25213		Similar to Predicted protein (Populus trichocarpa) (uniref90:UniRef90_B9MWA0)
c46d_28-G03-M13R_c	MELO3C010349		11.2465	10.8824	11.746	11.603	11.8055	12.7887	11.5124	10.8849	11.7048	11.5014	12.1407	11.7454	10.2668	11.9657	11.6111	9.66908		Similar to Metal-nicotianamine transporter YSL3 (Arabidopsis thaliana) (uniprot_sprot:sp|Q2EF88|YSL3_ARATH)
c46d_28-H05-M13R_c	MELO3C019019		13.2203	13.3204	13.2537	13.1742	12.2227	13.2847	13.3887	13.343	12.8492	13.2545	13.4243	13.364	13.0008	12.6165	13.4951	13.4778		Similar to PREDICTED: hypothetical protein (Vitis vinifera) (uniref90:UniRef90_UPI000198470E)
c46d_29-A04-M13R_c	MELO3C015985		7.24467	6.55726	6.76558	6.7833	6.22709	7.30301	6.46117	7.22565	6.44263	6.24618	6.03472	5.91399	6.73324	6.67711	8.019	8.27649		Similar to Whole genome shotgun sequence of line PN40024, scaffold_102.assembly12x (Fragment) (Vitis vinifera) (uniref90:UniRef90_D7U1Q0)
c46d_29-A07-M13R_c			8.25863	8.13687	9.40986	10.4844	7.92297	9.05346	9.00604	8.14385	6.9979	8.11188	8.92677	8.95997	7.70851	7.94945	9.76419	7.79361
c46d_29-B04-M13R_c	MELO3C019821		5.86945	5.39264	6.23126	6.85013	5.38334	6.00888	5.53527	5.38017	5.4051	5.70233	5.78139	5.47396	5.64225	5.37669	8.08414	6.79068		Similar to Sorting and assembly machinery component 50 homolog (Mus musculus) (uniprot_sprot:sp|Q8BGH2|SAM50_MOUSE)
c46d_29-C01-M13R_c	MELO3C006409		9.23612	8.81666	9.21962	10.02	9.14822	9.62423	10.3951	9.45558	9.44006	8.28752	9.64094	9.2647	9.28652	8.42857	9.90622	9.59672		Similar to Pleckstrin homology domain-containing family A member 8 (Danio rerio) (uniprot_sprot:sp|Q5U3N0|PKHA8_DANRE)
c46d_29-C08-M13R_c			8.39664	8.92319	9.3153	10.0659	8.16783	9.59763	10.2168	9.92983	8.11438	8.48244	10.0703	10.1371	8.35495	8.6404	10.284	9.74768
c46d_29-C10-M13R_c	MELO3C017582		5.26258	5.69733	10.5922	11.665	6.62103	11.6866	12.2603	12.0408	5.56275	8.45452	9.305	11.8082	4.80347	6.24024	7.7886	8.00453		Similar to Predicted protein (Populus trichocarpa) (uniref90:UniRef90_B9HFN5)
c46d_29-C11-M13R_c	MELO3C012612		7.91312	8.6345	9.46176	10.6795	9.06728	10.0895	10.0897	10.111	7.77637	8.95412	9.42251	9.83487	7.76735	8.38079	9.93071	9.62571		Similar to PREDICTED: hypothetical protein (Vitis vinifera) (uniref90:UniRef90_UPI0001985B97)
c46d_29-D09-M13R_c	MELO3C015291		7.59392	7.5928	7.32391	6.57304	6.5082	5.56212	5.42889	5.59532	7.61842	8.25187	7.62261	8.62951	7.30472	7.06328	5.97668	8.20027		Similar to PREDICTED: hypothetical protein (Vitis vinifera) (uniref90:UniRef90_UPI000198499A)
c46d_29-E04-M13R_c	MELO3C021442		5.90245	5.64576	7.29077	7.76426	7.45047	7.44486	8.40876	8.50768	6.19923	6.55355	7.44365	7.89874	6.45739	6.1314	8.78766	8.83208		Similar to Histone deacetylase 9 (Arabidopsis thaliana) (uniprot_sprot:sp|Q8H0W2|HDA9_ARATH)
c46d_29-F06-M13R_c	MELO3C016876		15.4767	15.4958	15.5695	14.0896	15.1477	15.148	14.8923	14.5682	15.6359	15.4388	15.2679	14.993	15.6489	15.678	13.5559	13.7998		Similar to Zinc finger protein MAGPIE (Arabidopsis thaliana) (uniprot_sprot:sp|Q9ZWA6|MGP_ARATH)
c46d_29-F10-M13R_c	MELO3C006748		11.1361	10.9686	11.0572	11.4117	10.5845	10.7033	11.1804	11.3255	10.8672	10.6726	10.6659	10.862	11.0077	10.5452	11.6538	11.4117		Similar to Probable sugar phosphate/phosphate translocator At3g17430 (Arabidopsis thaliana) (uniprot_sprot:sp|Q9LRP2|PT317_ARATH)
c46d_29-G11-M13R_c	MELO3C003210		12.2883	13.0334	13.4915	13.4045	12.7397	12.6545	13.4189	14.0867	12.4968	13.111	13.3666	14.402	13.2327	13.5591	13.4156	13.7568		Similar to Whole genome shotgun sequence of line PN40024, scaffold_7.assembly12x (Fragment) (Vitis vinifera) (uniref90:UniRef90_D7THE3)
c46d_29-H04-M13R_c	MELO3C007315		8.40828	9.29111	7.49277	9.17258	8.97829	7.76623	8.3209	9.16051	8.02985	8.88776	7.88841	8.20892	7.9171	8.90592	8.52173	11.2581		Similar to Probable NADH dehydrogenase (Dictyostelium discoideum) (uniprot_sprot:sp|Q55CD9|NDH_DICDI)
c46d_29-H08-M13R_c			4.69838	5.7137	5.86698	11.1439	8.01554	6.11623	8.28604	10.5807	5.7507	8.05349	8.97376	11.7647	5.13301	6.20663	10.0209	9.446		c46d_29-H08-M13R_c highly similar to Putative flavanone 3-hydroxylase - Saussurea medusa (Saw-wort)
c46d_29-H09-M13R_c	MELO3C010190		7.69416	7.36247	7.07744	7.4391	6.63683	7.0801	7.80165	6.25957	8.36195	8.05873	10.2631	9.06656	6.7218	6.00055	5.48546	4.95316		Similar to Probable LRR receptor-like serine/threonine-protein kinase At2g23950 (Arabidopsis thaliana) (uniprot_sprot:sp|Q0WVM4|Y2239_ARATH)
c46d_30-A01-M13R_c	MELO3C011283		11.2507	11.6353	11.6463	8.62206	11.111	9.92268	7.67824	7.33002	12.6603	11.6842	11.7489	11.6363	12.1537	12.512	7.86296	6.93956		Similar to Probable receptor-like protein kinase At1g80640 (Arabidopsis thaliana) (uniprot_sprot:sp|Q0V7T5|Y1864_ARATH)
c46d_30-A04-M13R_c	MELO3C010184		6.73169	8.42574	11.0468	10.5434	7.16946	13.6703	9.11361	6.77437	6.8387	11.239	11.8025	9.04959	5.59488	6.95111	8.26532	7.29391		None
c46d_30-A11-M13R_c	MELO3C015389		12.1275	12.4109	12.8273	12.8992	12.3286	12.4015	12.7412	13.0139	11.9358	12.3875	12.9971	13.1077	11.9642	12.2188	12.2852	12.7907		Similar to Serine/threonine-protein kinase CTR1 (Arabidopsis thaliana) (uniprot_sprot:sp|Q05609|CTR1_ARATH)
c46d_30-A12-M13R_c	MELO3C020649		4.64445	8.33107	7.80724	8.51587	6.05833	7.17675	7.63643	8.50047	5.73363	6.81663	7.19281	7.64818	4.7111	6.29656	7.8429	8.12595		Similar to Predicted protein (Populus trichocarpa) (uniref90:UniRef90_B9HPI8)
c46d_30-B07-M13R_c	MELO3C022274		11.0292	11.1133	11.4861	11.8123	10.7753	11.0961	11.0776	11.2813	10.9272	11.2222	11.2975	11.54	10.7773	11.0197	11.5758	12.1678		Similar to COP9 signalosome complex subunit 7 (Arabidopsis thaliana) (uniprot_sprot:sp|Q94JU3|CSN7_ARATH)
c46d_30-B09-M13R_c	MELO3C004231		12.9523	13.0073	12.8777	13.6187	13.3805	13.657	13.441	13.5039	13.5474	12.8927	13.0739	13.1598	13.3008	12.8992	13.7463	13.9435		Similar to Acyl-CoA-binding domain-containing protein 4 (Arabidopsis thaliana) (uniprot_sprot:sp|Q9MA55|ACBP4_ARATH)
c46d_30-B11-M13R_c	MELO3C022403		11.232	11.5222	11.4187	11.948	11.2931	11.8813	12.4646	12.5795	11.3656	11.1888	11.3667	11.9184	11.3848	11.201	12.5686	11.6868		Similar to Myosin-J heavy chain (Dictyostelium discoideum) (uniprot_sprot:sp|P54697|MYOJ_DICDI)
c46d_30-C03-M13R_c	MELO3C023208		7.54612	7.69623	8.64005	8.88452	7.79916	8.62544	9.15034	9.14229	7.67846	8.53243	8.68014	8.36264	7.64439	8.00492	8.44405	8.56228		Similar to Predicted protein (Populus trichocarpa) (uniref90:UniRef90_A9PCW5)
c46d_30-C04-M13R_c	MELO3C016351		12.4617	12.9457	13.188	13.0379	13.7477	13.1089	13.8518	14.1898	13.1594	13.5144	13.4271	12.825	13.2696	13.528	14.1251	13.8713		Similar to 2-deoxyglucose-6-phosphate phosphatase, putative (Ricinus communis) (uniref90:UniRef90_B9RCB5)
c46d_30-D06-M13R_c	MELO3C010261		11.018	12.2144	12.7482	13.304	12.7814	12.7585	12.7259	13.2668	11.7806	12.0426	12.6992	12.1337	11.387	12.1861	13.8715	13.1574		Similar to Putative uncharacterized protein (Ricinus communis) (uniref90:UniRef90_B9SC26)
c46d_30-E02-M13R_c	MELO3C008114		11.3581	11.9842	13.9698	12.7941	12.5828	13.5435	14.4982	14.4072	11.2615	13.7137	13.7048	12.8672	11.2221	12.2836	12.8298	13.125		Similar to Putative uncharacterized protein (Arabidopsis) (uniref90:UniRef90_Q9SAJ8)
c46d_30-F09-M13R_c			8.28538	8.75378	8.93506	9.54801	8.54434	8.67031	8.48447	9.73377	8.30806	8.60558	9.17202	9.47083	8.57447	8.92941	9.16246	10.2594
c46d_30-F10-M13R_c	MELO3C017489		10.0584	10.1576	10.5738	11.0692	11.4055	10.575	10.3792	10.7298	10.5413	10.4289	10.2492	10.7212	10.4801	11.0304	11.1139	10.5667		Similar to F-box protein PP2-B10 (Arabidopsis thaliana) (uniprot_sprot:sp|Q9ZVQ6|P2B10_ARATH)
c46d_30-G06-M13R_c	MELO3C015554		11.9069	12.2641	12.7199	12.8753	12.2838	12.2775	12.6882	12.9212	12.5138	12.7824	12.5867	12.5258	11.8171	12.1845	13.1021	13.4236		Similar to SH3 domain-containing protein PJ696.02 (Schizosaccharomyces pombe) (uniprot_sprot:sp|Q9URW6|YIE2_SCHPO)
c46d_30-G07-M13R_c	MELO3C002521		9.16954	9.87142	11.2793	8.23258	12.1049	11.1433	10.0641	8.50611	12.194	11.32	9.96391	9.59584	11.3999	11.3648	6.80228	6.35262		Similar to Predicted protein (Populus trichocarpa) (uniref90:UniRef90_B9HYT2)
c46d_30-H11-M13R_c	MELO3C025755		12.1864	11.698	12.0702	12.549	11.4034	11.9959	11.6223	11.799	11.5978	11.4893	11.834	11.9601	12.2673	11.9268	12.1182	13.121		Similar to Proteasome subunit beta type-4 (Arabidopsis thaliana) (uniprot_sprot:sp|Q7DLR9|PSB4_ARATH)
c46d_31-B09-M13R_c			8.78625	9.16117	9.06262	9.70014	5.66126	5.34611	5.50742	5.14886	8.83582	9.1388	10.2746	10.2749	7.62949	7.40371	7.98767	7.91445
c46d_31-C04-M13R_c	MELO3C002833		10.4333	10.4437	10.5747	11.2861	10.7564	11.0452	11.4327	11.7587	10.5805	10.9812	10.6929	11.1136	10.9011	10.9802	11.9072	11.8961		None
c46d_31-C05-M13R_c	MELO3C004216		13.2161	12.8777	13.5368	13.9966	12.348	13.0397	13.3967	13.3973	13.0156	13.2795	13.6019	13.2058	13.1766	13.4484	14.0742	13.4977		Similar to F-actin-capping protein subunit alpha (Arabidopsis thaliana) (uniprot_sprot:sp|O82631|CAPZA_ARATH)
c46d_31-C08-M13R_c	MELO3C005267		13.5399	13.8226	14.7106	14.8511	14.4031	14.9722	15.3062	15.0235	14.0864	14.6012	14.9256	15.326	13.5827	14.2396	14.9286	15.0911		Similar to Probable receptor protein kinase TMK1 (Arabidopsis thaliana) (uniprot_sprot:sp|P43298|TMK1_ARATH)
c46d_31-D01-M13R_c	MELO3C016229		6.50793	6.81981	6.22103	5.98116	7.41217	6.26465	4.97953	4.95822	6.96429	7.19519	7.13993	6.74666	7.49052	7.62	7.25333	7.95525		Similar to Os10g0357350 protein (Oryza sativa Japonica Group) (uniref90:UniRef90_C7J7N6)
c46d_31-D06-M13R_c	MELO3C014671		10.9723	10.9343	11.2487	10.0098	10.9413	10.6454	12.0108	12.1462	11.0074	12.0297	11.4908	12.1233	11.5778	11.4784	11.0732	12.5514		Similar to Branchpoint-bridging protein (Schizosaccharomyces pombe) (uniprot_sprot:sp|O74555|BBP_SCHPO)
c46d_31-E02-M13R_c	MELO3C004587		8.28873	8.58796	9.17336	9.36099	9.30873	9.1231	9.72286	9.81808	8.28779	9.20473	9.22434	9.62288	8.44082	8.35429	9.54846	10.5044		Similar to Uncharacterized protein C3F10.06c (Schizosaccharomyces pombe) (uniprot_sprot:sp|Q10181|YAW6_SCHPO)
c46d_31-E04-M13R_c	MELO3C011454		10.9095	11.4284	11.7448	12.4048	11.7167	11.5794	11.1074	11.0392	12.0423	11.8766	12.1961	12.3049	11.6568	11.9638	12.2979	12.3377		Similar to Whole genome shotgun sequence of line PN40024, scaffold_10.assembly12x (Fragment) (Vitis vinifera) (uniref90:UniRef90_D7TAV9)
c46d_31-F08-M13R_c			12.4742	12.9818	13.6265	13.1733	12.2789	13.3665	13.5214	12.5338	12.4205	12.3763	13.452	13.9834	12.5255	13.0101	10.3013	10.6355		c46d_31-F08-M13R_c similar to Gb|AAF04433.1 - Arabidopsis thaliana (Mouse-ear cress)
c46d_31-G03-M13R_c			6.97185	6.93355	8.87461	10.758	7.83969	8.14569	8.25404	8.12561	9.44201	10.571	10.9964	11.5324	7.19631	8.97298	9.36203	10.2732
c46d_31-G06-M13R_c	MELO3C022046		10.6333	10.1687	10.8171	11.5063	10.2849	10.7635	10.5326	10.7402	10.3204	10.1617	10.6541	10.7336	10.4317	10.2507	11.0588	11.6792		Similar to Probable N(2),N(2)-dimethylguanosine tRNA methyltransferase 2 (Arabidopsis thaliana) (uniprot_sprot:sp|Q9SRU7|TRM2_ARATH)
c46d_31-G10-M13R_c	MELO3C006877		11.0686	10.9041	11.0636	11.2654	11.0091	10.8836	10.8631	11.015	11.0505	11.0049	11.329	11.1655	11.0536	11.1185	12.7127	11.685		Similar to Putative uncharacterized protein (Ricinus communis) (uniref90:UniRef90_B9R9G3)
c46d_32-B05-M13R_c	MELO3C010845		12.9838	12.6941	12.961	13.5191	12.8991	12.9369	12.6263	12.3553	12.624	12.3606	13.3977	13.2761	12.7322	12.5807	13.374	12.2634		Similar to ADP,ATP carrier protein 1, mitochondrial (Gossypium hirsutum) (uniprot_sprot:sp|O22342|ADT1_GOSHI)
c46d_32-B10-M13R_c	MELO3C007945		13.6289	13.6116	14.1938	14.4301	13.4117	14.8023	14.8375	14.7412	13.3952	13.3065	13.7581	13.699	13.3025	13.6529	15.1114	14.0798		Similar to Phospholipase D delta (Arabidopsis thaliana) (uniprot_sprot:sp|Q9C5Y0|PLDD1_ARATH)
c46d_32-D07-M13R_c	MELO3C012753		8.05108	8.24929	8.62861	9.54856	7.71019	10.9081	12.2035	11.8762	11.5534	12.6104	13.0362	12.917	10.9796	11.3346	12.1553	11.6594		None
c46d_32-E04-M13R_c	MELO3C009475		7.97367	8.77136	10.1857	11.0789	9.61058	10.1549	11.3432	10.8239	8.53349	10.0708	9.84665	10.0831	8.45041	9.4901	12.1408	11.3146		Similar to Heme-binding-like protein At3g10130, chloroplastic (Arabidopsis thaliana) (uniprot_sprot:sp|Q9SR77|HBPL1_ARATH)
c46d_32-F03-M13R_c	MELO3C005660		10.6889	10.5337	9.6396	10.3824	9.70277	10.7781	10.8054	10.069	9.2755	9.77412	9.95627	9.36266	9.59113	9.46105	12.105	11.3998		Similar to Probable LRR receptor-like serine/threonine-protein kinase At1g63430 (Arabidopsis thaliana) (uniprot_sprot:sp|C0LGH8|Y1634_ARATH)
c46d_32-F06-M13R_c	MELO3C015739		11.7938	12.2747	11.0185	10.6153	11.7577	11.1891	10.534	10.5603	11.7981	11.4823	10.8139	11.5344	11.3888	12.177	10.8178	9.05616		Similar to Ethylene-responsive transcription factor ERF098 (Arabidopsis thaliana) (uniprot_sprot:sp|Q9LTC5|ERF98_ARATH)
c46d_32-F09-M13R_c	MELO3C005445		13.0413	13.7079	13.8017	13.5851	11.4471	11.8382	12.4423	12.5172	11.8139	14.6155	13.7476	13.6648	11.6521	12.0877	13.308	13.1871		Similar to Putative uncharacterized protein (Ricinus communis) (uniref90:UniRef90_B9RA10)
c46d_32-G07-M13R_c	MELO3C015432		7.61953	8.26115	8.43796	8.11332	10.4307	9.42418	9.77884	9.50274	9.86186	10.4766	10.0673	10.2745	7.72567	8.2246	9.18422	8.44227		Similar to IAA-amino acid hydrolase ILR1-like 4 (Arabidopsis thaliana) (uniprot_sprot:sp|O04373|ILL4_ARATH)
c46d_32-G12-M13R_c	MELO3C027009		6.18549	5.8149	6.84524	8.05533	7.59297	10.9012	11.1773	10.4591	5.78762	5.87892	7.20453	7.00716	6.22255	6.86595	10.8228	12.5947		None
c46d_32-H07-M13R_c	MELO3C003391		12.4326	12.5623	12.4084	12.5088	12.344	12.4514	12.6997	12.8219	12.117	12.4596	12.7569	12.878	12.0754	11.9284	12.6412	13.3208		Similar to PREDICTED: hypothetical protein (Vitis vinifera) (uniref90:UniRef90_UPI0001985360)
c46d_33-A01-M13R_c	MELO3C012012		10.7858	11.2716	12.9573	13.0951	11.8905	13.3927	13.7984	13.7537	11.4667	13.0865	13.5204	13.888	12.02	12.5586	12.5165	10.6467		Similar to RING-H2 finger protein ATL46 (Arabidopsis thaliana) (uniprot_sprot:sp|Q9FL07|ATL46_ARATH)
c46d_33-A03-M13R_c	MELO3C022214		7.78532	7.47352	6.81131	7.16419	5.4867	7.32963	6.23171	6.1989	7.65659	8.75508	9.52814	9.51986	7.50084	6.76362	6.37077	7.76064		Similar to DUF246 domain-containing protein At1g04910 (Arabidopsis thaliana) (uniprot_sprot:sp|Q8W486|Y1491_ARATH)
c46d_33-A04-M13R_c	MELO3C014459		10.416	10.4822	10.8552	11.5465	9.66654	10.8941	11.0966	11.1659	10.6206	10.854	11.2348	11.6732	10.5807	10.5452	11.3892	11.0543		Similar to Serine/threonine-protein phosphatase 5 (Solanum lycopersicum) (uniprot_sprot:sp|Q84K11|PPP5_SOLLC)
c46d_33-B04-M13R_c	MELO3C008871		12.8227	13.1201	13.3136	13.6664	13.3087	13.0503	13.4712	13.7635	13.1412	13.3816	13.3241	13.4436	12.5421	13.1945	13.4319	13.9224		Similar to Chaperone protein dnaJ 72 (Arabidopsis thaliana) (uniprot_sprot:sp|Q0WTI8|DNJ72_ARATH)
c46d_33-C03-M13R_c	MELO3C011105		8.08354	8.21656	8.50939	7.24434	7.56996	7.94601	7.86975	7.61329	7.74861	8.75949	9.34814	9.20684	7.88062	7.7582	7.23786	7.92693		Similar to Predicted protein (Populus trichocarpa) (uniref90:UniRef90_B9GV28)
c46d_33-E02-M13R_c	MELO3C012616		9.58124	9.3781	10.121	10.2608	9.34019	9.68619	9.59102	9.9021	9.3338	9.77876	10.3197	10.7925	9.33554	8.92278	10.0975	11.2957		Similar to Nucleolar complex protein 3 homolog (Danio rerio) (uniprot_sprot:sp|Q6DRN3|NOC3L_DANRE)
c46d_33-E03-M13R_c			5.97729	8.27887	8.89938	7.80361	9.79344	7.51957	8.15061	7.73987	7.11047	9.24523	8.76027	9.14341	7.65381	9.52729	6.64539	7.21869
c46d_33-E10-M13R_c	MELO3C013919		6.74253	6.83283	10.1475	11.2852	9.8237	11.4122	11.6603	10.8368	6.47508	5.25721	5.74212	6.0088	6.48786	7.52972	9.45696	9.0229		None
c46d_33-E12-M13R_c			9.85459	10.86	11.0305	10.9993	10.771	11.4419	12.8857	12.4812	9.22055	10.2075	11.6424	11.4794	10.5428	11.2525	10.7062	9.4904
c46d_33-G10-M13R_c	MELO3C008214		12.1458	13.9925	14.3345	13.9108	13.084	14.1919	14.6125	14.7377	13.7341	14.5584	14.6248	14.7078	13.1785	13.9473	14.1316	14.1345		Similar to Putative uncharacterized protein (Ricinus communis) (uniref90:UniRef90_B9RBM9)
c46d_33-G11-M13R_c	MELO3C007712		10.0745	8.67749	10.6452	11.2701	9.70321	9.90767	9.52944	9.17815	7.36718	6.91016	7.43397	7.88796	9.43386	9.52735	11.7853	10.637		Similar to Catalytic, putative (Ricinus communis) (uniref90:UniRef90_B9T6U0)
c46d_33-H01-M13R_c	MELO3C019109		7.99374	8.6809	10.5095	12.2299	6.99053	10.3847	11.69	10.9851	6.0826	7.7639	9.29486	8.89847	7.90556	8.59535	13.2547	11.0383		Similar to 3-oxoacyl-[acyl-carrier-protein] reductase (Thermotoga maritima) (uniprot_sprot:sp|Q9X248|FABG_THEMA)
c46d_33-H08-M13R_c	MELO3C002346		12.0374	12.8969	13.7597	14.3788	10.7886	11.7122	12.5545	12.5265	12.6184	13.7954	14.2658	14.1701	12.525	12.9481	14.3648	14.4374		Similar to 4-coumarate--CoA ligase-like 9 (Arabidopsis thaliana) (uniprot_sprot:sp|Q84P23|4CLL9_ARATH)
c46d_33-H10-M13R_c	MELO3C017197		9.37981	9.16404	8.99565	9.79501	8.73192	7.87157	8.28825	8.7366	9.40242	9.05673	8.75748	8.85658	9.1185	9.00669	9.8551	10.0926		Similar to Whole genome shotgun sequence of line PN40024, scaffold_0.assembly12x (Fragment) (Vitis vinifera) (uniref90:UniRef90_D7SI72)
c46d_34-A05-M13R_c	MELO3C025950		13.6847	15.1834	15.4801	15.6639	15.4891	15.5163	15.5289	15.6332	14.9185	15.6031	15.6042	15.8027	14.4536	15.2087	15.6138	15.4025		Similar to Nitrile-specifier protein 5 (Arabidopsis thaliana) (uniprot_sprot:sp|Q93XW5|NSP5_ARATH)
c46d_34-B06-M13R_c			6.78306	9.61823	11.2288	11.7565	8.37978	11.6386	11.9247	11.8972	7.8625	11.124	12.3352	11.6684	6.71939	10.1817	11.4621	10.7898
c46d_34-C03-M13R_c	MELO3C010751		9.62316	10.2908	13.4928	14.6794	10.4043	13.5085	13.6586	11.5499	11.6929	15.0739	15.2861	14.9219	10.7742	11.6196	11.5903	10.5765		Similar to Beta-fructofuranosidase, insoluble isoenzyme CWINV3 (Arabidopsis thaliana) (uniprot_sprot:sp|Q67XZ3|INV3_ARATH)
c46d_34-C08-M13R_c	MELO3C009583		11.9679	10.8854	10.6493	11.5704	11.115	10.9769	10.5888	10.6749	10.6436	11.2243	11.2486	11.1054	10.8695	10.6856	10.2856	10.7143		Similar to Probable E3 ubiquitin-protein ligase BAH1-like (Arabidopsis thaliana) (uniprot_sprot:sp|Q8GW10|BAH1L_ARATH)
c46d_34-C09-M13R_c	MELO3C012609		4.62009	4.51756	4.68729	5.02884	4.48485	4.77187	4.87259	5.14562	4.45371	4.16136	4.77971	4.98809	4.35308	4.46777	6.08476	6.85388		Similar to Putative uncharacterized protein (Glycine max) (uniref90:UniRef90_C6T6A9)
c46d_34-D07-M13R_c	MELO3C020432		8.66923	8.40667	7.53138	9.63628	8.69816	10.0199	9.29684	8.72923	8.27594	9.79843	10.1542	11.352	9.13183	10.366	10.5875	7.6479		Similar to Adenosylhomocysteinase (Petroselinum crispum) (uniprot_sprot:sp|Q01781|SAHH_PETCR)
c46d_34-E05-M13R_c	MELO3C020509		5.48626	5.53837	6.37837	7.80912	6.45889	7.2949	9.25381	8.04852	5.5172	4.4409	7.41546	6.46095	5.27566	5.47496	8.04947	7.51964		Similar to PREDICTED: hypothetical protein isoform 1 (Vitis vinifera) (uniref90:UniRef90_UPI00019835D3)
c46d_34-F03-M13R_c	MELO3C009815		8.36406	8.09467	8.82022	9.08294	8.34583	8.60408	8.6635	8.90423	8.26146	9.15202	7.82628	8.96885	8.42976	8.5611	9.56376	9.66174		Similar to Hydroxymethylglutaryl-CoA lyase, mitochondrial (Arabidopsis thaliana) (uniprot_sprot:sp|O81027|HMGCL_ARATH)
c46d_34-F06-M13R_c	MELO3C016751		8.30452	8.37628	8.9847	9.47837	7.72724	8.61507	9.10818	9.48109	7.62524	8.21395	8.8947	9.04451	7.98762	8.07919	9.75836	10.2174		Similar to Putative uncharacterized protein (Glycine max) (uniref90:UniRef90_C6T0J9)
c46d_34-F09-M13R_c	MELO3C004131		8.4451	8.05398	8.23568	8.51487	8.22334	7.87269	8.75922	8.8683	8.31639	8.58658	8.51552	8.97564	8.51058	8.01949	9.03731	9.5034		Similar to Predicted protein (Populus trichocarpa) (uniref90:UniRef90_B9IPJ5)
c46d_34-G04-M13R_c			5.13039	9.60643	12.8202	11.6467	10.2046	12.8519	13.4423	12.7861	6.16568	12.08	12.7537	12.6843	4.89377	11.2454	11.9715	11.7708
c46d_34-G08-M13R_c			6.05981	6.79155	7.57329	13.3651	7.17366	11.4268	13.8187	14.5544	6.62239	11.2523	13.3275	14.5242	5.68171	8.24186	14.8753	15.0031
c46d_34-H02-M13R_c	MELO3C021304		5.81397	5.96345	5.6932	5.37688	6.95277	6.99715	5.90111	5.74685	5.96466	6.545	5.92591	6.08873	6.34732	5.93604	5.77652	5.70239		Similar to Whole genome shotgun sequence of line PN40024, scaffold_77.assembly12x (Fragment) (Vitis vinifera) (uniref90:UniRef90_D7SY96)
c46d_34-H03-M13R_c	MELO3C023215		7.34117	6.7491	6.57443	7.51517	6.65759	6.85511	7.18499	7.49044	6.27498	6.50829	6.86818	6.92916	6.82867	6.36471	8.59713	8.96985		Similar to Eukaryotic translation initiation factor 6-2 (Arabidopsis thaliana) (uniprot_sprot:sp|Q9M060|IF62_ARATH)
c46d_34-H06-M13R_c	MELO3C024949		10.5414	11.4742	12.2783	12.1647	10.5109	11.5684	11.3679	10.1702	10.5494	12.1953	12.7053	12.1317	10.5887	11.7431	10.4184	10.3016		Similar to Predicted protein (Populus trichocarpa) (uniref90:UniRef90_B9I1B3)
c46d_35-A01-M13R_c	MELO3C011225		9.81192	9.5128	10.1861	10.983	8.05706	9.73907	9.57812	9.67212	9.41828	9.25943	10.4582	9.21825	8.97847	8.89886	10.6062	9.64772		Similar to V-type proton ATPase 21 kDa proteolipid subunit (Homo sapiens) (uniprot_sprot:sp|Q99437|VATO_HUMAN)
c46d_35-A06-M13R_c	MELO3C016046		12.5643	12.8208	13.0785	13.301	12.2931	13.0482	13.3994	13.5377	12.3341	12.6337	13.1143	13.2922	12.1847	12.354	12.9937	12.8905		Similar to Putative uncharacterized protein (Vitis vinifera) (uniref90:UniRef90_A5BJN7)
c46d_35-A08-M13R_c	MELO3C005564		8.76945	9.00048	12.1937	12.7749	10.2977	13.2696	13.44	12.3466	8.18828	11.7984	13.0878	12.8887	8.17814	10.0823	12.6731	9.11863		Similar to Vacuolar-processing enzyme (Ricinus communis PE=1 SV=1) (uniprot_sprot:sp|P49042|VPE_RICCO)
c46d_35-B01-M13R_c			7.66636	8.07349	7.84153	7.89346	6.98808	7.05476	7.19594	6.94346	6.73833	7.41252	8.11404	9.44447	7.65335	7.34777	6.2725	6.8083
c46d_35-C02-M13R_c	MELO3C005703		9.63277	9.77812	10.9755	12.1216	8.67981	9.702	10.5357	11.0039	10.3874	11.3938	11.6675	12.0076	9.38709	10.1116	11.8886	11.8164		c46d_35-C02-M13R_c similar to homologue to UP|Q9SVZ1 (Q9SVZ1) Protein kinase-like protein, partial (7%)
c46d_35-C04-M13R_c	MELO3C017551		10.477	10.856	11.3463	12.105	10.6583	10.8795	10.5421	10.63	10.6999	10.3647	11.1729	11.4646	10.7038	10.3817	11.5545	11.2671		Similar to Pentatricopeptide repeat-containing protein At4g36680, mitochondrial (Arabidopsis thaliana) (uniprot_sprot:sp|Q9M065|PP352_ARATH)
c46d_35-C07-M13R_c			6.74894	7.69262	7.78579	7.44489	5.18387	6.65355	7.87725	7.88868	5.26639	6.71003	8.38279	8.25014	6.53082	6.6555	7.78654	8.65191
c46d_35-C09-M13R_c			5.66406	5.5611	5.94973	5.90116	5.4981	9.38516	11.4211	10.73	10.0798	11.4532	12.3575	12.0493	9.84086	10.2821	11.5863	10.7035
c46d_35-E03-M13R_c	MELO3C015337		4.64879	4.40351	7.33243	10.0151	4.4763	4.99844	5.5958	7.38778	4.79992	8.13786	10.6842	10.8099	4.72448	7.87115	11.6499	9.21874		Similar to Short-chain dehydrogenase, putative (Ricinus communis) (uniref90:UniRef90_B9SPD4)
c46d_35-E04-M13R_c			10.1684	10.319	11.2262	11.7434	11.2547	12.3531	11.5999	12.3102	10.4269	11.0116	11.0633	11.6123	10.1415	10.7679	11.5673	11.4785		c46d_35-E04-M13R_c similar to Chromosome 15 contig 1, DNA sequence - Ostreococcus tauri
c46d_35-F02-M13R_c	MELO3C006450		13.4534	13.7513	10.0907	10.9974	10.0695	7.87212	8.74579	8.07509	9.7077	12.2482	10.5427	10.9359	11.3196	12.9234	11.2019	9.11835		Similar to Putative DNA-binding protein ESCAROLA (Arabidopsis thaliana) (uniprot_sprot:sp|Q9S7C9|ESCA_ARATH)
c46d_35-F10-M13R_c	MELO3C006935		7.31054	8.55189	11.1247	13.6675	4.13438	4.34639	4.30847	4.30013	8.64108	10.1391	11.2031	12.0712	6.21121	7.58097	13.0305	13.5359		Similar to Heat shock protein 83 (Ipomoea nil) (uniprot_sprot:sp|P51819|HSP83_IPONI)
c46d_35-H07-M13R_c	MELO3C022283		6.94593	6.3332	7.35666	7.6304	6.32554	6.45344	7.07618	7.18196	6.39426	7.46818	7.24472	7.9409	7.3334	7.63395	7.27973	6.33309		Similar to ELMO domain-containing protein A (Dictyostelium discoideum) (uniprot_sprot:sp|Q54YW1|ELMOA_DICDI)
c46d_35-H11-M13R_c	MELO3C006586		5.87332	5.6628	5.91372	6.0296	6.49279	5.75254	5.64989	6.00863	6.00814	6.99366	6.87854	6.85558	5.93058	6.44531	7.5468	7.45148		Similar to Putative uncharacterized protein (Vitis vinifera) (uniref90:UniRef90_A5AVL9)
c46d_36-A09-M13R_c	MELO3C011559		13.4944	13.8705	12.9189	9.1875	13.3508	12.6851	12.1818	12.2534	13.6868	13.8856	12.4686	11.2335	13.7326	14.0729	8.34973	7.39597		Similar to Probable nitrite transporter At1g68570 (Arabidopsis thaliana) (uniprot_sprot:sp|Q9SX20|PTR18_ARATH)
c46d_36-A12-M13R_c	MELO3C024925		9.4367	9.39053	9.94635	9.54062	7.80268	9.54028	10.2873	9.98467	9.51096	9.04784	9.87405	9.83289	9.65695	9.22965	11.2648	9.57882		None
c46d_36-B03-M13R_c	MELO3C003228		11.0349	10.8517	8.37323	7.15921	10.1287	8.43757	7.82738	7.39175	9.34494	9.68477	8.56096	9.11392	10.8901	9.85696	6.72735	6.96391		Similar to Laccase-4 (Arabidopsis thaliana) (uniprot_sprot:sp|O80434|LAC4_ARATH)
c46d_36-B07-M13R_c	MELO3C026600		8.68822	7.14503	7.13122	10.3756	7.55387	7.91635	5.53672	6.83343	6.33769	5.19116	6.37259	6.26365	7.54952	7.22591	8.4328	13.1184		None
c46d_36-B11-M13R_c	MELO3C020316		11.375	11.2711	11.4477	13.5593	10.6465	10.6311	11.0358	11.9358	11.7792	10.799	11.8271	12.4203	10.9239	10.6399	13.6587	13.6498		Similar to Membrane associated ring finger 1,8, putative (Fragment) (Ricinus communis) (uniref90:UniRef90_B9T315)
c46d_36-C02-M13R_c	MELO3C003643		5.97115	6.19551	6.48895	6.54555	7.23296	7.02995	7.25031	7.34898	6.70258	6.23124	7.00584	7.21665	6.21859	7.01413	5.57003	5.67654		Similar to Putative RNA methyltransferase At5g10620 (Arabidopsis thaliana) (uniprot_sprot:sp|Q9LXB4|Y5620_ARATH)
c46d_36-C03-M13R_c	MELO3C014493		10.936	10.7183	11.625	12.1466	10.4613	11.3994	11.5303	11.6425	10.5473	10.5963	11.2976	11.4951	10.5826	10.7123	12.1363	12.7539		Similar to Transcription regulatory protein SNF2 (Saccharomyces cerevisiae) (uniprot_sprot:sp|P22082|SNF2_YEAST)
c46d_36-C11-M13R_c	MELO3C025798		5.82791	5.82819	12.8045	14.2221	6.18147	13.3633	13.4215	13.2751	6.23362	10.4863	13.1628	12.6526	5.85197	6.63048	13.9508	13.6741		Similar to Cytochrome P450 71A1 (Persea americana) (uniprot_sprot:sp|P24465|C71A1_PERAE)
c46d_36-D07-M13R_c	MELO3C010615		9.1952	9.25979	10.3711	11.2524	9.10055	8.78786	9.56522	9.62078	9.1929	9.38933	9.75339	10.0653	8.10387	8.35088	10.1428	9.5479		Similar to Predicted protein (Populus trichocarpa) (uniref90:UniRef90_B9GU34)
c46d_36-D09-M13R_c			12.044	11.8718	12.1113	12.2855	11.4922	12.1846	12.0726	11.9201	11.6192	11.5416	12.1186	12.379	11.3957	10.9188	12.4841	12.6355		c46d_36-D09-M13R_c similar to Nucleoporin-like protein - Oryza sativa (japonica cultivar-group)
c46d_36-E02-M13R_c	MELO3C025759		13.5304	13.4408	12.3427	10.9106	11.6563	11.022	9.27296	8.76206	12.8928	13.3396	12.6768	12.451	12.4786	13.0513	8.75312	9.08291		None
c46d_36-E06-M13R_c			7.21536	6.69746	8.37475	9.89682	8.95609	9.36188	11.0824	10.0895	7.77113	6.62545	10.4771	9.44655	7.1281	6.51967	9.66188	9.56264
c46d_36-E07-M13R_c	MELO3C024925		6.43994	6.52066	8.55956	10.3691	5.69981	6.12028	6.57435	6.83444	6.30476	8.17435	9.42696	10.0562	6.20578	7.18831	10.9412	9.64731		None
c46d_36-F07-M13R_c	MELO3C017881		7.85611	8.38527	7.86225	6.48012	9.15214	8.30823	7.20585	7.3397	8.81964	8.48606	8.14203	8.16274	8.14412	8.32763	6.70131	6.74695		Similar to G-type lectin S-receptor-like serine/threonine-protein kinase SD2-5 (Arabidopsis thaliana) (uniprot_sprot:sp|Q8RWZ5|SD25_ARATH)
c46d_36-G02-M13R_c	MELO3C010749		12.0696	11.0962	13.0394	13.2581	9.76799	11.1754	11.6629	11.5379	12.6805	12.1447	13.1166	12.6603	12.315	11.7591	10.9259	10.1909		Similar to Glutaredoxin-C6 (Arabidopsis thaliana) (uniprot_sprot:sp|Q8L9S3|GRXC6_ARATH)
c46d_36-G09-M13R_c	MELO3C002138		12.0522	11.9129	11.6161	11.7584	12.2049	10.9087	10.194	10.151	12.0548	12.4923	11.8532	11.4081	12.0938	12.3451	11.8749	10.8978		Similar to Uncharacterized protein At3g17950 (Arabidopsis thaliana) (uniprot_sprot:sp|Q6DR24|Y3795_ARATH)
c46d_36-G11-M13R_c	MELO3C003508		10.7395	10.5871	12.0831	12.2385	11.1477	12.3071	12.8941	13.2051	11.44	12.615	12.0918	11.9387	11.146	10.8925	12.5815	11.5957		Similar to Anthocyanidin 3-O-glucosyltransferase (Petunia hybrida) (uniprot_sprot:sp|Q43716|UFOG_PETHY)
c46d_36-H06-M13R_c			7.8914	9.28996	9.53043	8.86821	6.06484	10.355	9.75301	8.717	6.90747	9.44018	9.86219	10.209	6.32551	6.16954	7.13117	7.12228
c46d_36-H07-M13R_c	MELO3C012479		4.43078	4.89741	4.60064	6.23654	4.37347	4.6558	6.11511	7.10568	4.52464	4.65447	4.89482	5.11451	4.63633	4.60602	8.19055	7.63929		None
c46d_36-H09-M13R_c			8.95016	9.54471	9.99027	10.0636	8.43882	9.81075	10.3653	10.4787	8.23504	9.25283	10.1536	10.3662	8.31931	8.62801	9.73607	10.1115		c46d_36-H09-M13R_c highly similar to Gag-pol polyprotein - Oryza sativa (indica cultivar-group)
c46d_36-H11-M13R_c	MELO3C019590		12.8593	12.7911	11.7056	11.6923	13.8636	12.6904	11.7322	12.262	13.0305	13.0514	12.4468	12.6984	13.3921	13.3399	11.1574	11.2249		Similar to Ethylene-responsive transcription factor CRF4 (Arabidopsis thaliana) (uniprot_sprot:sp|Q9SUE3|CRF4_ARATH)
c46d_37-A07-M13R_c	MELO3C021058		9.44587	8.21176	9.38815	10.1478	8.58291	8.09459	6.00179	6.1065	9.09383	8.73399	8.45786	6.75832	9.4267	7.70344	8.86843	6.89197		Similar to Cell division control protein 45 homolog (Schizosaccharomyces pombe) (uniprot_sprot:sp|O74113|CDC45_SCHPO)
c46d_37-C07-M13R_c	MELO3C013370		13.3465	13.8438	13.9527	14.0959	13.2703	13.9852	13.7563	13.7949	13.1096	13.3179	14.0607	13.8445	12.7071	13.0836	14.0785	14.0275		Similar to Translocase of chloroplast 120, chloroplastic (Arabidopsis thaliana) (uniprot_sprot:sp|Q9LUS2|TC120_ARATH)
c46d_37-D03-M13R_c	MELO3C016278		11.9663	11.7783	11.9086	11.9957	11.5159	11.6958	12.4022	12.1537	13.1073	12.8972	13.5226	13.4008	11.0349	11.0093	12.0048	12.0818		Similar to ATP-dependent zinc metalloprotease FtsH (Hydrogenobaculum sp. (strain Y04AAS1)) (uniprot_sprot:sp|B4U7U4|FTSH_HYDS0)
c46d_37-D07-M13R_c	MELO3C022991		7.2743	7.10242	6.44948	6.92015	6.53887	6.37995	7.09126	7.18425	10.6021	10.8228	9.86475	10.1488	13.0083	8.75428	13.4627	10.373		None
c46d_37-D12-M13R_c	MELO3C023658		7.01148	8.88765	9.65201	10.2779	9.67872	10.2796	9.31176	8.36809	7.79866	8.75416	10.0482	9.79683	7.04232	8.61739	9.94126	9.14973		Similar to PREDICTED: hypothetical protein (Vitis vinifera) (uniref90:UniRef90_UPI0001985656)
c46d_37-E06-M13R_c	MELO3C002853		5.77974	7.22415	7.07835	9.78986	5.07118	5.11698	5.22733	5.25361	5.57987	5.47192	6.72584	8.58936	6.28315	6.01636	6.78624	4.99891		Similar to Reticuline oxidase-like protein (Arabidopsis thaliana) (uniprot_sprot:sp|Q9SVG4|RETOL_ARATH)
c46d_37-E10-M13R_c	MELO3C010181		5.0846	5.14998	6.74339	8.91935	4.77245	8.51808	8.54399	7.82131	5.05795	6.93127	10.8225	11.421	5.05604	5.45157	7.30202	5.4652		Similar to Putative uncharacterized protein (Ricinus communis) (uniref90:UniRef90_B9SQE7)
c46d_37-E11-M13R_c	MELO3C025772		14.9917	14.8772	14.5792	14.0287	15.1284	15.1303	14.8906	14.7738	15.2447	15.3275	14.7608	14.0246	14.742	14.2116	11.4433	12.6715		Similar to Aquaporin PIP2-7 (Zea mays) (uniprot_sprot:sp|Q9ATM4|PIP27_MAIZE)
c46d_37-F02-M13R_c	MELO3C006999		14.5289	13.9606	13.7638	13.3258	14.5066	14.0425	13.4605	13.2454	14.6053	14.2695	13.6611	13.3152	14.5177	14.3172	13.2085	12.5086		Similar to Putative uncharacterized protein (Ricinus communis) (uniref90:UniRef90_B9SVV0)
c46d_37-F07-M13R_c	MELO3C006071		9.63559	9.85566	10.2517	10.9391	10.5056	10.5007	10.9044	10.8008	9.63207	9.99177	10.723	10.8472	9.80963	9.81581	10.9651	11.318		Similar to Protein ABIL1 (Arabidopsis thaliana) (uniprot_sprot:sp|Q8S8M5|ABIL1_ARATH)
c46d_37-F10-M13R_c	MELO3C023425		13.4167	13.8941	14.8431	12.413	13.3918	13.4172	11.8467	9.73206	14.5858	14.5678	14.3372	14.4406	13.7205	14.5406	8.85	8.67975		Similar to Protein LURP-one-related 12 (Arabidopsis thaliana) (uniprot_sprot:sp|Q9LVZ8|LOR12_ARATH)
c46d_37-G06-M13R_c	MELO3C026153		11.762	11.643	11.9959	12.8307	11.1708	12.0232	11.9124	12.2063	11.3908	11.752	11.6589	12.0878	11.2406	10.8167	12.5407	13.0701		Similar to IST1-like protein (Dictyostelium discoideum) (uniprot_sprot:sp|Q54I39|IST1L_DICDI)
c46d_37-H03-M13R_c	MELO3C004825		5.27569	6.58626	7.09457	8.24815	9.49366	9.87857	11.1554	11.3702	10.0134	11.1332	11.0619	11.5673	9.23366	10.2038	11.18	12.7107		Similar to Ser/Thr-rich protein T10 in DGCR region (Mus musculus) (uniprot_sprot:sp|P54797|T10_MOUSE)
c46d_38-A08-M13R_c	MELO3C005556		7.28175	6.93327	13.2307	14.1468	5.39402	12.6242	13.9142	13.3549	5.31626	10.4812	11.1943	11.1205	5.42766	7.38583	14.5367	13.3555		Similar to Adenine phosphoribosyltransferase 1 (Triticum aestivum) (uniprot_sprot:sp|Q43199|APT1_WHEAT)
c46d_38-B05-M13R_c			7.49705	8.10775	8.68181	9.00092	8.36049	8.35719	10.0065	9.67038	7.87011	8.25548	9.96768	9.68232	8.59741	9.8951	9.05158	8.35544
c46d_38-B09-M13R_c			5.9474	5.97796	7.51747	9.83519	5.02234	5.73183	6.67505	6.00779	5.24802	6.93468	9.01094	9.39554	5.29295	5.90999	10.5876	9.18312
c46d_38-C01-M13R_c			4.9968	5.21266	5.41388	10.4489	4.99835	6.44873	8.07565	8.35103	5.43721	8.20053	9.66429	10.092	4.73565	5.38715	11.757	8.65927
c46d_38-C05-M13R_c	MELO3C023985		11.911	11.767	13.0323	12.8085	13.1322	14.1011	13.764	14.0634	12.4863	12.7762	12.8075	11.8353	11.8925	12.3998	13.1152	12.0564		c46d_38-C05-M13R_c similar to similar to UP|Q3EAL3_ARATH (Q3EAL3) Protein At3g52070, partial (27%)
c46d_38-C08-M13R_c	MELO3C022773		10.0857	11.3601	12.0707	13.2879	11.9579	12.5202	12.659	12.9876	11.8231	12.707	11.8916	11.7124	10.8328	11.6938	13.4052	12.8306		None
c46d_38-C11-M13R_c	MELO3C021125		11.7796	12.0457	11.604	11.4833	10.8168	10.7579	9.73031	10.0655	11.9929	11.8158	12.2008	12.6558	11.5407	12.0332	11.2266	10.7313		Similar to Ubiquitin-like-conjugating enzyme ATG10 (Homo sapiens) (uniprot_sprot:sp|Q9H0Y0|ATG10_HUMAN)
c46d_38-D11-M13R_c	MELO3C023854		10.7573	11.156	11.9624	11.8384	11.1329	12.1647	12.3998	12.0598	11.3996	11.5093	12.3209	12.4479	11.283	11.2967	10.9415	10.7797		Similar to UPF0497 membrane protein 2 (Populus trichocarpa) (uniprot_sprot:sp|B9HTK2|U4972_POPTR)
c46d_38-E02-M13R_c			4.3042	4.33969	8.80533	10.16	4.3144	4.78187	5.21364	4.74574	4.28588	4.73259	8.52656	8.39315	4.58187	4.85702	9.01856	8.66885
c46d_38-E05-M13R_c	MELO3C026593		13.6496	13.3809	13.4105	13.1046	13.3527	13.0494	12.2129	12.4857	13.7708	13.4258	13.0239	12.5401	13.7192	13.6534	13.0921	12.526		Similar to Putative uncharacterized protein (Ricinus communis) (uniref90:UniRef90_B9S673)
c46d_38-F01-M13R_c	MELO3C021855		8.33209	8.88752	9.41639	8.60075	9.09716	9.06555	8.49983	8.85038	9.46023	9.64876	9.16197	8.138	8.33408	9.28863	11.1324	10.0449		Similar to Putative uncharacterized protein (Ricinus communis) (uniref90:UniRef90_B9S255)
c46d_38-F07-M13R_c	MELO3C026290		5.45962	6.66981	5.90738	8.06603	6.14426	7.2118	8.5904	7.94051	6.25212	5.02503	6.59742	6.23438	5.02122	5.31658	6.97781	7.87726		Similar to Putative exosome complex exonuclease rrp40 (Dictyostelium discoideum) (uniprot_sprot:sp|Q7KWX9|EXOS3_DICDI)
c46d_38-G02-M13R_c	MELO3C013710		14.6717	14.878	12.7851	12.1722	14.6041	13.1349	12.4354	12.089	14.517	14.6758	12.2261	12.8331	14.9593	14.4025	9.32838	9.38881		Similar to Auxin:hydrogen symporter, putative (Ricinus communis) (uniref90:UniRef90_B9S6X0)
c46d_38-G07-M13R_c	MELO3C004033		13.7412	13.7282	13.2159	12.1422	12.6349	12.625	12.1344	11.9153	12.7851	12.7044	12.4755	11.413	12.5893	12.7205	10.843	11.4738		Similar to Putative uncharacterized protein (Fragment) (Ricinus communis) (uniref90:UniRef90_B9T892)
c46d_39-A04-M13R_c	MELO3C017480		12.2626	13.7758	9.51133	10.871	13.2124	9.04602	7.71516	7.28622	12.4953	13.9284	8.58263	9.71419	12.607	12.245	10.4637	10.8132		Similar to Xyloglucan endotransglucosylase/hydrolase protein 22 (Arabidopsis thaliana) (uniprot_sprot:sp|Q38857|XTH22_ARATH)
c46d_39-A08-M13R_c	MELO3C011424		6.93206	7.67133	7.64608	9.00148	8.11179	8.82806	10.4777	9.0441	11.6205	12.0202	11.578	11.9311	12.2131	12.4433	12.9476	12.4228		Similar to Predicted protein (Populus trichocarpa) (uniref90:UniRef90_B9HXJ7)
c46d_39-B04-M13R_c	MELO3C002463		12.2926	12.3009	13.2709	13.1269	12.0438	13.257	13.4456	13.4227	12.142	12.6431	12.7611	13.051	11.7813	12.5142	13.5769	13.4206		Similar to UPF0051 protein ABCI8, chloroplastic (Arabidopsis thaliana) (uniprot_sprot:sp|Q9ZS97|AB8I_ARATH)
c46d_39-B08-M13R_c	MELO3C000478		11.5778	11.945	12.2493	12.1705	11.0398	11.7816	12.4432	12.4747	10.2753	10.9143	11.5275	11.8334	11.5226	12.0242	12.2266	12.3312		None
c46d_39-B10-M13R_c	MELO3C009600		9.51086	9.41411	10.5029	10.8472	4.57383	4.51658	4.41674	4.69244	9.3171	10.3367	10.7037	10.7761	9.80452	9.94685	10.6348	10.306		Similar to 60S ribosomal protein L21-1 (Arabidopsis thaliana) (uniprot_sprot:sp|Q43291|RL211_ARATH)
c46d_39-B11-M13R_c	MELO3C024848		7.58303	7.96438	8.11152	9.57013	6.5335	7.16512	8.48653	8.77981	6.59542	7.41964	7.77618	7.07414	7.11825	6.76505	10.6698	9.8625		Similar to Putative uncharacterized protein (Arabidopsis) (uniref90:UniRef90_Q8LC04)
c46d_39-C01-M13R_c	MELO3C011395		6.65138	6.13109	5.37691	6.5005	5.85616	6.02449	5.42549	5.48748	6.46091	6.43329	6.44737	5.93698	6.7886	6.38934	9.42691	7.30289		Similar to PREDICTED: hypothetical protein (Vitis vinifera) (uniref90:UniRef90_UPI0001985C0A)
c46d_39-C07-M13R_c	MELO3C009941		13.5607	14.0685	14.0475	13.3848	13.9657	14.2096	13.424	13.1072	13.7769	14.0217	14.073	14.0011	13.2395	13.6794	12.3892	10.9533		Similar to Potassium transporter 8 (Arabidopsis thaliana) (uniprot_sprot:sp|Q9M7J9|POT8_ARATH)
c46d_39-D04-M13R_c	MELO3C018727		9.56682	9.6609	11.6991	11.7546	8.60732	9.65222	10.1183	10.0776	9.078	10.5706	11.7446	12.0638	9.31494	10.023	11.7656	11.1341		Similar to Pseudouridine-5'-monophosphatase (Homo sapiens) (uniprot_sprot:sp|Q08623|HDHD1_HUMAN)
c46d_39-D05-M13R_c	MELO3C025524		8.22498	8.28973	9.10089	10.6677	8.33138	9.89123	10.8922	9.9526	8.63446	8.76222	9.66486	10.3602	8.69594	8.88107	11.6691	10.4634		Similar to ABC transporter I family member 20 (Arabidopsis thaliana) (uniprot_sprot:sp|Q9LZ98|AB20I_ARATH)
c46d_39-D11-M13R_c	MELO3C016909		11.6859	11.8837	12.1359	12.8452	12.0283	12.229	12.246	12.5392	11.5381	11.7689	11.7716	11.9276	11.7811	11.9109	12.3981	12.5989		Similar to Peroxisome biogenesis factor 10 (Arabidopsis thaliana) (uniprot_sprot:sp|Q9SYU4|PEX10_ARATH)
c46d_39-E06-M13R_c	MELO3C004927		11.5884	11.0574	11.3968	9.05132	10.7181	9.15926	8.07966	7.66126	11.5446	12.4061	11.6003	11.244	11.9099	12.0922	8.40291	8.57494		Similar to BEL1-like homeodomain protein 8 (Arabidopsis thaliana) (uniprot_sprot:sp|Q9SJJ3|BLH8_ARATH)
c46d_39-E09-M13R_c			4.90152	7.47555	5.85575	5.47784	6.12866	7.96534	11.1763	10.3565	6.98558	7.44723	10.7769	8.52287	6.84479	4.94627	8.31905	8.73528
c46d_39-G06-M13R_c	MELO3C009672		9.4667	9.08435	7.93601	8.67671	9.38306	8.95176	7.84651	8.27555	10.3266	9.96335	9.55888	9.77861	10.181	9.62762	10.1453	9.67884		Similar to Protein N-terminal glutamine amidohydrolase (Arabidopsis thaliana) (uniprot_sprot:sp|O22944|NTAQ1_ARATH)
c46d_39-G08-M13R_c	MELO3C010470		11.2164	8.71966	9.40366	11.6469	7.77408	12.0692	13.0429	11.4113	9.51509	9.43498	10.3952	10.3737	9.57089	8.61288	13.6701	12.3636		Similar to Whole genome shotgun sequence of line PN40024, scaffold_1.assembly12x (Fragment) (Vitis vinifera) (uniref90:UniRef90_E0CR86)
c46d_39-H03-M13R_c			4.60123	5.02171	4.92958	7.01494	4.65173	5.09778	5.86981	6.55939	4.67058	4.88409	5.50374	5.97495	4.39474	5.99161	6.72116	8.9539
c46d_39-H07-M13R_c	MELO3C022646		9.51524	9.77863	9.95785	10.2794	10.3805	10.067	10.5017	10.934	9.60594	10.1637	10.25	10.1869	9.47874	10.1597	10.1847	10.5614		None
c46d_40-B06-M13R_c	MELO3C007074		8.70247	8.45422	8.05037	9.2255	9.36034	9.24679	9.64011	9.55085	9.55846	8.49429	8.11744	8.58016	9.05602	8.40247	8.86684	10.0359		None
c46d_40-B11-M13R_c	MELO3C019704		10.9404	11.259	11.3248	11.5656	10.9295	11.5578	11.2907	11.0742	11.1269	11.7285	11.8821	11.9613	10.9687	11.3413	12.1579	11.4767		Similar to Putative uncharacterized protein (Ricinus communis) (uniref90:UniRef90_B9T6J6)
c46d_40-C07-M13R_c	MELO3C013000		8.78076	8.16911	9.01116	9.62615	8.40187	9.50284	10.2225	9.98111	8.0333	8.76091	10.1219	9.24602	7.86508	7.78502	9.12071	8.50534		Similar to NADP-dependent malic enzyme, chloroplastic (Flaveria pringlei) (uniprot_sprot:sp|P36444|MAOC_FLAPR)
c46d_40-C08-M13R_c	MELO3C021234		7.56632	8.3945	8.72713	10.205	9.57809	10.0976	10.0593	10.411	7.78826	9.35992	8.30972	8.1802	7.7146	8.68086	9.65075	9.48885		None
c46d_40-C10-M13R_c	MELO3C024239		6.20666	5.77673	9.25636	6.4204	9.16695	11.0451	9.73611	8.28845	6.58174	10.9431	11.5234	10.9607	7.33346	9.08167	8.41468	7.06938		Similar to Mitochondrial carnitine/acylcarnitine carrier protein CACL (Bos taurus) (uniprot_sprot:sp|Q08DK7|MCATL_BOVIN)
c46d_40-D03-M13R_c	MELO3C012846		8.9299	8.58682	8.22463	7.2623	7.19382	7.27061	7.23308	7.26354	9.00645	8.81179	8.88309	9.22768	8.70858	8.01612	6.63803	7.63766		Similar to 60S ribosomal protein L23 (Arabidopsis thaliana) (uniprot_sprot:sp|P49690|RL23_ARATH)
c46d_40-F06-M13R_c	MELO3C018479		10.8184	11.1106	11.6265	11.1359	12.0753	12.5829	11.8517	11.3848	11.2597	11.6361	11.4576	11.6456	11.912	12.2851	10.6497	9.18508		Similar to Putative uncharacterized protein (Ricinus communis) (uniref90:UniRef90_B9RYA8)
c46d_40-F11-M13R_c	MELO3C018060		10.7042	10.8388	11.5682	10.4559	11.1109	11.628	12.3231	11.5322	10.0315	11.0245	11.9795	12.5647	10.8069	11.4765	10.2858	10.5592		Similar to 3-ketoacyl-CoA thiolase 2, peroxisomal (Arabidopsis thaliana) (uniprot_sprot:sp|Q56WD9|THIK2_ARATH)
c46d_40-G11-M13R_c	MELO3C003635		6.34147	6.91848	6.88157	7.30638	6.96844	6.25893	6.13179	7.09798	6.94067	7.98293	6.89355	6.82285	6.36367	6.83764	7.296	9.84182		Similar to G-type lectin S-receptor-like serine/threonine-protein kinase SD2-5 (Arabidopsis thaliana) (uniprot_sprot:sp|Q8RWZ5|SD25_ARATH)
c46d_40-G12-M13R_c	MELO3C025190		7.97496	7.91256	9.07916	10.7758	8.14935	9.7862	10.3629	11.0556	6.82849	7.27376	8.80534	8.09735	7.48713	8.26717	10.2639	10.5964		Similar to GDSL esterase/lipase CPRD49 (Arabidopsis thaliana) (uniprot_sprot:sp|Q9SRM5|CPR49_ARATH)
c46d_40-H04-M13R_c	MELO3C013668		10.3023	10.3703	9.83773	10.7498	11.0057	9.85042	10.8041	11.0997	10.4842	10.1966	9.81747	10.4694	10.7463	10.7055	11.0414	11.4264		Similar to Nudix hydrolase 9 (Arabidopsis thaliana) (uniprot_sprot:sp|Q8VYR2|NUDT9_ARATH)
cA_01-A03-M13R_c	MELO3C016841		8.49761	7.40652	6.90099	7.22385	8.4868	7.95555	7.50848	7.26708	8.59962	7.50751	6.98562	7.01074	9.1822	7.85743	6.66784	6.73795		Similar to Transcription factor bHLH74 (Arabidopsis thaliana) (uniprot_sprot:sp|Q6NKN9|BH074_ARATH)
cA_01-A04-M13R_c	MELO3C023823		12.0597	12.2094	12.5549	12.8394	12.008	12.506	12.2006	12.1947	11.8645	11.9026	12.2397	12.3185	11.7694	11.7796	12.6411	12.9401		Similar to Splicing factor 3B subunit 3 (Mus musculus) (uniprot_sprot:sp|Q921M3|SF3B3_MOUSE)
cA_01-A07-M13R_c	MELO3C010785		11.9795	12.2698	12.4993	12.625	12.2831	13.1208	13.5655	13.4852	12.2346	12.2203	12.1501	12.2287	12.1063	11.8534	13.1809	12.7956		Similar to Putative uncharacterized protein (Ricinus communis) (uniref90:UniRef90_B9R6V7)
cA_01-B04-M13R_c	MELO3C007192		10.4304	10.7519	11.2261	11.1531	10.6748	10.2303	10.9354	11.1179	10.6681	11.5075	11.0725	11.1922	10.8019	11.1133	11.5142	11.8828		Similar to Heat stress transcription factor A-4a (Arabidopsis thaliana) (uniprot_sprot:sp|O49403|HFA4A_ARATH)
cA_01-B08-M13R_c			5.04829	5.29906	5.40855	5.86394	6.93787	8.17299	8.40119	8.22469	4.68039	4.36575	4.85341	4.88193	4.89363	5.08943	6.15643	5.20992
cA_01-B09-M13R_c	MELO3C005796		8.97176	9.17328	10.429	11.4472	9.38122	11.1312	11.1461	12.0186	8.95201	9.05567	10.2725	9.70073	9.01939	11.5701	13.795	12.5558		None
cA_01-B11-M13R_c	MELO3C020618		9.71568	9.32658	9.25538	8.97434	8.68857	9.50464	9.27239	8.69686	9.61851	8.51002	9.336	8.93423	9.45332	8.77574	8.14591	6.5932		Similar to Catalytic, putative (Ricinus communis) (uniref90:UniRef90_B9T676)
cA_01-C09-M13R_c	MELO3C022357		11.4769	11.6053	12.0347	13.0456	11.3513	12.3286	11.992	12.0963	11.4544	11.7972	12.9581	12.614	10.6917	10.9408	12.9668	12.0829		Similar to Meiosis protein mei2 (Schizosaccharomyces pombe) (uniprot_sprot:sp|P08965|MEI2_SCHPO)
cA_01-D03-M13R_c	MELO3C002716		10.5475	10.1878	10.2412	9.70714	9.40945	9.89714	11.2266	11.7928	9.32871	10.5597	10.867	11.4361	11.8362	11.5587	11.1432	11.4686		Similar to Phospho-N-acetylmuramoyl-pentapeptide-transferase homolog (Arabidopsis thaliana) (uniprot_sprot:sp|O49730|MRAY_ARATH)
cA_01-E03-M13R_c	MELO3C020951		10.7955	9.73764	9.64289	9.03862	10.1647	10.2461	10.7237	10.3625	9.89907	9.6523	9.70815	9.95307	11.2595	9.80909	9.59648	9.64131		Similar to Carbohydrate transporter, putative (Ricinus communis) (uniref90:UniRef90_B9SGI0)
cA_01-E06-M13R_c	MELO3C015067		12.3582	10.8304	12.1629	11.3243	10.5754	10.4413	11.1582	11.4687	11.0031	11.2077	11.4315	11.4388	11.6763	11.1408	11.4787	12.384		Similar to Uncharacterized basic helix-loop-helix protein At1g64625 (Arabidopsis thaliana) (uniprot_sprot:sp|Q7XJU0|Y1462_ARATH)
cA_01-E09-M13R_c	MELO3C019758		10.3672	7.94845	6.53407	5.42496	7.93162	7.04661	5.19354	5.36065	8.66067	6.66222	5.49382	5.09238	9.3415	7.40042	5.02758	4.89185		Similar to Transcription factor bHLH30 (Arabidopsis thaliana) (uniprot_sprot:sp|Q9S7Y1|BH030_ARATH)
cA_01-E12-M13R_c	MELO3C020598		10.0993	10.2981	10.4067	10.2208	10.8015	9.98387	11.0061	11.1266	10.7492	11.3045	10.2831	10.8626	10.9996	10.9181	10.9124	11.6954		Similar to Pentatricopeptide repeat-containing protein At3g46870 (Arabidopsis thaliana) (uniprot_sprot:sp|Q9STF9|PP266_ARATH)
cA_01-F06-M13R_c	MELO3C016006		8.66639	10.6128	9.84927	11.0942	10.8085	7.96469	7.94908	9.94917	11.0123	10.3902	9.12587	9.53982	9.14394	10.8235	9.64552	10.4555		Similar to Putative uncharacterized protein (Ricinus communis) (uniref90:UniRef90_B9SAP9)
cA_01-F08-M13R_c	MELO3C023947		6.65455	6.18075	6.33399	9.31566	6.54604	7.5685	8.97152	9.38519	5.99893	6.02099	7.76033	9.15266	6.9694	6.91475	7.65863	8.44173		Similar to DUF246 domain-containing protein At1g04910 (Arabidopsis thaliana) (uniprot_sprot:sp|Q8W486|Y1491_ARATH)
cA_01-G05-M13R_c	MELO3C004619		10.3579	13.004	8.22706	9.4503	11.9076	8.90045	7.36917	6.71208	11.9629	8.34454	4.82948	5.07165	10.3259	9.38498	7.86831	6.44385		Similar to ACC oxidase (Cucumis melo) (uniref90:UniRef90_Q43419)
cA_01-G10-M13R_c			7.76757	7.6632	7.98963	8.66966	7.95539	8.829	9.40254	9.78391	6.85358	7.0309	8.5725	8.62155	6.94777	7.70836	9.34669	10.3308
cA_01-H01-M13R_c	MELO3C006538		10.2291	7.45092	5.62904	5.27009	5.26374	4.40496	4.48479	5.0357	8.10497	5.05548	7.31974	5.91509	10.6067	7.17776	4.3764	5.72588		Similar to Thermospermine synthase ACAULIS5 (Arabidopsis thaliana) (uniprot_sprot:sp|Q9S7X6|ACL5_ARATH)
cA_01-H09-M13R_c	MELO3C013802		12.6427	12.0486	11.859	10.7826	12.286	11.6805	10.4978	10.9526	13.0953	12.5325	12.8574	13.1589	13.1223	13.1024	11.0877	11.0325		Similar to Putative uncharacterized protein F3C3.9 (Arabidopsis thaliana) (uniref90:UniRef90_Q9FVQ7)
cA_02-A04-M13R_c	MELO3C007205		8.40852	7.95023	9.07486	8.80641	9.54466	10.414	10.3483	10.7662	9.02607	10.0362	10.6259	10.36	8.51867	8.71547	9.38343	8.69404		Similar to Putative uncharacterized protein (Glycine max) (uniref90:UniRef90_C6TDV1)
cA_02-A06-M13R_c	MELO3C011853		14.5433	14.7125	14.6009	13.6298	14.928	14.7922	14.6529	14.6629	15.2318	15.1423	14.6775	14.6042	15.0839	15.2631	14.7376	14.947		Similar to (+)-neomenthol dehydrogenase (Arabidopsis thaliana) (uniprot_sprot:sp|Q9M2E2|SDR1_ARATH)
cA_02-B10-M13R_c	MELO3C012106		7.81959	7.10308	7.10919	7.07879	6.93471	7.07334	6.6454	6.83424	6.51079	7.18747	6.58557	6.22563	7.1334	7.09145	7.68913	8.70463		Similar to Putative uncharacterized protein (Vitis vinifera) (uniref90:UniRef90_A5BZT9)
cA_02-C05-M13R_c	MELO3C006459		8.41025	8.72471	9.18116	9.79862	8.22039	8.33214	9.16623	9.44062	10.592	11.0562	10.3045	10.7456	8.6622	8.14476	9.29785	11.2941		Similar to FHA domain-containing protein At4g14490 (Arabidopsis thaliana) (uniprot_sprot:sp|O23305|Y4449_ARATH)
cA_02-C06-M13R_c			6.89795	8.15112	8.57321	9.40538	6.96092	7.69146	9.18781	9.4744	6.61162	7.02157	8.43937	9.57343	6.59705	7.97055	9.08238	7.286
cA_02-D04-M13R_c	MELO3C025212		12.6692	13.1251	13.5361	13.0229	13.2191	13.3534	13.5151	13.7307	12.6931	13.232	13.5051	13.6663	12.8793	12.9907	13.5425	14.2111		Similar to Whole genome shotgun sequence of line PN40024, scaffold_58.assembly12x (Fragment) (Vitis vinifera) (uniref90:UniRef90_D7SR05)
cA_02-D07-M13R_c	MELO3C008433		11.9813	12.2292	13.4165	13.2365	11.214	12.9534	12.9751	12.854	11.6505	12.8389	12.7253	12.8665	11.4033	11.8215	11.9424	11.0048		Similar to Putative uncharacterized protein (Glycine max) (uniref90:UniRef90_C6TCW4)
cA_02-D09-M13R_c	MELO3C019630		9.69659	9.89587	10.7685	11.2806	10.2719	10.7723	11.4518	11.6149	10.1262	11.0943	11.0407	10.8997	9.73342	10.168	11.0373	12.0765		Similar to Ribosomal RNA large subunit methyltransferase I (Alteromonas macleodii (strain DSM 17117 / Deep ecotype)) (uniprot_sprot:sp|B4RRY8|RLMI_ALTMD)
cA_02-E02-M13R_c	MELO3C004128		10.5999	11.3423	10.9918	10.8135	12.4351	10.9628	11.6524	11.7519	11.7741	12.4897	11.4071	11.5213	11.0265	11.616	11.585	12.1873		Similar to Putative uncharacterized protein (Ricinus communis) (uniref90:UniRef90_B9STT6)
cA_02-E04-M13R_c	MELO3C004892		12.675	14.4395	14.5414	14.7996	13.8654	14.6881	14.5969	14.798	13.6109	14.2936	15.2156	15.2603	13.2628	14.2992	14.6273	15.2211		Similar to Ubiquitin-like protein 5 (Arabidopsis thaliana) (uniprot_sprot:sp|Q9FGZ9|UBL5_ARATH)
cA_02-F07-M13R_c	MELO3C013091		6.66982	6.55074	6.37585	6.66816	6.34265	6.68985	8.02025	7.38842	6.50217	6.50958	7.18261	6.70122	6.80787	6.32052	6.79834	6.81928		Similar to Putative oxidoreductase GLYR1 (Gallus gallus) (uniprot_sprot:sp|Q5ZLS7|GLYR1_CHICK)
cA_02-F11-M13R_c	MELO3C018440		10.911	11.4721	10.3433	8.37715	11.509	10.4447	10.5989	10.256	11.4808	11.8816	11.1003	10.8423	11.7009	12.1624	8.10189	8.79938		Similar to Predicted protein (Populus trichocarpa) (uniref90:UniRef90_B9HRX9)
cA_02-G10-M13R_c	MELO3C016718		5.26334	5.5605	6.36203	6.55051	6.58254	6.05202	6.61985	6.1847	12.6814	13.097	12.5754	12.518	12.6185	12.7038	12.6469	12.6305		Similar to Probable inactive beta-glucosidase 14 (Oryza sativa subsp. japonica) (uniprot_sprot:sp|Q7XPY7|BGL14_ORYSJ)
cA_02-H07-M13R_c	MELO3C027103		10.6988	11.3452	11.5989	12.2539	10.6348	12.4539	13.0974	12.8688	10.8072	10.8092	12.7689	11.5862	10.6908	10.6989	11.7437	11.2913		Similar to Predicted protein (Populus trichocarpa) (uniref90:UniRef90_B9MU67)
cA_02-H10-M13R_c	MELO3C002565		7.06001	7.14027	7.40817	6.46936	6.75443	6.35022	5.86701	6.49573	7.44332	8.25602	7.41894	6.92009	7.33893	7.3138	6.09159	5.4889		Similar to Putative uncharacterized protein (Ricinus communis) (uniref90:UniRef90_B9S5Z4)
cA_03-A09-M13R_c	MELO3C002226		10.0599	10.7193	10.6254	10.0811	9.70102	11.5529	10.8865	10.2777	9.01495	10.2513	9.76571	8.88988	9.30746	9.16902	10.7136	9.62444		Similar to Polynucleotide 5'-hydroxyl-kinase NOL9 (Arabidopsis thaliana) (uniprot_sprot:sp|Q8VYP6|NOL9_ARATH)
cA_03-A11-M13R_c	MELO3C000832		13.2355	11.4563	6.244	5.96929	10.781	7.14353	6.1547	6.21764	8.4423	7.62043	8.54315	7.3772	11.9176	12.6847	5.4733	5.78287		Similar to Putative polyol transporter 1 (Arabidopsis thaliana) (uniprot_sprot:sp|Q9XIH7|PLT1_ARATH)
cA_03-A12-M13R_c	MELO3C003491		10.6634	11.4838	12.3562	11.7979	12.5758	12.7217	12.7965	12.3073	11.1317	12.1281	12.8585	12.2662	10.6923	11.7407	11.6775	11.7316		Similar to Phosphoenolpyruvate carboxykinase [ATP] (Cucumis sativus) (uniprot_sprot:sp|P42066|PCKA_CUCSA)
cA_03-B02-M13R_c	MELO3C004445		12.0028	11.3824	10.5455	11.5409	11.5305	11.5715	11.0494	11.6008	11.6893	10.6234	11.1315	11.3542	11.8457	10.7815	11.0993	10.8271		Similar to Transmembrane 9 superfamily member 4 (Homo sapiens) (uniprot_sprot:sp|Q92544|TM9S4_HUMAN)
cA_03-C02-M13R_c	MELO3C017964		8.30601	6.13008	7.01244	5.78416	7.2649	7.64006	6.10188	6.49905	6.59239	6.96422	8.0393	8.76237	7.19174	6.08981	5.51879	5.38388		Similar to Beta-glucosidase 11 (Arabidopsis thaliana) (uniprot_sprot:sp|B3H5Q1|BGL11_ARATH)
cA_03-C09-M13R_c	MELO3C003481		10.7853	9.50588	9.41273	9.91556	9.61904	9.58014	9.20369	8.7948	9.76895	9.40314	9.38491	9.4373	10.7539	9.6752	10.1899	9.51529		Similar to Ergosterol biosynthetic protein 28 (Arabidopsis thaliana) (uniprot_sprot:sp|O80594|ERG28_ARATH)
cA_03-D04-M13R_c	MELO3C012921		11.909	11.3394	10.5532	10.6928	9.90387	9.73183	9.42028	9.31756	11.0779	10.4319	9.87111	9.6265	10.6242	9.07996	10.0235	9.1939		Similar to Putative uncharacterized protein (Glycine max) (uniref90:UniRef90_C6SWB0)
cA_03-E03-M13R_c	MELO3C019270		9.97649	10.0471	10.1904	10.9897	10.043	10.2628	10.9091	10.8502	9.76802	10.2728	10.8214	11.2543	10.5198	10.7845	10.0894	10.3495		Similar to Probable beta-1,3-galactosyltransferase 2 (Arabidopsis thaliana) (uniprot_sprot:sp|A8MRC7|B3GT2_ARATH)
cA_03-E04-M13R_c	MELO3C009106		7.79776	7.25382	7.03317	7.70269	8.27103	7.63947	7.73561	7.44377	8.07374	7.53707	7.41588	7.42566	8.16536	7.9981	7.86208	6.64204		None
cA_03-E10-M13R_c	MELO3C026503		10.9296	10.5093	9.84344	9.61795	10.4892	9.49791	9.34898	9.62342	10.4809	10.1164	9.2989	9.8637	11.2821	10.2607	9.55551	9.51966		Similar to Transcription factor BPE (Arabidopsis thaliana) (uniprot_sprot:sp|Q0JXE7|BPE_ARATH)
cA_03-F02-M13R_c	MELO3C007207		12.935	12.4678	12.0713	11.8916	12.2723	11.981	10.8192	11.1157	12.5663	11.769	12.1767	12.2761	12.6063	12.4142	11.6836	11.3121		Similar to Shaggy-related protein kinase eta (Arabidopsis thaliana) (uniprot_sprot:sp|Q39011|KSG7_ARATH)
cA_03-F05-M13R_c	MELO3C014174		7.6313	8.1105	5.57049	4.94203	8.95974	6.87338	6.95243	7.37159	7.65911	5.69987	5.68816	5.41502	8.95554	7.51114	5.26496	5.57444		Similar to Transcription factor (Brassicaceae) (uniref90:UniRef90_D7MC32)
cA_03-F06-M13R_c			7.71668	8.06783	9.30967	9.81056	8.66455	9.24695	10.8677	10.8836	6.91202	8.68412	10.1636	10.5704	8.44251	9.3944	10.3592	10.5949
cA_03-F09-M13R_c	MELO3C002416		11.8678	12.009	10.9241	8.79701	11.104	10.094	8.83482	7.81778	10.9321	10.0295	9.24122	7.99896	12.2259	12.0044	8.11994	7.4518		Similar to Putative uncharacterized protein (Vitis vinifera) (uniref90:UniRef90_A5C2E8)
cA_03-F10-M13R_c	MELO3C021795		11.705	12.1805	11.888	12.5691	11.535	11.9431	12.574	12.1739	11.4294	12.0544	12.6553	13.0839	11.4642	11.8585	12.8244	13.179		Similar to Regulatory protein NPR1 (Arabidopsis thaliana) (uniprot_sprot:sp|P93002|NPR1_ARATH)
cA_03-G06-M13R_c	MELO3C024695		9.66322	9.66268	9.71279	10.0978	8.64367	9.43143	9.44064	9.35732	9.44164	9.69122	9.79978	9.95905	8.78708	8.7148	10.1646	10.028		Similar to Bark storage protein A (Populus deltoides) (uniprot_sprot:sp|Q07469|BSPA_POPDE)
cA_03-G11-M13R_c	MELO3C007693		8.8276	9.0415	9.59597	9.7261	8.66022	8.22476	9.24	9.20391	9.12128	9.66835	10.3412	11.56	9.12905	9.6564	12.7358	11.1243		Similar to PREDICTED: hypothetical protein (Vitis vinifera) (uniref90:UniRef90_UPI0001984F44)
cA_03-H01-M13R_c	MELO3C022048		12.7943	12.5979	12.7925	13.3723	13.0291	13.068	13.2099	12.9061	12.7937	12.7246	13.0922	13.5112	12.7091	12.908	13.8695	12.9705		Similar to Probable E3 ubiquitin-protein ligase HERC4 (Rattus norvegicus) (uniprot_sprot:sp|Q5PQN1|HERC4_RAT)
cA_03-H10-M13R_c	MELO3C025926		9.75021	10.3779	10.4762	10.9607	11.2853	10.5933	10.2167	10.2266	11.1291	11.2808	10.7763	10.6988	10.1422	11.1004	11.0645	10.2986		Similar to Whole genome shotgun sequence of line PN40024, scaffold_4.assembly12x (Fragment) (Vitis vinifera) (uniref90:UniRef90_D7SKH5)
cA_04-B03-M13R_c	MELO3C002384		10.5074	10.6201	10.4421	9.93635	9.57364	9.79567	11.0252	10.9761	10.3442	11.2884	10.613	11.066	11.0478	10.5767	10.5969	11.0775		Similar to Putative uncharacterized protein (Ricinus communis) (uniref90:UniRef90_B9RA81)
cA_04-B06-M13R_c	MELO3C009232		9.26984	7.8088	6.50198	6.78512	7.14706	6.4928	6.19771	5.65707	6.76476	6.49923	6.0205	6.74216	7.72176	7.51628	6.13469	7.08642		Similar to Tropinone reductase homolog (Datura stramonium PE=2 SV=1) (uniprot_sprot:sp|P50165|TRNH_DATST)
cA_04-B09-M13R_c	MELO3C011570		12.0464	11.7608	11.4296	11.6019	10.9222	9.94138	9.75688	10.329	12.4597	12.7559	12.091	11.7	13.2497	12.2911	10.0691	10.3507		Similar to Alpha-xylosidase (Arabidopsis thaliana) (uniprot_sprot:sp|Q9S7Y7|XYL1_ARATH)
cA_04-B12-M13R_c	MELO3C008016		9.60278	9.97504	10.1256	10.838	9.79031	10.518	10.3401	10.339	9.81143	10.0135	10.4347	10.2747	9.37272	9.74316	11.2651	11.0306		Similar to Serine/threonine-protein kinase/endoribonuclease ire-1 (Caenorhabditis elegans) (uniprot_sprot:sp|Q09499|IRE1_CAEEL)
cA_04-C03-M13R_c	MELO3C023547		7.70826	6.60981	6.29528	7.03	6.91326	6.47164	6.72261	6.60592	6.88561	6.31329	5.86674	6.21557	6.91605	6.37413	5.91245	6.04425		Similar to Putative uncharacterized protein (Glycine max) (uniref90:UniRef90_C6TKH3)
cA_04-C05-M13R_c	MELO3C019674		11.2726	11.3727	10.894	11.2475	11.732	11.16	11.9158	11.7784	10.4893	10.8978	10.814	11.0623	11.1787	10.984	11.4032	12.0192		Similar to Conserved oligomeric Golgi complex subunit 5 (Mus musculus) (uniprot_sprot:sp|Q8C0L8|COG5_MOUSE)
cA_04-D04-M13R_c	MELO3C004084		9.12087	9.55832	10.6735	11.0168	10.7302	10.5862	11.602	11.8163	9.61296	10.2441	11.4959	11.5901	9.72447	9.98421	11.1003	11.3386		Similar to FGGY carbohydrate kinase domain-containing protein (Mus musculus) (uniprot_sprot:sp|A2AJL3|FGGY_MOUSE)
cA_04-D05-M13R_c	MELO3C020474		9.92013	10.3327	10.8785	11.1463	10.826	11.0713	11.1819	11.3393	10.3377	10.4954	10.6589	10.7796	9.55694	10.2671	11.0213	11.8102		Similar to Probable RNA polymerase II transcription factor B subunit 1-1 (Arabidopsis thaliana) (uniprot_sprot:sp|Q3ECP0|TFB1A_ARATH)
cA_04-D07-M13R_c			10.0352	9.51549	7.42024	6.99238	6.5243	6.91436	6.67508	6.75881	8.52674	7.13989	7.12185	7.29668	8.48127	7.56511	5.98654	5.94852
cA_04-D10-M13R_c	MELO3C012376		11.7081	12.2192	10.9795	10.9722	11.2697	10.534	10.1109	10.2146	11.4555	11.7253	10.6673	10.5927	11.8465	11.7151	11.3301	11.5687		Similar to 3-phosphoinositide-dependent protein kinase 1 (Arabidopsis thaliana) (uniprot_sprot:sp|Q9XF67|PDPK1_ARATH)
cA_04-E01-M13R_c	MELO3C012052		14.1101	14.0392	15.176	15.1499	14.0838	14.8857	14.9851	14.7772	14.2534	14.9603	15.1461	15.2381	14.4124	14.716	13.8667	14.2711		Similar to DnaJ homolog subfamily B member 4 (Mus musculus) (uniprot_sprot:sp|Q9D832|DNJB4_MOUSE)
cA_04-E03-M13R_c			5.89651	5.58337	5.85876	5.47363	7.00192	6.57439	5.27449	5.18084	8.59607	7.19197	5.96786	5.55452	10.3678	9.40018	7.16285	8.41718
cA_04-F01-M13R_c	MELO3C021431		4.59797	4.50347	4.39897	4.44122	4.78071	4.44541	4.30639	4.40149	4.77157	4.73081	4.50224	4.73482	4.85436	4.54964	12.385	6.38646		Similar to Fatty acyl-CoA reductase 3 (Arabidopsis thaliana) (uniprot_sprot:sp|Q93ZB9|FACR3_ARATH)
cA_04-F05-M13R_c	MELO3C024317		11.895	12.938	14.0667	9.81652	14.0848	14.5231	13.2173	11.1235	13.8492	14.1748	13.6639	12.7047	11.6022	13.0846	8.83171	7.99444		Similar to GDSL esterase/lipase 5 (Arabidopsis thaliana) (uniprot_sprot:sp|Q9SSA7|GLIP5_ARATH)
cA_04-F11-M13R_c	MELO3C014437		4.80657	4.59585	4.54341	4.7571	4.52794	4.52838	5.18487	5.70092	4.39404	4.16811	4.23227	4.52113	4.51197	4.69732	4.94918	6.47		Similar to 1-aminocyclopropane-1-carboxylate oxidase 1 (Cucumis melo) (uniprot_sprot:sp|Q04644|ACCO1_CUCME)
cA_04-F12-M13R_c	MELO3C004917		9.8224	9.50939	9.31005	8.48845	6.83457	7.04037	7.74903	7.61319	6.11324	7.99931	8.14704	8.7845	8.2357	7.2704	9.25863	7.33196		Similar to Sulfite oxidase (Arabidopsis thaliana) (uniprot_sprot:sp|Q9S850|SUOX_ARATH)
cA_04-G06-M13R_c	MELO3C013869		10.4073	9.59943	9.3394	6.58083	7.45452	10.3769	7.67183	6.53781	7.90159	8.00014	10.6782	9.67268	10.0007	9.32385	6.43055	5.97409		Similar to Nitrate transporter 1.5 (Arabidopsis thaliana) (uniprot_sprot:sp|Q9LQL2|PTR14_ARATH)
cA_04-G12-M13R_c	MELO3C026974		6.0432	6.77642	8.71851	9.60165	6.66031	6.9913	8.5344	9.36947	5.615	5.91168	7.76532	9.25131	6.42208	7.71994	10.789	11.4385		Similar to Aspartic proteinase nepenthesin-2 (Nepenthes gracilis) (uniprot_sprot:sp|Q766C2|NEP2_NEPGR)
cA_04-H06-M13R_c	MELO3C014961		10.8811	10.6056	10.1293	9.29128	10.4854	10.2649	10.4545	10.7249	11.4106	10.8601	9.96935	10.1857	11.5323	10.5429	9.3661	9.57578		Similar to Probable glycosyltransferase At5g03795 (Arabidopsis thaliana) (uniprot_sprot:sp|Q9FFN2|GLYT3_ARATH)
cA_04-H12-M13R_c	MELO3C025882		10.6209	9.9462	7.88393	5.4233	8.57431	6.08468	6.25047	7.6972	10.1468	10.152	9.49417	10.2379	11.5476	9.50817	6.50278	6.65758		Similar to Probable serine/threonine-protein kinase At5g41260 (Arabidopsis thaliana) (uniprot_sprot:sp|Q9FHD7|Y5126_ARATH)
cA_05-A04-M13R_c	MELO3C004594		8.07372	6.34543	7.10024	5.79363	5.91196	5.57289	5.31984	5.81835	6.97993	6.98014	6.45196	6.55912	7.97027	5.85042	6.03965	6.91781		Similar to Mitogen-activated protein kinase kinase 6 (Arabidopsis thaliana) (uniprot_sprot:sp|Q9FJV0|M2K6_ARATH)
cA_05-A05-M13R_c	MELO3C015280		11.4091	11.5573	11.8756	11.4841	12.2292	12.0829	13.2614	13.4496	10.6699	11.6233	11.5388	11.9972	12.3965	12.479	12.5076	12.3819		Similar to Putative uncharacterized protein Sb01g037820 (Andropogoneae) (uniref90:UniRef90_C5WMK8)
cA_05-B01-M13R_c	MELO3C014268		12.7491	12.6647	12.6195	11.6259	12.9081	13.1559	12.3714	12.1867	12.1438	11.6109	11.9216	11.5659	13.1976	12.9667	12.4549	12.5142		Similar to Acylamino-acid-releasing enzyme (Bos taurus) (uniprot_sprot:sp|P80227|ACPH_BOVIN)
cA_05-B03-M13R_c	MELO3C020812		9.24738	9.38022	8.94534	7.52902	10.4933	10.0867	8.63003	8.78661	9.45888	9.4934	8.85369	8.29449	9.38665	9.33824	8.04811	8.75492		Similar to Myb-related protein 308 (Antirrhinum majus) (uniprot_sprot:sp|P81393|MYB08_ANTMA)
cA_05-B04-M13R_c	MELO3C017567		10.426	10.3411	9.92897	10.7991	12.1873	11.7148	12.0406	11.7925	10.7988	10.2	11.2025	10.9827	10.7905	10.0851	11.6449	11.7603		Similar to Whole genome shotgun sequence of line PN40024, scaffold_31.assembly12x (Fragment) (Vitis vinifera) (uniref90:UniRef90_D7SW49)
cA_05-B09-M13R_c	MELO3C025308		8.79629	8.26397	6.18903	6.7647	5.5466	6.84439	6.01143	6.19162	6.1309	6.51495	6.20458	6.55169	7.51802	5.97652	6.36262	6.27578		Similar to Auxin-responsive protein IAA16 (Arabidopsis thaliana) (uniprot_sprot:sp|O24407|IAA16_ARATH)
cA_05-B12-M13R_c	MELO3C022725		12.551	12.2748	12.5614	12.3801	12.8014	12.0294	11.5777	11.6289	12.9974	12.7499	12.2857	12.5758	12.8917	13.0163	12.229	12.1063		Similar to E3 ubiquitin-protein ligase CHIP (Arabidopsis thaliana) (uniprot_sprot:sp|Q9SRS9|CHIP_ARATH)
cA_05-C01-M13R_c	MELO3C021713		11.9131	12.0516	12.5096	12.6591	12.0505	12.5241	12.7588	12.6138	12.1073	12.4737	12.4024	12.6248	11.928	11.9606	13.0042	12.4592		Similar to Alternative oxidase 4, chloroplastic/chromoplastic (Arabidopsis thaliana) (uniprot_sprot:sp|Q56X52|AOX4_ARATH)
cA_05-D01-M13R_c			9.13096	9.50083	9.90113	10.2384	8.95653	9.17855	8.84563	9.41029	9.08261	8.91176	8.62671	9.1366	8.91261	9.35788	10.6572	10.6981		cA_05-D01-M13R_c similar to SNF2/SWI2 family global transcription factor - Arabidopsis thaliana (Mouse-ear cress)
cA_05-D06-M13R_c	MELO3C024989		4.95098	4.87691	4.98496	4.94513	4.90243	5.04092	5.17908	4.99371	4.83992	4.8512	4.96188	5.24661	5.11761	4.47026	5.90814	8.53352		Similar to Ethylene-responsive transcription factor ERF114 (Arabidopsis thaliana) (uniprot_sprot:sp|Q9FH54|EF114_ARATH)
cA_05-D08-M13R_c	MELO3C020958		8.61964	7.85313	6.96141	6.33799	7.84882	7.13714	7.39104	7.5877	8.51392	9.67191	9.09768	7.65689	7.76918	6.31343	8.54493	9.17106		Similar to Shikimate kinase, chloroplastic (Solanum lycopersicum PE=2 SV=1) (uniprot_sprot:sp|Q00497|AROK_SOLLC)
cA_05-D10-M13R_c	MELO3C016676		10.8648	11.723	12.2027	12.1827	11.9164	11.9986	11.8983	12.6418	10.5427	11.879	11.6093	11.8282	10.4263	11.5885	11.7538	11.1349		Similar to Peptide methionine sulfoxide reductase B1, chloroplastic (Arabidopsis thaliana) (uniprot_sprot:sp|Q9C8M2|MSRB1_ARATH)
cA_05-E01-M13R_c	MELO3C017318		9.03132	8.58766	9.10431	8.22467	8.51977	8.40885	8.37889	8.98108	9.24123	9.45731	9.53952	10.6749	10.6867	9.59083	8.972	9.81479		Similar to PREDICTED: hypothetical protein (Vitis vinifera) (uniref90:UniRef90_UPI00015CA224)
cA_05-E02-M13R_c	MELO3C017991		7.1369	6.8471	7.86821	9.07165	7.81739	8.52168	7.76109	8.37177	6.65166	7.54123	7.72059	7.1487	6.46396	6.51401	8.85787	8.56023		Similar to FAD-linked sulfhydryl oxidase ERV1 (Arabidopsis thaliana) (uniprot_sprot:sp|Q8GXX0|ERV1_ARATH)
cA_05-E09-M13R_c	MELO3C012158		9.91324	9.97266	10.0961	10.1167	9.47314	8.96446	9.55203	10.0502	9.93043	10.2429	10.6511	10.8211	9.9415	9.85187	9.98502	12.235		Similar to Whole genome shotgun sequence of line PN40024, scaffold_11.assembly12x (Fragment) (Vitis vinifera) (uniref90:UniRef90_D7T9Y2)
cA_05-F05-M13R_c			7.07778	6.99012	7.52374	8.26433	6.5272	7.28414	6.78718	6.92562	6.82132	7.13063	7.58848	7.34253	6.64606	6.52324	8.6843	8.36452
cA_05-F12-M13R_c	MELO3C025774		12.3677	11.8033	10.9479	10.5345	12.1229	11.5557	11.8524	11.4448	11.8193	9.92878	11.1187	12.1176	12.5695	11.1552	10.6367	11.276		Similar to Homeobox-leucine zipper protein REVOLUTA (Arabidopsis thaliana) (uniprot_sprot:sp|Q9SE43|REV_ARATH)
cA_05-G03-M13R_c	MELO3C007786		15.3933	15.2939	14.8941	14.6446	15.6271	15.6891	15.2749	15.5195	15.4853	15.2873	15.3309	14.0254	15.0944	15.23	14.3989	14.6707		None
cA_06-A10-M13R_c	MELO3C009479		9.15269	8.66614	9.40646	10.9114	7.11695	7.48678	7.09571	7.26899	6.89487	6.33579	7.8988	7.62142	8.91426	8.98253	10.256	10.1662		Similar to Whole genome shotgun sequence of line PN40024, scaffold_7.assembly12x (Fragment) (Vitis vinifera) (uniref90:UniRef90_D7TJ80)
cA_06-B03-M13R_c	MELO3C018887		10.7618	12.6702	12.2917	12.529	12.9659	13.051	12.7092	12.8713	11.2505	12.1837	12.2869	12.424	10.8476	12.3106	12.9598	12.5561		Similar to Fimbrin-like protein 2 (Arabidopsis thaliana) (uniprot_sprot:sp|Q9FKI0|FIMB2_ARATH)
cA_06-B07-M13R_c	MELO3C012175		9.54395	10.7086	11.9252	11.4322	9.83364	11.6554	11.4473	10.6203	9.85118	12.2206	12.0585	11.9074	9.27565	9.89223	11.6436	10.8743		Similar to UPF0765 protein C10orf58 homolog (Bos taurus PE=2 SV=1) (uniprot_sprot:sp|Q3ZBK2|CJ058_BOVIN)
cA_06-B08-M13R_c	MELO3C020949		11.5737	10.9474	10.3092	10.3346	11.1515	10.5821	9.78657	9.57589	11.1875	10.1931	10.12	10.0927	11.3575	10.671	9.48495	10.7136		Similar to 4-alpha-glucanotransferase, chloroplastic/amyloplastic (Solanum tuberosum) (uniprot_sprot:sp|Q06801|DPEP_SOLTU)
cA_06-C12-M13R_c	MELO3C012896		9.38767	9.20015	8.81957	9.67212	13.6269	11.0133	10.5554	9.90865	9.05483	8.44518	8.77741	8.58606	9.28633	8.86084	8.78817	8.9877		Similar to Ethylene-responsive transcription factor 1B (Arabidopsis thaliana) (uniprot_sprot:sp|Q8LDC8|ERF92_ARATH)
cA_06-D01-M13R_c	MELO3C009272		12.3256	12.4945	11.8735	11.0805	12.0075	11.3203	11.2647	11.1409	11.9484	11.9363	11.266	10.9345	11.8168	11.6335	10.9602	11.1192		Similar to UNC93-like protein (Arabidopsis thaliana) (uniprot_sprot:sp|Q94AA1|UN93L_ARATH)
cA_06-D02-M13R_c	MELO3C004531		9.13597	9.26121	9.61155	9.65196	9.92095	9.64335	10.3574	10.6625	9.28391	10.0218	9.73564	10.3608	9.66041	9.74469	10.4609	11.4083		Similar to 26S protease regulatory subunit 8 homolog A (Arabidopsis thaliana) (uniprot_sprot:sp|Q9C5U3|PRS8A_ARATH)
cA_06-F01-M13R_c	MELO3C006716		10.5576	11.2797	10.3768	8.50265	11.6856	11.3059	11.028	10.7132	11.1292	10.7956	9.5847	9.16285	10.9234	10.9738	8.58438	7.89613		Similar to Disease resistance response protein, putative (Ricinus communis) (uniref90:UniRef90_B9RZQ8)
cA_06-F02-M13R_c	MELO3C005896		13.4689	13.4851	13.482	12.9531	13.9892	13.0521	13.1689	13.4469	13.7666	13.7305	13.1358	13.2292	13.598	13.4848	12.9855	14.0319		Similar to ATPase family AAA domain-containing protein 1-A (Danio rerio) (uniprot_sprot:sp|Q7ZZ25|ATD1A_DANRE)
cA_06-F09-M13R_c	MELO3C007825		10.0633	11.0612	10.5828	10.24	12.8201	13.1706	12.6285	12.5762	10.6585	11.1904	12.0177	11.9704	12.4197	12.8483	12.8779	13.9318		Similar to CRAL-TRIO domain-containing protein C23B6.04c (Schizosaccharomyces pombe) (uniprot_sprot:sp|Q9UU99|YJX4_SCHPO)
cA_06-G05-M13R_c	MELO3C014559		11.2852	10.4092	12.1294	10.9657	11.5016	12.3456	12.1321	11.5634	11.1872	12.9873	12.856	12.349	11.5078	11.3666	11.2647	13.7591		Similar to Crt homolog 2 (Dictyostelium discoideum) (uniprot_sprot:sp|Q550A6|CRTP2_DICDI)
cA_06-H02-M13R_c			4.90272	5.08428	6.20621	5.75723	4.75677	7.31357	7.00563	5.70309	4.95831	4.45155	6.56248	7.9213	4.78506	5.05071	4.92105	4.8993
cA_06-H10-M13R_c	MELO3C002073		9.4882	8.41442	11.4549	10.6394	8.59272	10.955	10.1769	9.87337	8.58786	9.43042	9.76807	10.5491	9.32557	8.29121	11.322	11.5858		Similar to Predicted protein (Populus trichocarpa) (uniref90:UniRef90_B9I2P8)
cA_07-B04-M13R_c	MELO3C022014		10.289	9.82594	11.1353	11.4868	9.15842	11.1359	12.1098	12.4987	9.38714	10.6741	11.0886	10.1594	9.55835	9.47479	13.2039	12.9057		Similar to Probable WRKY transcription factor 3 (Arabidopsis thaliana) (uniprot_sprot:sp|Q9ZQ70|WRKY3_ARATH)
cA_07-B07-M13R_c	MELO3C021515		8.54218	7.96587	7.52651	6.76385	9.13284	8.43444	8.52855	8.14224	8.62023	8.88693	9.08686	9.57938	9.7608	8.93081	6.90834	7.67738		Similar to MLO-like protein 11 (Arabidopsis thaliana) (uniprot_sprot:sp|Q9FI00|MLO11_ARATH)
cA_07-B08-M13R_c	MELO3C006570		12.7741	12.831	12.1713	11.8132	12.7807	12.2571	12.4091	12.6164	12.8222	12.805	12.332	12.3215	13.0066	12.7383	12.4799	12.2706		Similar to UPF0613 protein PB24D3.06c (Schizosaccharomyces pombe) (uniprot_sprot:sp|Q9C0Y8|YKM6_SCHPO)
cA_07-B09-M13R_c	MELO3C001995		7.32623	7.91915	8.57234	9.19677	6.9479	9.49056	10.183	10.591	6.75863	7.48792	8.87384	8.59841	7.18561	7.37791	9.06493	8.08705		Similar to Putative uncharacterized protein (Ricinus communis) (uniref90:UniRef90_B9S8Z5)
cA_07-B11-M13R_c	MELO3C026514		12.2743	12.5237	12.659	11.9062	12.6582	12.5326	13.6879	13.9248	12.2442	12.8341	12.5135	12.454	12.6646	12.5951	12.9468	13.623		Similar to RNA-binding protein 24 (Homo sapiens) (uniprot_sprot:sp|Q9BX46|RBM24_HUMAN)
cA_07-C10-M13R_c	MELO3C007699		12.3329	12.1203	11.8008	10.9386	11.256	11.6089	11.2203	11.7863	12.1153	11.3337	10.3823	9.20252	12.6548	12.6629	11.394	11.1408		None
cA_07-C11-M13R_c	MELO3C013969		6.2416	5.92259	5.70116	6.27274	6.49358	7.21658	9.55054	9.57059	5.66014	4.96673	5.20125	5.19338	6.27184	6.12182	7.07872	12.2399		Similar to Trehalose-phosphate phosphatase (Mycobacterium tuberculosis) (uniprot_sprot:sp|O50401|OTSB_MYCTU)
cA_07-C12-M13R_c	MELO3C022174		6.53174	6.56665	7.84571	8.52116	7.10205	7.76116	7.80795	8.46929	6.50158	7.40534	7.43749	7.5305	7.1039	7.19321	8.94002	8.31948		Similar to Molybdopterin synthase sulfur carrier subunit (Arabidopsis thaliana) (uniprot_sprot:sp|Q9S7A3|MOC2A_ARATH)
cA_07-D12-M13R_c	MELO3C006186		11.1321	9.60502	9.62061	8.11658	9.85016	9.43522	8.73555	9.68731	10.6476	10.1979	10.4243	10.3107	10.6961	10.6508	7.79284	9.90459		Similar to Predicted protein (Populus trichocarpa) (uniref90:UniRef90_B9IC01)
cA_07-E04-M13R_c	MELO3C009260		15.6442	15.2286	15.5999	15.4326	15.6453	15.5846	15.4328	15.4429	14.4887	15.6097	15.6298	15.4291	14.3979	15.1045	15.4578	15.1981		Similar to Putative metallothionin 2a (Salvia miltiorrhiza) (uniref90:UniRef90_A6ZI60)
cA_07-E10-M13R_c	MELO3C017090		11.121	10.8288	9.90003	9.81029	11.5876	9.80082	9.41963	10.2152	11.6891	10.4995	9.83089	10.4315	11.6677	11.1098	8.63075	8.62012		Similar to Transcription factor MYB98 (Arabidopsis thaliana) (uniprot_sprot:sp|Q9S7L2|MYB98_ARATH)
cA_07-F07-M13R_c	MELO3C019479		12.1317	12.2712	13.7536	13.0139	12.4308	12.5493	12.3381	12.4741	12.7891	13.527	13.3715	13.038	12.3811	12.3183	13.034	12.4497		Similar to Transmembrane emp24 domain-containing protein 10 (Takifugu rubripes) (uniprot_sprot:sp|Q90515|TMEDA_TAKRU)
cA_07-F12-M13R_c	MELO3C024120		11.2096	10.9292	10.9757	10.6474	11.169	10.5067	10.7877	11.1237	11.3387	11.6707	10.9953	11.2197	11.7405	11.5511	10.5034	10.7457		Similar to Uncharacterized membrane protein At4g09580 (Arabidopsis thaliana) (uniprot_sprot:sp|Q8L586|Y4958_ARATH)
cA_07-G11-M13R_c	MELO3C002499		6.40063	6.85375	6.30487	5.94389	7.09593	6.21205	5.77189	5.70457	6.42928	6.23083	5.69062	5.24252	7.17122	6.36577	5.1556	5.59827		Similar to Cysteine-rich repeat secretory protein 38 (Arabidopsis thaliana) (uniprot_sprot:sp|Q9LRJ9|CRR38_ARATH)
cA_07-H04-M13R_c	MELO3C007336		11.3516	11.2287	9.95153	8.11096	10.1802	8.97182	6.88467	6.52062	10.3566	9.86377	8.97305	9.89185	10.6834	10.1705	8.71366	8.78425		Similar to Whole genome shotgun sequence of line PN40024, scaffold_203.assembly12x (Fragment) (Vitis vinifera) (uniref90:UniRef90_D7UDQ8)
cA_07-H06-M13R_c	MELO3C015461		10.5126	10.618	11.1363	12.2185	11.0669	11.4211	10.9152	11.1664	10.4472	10.719	10.9706	11.0346	9.90753	10.6748	12.0622	12.1005		Similar to Uncharacterized protein At4g29660 (Arabidopsis thaliana) (uniprot_sprot:sp|Q94K18|Y4966_ARATH)
cA_07-H09-M13R_c	MELO3C019560		12.2907	11.7761	11.5926	9.58096	11.3634	11.0538	10.7773	10.4396	11.6101	11.8903	10.9196	10.696	12.1631	11.8136	9.98713	10.4074		Similar to Synaptic vesicle 2-related protein (Bos taurus) (uniprot_sprot:sp|Q1JP63|SVOP_BOVIN)
cA_07-H10-M13R_c			9.95823	7.39212	5.82617	6.33302	7.0324	6.42475	6.65793	6.38746	8.85546	5.39119	5.89301	6.0459	9.92138	8.69536	6.10481	5.90561
cA_08-A05-M13R_c	MELO3C009651		7.47534	8.54949	10.8343	11.3443	8.73502	8.91534	9.72056	10.0204	8.52499	10.5592	10.8951	10.7916	8.36874	10.1619	10.7065	11.5335		Similar to Transcription factor bHLH130 (Arabidopsis thaliana) (uniprot_sprot:sp|Q66GR3|BH130_ARATH)
cA_08-B02-M13R_c	MELO3C011352		10.6113	11.0032	12.1776	12.3432	11.8558	11.4652	11.4279	11.6917	11.0935	12.1805	12.0084	12.5329	11.0999	11.5776	11.9657	12.8972		Similar to Prostaglandin E synthase 2 (Danio rerio) (uniprot_sprot:sp|Q7ZUC7|PGES2_DANRE)
cA_08-B04-M13R_c	MELO3C004477		12.8261	10.0223	8.4289	8.08034	10.9098	10.078	8.25219	9.89492	12.667	8.3251	8.37688	8.63601	12.9504	10.4353	8.53972	8.39604		Similar to Heparanase-like protein 3 (Arabidopsis thaliana) (uniprot_sprot:sp|Q9FZP1|HPSE3_ARATH)
cA_08-B07-M13R_c	MELO3C020106		12.5753	11.8458	10.0312	9.4988	9.56521	9.66898	10.5293	12.0116	11.9474	11.7806	10.7724	10.2266	12.2182	10.3338	11.4972	12.3036		Similar to Probable sodium-coupled neutral amino acid transporter 6 (Xenopus tropicalis) (uniprot_sprot:sp|Q28HE5|S38A6_XENTR)
cA_08-C04-M13R_c	MELO3C007751		6.2324	8.1244	5.3416	5.72394	8.54577	6.06034	5.72632	5.42389	8.5784	6.01866	5.39667	5.71224	6.41796	7.57134	5.45157	5.46019		None
cA_08-E08-M13R_c	MELO3C007398		11.516	11.5609	10.6681	6.76906	8.89075	7.34392	6.38608	5.48477	9.82776	9.49723	10.2472	9.81657	9.98163	8.49679	11.4469	13.0475		Similar to 5'-adenylylsulfate reductase 3, chloroplastic (Arabidopsis thaliana) (uniprot_sprot:sp|P92980|APR3_ARATH)
cA_08-E12-M13R_c	MELO3C016047		7.71742	8.82206	9.02711	8.33957	9.57175	8.76417	10.0795	10.1398	8.10724	9.64454	8.6095	9.03323	8.98178	9.16418	9.23959	11.0196		Similar to Peroxisome biogenesis protein 6 (Arabidopsis thaliana) (uniprot_sprot:sp|Q8RY16|PEX6_ARATH)
cA_08-F02-M13R_c	MELO3C003686		8.30797	8.04114	7.5275	8.22547	8.21906	8.54398	8.60731	8.27527	8.31629	8.32169	8.5454	8.48984	8.19734	7.54059	8.887	7.8566		Similar to Transcription factor HY5 (Arabidopsis thaliana) (uniprot_sprot:sp|O24646|HY5_ARATH)
cA_08-F08-M13R_c	MELO3C003038		14.8167	14.4305	13.1841	11.9018	15.1331	14.8644	14.479	14.5486	14.6352	12.9515	12.4226	12.0491	14.8758	14.0657	11.0627	12.5035		Similar to Ubiquitin-fold modifier 1 (Arabidopsis thaliana) (uniprot_sprot:sp|Q9CA23|UFM1_ARATH)
cA_08-F09-M13R_c	MELO3C016917		12.1363	12.1765	11.8906	11.0309	12.6691	11.7743	12.3174	12.5217	12.4225	12.7221	11.8714	11.6725	12.7675	11.7933	11.548	12.2287		Similar to Putative uncharacterized protein (Ricinus communis) (uniref90:UniRef90_B9RQX8)
cA_08-F11-M13R_c	MELO3C009945		11.107	11.2687	10.2905	10.2502	10.9418	9.71053	10.2678	10.8231	11.3919	11.1332	10.257	10.4973	12.5166	11.9037	10.2406	10.2133		Similar to Whole genome shotgun sequence of line PN40024, scaffold_66.assembly12x (Fragment) (Vitis vinifera) (uniref90:UniRef90_D7TWR7)
cA_09-A01-M13R_c	MELO3C014086		11.4454	10.9803	11.6779	12.3996	10.2396	11.9235	10.7705	10.2564	10.7868	9.88648	10.9142	11.0611	10.7637	10.2942	12.2643	11.9502		Similar to Proteasome activator complex subunit 4 (Homo sapiens) (uniprot_sprot:sp|Q14997|PSME4_HUMAN)
cA_09-A02-M13R_c	MELO3C011173		13.0753	12.5384	12.4357	12.4501	13.0206	13.1896	12.8968	13.1195	12.0774	12.41	12.4896	12.0146	12.9342	12.5758	14.0339	14.2715		Similar to Cation transport regulator-like protein 2 (Rattus norvegicus) (uniprot_sprot:sp|Q641Z5|CHAC2_RAT)
cA_09-B04-M13R_c	MELO3C009531		9.35767	10.6427	11.3782	9.68624	10.8418	9.97517	10.4854	10.9549	10.3701	9.26814	10.4079	9.81392	10.0439	12.9062	8.27517	10.4127		Similar to Putative syntaxin-24 (Arabidopsis thaliana) (uniprot_sprot:sp|Q9C615|SYP24_ARATH)
cA_09-C12-M13R_c	MELO3C025746		10.7412	10.2085	11.4889	11.0373	10.0977	10.7391	11.0033	11.0394	10.614	10.7598	10.7056	10.4653	10.8033	10.4146	11.0143	10.971		Similar to Oxidoreductase, putative (Ricinus communis) (uniref90:UniRef90_B9SK30)
cA_09-D01-M13R_c	MELO3C006069		5.59116	6.20354	7.64825	7.07286	7.26682	7.05399	7.35494	7.49109	7.29147	8.33461	7.72655	7.65746	5.66484	6.77955	6.04393	7.29835		Similar to Acidic endochitinase (Nicotiana tabacum PE=1 SV=1) (uniprot_sprot:sp|P29060|CHIA_TOBAC)
cA_09-D07-M13R_c	MELO3C007126		10.3064	8.61583	10.4266	11.4364	10.6635	11.9094	11.9232	12.0189	9.00988	9.60485	9.8346	10.3014	10.1728	9.1812	12.0196	11.6467		Similar to Putative uncharacterized protein (Vitis vinifera) (uniref90:UniRef90_A5ACP7)
cA_09-D12-M13R_c	MELO3C019188		7.87874	6.38691	6.30277	7.1227	7.22074	6.97826	7.76181	7.75867	7.73569	7.7798	8.376	10.4674	8.69186	7.27471	10.8725	9.47079		Similar to JHL06B08.8 protein (Jatropha curcas) (uniref90:UniRef90_E6NU96)
cA_09-E02-M13R_c	MELO3C016448		12.6142	12.0377	12.3918	10.852	11.2597	11.3495	10.4347	10.8899	11.9293	11.7726	11.832	11.7968	12.8078	11.8887	10.4229	11.8836		Similar to Methionine S-methyltransferase (Arabidopsis thaliana) (uniprot_sprot:sp|Q9LTB2|MMT1_ARATH)
cA_09-E03-M13R_c	MELO3C006751		8.3004	8.77959	7.36625	6.20236	7.50291	6.57406	6.67705	6.54511	9.20794	7.51504	6.53217	6.53768	8.88338	8.79307	6.26471	6.97507		Similar to DNA binding protein (Cucumis melo subsp. melo) (uniref90:UniRef90_E5GC39)
cA_09-F05-M13R_c			4.88692	5.54511	5.68404	6.23912	5.59305	5.80954	6.61863	6.24022	5.28034	4.78759	5.17332	5.19559	4.88561	5.26689	5.12182	5.29854
cA_09-F09-M13R_c	MELO3C007268		7.887	7.67142	8.23662	8.68651	6.93182	7.61781	7.70249	8.58044	6.29133	6.71763	7.774	7.83276	7.69963	7.37272	8.71095	9.42177		Similar to Zinc finger CCCH domain-containing protein 27 (Arabidopsis thaliana) (uniprot_sprot:sp|Q84VG7|C3H27_ARATH)
cA_09-G03-M13R_c	MELO3C019383		11.8962	12.1656	12.4891	12.8972	12.1246	12.0325	11.8769	11.9151	12.0608	12.1306	12.2869	12.2534	12.0978	12.0072	12.9129	13.043		Similar to ATPase family AAA domain-containing protein 1-A (Danio rerio) (uniprot_sprot:sp|Q7ZZ25|ATD1A_DANRE)
cA_09-G06-M13R_c	MELO3C016366		13.4911	14.0293	13.7621	12.5874	14.307	13.8924	13.9459	14.0756	13.935	14.2919	14.1741	13.8725	13.8297	13.9703	12.1325	12.7109		Similar to PREDICTED: hypothetical protein (Vitis vinifera) (uniref90:UniRef90_UPI0001982D0F)
cA_09-H01-M13R_c	MELO3C005779		9.75876	9.41257	10.4963	10.8274	10.1925	9.80248	10.2256	10.0428	10.2877	10.2612	10.1372	10.2083	10.8098	10.3858	11.5841	11.9597		Similar to UPF0160 protein (Dictyostelium discoideum) (uniprot_sprot:sp|Q55G91|U160_DICDI)
cA_09-H05-M13R_c	MELO3C018328		10.4025	10.299	9.6278	9.60891	10.1019	9.42079	9.28313	9.68239	10.7485	10.1937	9.60927	8.89245	10.4469	9.99967	10.7111	10.2781		Similar to U-box domain-containing protein 10 (Arabidopsis thaliana) (uniprot_sprot:sp|Q9C9A6|PUB10_ARATH)
cA_09-H06-M13R_c	MELO3C016880		7.2265	5.26659	5.39994	5.85461	6.06244	5.47798	5.77592	5.45324	6.37528	5.98758	5.28502	5.81479	6.97826	5.23894	5.08849	5.71036		Similar to Protein IQ-DOMAIN 1 (Arabidopsis thaliana) (uniprot_sprot:sp|Q9SF32|IQD1_ARATH)
cA_10-A10-M13R_c	MELO3C003469		14.6611	15.0572	15.6381	13.1551	14.8929	14.5121	13.6035	12.2175	14.8016	15.1033	14.5895	14.0226	14.3915	14.8008	10.3065	9.75143		Similar to Probably inactive leucine-rich repeat receptor-like protein kinase At2g25790 (Arabidopsis thaliana) (uniprot_sprot:sp|O82318|Y2579_ARATH)
cA_10-A12-M13R_c	MELO3C004468		10.6365	11.1464	11.6564	11.7949	12.115	12.8369	12.8683	12.724	11.6138	12.5978	11.373	10.8637	10.6627	11.0589	12.3709	13.0317		Similar to Putative chloride channel-like protein CLC-g (Arabidopsis thaliana) (uniprot_sprot:sp|P60300|CLCG_ARATH)
cA_10-B08-M13R_c	MELO3C019758		10.5875	8.53309	7.33346	6.71234	8.97316	7.76244	6.89729	6.26669	9.37571	7.35114	6.38474	5.90986	9.81409	8.45944	5.62784	5.39882		Similar to Transcription factor bHLH30 (Arabidopsis thaliana) (uniprot_sprot:sp|Q9S7Y1|BH030_ARATH)
cA_10-B12-M13R_c	MELO3C014976		8.46592	8.83641	9.09945	9.01143	9.16762	8.8994	8.82738	9.07318	8.30854	8.19451	8.68476	9.10495	8.38955	8.8906	9.40421	9.55392		Similar to Predicted protein (Fragment) (Populus trichocarpa) (uniref90:UniRef90_B9HXI5)
cA_10-C05-M13R_c	MELO3C022739		11.3193	11.5731	11.5625	11.1395	11.3674	10.6191	11.5301	11.7335	11.5125	11.7538	11.2065	11.5476	11.7114	11.2395	11.9091	11.7298		Similar to Beta-amylase 1, chloroplastic (Arabidopsis thaliana) (uniprot_sprot:sp|Q9LIR6|BAM1_ARATH)
cA_10-D07-M13R_c	MELO3C020417		10.0042	7.94884	5.87175	6.68766	10.1308	8.00045	6.90922	6.92022	9.87725	8.51595	6.82329	6.03982	9.5356	8.04606	5.9442	5.65327		Similar to Transcription factor bHLH30 (Arabidopsis thaliana) (uniprot_sprot:sp|Q9S7Y1|BH030_ARATH)
cA_10-D08-M13R_c	MELO3C006062		8.93665	9.02863	8.87263	10.5652	8.61768	9.00881	9.0985	8.74779	9.01836	7.31536	7.92555	8.56122	9.07121	8.86345	10.7134	9.89597		None
cA_10-E02-M13R_c	MELO3C018430		10.6468	10.8891	9.65087	10.1728	9.88928	10.3229	9.60355	9.94129	9.44497	10.2588	10.5709	10.1364	9.15609	8.74411	10.6141	10.4256		Similar to Whole genome shotgun sequence of line PN40024, scaffold_63.assembly12x (Fragment) (Vitis vinifera) (uniref90:UniRef90_D7TPP2)
cA_10-F08-M13R_c	MELO3C019832		9.10911	8.90031	10.1843	10.6284	8.7038	10.1868	11.6851	11.3213	9.17682	9.85693	9.40478	9.80629	9.62995	9.31115	13.0497	11.8453		Similar to Uncharacterized protein ycf45 (Porphyra purpurea) (uniprot_sprot:sp|P51281|YCF45_PORPU)
cA_10-F10-M13R_c	MELO3C003722		8.49064	8.53995	9.52286	6.83481	7.34789	8.52909	7.80757	8.17719	7.99591	9.08822	9.99234	9.1273	8.97753	9.78869	7.13023	8.43426		Similar to Serine/threonine-protein kinase HT1 (Arabidopsis thaliana) (uniprot_sprot:sp|Q2MHE4|HT1_ARATH)
cA_10-G09-M13R_c	MELO3C011520		12.4744	12.1718	11.3001	11.5742	11.3437	10.0612	10.7183	11.2768	12.3014	12.0243	11.6776	11.6881	12.4461	12.4083	11.2106	11.1776		Similar to PREDICTED: hypothetical protein (Vitis vinifera) (uniref90:UniRef90_UPI00019828F0)
cA_10-H02-M13R_c	MELO3C008413		7.03791	8.04622	5.00537	4.58623	7.89256	6.45153	4.41534	4.52091	6.84298	5.4716	4.85028	4.48721	7.21207	7.69008	6.30661	7.62552		Similar to Acyl-[acyl-carrier-protein] desaturase 6, chloroplastic (Arabidopsis thaliana) (uniprot_sprot:sp|Q84VY3|STAD6_ARATH)
cA_10-H06-M13R_c	MELO3C025054		11.5293	11.3828	11.4856	10.8713	11.2531	10.1235	9.30557	9.9756	11.158	10.5339	9.7076	9.7282	11.5154	10.9588	9.09065	10.2933		Similar to Ribosome biogenesis GTPase A (Bacillus subtilis) (uniprot_sprot:sp|O31743|RBGA_BACSU)
cA_10-H10-M13R_c	MELO3C013615		12.905	14.0934	14.7692	14.5517	13.8803	14.4184	14.5346	14.831	12.4013	15.0434	14.2646	13.916	12.4078	13.6143	14.7448	14.0337		Similar to E3 ubiquitin-protein ligase RMA1H1 (Capsicum annuum) (uniprot_sprot:sp|Q6R567|RMA1_CAPAN)
cA_11-A12-M13R_c	MELO3C008366		11.9022	12.3172	7.12347	4.95162	14.178	10.4829	6.11856	6.46011	13.6721	9.63085	9.33358	6.82013	12.911	11.246	6.13366	5.52468		None
cA_11-B01-M13R_c	MELO3C024271		6.52925	7.60737	7.22202	8.50249	6.32246	6.28546	6.87122	7.58406	9.18869	9.82356	9.53447	9.84727	7.26482	7.79773	9.42131	9.60725		Similar to Beta-amyrin synthase (Arabidopsis thaliana) (uniprot_sprot:sp|B6EXY6|LUP4_ARATH)
cA_11-B11-M13R_c	MELO3C015795		10.0923	10.5587	10.6285	12.1457	10.2277	10.9388	10.0669	10.3477	9.59933	10.5539	10.2539	10.7473	10.1878	10.8284	12.1939	13.0222		Similar to Serine/threonine-protein kinase HT1 (Arabidopsis thaliana) (uniprot_sprot:sp|Q2MHE4|HT1_ARATH)
cA_11-C02-M13R_c			8.84916	9.27663	9.39718	9.69223	9.68425	9.02305	9.68573	10.1363	10.0111	9.89052	8.96451	9.13877	9.50597	10.0361	10.3427	10.767		cA_11-C02-M13R_c highly similar to At5g51960 - Medicago truncatula (Barrel medic)
cA_11-C03-M13R_c	MELO3C017135		14.0978	14.379	13.6254	14.33	14.2557	14.1868	14.8849	14.5766	14.1324	13.6862	13.9305	13.8479	14.0479	14.1698	15.1484	13.9628		Similar to Serine/threonine-protein kinase AtPK2/AtPK19 (Arabidopsis thaliana) (uniprot_sprot:sp|Q39030|KPK2_ARATH)
cA_11-C10-M13R_c	MELO3C007988		12.4122	11.9664	11.1463	9.98501	12.5993	12.0353	11.6412	11.5469	11.2546	11.9889	12.1692	13.1804	11.9357	11.9861	10.0974	9.68448		Similar to Myb family transcription factor APL (Arabidopsis thaliana) (uniprot_sprot:sp|Q9SAK5|APL_ARATH)
cA_11-D02-M13R_c	MELO3C024496		10.2265	9.71452	9.98784	11.434	10.1939	10.4289	9.85425	10.6826	9.60379	9.42788	9.47361	9.59313	9.95771	9.73141	11.8376	11.5204		Similar to Aspartic proteinase-like protein 2 (Arabidopsis thaliana) (uniprot_sprot:sp|Q9S9K4|ASPL2_ARATH)
cA_11-D03-M13R_c	MELO3C020969		13.4648	12.8783	12.9372	13.4822	12.935	12.5491	12.2872	12.1378	13.2627	12.668	13.2037	12.7583	13.0472	13.019	14.1168	13.2333		Similar to Bifunctional 3-dehydroquinate dehydratase/shikimate dehydrogenase, chloroplastic (Arabidopsis thaliana) (uniprot_sprot:sp|Q9SQT8|DHQSD_ARATH)
cA_11-F11-M13R_c	MELO3C022057		10.293	9.83889	8.31254	7.96019	10.0932	8.00606	8.14544	7.74039	10.3813	9.30701	8.52964	9.45849	10.7124	10.4585	6.66697	7.93265		Similar to Abhydrolase domain-containing protein FAM108C1 (Danio rerio) (uniprot_sprot:sp|Q7ZVZ7|F108C_DANRE)
cA_11-H05-M13R_c	MELO3C007085		6.03977	5.84927	6.35582	6.57947	5.83392	6.07514	6.25309	6.65829	5.61684	6.17863	6.29661	6.64634	5.53981	5.7038	7.68039	8.48461		Similar to FACT complex subunit SPT16 (Arabidopsis thaliana) (uniprot_sprot:sp|O82491|SPT16_ARATH)
cA_11-H11-M13R_c	MELO3C018182		9.19844	9.32368	9.48427	8.62305	9.50109	8.50995	9.85866	9.89671	9.11036	10.1391	9.81623	9.92395	10.1059	9.44638	9.26967	10.7561		Similar to Ubiquitin carboxyl-terminal hydrolase 14 (Arabidopsis thaliana) (uniprot_sprot:sp|Q8L6Y1|UBP14_ARATH)
cA_12-A10-M13R_c	MELO3C017772		14.0868	14.2854	15.0729	14.9896	14.2248	15.3101	15.1697	14.8814	14.3273	14.6825	14.5614	14.1441	14.367	14.6882	15.5211	14.6044		Similar to Phytoene dehydrogenase, chloroplastic/chromoplastic (Glycine max) (uniprot_sprot:sp|P28553|CRTI_SOYBN)
cA_12-B02-M13R_c			5.37984	4.86586	5.68341	4.8476	4.39526	4.92498	5.43414	5.88196	4.41273	5.08997	5.66122	5.75825	4.90103	4.59534	5.57105	5.44865
cA_12-B09-M13R_c	MELO3C015845		9.08094	7.9	5.9691	6.35054	7.11454	6.21186	6.52755	6.45379	5.5982	5.64734	5.21472	5.55436	7.99344	6.79111	5.33495	5.34484		Similar to Basic 7S globulin 2 (Glycine max PE=1 SV=1) (uniprot_sprot:sp|Q8RVH5|7SBG2_SOYBN)
cA_12-B11-M13R_c	MELO3C014614		13.8341	13.9997	10.2147	7.31149	13.2462	11.1999	11.4751	12.05	13.0026	11.5373	9.31549	10.076	13.4453	12.58	5.46774	7.54671		Similar to DNA-damage-repair/toleration protein DRT100 (Arabidopsis thaliana) (uniprot_sprot:sp|Q00874|DR100_ARATH)
cA_12-C03-M13R_c			9.40236	8.97955	9.29181	9.6199	8.50825	8.9772	9.50189	10.3304	9.22999	9.49781	9.40991	9.84878	9.70028	9.44248	10.3142	10.9087
cA_12-D01-M13R_c	MELO3C007012		9.24535	9.8086	10.8132	12.1269	9.89902	11.8689	11.7281	11.681	9.13938	10.4574	10.8482	10.837	8.78295	9.18698	12.502	10.4767		Similar to DNA polymerase eta (Homo sapiens) (uniprot_sprot:sp|Q9Y253|POLH_HUMAN)
cA_12-D07-M13R_c	MELO3C004615		9.33621	10.1965	10.6	10.507	10.3868	9.89126	10.5504	10.3002	9.51817	10.5912	10.4145	10.8699	9.94211	10.2891	10.5293	11.8141		Similar to Histone acetyltransferase type B catalytic subunit (Arabidopsis thaliana) (uniprot_sprot:sp|Q9FJT8|HATB_ARATH)
cA_12-E12-M13R_c	MELO3C007413		6.23037	6.22237	7.11022	7.27553	6.02271	6.68983	7.40167	7.46139	6.03044	6.94247	7.0739	7.47242	6.65918	6.51215	7.62482	8.87949		Similar to Predicted protein (Populus trichocarpa) (uniref90:UniRef90_B9HZ98)
cA_12-F02-M13R_c	MELO3C011852		13.3364	13.089	12.4315	11.9049	14.2484	13.0312	12.0801	11.6853	14.6192	13.4986	13.658	13.9859	13.6857	14.1382	11.9089	12.7937		Similar to Cysteine synthase, chloroplastic/chromoplastic (Solanum tuberosum PE=2 SV=1) (uniprot_sprot:sp|O81155|CYSKP_SOLTU)
cA_12-F05-M13R_c	MELO3C016712		7.72546	8.90941	9.73217	9.71646	13.1224	13.5972	12.8176	12.8462	9.21916	11.3621	9.65539	8.60358	7.18531	9.09014	8.57884	11.0778		Similar to Stem-specific protein TSJT1 (Nicotiana tabacum) (uniprot_sprot:sp|P24805|TSJT1_TOBAC)
cA_12-F06-M13R_c	MELO3C018056		9.02145	7.92459	6.59961	6.46624	7.61923	7.68078	7.35115	7.42933	7.99258	7.39308	7.6404	8.41808	9.28591	7.97469	7.18161	6.18556		Similar to Carbonic anhydrase 1 (Flaveria linearis PE=2 SV=1) (uniprot_sprot:sp|P46512|CAH1_FLALI)
cA_12-G05-M13R_c	MELO3C019509		10.1266	9.88959	10.6602	11.0998	9.81529	10.733	10.9846	10.8044	9.7906	10.2518	10.06	10.3553	9.94203	9.60157	11.6491	11.5991		Similar to Predicted protein (Populus) (uniref90:UniRef90_B9HS05)
cA_12-G06-M13R_c	MELO3C005583		8.44367	5.43375	5.97513	6.80038	5.5457	5.15267	5.10143	5.68577	6.04852	6.38686	5.51402	5.28256	7.91471	5.55163	5.98237	7.47466		Similar to PREDICTED: hypothetical protein (Vitis vinifera) (uniref90:UniRef90_UPI00015CD660)
cA_12-G11-M13R_c	MELO3C009549		8.22645	7.83931	7.96061	8.21819	9.91638	9.14896	8.71654	8.71618	8.62695	8.26964	7.41242	7.70382	8.30522	8.16675	9.17753	7.60259		Similar to Putative deoxyribonuclease TATDN1 (Xenopus laevis) (uniprot_sprot:sp|Q640V9|TATD1_XENLA)
cA_12-H01-M13R_c	MELO3C001959		10.3473	7.12384	6.44428	6.26277	7.6749	5.53081	5.95058	5.6429	8.75256	6.3513	6.29585	5.83537	9.88199	8.08311	5.15597	5.77921		Similar to NAC domain-containing protein 74 (Oryza sativa subsp. japonica) (uniprot_sprot:sp|Q7GCL7|NAC74_ORYSJ)
cA_12-H08-M13R_c	MELO3C016878		13.9148	12.5852	11.8912	10.3455	12.8211	10.7209	10.7347	10.9692	13.9254	11.6074	12.3866	14.0098	14.0464	14.2522	8.02222	8.45085		Similar to Glutaredoxin-C6 (Arabidopsis thaliana) (uniprot_sprot:sp|Q8L9S3|GRXC6_ARATH)
cA_13-A04-M13R_c	MELO3C016384		9.75087	10.5181	11.139	5.9785	10.237	12.0868	10.6411	10.5097	8.96177	10.0312	10.3431	10.3135	9.05668	10.8452	6.41645	6.40864		Similar to Polygalacturonase inhibitor (Pyrus communis) (uniprot_sprot:sp|Q05091|PGIP_PYRCO)
cA_13-A05-M13R_c	MELO3C018740		8.92353	8.47847	9.49047	11.3099	11.6195	10.4178	11.5752	12.4608	10.0834	11.5975	10.757	9.98103	8.33554	8.66623	12.4221	13.5711		Similar to E3 ubiquitin-protein ligase RMA1H1 (Capsicum annuum) (uniprot_sprot:sp|Q6R567|RMA1_CAPAN)
cA_13-A12-M13R_c	MELO3C014585		6.6442	5.44773	4.84513	5.10309	4.97341	5.46119	5.1146	4.97348	5.66217	5.20588	5.16404	4.75594	6.27329	4.92087	5.13188	4.94248		Similar to Dihydroflavonol-4-reductase (Vitis vinifera) (uniprot_sprot:sp|P51110|DFRA_VITVI)
cA_13-B02-M13R_c	MELO3C017549		8.2552	6.57615	6.84421	7.56797	6.06526	5.79298	6.38075	5.99453	6.79341	5.37565	5.82176	5.7806	8.56029	6.47903	7.23888	5.78937		Similar to Homeobox-leucine zipper protein ATHB-21 (Arabidopsis thaliana) (uniprot_sprot:sp|Q9ZU70|ATB21_ARATH)
cA_13-B08-M13R_c	MELO3C021296		11.4496	11.5434	12.2962	12.0278	12.0303	11.7812	11.6605	11.7319	11.3048	11.881	12.0599	12.1885	11.48	11.4686	11.8638	13.2086		Similar to Pumilio homolog 24 (Arabidopsis thaliana) (uniprot_sprot:sp|Q9LRZ3|PUM24_ARATH)
cA_13-C01-M13R_c	MELO3C004041		12.9264	12.5525	11.2569	9.7058	11.9893	10.7224	9.07177	9.14221	12.622	10.8288	11.189	11.0829	12.5957	11.9604	9.81474	10.4722		Similar to Diacylglycerol kinase iota (Homo sapiens) (uniprot_sprot:sp|O75912|DGKI_HUMAN)
cA_13-C04-M13R_c			6.18851	6.99625	7.77116	6.84511	6.78787	6.8132	7.56854	7.83486	5.50265	5.65722	7.65253	7.33788	6.50505	7.93631	8.05113	8.02166
cA_13-D10-M13R_c			4.84642	4.85671	4.78605	5.1943	6.56297	5.55063	5.15132	5.25844	8.23431	5.42601	5.107	5.39048	8.1876	6.1013	7.68811	9.04463
cA_13-D11-M13R_c	MELO3C021191		4.99049	5.18753	5.35358	5.99941	5.14778	5.02744	5.13002	5.1147	5.1397	5.15654	5.02473	5.12525	5.19392	5.10558	6.06727	7.9715		Similar to Whole genome shotgun sequence of line PN40024, scaffold_46.assembly12x (Fragment) (Vitis vinifera) (uniref90:UniRef90_D7UCG9)
cA_13-D12-M13R_c	MELO3C005748		14.745	14.7808	12.1643	7.54453	13.9748	11.7923	8.78984	8.1174	14.6375	13.1174	12.3688	12.3642	14.9836	14.3915	7.77053	8.56246		Similar to Endoglucanase 6 (Arabidopsis thaliana) (uniprot_sprot:sp|Q42059|GUN6_ARATH)
cA_13-E10-M13R_c			4.85041	4.6425	5.14558	5.24049	5.17678	5.24426	5.77535	6.42177	4.97223	4.774	5.25063	5.29549	5.00673	5.31089	6.46782	7.84616
cA_13-G04-M13R_c			5.11735	5.51778	5.68194	5.88766	6.82817	6.70022	7.54974	7.83873	6.07132	6.53716	7.45377	7.0683	4.93791	5.1437	5.82281	5.53564
cA_13-G12-M13R_c	MELO3C017837		11.7144	11.6862	12.3014	12.6683	12.0776	12.6078	12.59	12.7167	11.3215	11.9765	11.8903	11.6501	11.5085	11.5294	12.6786	12.1895		Similar to DCN1-like protein 4 (Mus musculus) (uniprot_sprot:sp|Q8CCA0|DCNL4_MOUSE)
cA_13-H10-M13R_c	MELO3C007689		12.9613	12.7948	12.9176	13.7254	12.8757	13.0813	13.5468	13.6521	13.0903	13.035	12.7764	13.0139	12.9168	12.9391	14.1425	13.7442		Similar to LisH domain-containing protein C29A3.03c (Schizosaccharomyces pombe) (uniprot_sprot:sp|O59668|YB83_SCHPO)
cA_14-A08-M13R_c	MELO3C019711		8.27433	7.75668	8.75404	9.86361	6.96264	8.79877	8.41002	9.01902	7.27756	7.82812	8.48178	8.36762	8.4272	7.22565	10.6029	10.8684		Similar to Citrate synthase, glyoxysomal (Cucurbita maxima PE=1 SV=1) (uniprot_sprot:sp|P49299|CYSZ_CUCMA)
cA_14-B02-M13R_c	MELO3C006808		11.0291	10.216	7.9248	9.09274	8.53642	6.99906	7.5481	9.74215	11.4407	8.92025	6.39822	5.47332	10.9527	10.0431	9.63704	9.96218		None
cA_14-B03-M13R_c	MELO3C019704		9.23102	9.44029	9.39272	10.1522	9.27153	9.87101	8.97933	8.86262	9.46595	9.88101	10.0601	10.1061	9.04653	9.66611	10.8425	9.90815		Similar to Putative uncharacterized protein (Ricinus communis) (uniref90:UniRef90_B9T6J6)
cA_14-B09-M13R_c			12.9623	12.4828	12.7296	12.6653	11.6415	12.3627	12.4352	12.6855	12.2692	12.5719	12.7398	12.7994	12.7362	12.4243	12.9797	13.2984
cA_14-C01-M13R_c			6.86687	7.30269	6.99983	7.80724	5.9423	10.2013	11.2425	11.3074	7.75084	7.73858	7.70426	7.5354	5.66344	6.20591	7.41748	7.55832
cA_14-C10-M13R_c	MELO3C011757		12.465	12.2253	12.0001	11.5283	12.0088	11.2909	11.7834	11.8159	13.0181	12.6246	11.8613	12.0199	13.134	12.6211	12.1082	12.8897		Similar to F-box/LRR-repeat protein 4 (Arabidopsis thaliana) (uniprot_sprot:sp|Q9C5D2|FBL4_ARATH)
cA_14-D08-M13R_c	MELO3C010802		10.2859	10.1928	10.4017	10.0035	9.96599	9.60085	9.28232	9.50538	10.1743	10.4698	9.75206	10.1284	10.3584	9.7045	9.09454	10.4104		Similar to Putative uncharacterized protein (Vitis vinifera) (uniref90:UniRef90_A5BYE9)
cA_14-E01-M13R_c	MELO3C009231		12.5383	11.2666	9.10412	8.16599	10.0343	7.73989	6.74693	6.3905	9.47269	8.38387	6.84985	7.53518	11.5263	10.3482	7.38125	9.33367		Similar to Uncharacterized basic helix-loop-helix protein At1g06150 (Arabidopsis thaliana) (uniprot_sprot:sp|P0C7P8|Y1615_ARATH)
cA_14-E05-M13R_c	MELO3C016865		10.7178	10.5552	10.855	11.5208	10.2475	10.4979	11.4354	11.3593	10.6884	10.9264	10.6055	11.1236	10.8993	10.8967	11.0709	11.1581		Similar to Histone deacetylase 2 (Arabidopsis thaliana) (uniprot_sprot:sp|Q944K3|HDA2_ARATH)
cA_14-E07-M13R_c	MELO3C002078		11.4914	11.253	11.8253	12.1457	11.6461	12.6498	12.3353	12.3403	11.5251	11.8426	11.4894	11.7038	11.1401	11.3856	12.3448	11.5493		Similar to Whole genome shotgun sequence of line PN40024, scaffold_0.assembly12x (Fragment) (Vitis vinifera) (uniref90:UniRef90_D7SIW4)
cA_14-E10-M13R_c	MELO3C011351		9.52786	8.73618	9.08947	9.14992	10.2904	7.95915	5.81515	7.57717	9.9959	8.48259	8.84269	8.29221	9.38904	9.82434	9.15205	9.10702		Similar to Predicted protein (Fragment) (Populus trichocarpa) (uniref90:UniRef90_B9H523)
cA_14-E12-M13R_c	MELO3C002542		9.33344	9.05479	8.80428	9.45513	8.78998	8.8543	7.90328	7.057	8.05742	8.03904	8.14439	6.64761	8.10029	8.07783	8.37078	8.52767		Similar to G-type lectin S-receptor-like serine/threonine-protein kinase At1g11330 (Arabidopsis thaliana) (uniprot_sprot:sp|Q9SXB8|Y1133_ARATH)
cA_14-G11-M13R_c	MELO3C023197		9.96128	10.3251	11.1501	11.0759	10.608	11.2357	11.9747	11.7982	10.2896	10.8591	10.89	11.0068	9.98137	10.5956	11.7248	11.8574		Similar to PREDICTED: hypothetical protein (Vitis vinifera) (uniref90:UniRef90_UPI0001983B34)
cA_14-H01-M13R_c	MELO3C015314		7.73878	10.5683	9.78286	10.9183	11.6812	11.4858	12.1509	12.934	9.93209	9.73496	10.9601	11.7722	8.1098	10.1193	8.79074	8.61078		Similar to Whole genome shotgun sequence of line PN40024, scaffold_60.assembly12x (Vitis vinifera) (uniref90:UniRef90_A5BGY9)
cA_14-H04-M13R_c	MELO3C010174		8.13169	7.94135	5.68463	8.77406	5.10741	5.98542	7.04365	7.56077	5.5954	6.37791	6.35679	7.47124	6.37033	7.09207	11.6546	11.4984		Similar to Protein WAX2 (Arabidopsis thaliana) (uniprot_sprot:sp|Q8H1Z0|WAX2_ARATH)
cA_15-A01-M13R_c	MELO3C010939		12.0683	11.98	12.4422	12.7887	12.4872	12.5196	11.9988	11.6225	12.7184	13.3862	13.0635	12.4238	10.0837	10.8253	10.5469	9.5412		None
cA_15-A04-M13R_c	MELO3C011329		9.86689	9.29287	5.08594	5.73867	6.00091	5.68166	6.40805	6.24591	9.11588	5.35403	5.26356	5.11252	12.3681	8.69786	5.35149	5.4219		Similar to L-ascorbate oxidase homolog (Brassica napus) (uniprot_sprot:sp|Q00624|ASOL_BRANA)
cA_15-A09-M13R_c	MELO3C014353		13.394	13.0207	14.6511	15.5527	13.1691	14.3697	14.1102	13.9733	13.0436	13.8072	14.8132	15.2588	13.3215	13.9087	15.4176	13.6146		Similar to Predicted protein (Populus trichocarpa) (uniref90:UniRef90_B9IQQ0)
cA_15-A12-M13R_c	MELO3C010074		8.58804	8.4992	9.59723	10.1396	9.21333	9.51858	10.0956	10.3655	9.01471	10.0459	9.62538	10.3438	9.20557	9.51487	11.2461	11.3566		Similar to Protein TRIGALACTOSYLDIACYLGLYCEROL 3, chloroplastic (Arabidopsis thaliana) (uniprot_sprot:sp|Q9AT00|AB13I_ARATH)
cA_15-B10-M13R_c	MELO3C019002		12.0099	11.1949	10.0732	8.9836	9.50192	6.14096	5.12983	5.15802	11.8713	10.4909	9.74867	10.0192	11.6335	10.7133	7.56484	8.36553		Similar to Annexin D2 (Arabidopsis thaliana) (uniprot_sprot:sp|Q9XEE2|ANXD2_ARATH)
cA_15-C06-M13R_c	MELO3C011771		11.2734	10.5793	8.25978	6.60917	11.2429	7.44321	6.56138	6.29964	11.6862	10.0393	9.1576	9.35576	12.0269	10.9744	6.15423	6.10317		Similar to Alpha-galactosidase (Coffea arabica PE=1 SV=1) (uniprot_sprot:sp|Q42656|AGAL_COFAR)
cA_15-C11-M13R_c	MELO3C010526		10.292	9.53632	10.2585	11.839	8.39517	10.5881	10.983	11.5131	7.26929	6.58768	10.1271	9.82144	9.93273	9.02005	11.4365	11.4064		Similar to AP-4 complex subunit epsilon (Arabidopsis thaliana) (uniprot_sprot:sp|Q8L7A9|AP4E_ARATH)
cA_15-E12-M13R_c	MELO3C015354		6.37368	5.20934	4.87491	4.64098	4.69796	4.40955	4.33236	4.30118	4.80566	4.61866	4.5336	4.64657	4.32401	4.24091	4.70399	4.6192		Similar to Putative disease resistance protein RGA4 (Solanum bulbocastanum) (uniprot_sprot:sp|Q7XA39|RGA4_SOLBU)
cA_15-F03-M13R_c	MELO3C010978		12.8349	12.1205	10.7527	11.3731	6.91816	6.24982	6.48575	6.96931	12.4566	10.6833	8.63576	9.59546	13.326	11.7661	13.1289	13.5468		Similar to Fe(3+)-Zn(2+) purple acid phosphatase 12 (Arabidopsis thaliana) (uniprot_sprot:sp|Q38924|PPA12_ARATH)
cA_15-F06-M13R_c	MELO3C002341		9.72059	6.80594	6.03057	6.74075	7.50892	6.49577	6.57259	6.43412	7.07641	6.59509	5.66712	6.79682	7.12804	6.09077	6.70671	5.91849		None
cA_15-F08-M13R_c	MELO3C017671		9.18563	9.1381	6.83198	5.9405	8.09513	6.98512	6.14101	6.34635	8.88184	9.07887	6.83561	5.71407	8.41997	7.97481	6.21482	8.82552		Similar to Pirin-like protein (Solanum lycopersicum PE=2 SV=1) (uniprot_sprot:sp|Q9SEE4|PIRL_SOLLC)
cA_15-F12-M13R_c	MELO3C018043		11.9824	12.6175	11.7466	11.407	12.2987	11.6183	11.9201	11.9402	9.82453	10.7873	11.2113	10.1956	12.7516	12.4964	11.5973	12.1494		Similar to Transcription factor GTE7 (Arabidopsis thaliana) (uniprot_sprot:sp|Q7Y214|GTE7_ARATH)
cA_15-G08-M13R_c	MELO3C015180		4.99874	5.37952	5.39902	5.72735	4.36756	5.30657	5.90058	6.42966	4.81174	5.057	5.51281	5.61086	5.03587	5.32791	6.17703	5.95291		Similar to NAD(H) kinase 1 (Arabidopsis thaliana) (uniprot_sprot:sp|Q56YN3|NADK1_ARATH)
cA_15-G11-M13R_c	MELO3C009547		11.4161	11.9276	11.7566	12.3184	11.6213	12.0637	11.9046	12.0223	11.6968	11.5794	11.8821	12.1444	11.442	11.2361	12.3853	11.9025		Similar to Whole genome shotgun sequence of line PN40024, scaffold_32.assembly12x (Fragment) (Vitis vinifera) (uniref90:UniRef90_D7U8S3)
cA_15-G12-M13R_c	MELO3C007584		8.06958	5.65557	5.66421	5.85256	5.88865	5.49799	5.93938	5.87525	6.32319	5.66172	5.8118	5.80509	7.173	6.21977	5.58249	5.87015		Similar to Microtubule-associated protein RP/EB family member 3 (Rattus norvegicus) (uniprot_sprot:sp|Q5XIT1|MARE3_RAT)
cA_15-H12-M13R_c	MELO3C014590		13.0014	12.8685	12.4404	11.5181	13.0276	12.0378	13.1028	13.2237	13.1666	13.2714	12.7572	13.046	13.5219	13.3311	12.3665	12.7312		Similar to Nuclear transcription factor Y subunit A-1 (Arabidopsis thaliana) (uniprot_sprot:sp|Q9LXV5|NFYA1_ARATH)
cA_16-A04-M13R_c	MELO3C019980		12.5476	12.6057	12.853	12.2405	11.7597	11.9091	11.845	11.8634	12.5333	12.5963	12.5109	12.0377	13.0153	13.1146	12.2719	12.061		Similar to UDP-galactose transporter 2 (Arabidopsis thaliana) (uniprot_sprot:sp|Q9SRE4|UGAL2_ARATH)
cA_16-A05-M13R_c	MELO3C017906		5.40851	5.84494	5.28335	5.98412	5.66696	6.60497	7.83478	7.90471	5.66936	6.19767	5.86826	6.80467	5.21664	5.34448	6.25185	5.48178		Similar to Acyl-protein thioesterase 2 (Homo sapiens) (uniprot_sprot:sp|O95372|LYPA2_HUMAN)
cA_16-B01-M13R_c	MELO3C026768		9.76583	7.01333	6.08194	7.31669	8.77137	6.79356	7.37976	7.05199	8.96722	7.05009	5.82374	6.45867	9.81434	7.80801	5.40188	5.69348		Similar to Putative uncharacterized protein (Fragment) (Cucumis melo subsp. melo) (uniref90:UniRef90_E5GC85)
cA_16-B02-M13R_c	MELO3C010170		10.3389	10.9117	9.10762	8.57355	11.6754	10.4078	8.56047	7.77172	10.7233	10.8596	9.22749	7.63386	10.6924	11.3036	8.32421	8.66069		Similar to Predicted protein (Populus trichocarpa) (uniref90:UniRef90_B9HBH6)
cA_16-C02-M13R_c	MELO3C026265		7.26828	5.44873	5.94667	9.48283	5.01817	5.15788	5.69488	5.4244	5.24	5.11612	5.23214	6.36058	6.57087	6.22051	8.36324	6.5152		cA_16-C02-M13R_c highly similar to Homeodomain-related - Medicago truncatula (Barrel medic)
cA_16-C03-M13R_c			6.26734	6.24669	6.28042	6.18024	5.00351	5.74076	6.67077	7.22836	5.55337	5.30421	5.74501	5.94677	6.48739	6.05728	6.96101	8.06134
cA_16-C08-M13R_c	MELO3C007432		9.60791	9.51654	9.93178	9.02215	9.89535	9.17594	10.0157	10.2466	10.1645	10.8712	9.84477	9.9061	10.6324	10.552	9.75641	11.7322		Similar to Phosphatidate cytidylyltransferase (Arabidopsis thaliana) (uniprot_sprot:sp|O04928|CDS1_ARATH)
cA_16-C12-M13R_c	MELO3C011364		13.9902	14.2613	14.2215	14.007	14.5236	14.3922	14.5995	14.8699	14.0515	14.2485	14.4903	14.4742	14.247	14.5395	13.5537	12.884		Similar to Ethylene-responsive transcription factor RAP2-4 (Arabidopsis thaliana) (uniprot_sprot:sp|Q8H1E4|RAP24_ARATH)
cA_16-D01-M13R_c	MELO3C018916		4.95071	5.52762	4.97179	4.8152	5.27227	5.16791	4.86742	4.93866	4.94438	6.28671	5.00336	4.99881	4.69557	4.96707	5.08182	6.55339		Similar to BZIP transcription factor (Cucumis melo subsp. melo) (uniref90:UniRef90_E5GCT0)
cA_16-D06-M13R_c	MELO3C007960		11.9961	11.9501	12.3286	11.7899	11.8366	11.1596	11.484	11.5597	11.4407	12.085	11.6873	11.8877	12.0165	11.6744	12.0281	13.4534		Similar to Pentatricopeptide repeat-containing protein At2g17670 (Arabidopsis thaliana) (uniprot_sprot:sp|Q84J71|PP161_ARATH)
cA_16-D08-M13R_c	MELO3C022964		10.8085	11.6599	12.7442	13.2294	11.7519	12.5588	12.9305	13.3295	11.4285	12.1898	12.2957	12.5135	11.58	11.988	13.2328	13.4121		Similar to Putative uncharacterized protein (Glycine max) (uniref90:UniRef90_C6T9X3)
cA_16-E03-M13R_c	MELO3C024883		11.9359	11.9117	11.4193	10.4405	11.9465	11.2209	11.5356	11.4464	11.9914	12.1585	11.627	11.6983	12.3581	11.8726	11.0809	11.3211		Similar to Putative DNA repair protein RAD23-1 (Arabidopsis thaliana) (uniprot_sprot:sp|Q84L33|RD23A_ARATH)
cA_16-E06-M13R_c	MELO3C003597		10.8219	10.7667	12.203	11.4948	9.9797	12.032	12.1457	12.1028	9.75924	11.3505	11.7891	11.9512	10.3486	10.483	11.2217	11.4019		Similar to At5g24810/F6A4.20 (Arabidopsis) (uniref90:UniRef90_Q93YN5)
cA_16-F05-M13R_c	MELO3C025044		10.3762	10.3369	9.89751	10.2795	9.80738	10.0795	9.93025	10.3124	10.0116	9.4847	9.61367	9.91686	10.2402	9.4781	10.3949	10.9379		Similar to Conserved oligomeric Golgi complex subunit 2 (Mus musculus) (uniprot_sprot:sp|Q921L5|COG2_MOUSE)
cA_16-F12-M13R_c	MELO3C007968		13.5339	12.8071	12.8759	13.4026	13.1161	13.326	13.3525	13.3899	13.4357	12.8269	12.5063	12.4017	13.5115	13.0643	13.7663	13.6984		Similar to Isocitrate dehydrogenase [NAD] regulatory subunit 1, mitochondrial (Arabidopsis thaliana) (uniprot_sprot:sp|Q8LFC0|IDH1_ARATH)
cA_16-H03-M13R_c	MELO3C011430		7.81907	7.71044	8.38646	6.05223	8.08417	8.60753	5.75887	5.94152	8.15168	10.2549	8.42983	7.32343	8.83752	7.86931	10.0376	8.47594		Similar to Beta-glucosidase 40 (Arabidopsis thaliana) (uniprot_sprot:sp|Q9FZE0|BGL40_ARATH)
cA_16-H05-M13R_c	MELO3C008492		6.84281	5.71563	7.04167	5.59408	5.68729	5.91564	5.48577	5.78647	5.9706	7.48502	7.2573	7.41081	6.43538	6.53242	5.25448	5.64321		Similar to Calcineurin B-like protein 4 (Arabidopsis thaliana) (uniprot_sprot:sp|O81223|CNBL4_ARATH)
cA_16-H07-M13R_c	MELO3C024674		13.2371	13.2673	13.9627	14.3888	13.1252	14.3299	14.1342	13.9517	13.2733	13.3222	13.4965	13.5649	13.1275	13.4476	14.7977	13.7121		Similar to Zeta-carotene desaturase, chloroplastic/chromoplastic (Tagetes erecta PE=2 SV=1) (uniprot_sprot:sp|Q9FV46|ZDS_TARER)
cA_17-A06-M13R_c	MELO3C023947		8.9353	9.47994	9.34733	11.2768	9.83071	9.84275	11.7899	11.7253	9.53119	9.73432	10.855	12.4533	10.5999	10.9713	10.3392	11.4317		Similar to DUF246 domain-containing protein At1g04910 (Arabidopsis thaliana) (uniprot_sprot:sp|Q8W486|Y1491_ARATH)
cA_17-B08-M13R_c	MELO3C003655		11.5792	12.1514	12.2707	12.6053	11.7746	12.2889	12.325	12.4743	11.4649	11.6797	12.4119	12.812	11.1933	11.3113	12.5898	12.4626		Similar to Protein DDB_G0276689 (Dictyostelium discoideum) (uniprot_sprot:sp|Q551A3|Y6689_DICDI)
cA_17-B11-M13R_c	MELO3C015238		15.57	15.7009	15.7177	15.7766	15.6496	15.5609	15.7196	15.7449	15.6584	15.7423	15.7282	15.6164	11.1607	13.2885	14.1989	11.0655		Similar to Cold-induced plasma membrane protein (Musa ABB Group) (uniref90:UniRef90_B1PSN4)
cA_17-C03-M13R_c	MELO3C015716		7.98296	8.00221	8.41574	7.80125	8.28673	7.91213	8.24507	8.13562	8.28624	8.77084	7.82983	8.62695	8.6022	8.33887	10.0374	9.11957		Similar to Fad oxidoreductase, putative (Ricinus communis) (uniref90:UniRef90_B9SMP6)
cA_17-D01-M13R_c	MELO3C004382		10.8518	10.1453	10.6586	6.98666	10.7432	10.3507	9.19282	8.3707	10.2203	9.69336	8.81681	7.71234	10.2178	10.4294	6.94259	8.63069		Similar to Auxin-responsive protein IAA16 (Arabidopsis thaliana) (uniprot_sprot:sp|O24407|IAA16_ARATH)
cA_17-D05-M13R_c	MELO3C009998		6.10729	4.77859	4.79813	4.77066	4.55951	4.45065	4.56773	4.62919	5.10701	4.47054	4.42931	4.5082	5.45872	4.60288	4.64969	5.25496		Similar to Microtubule-associated protein TORTIFOLIA1 (Arabidopsis thaliana) (uniprot_sprot:sp|Q9T041|MAPT_ARATH)
cA_17-D07-M13R_c	MELO3C013026		10.257	10.3104	9.86688	9.47968	10.6116	8.87068	8.56604	8.68643	10.3904	10.3493	9.58508	9.62905	10.7813	10.6876	9.09075	10.0695		Similar to IAA-amino acid hydrolase ILR1-like 4 (Arabidopsis thaliana) (uniprot_sprot:sp|O04373|ILL4_ARATH)
cA_17-E06-M13R_c	MELO3C019780		9.3549	9.43287	8.77635	8.78922	10.3643	10.1257	9.3122	9.27274	9.87917	8.88326	8.36985	8.31572	9.82287	10.3707	7.73621	8.10675		Similar to Protein kinase 2B, chloroplastic (Arabidopsis thaliana) (uniprot_sprot:sp|O49840|APK2B_ARATH)
cA_17-E07-M13R_c	MELO3C000210		12.0785	8.95365	5.9362	5.60966	10.2404	7.48167	5.77608	5.73254	9.39601	7.52606	6.94073	7.32889	10.0431	7.89918	5.4303	5.74762		cA_17-E07-M13R_c similar to Gb|AAD28645.1 - Arabidopsis thaliana (Mouse-ear cress)
cA_17-E10-M13R_c	MELO3C010910		13.8513	14.2481	12.9012	11.6203	13.1335	12.128	11.6892	11.8581	13.8777	13.0804	12.8223	13.0017	13.8122	13.9608	10.8629	10.8109		Similar to Allene oxide synthase, chloroplastic (Linum usitatissimum) (uniprot_sprot:sp|P48417|CP74_LINUS)
cA_17-F02-M13R_c	MELO3C017009		12.7637	12.577	12.4127	10.2238	12.5203	11.2285	9.86089	10.9761	11.991	12.7248	12.5984	13.0719	12.2782	11.9849	7.9123	11.4766		Similar to 4-coumarate--CoA ligase-like 5 (Arabidopsis thaliana) (uniprot_sprot:sp|Q84P21|4CLL5_ARATH)
cA_17-F04-M13R_c	MELO3C004378		11.5467	11.5477	11.2195	11.4208	11.6655	11.6966	10.6298	11.1588	11.5403	11.6722	10.886	9.417	11.437	11.4013	10.6127	11.97		Similar to Light-inducible protein CPRF2 (Petroselinum crispum) (uniprot_sprot:sp|Q99090|CPRF2_PETCR)
cA_17-G01-M13R_c			11.0204	11.2895	11.5087	11.4256	11.1841	11.852	12.4175	12.2873	11.2003	11.3657	12.8451	12.2111	10.362	10.7039	11.7478	11.002		cA_17-G01-M13R_c highly similar to Ycf1 - Populus alba (White poplar)
cA_17-G05-M13R_c	MELO3C019269		11.3782	11.527	11.0317	9.79876	11.9538	10.7707	10.8611	10.3801	11.7906	12.1411	11.1937	11.2901	11.6548	11.1497	9.95888	10.623		Similar to NEDD8-activating enzyme E1 regulatory subunit (Arabidopsis thaliana) (uniprot_sprot:sp|P42744|ULA1_ARATH)
cA_17-G12-M13R_c	MELO3C014717		9.74392	9.96865	9.34873	9.8691	10.5459	10.7643	10.5253	11.0214	9.34882	9.2798	10.0677	10.5634	10.0287	10.8774	10.3553	10.6913		Similar to Aldehyde oxidase 2 (Arabidopsis thaliana) (uniprot_sprot:sp|Q7G192|ALDO2_ARATH)
cA_17-H11-M13R_c	MELO3C004998		5.75696	4.99591	5.17434	6.9197	5.27794	7.65254	10.239	11.3703	5.55088	6.1214	4.96839	5.14857	5.77872	5.02387	9.66796	8.40977		Similar to Probable glycosyltransferase At5g20260 (Arabidopsis thaliana) (uniprot_sprot:sp|Q3E9A4|GLYT5_ARATH)
cA_18-A04-M13R_c	MELO3C011419		12.0594	11.4958	11.6018	11.8396	12.209	11.4307	10.5028	10.3878	12.0779	10.7835	10.705	10.64	11.7832	11.6484	10.9203	11.6542		Similar to Probable inactive purple acid phosphatase 1 (Arabidopsis thaliana) (uniprot_sprot:sp|Q9LMX4|PPA1_ARATH)
cA_18-A05-M13R_c	MELO3C014091		10.3801	9.91378	8.614	12.1718	7.07623	8.67039	7.72789	7.38256	6.8518	8.04673	8.45018	8.09735	8.66729	7.73443	13.4403	11.4116		Similar to Caffeic acid 3-O-methyltransferase 2 (Ocimum basilicum) (uniprot_sprot:sp|Q9XGV9|COMT2_OCIBA)
cA_18-A09-M13R_c	MELO3C008005		8.35273	7.58663	7.9985	5.68083	8.9784	7.02984	5.16215	5.16093	7.73493	6.91777	6.9897	6.13378	7.73979	7.8777	4.98269	5.40241		Similar to Polyphosphoinositide binding protein Ssh1p (Glycine max) (uniref90:UniRef90_O48939)
cA_18-A10-M13R_c	MELO3C011097		12.4442	12.2706	11.9734	11.3991	11.6558	11.6692	11.8873	11.4936	11.6294	11.9621	12.0427	11.973	12.3899	11.4856	11.3773	12.0655		Similar to Ubiquitin carboxyl-terminal hydrolase 16 (Arabidopsis thaliana) (uniprot_sprot:sp|Q9SB51|UBP16_ARATH)
cA_18-A11-M13R_c	MELO3C021247		12.5285	12.6873	13.2872	14.1257	11.9682	13.323	13.4839	13.248	11.9448	11.8473	12.5468	12.504	12.1686	11.7758	13.9035	13.8553		Similar to Dihydrolipoyl dehydrogenase 1, mitochondrial (Arabidopsis thaliana) (uniprot_sprot:sp|Q9M5K3|DLDH1_ARATH)
cA_18-A12-M13R_c			4.63167	4.93869	5.05907	5.47367	4.86133	5.45578	5.67291	6.17289	4.78351	4.44011	5.21555	5.58415	4.51725	4.89089	5.14734	6.50313
cA_18-C05-M13R_c	MELO3C011181		13.422	13.4684	12.4247	13.0871	12.9693	12.8217	12.953	12.7615	13.8755	12.7793	13.2052	13.3119	13.4164	13.4193	12.3802	12.045		Similar to Protein binding protein, putative (Ricinus communis) (uniref90:UniRef90_B9RNN3)
cA_18-C08-M13R_c	MELO3C004787		9.99126	10.5216	9.53244	8.60786	10.3511	8.78411	8.71964	8.49184	10.6283	10.5683	9.81446	9.89342	10.4764	10.5619	8.80259	8.79074		Similar to Cytoplasmic tRNA 2-thiolation protein 1 (Arabidopsis thaliana) (uniprot_sprot:sp|O64862|CTU1_ARATH)
cA_18-D02-M13R_c	MELO3C026899		8.05505	8.97698	8.88548	9.90211	8.98588	9.67268	10.1284	10.0986	8.46145	8.04357	8.74681	8.82597	7.84342	8.42703	9.43047	9.42109		Similar to Whole genome shotgun sequence of line PN40024, scaffold_46.assembly12x (Fragment) (Vitis vinifera) (uniref90:UniRef90_D7UCX1)
cA_18-D12-M13R_c	MELO3C024949		10.1703	10.6168	10.3349	9.59199	10.3577	10.346	9.48341	9.55699	10.8632	10.837	10.0814	10.6775	11.4195	10.7433	9.16938	9.7062		Similar to Predicted protein (Populus trichocarpa) (uniref90:UniRef90_B9I1B3)
cA_18-E01-M13R_c	MELO3C013831		11.0815	11.1878	11.7693	12.5906	11.7757	11.9739	11.7042	11.8891	11.7934	11.4621	11.6339	11.8134	11.2671	11.2607	12.061	12.3164		Similar to Predicted protein (Populus trichocarpa) (uniref90:UniRef90_B9GZI6)
cA_18-E04-M13R_c	MELO3C023390		7.64521	9.16843	8.17769	7.73028	11.3235	10.323	10.1273	10.2578	6.98092	6.67229	6.98007	6.07261	8.37964	8.38476	7.71423	6.6317		Similar to Putative uncharacterized protein (Vitis vinifera) (uniref90:UniRef90_A5AUF3)
cA_18-E09-M13R_c	MELO3C003578		7.13217	7.81349	7.76987	8.878	7.36838	7.85241	7.6179	9.14367	6.45704	7.23492	7.25141	7.37513	7.43136	7.4253	9.75984	8.72161		Similar to Myb-related protein 3R-1 (Arabidopsis thaliana) (uniprot_sprot:sp|Q9S7G7|MB3R1_ARATH)
cA_18-E11-M13R_c	MELO3C006366		5.95525	5.53454	5.28043	5.89098	5.64412	5.70613	5.75547	5.58943	8.16002	5.82413	4.98442	5.32385	6.31735	5.88679	5.75379	5.77752		Similar to Myb-related protein 305 (Antirrhinum majus) (uniprot_sprot:sp|P81391|MYB05_ANTMA)
cA_18-F06-M13R_c	MELO3C017268		12.1927	12.0403	12.1951	12.4475	11.7842	12.2301	12.7172	12.2668	12.0832	12.3108	12.5797	12.7926	12.4734	12.2349	13.3905	13.2883		Similar to Enolase 1, chloroplastic (Arabidopsis thaliana) (uniprot_sprot:sp|Q9C9C4|ENO1_ARATH)
cA_18-F12-M13R_c	MELO3C007512		7.51726	7.63199	6.13738	7.91265	6.72558	6.05031	5.58963	6.35484	7.70721	6.1088	5.52032	5.43347	7.29429	8.11561	8.87043	9.53837		None
cA_18-G01-M13R_c	MELO3C017790		10.8472	11.4488	11.0153	11.0383	10.9223	10.5473	11.9702	12.2857	10.7951	11.4854	11.4136	11.7658	11.4225	11.6453	12.9771	13.0884		Similar to Protein NLP8 (Arabidopsis thaliana) (uniprot_sprot:sp|O22864|NLP8_ARATH)
cA_18-G11-M13R_c	MELO3C021537		9.37095	9.75197	10.3535	10.5759	8.96718	8.55823	9.71055	9.60921	11.4403	11.6951	12.4802	12.4998	10.0357	10.4416	11.6949	10.8598		None
cA_18-G12-M13R_c	MELO3C023541		12.0109	11.7669	12.6407	12.726	12.0689	12.4799	12.9711	12.9611	11.9378	12.3197	12.7497	12.5881	12.016	11.933	12.7394	13.2727		Similar to E3 ubiquitin-protein ligase makorin (Oryza sativa subsp. japonica) (uniprot_sprot:sp|Q5ZA07|C3H41_ORYSJ)
cA_18-H08-M13R_c	MELO3C008983		13.2553	12.8423	13.4147	13.669	13.3147	13.3918	13.7182	13.7756	13.011	13.6033	13.666	13.834	13.025	12.8586	13.8961	14.1858		Similar to Cytosolic Fe-S cluster assembly factor nubp1 (Danio rerio) (uniprot_sprot:sp|Q6P298|NUBP1_DANRE)
cA_18-H12-M13R_c	MELO3C013962		8.36781	8.48032	7.13445	6.86525	5.73664	6.36618	5.24222	5.30982	8.10805	9.50719	9.85858	9.48917	7.44047	8.40543	10.5553	7.85917		Similar to Adenine phosphoribosyltransferase 1, chloroplastic (Arabidopsis thaliana) (uniprot_sprot:sp|P31166|APT1_ARATH)
cA_19-A11-M13R_c	MELO3C015011		7.7928	6.45948	5.07811	5.01295	13.2607	11.8546	10.4793	9.09814	13.2891	12.2882	10.7896	8.86862	8.45102	6.86457	4.79477	4.98328		Similar to MLP-like protein 329 (Arabidopsis thaliana) (uniprot_sprot:sp|Q9ZVF2|ML329_ARATH)
cA_19-B11-M13R_c	MELO3C021763		13.4936	14.2034	12.9898	8.76117	14.0858	13.3178	9.01491	7.2684	12.501	12.5885	11.6914	9.73441	9.56233	13.2602	10.3276	10.0315		Similar to Protein PHLOEM PROTEIN 2-LIKE A9 (Arabidopsis thaliana) (uniprot_sprot:sp|Q9SA16|P2A09_ARATH)
cA_19-C06-M13R_c	MELO3C019691		13.1942	12.8921	13.0361	12.2829	11.5609	12.1327	11.2497	10.4955	12.8055	12.7401	12.4411	11.8935	13.6908	13.1859	11.0906	11.8884		Similar to Probable galacturonosyltransferase 15 (Arabidopsis thaliana) (uniprot_sprot:sp|Q8L4B0|GAUTF_ARATH)
cA_19-C08-M13R_c	MELO3C022356		12.3169	13.2227	14.2146	14.0702	12.9732	13.6869	13.6538	13.6692	12.4536	14.2777	14.2735	13.9818	12.1992	13.3736	14.3933	14.1317		Similar to Putative uncharacterized protein (Ricinus communis) (uniref90:UniRef90_B9RFZ6)
cA_19-C12-M13R_c			5.23508	6.29636	6.85034	8.19282	6.81431	7.58932	10.072	10.4838	6.59388	5.91367	7.1881	7.97916	5.73243	6.63325	7.22143	10.2024
cA_19-D07-M13R_c			6.34248	6.6701	7.18104	7.95615	6.72783	7.65562	8.3335	8.10558	5.08801	6.71798	7.82	6.78812	5.9278	6.11741	7.78343	7.90885
cA_19-D12-M13R_c	MELO3C024127		9.95329	9.38556	6.80846	7.01113	8.52452	7.88895	7.49138	8.36644	9.76719	6.61449	6.09358	6.02704	10.7984	8.13134	7.19596	9.12783		Similar to Whole genome shotgun sequence of line PN40024, scaffold_26.assembly12x (Fragment) (Vitis vinifera) (uniref90:UniRef90_D7TN99)
cA_19-E06-M13R_c	MELO3C016329		10.6106	10.6385	11.2707	11.8592	10.7591	11.4231	10.6546	10.839	10.6863	11.013	11.5238	11.4501	10.2014	10.5285	11.369	11.4284		Similar to Ubiquinone biosynthesis monooxygenase COQ6 (Mus musculus) (uniprot_sprot:sp|Q8R1S0|COQ6_MOUSE)
cA_19-E07-M13R_c	MELO3C006133		9.88009	9.69021	10.5918	10.356	9.32644	9.44688	10.8194	10.7895	9.39667	10.3735	10.0235	10.2608	10.5746	10.301	11.107	12.1759		Similar to Digalactosyldiacylglycerol synthase 2, chloroplastic (Lotus japonicus) (uniprot_sprot:sp|Q6DW73|DGDG2_LOTJA)
cA_19-E08-M13R_c	MELO3C013664		10.8094	11.1066	11.3674	11.5468	10.7506	11.1997	11.064	11.0349	10.6922	11.1983	11.7266	11.6962	9.94001	10.2159	11.5656	11.8275		Similar to Predicted protein (Populus trichocarpa) (uniref90:UniRef90_B9HR12)
cA_19-F03-M13R_c	MELO3C002268		13.3043	12.0502	12.6011	13.9467	13.3198	14.1214	14.123	14.1424	13.1668	13.2318	13.9631	13.7821	12.971	12.447	14.363	13.9307		Similar to Iron sulfur cluster assembly protein 1, mitochondrial (Kluyveromyces lactis) (uniprot_sprot:sp|Q6CRQ9|ISU1_KLULA)
cA_19-F04-M13R_c	MELO3C007124		6.82539	8.36511	9.70743	10.7288	8.61368	9.31705	10.5779	10.6311	8.56522	9.93187	9.65245	9.8335	7.91071	8.55675	11.7016	10.9687		Similar to Peroxisomal (S)-2-hydroxy-acid oxidase GLO1 (Arabidopsis thaliana) (uniprot_sprot:sp|Q9LRR9|GLO1_ARATH)
cA_19-F08-M13R_c	MELO3C020001		12.3927	12.26	12.9623	12.7969	12.027	12.2953	11.2226	10.7814	12.307	12.9015	12.6006	12.8325	11.9668	11.8771	11.9792	11.1673		Similar to Mini-chromosome maintenance complex-binding protein (Arabidopsis thaliana) (uniprot_sprot:sp|Q501D5|MCMBP_ARATH)
cA_19-F09-M13R_c	MELO3C010799		10.1723	10.6202	10.5871	10.9984	10.0299	10.0914	10.3578	10.6568	10.4687	10.8787	10.8024	11.3714	10.3838	10.5099	11.0679	9.86184		Similar to Predicted protein (Populus trichocarpa) (uniref90:UniRef90_B9IBQ8)
cA_19-G02-M13R_c	MELO3C003071		10.6702	10.6407	11.2434	11.6821	11.0258	10.6045	11.3831	11.4447	10.6654	10.9215	10.8003	10.9189	10.8612	10.5642	12.1675	12.2755		Similar to DNA topoisomerase 6 subunit A (Arabidopsis thaliana) (uniprot_sprot:sp|Q9LZ03|TOP6A_ARATH)
cA_19-G03-M13R_c	MELO3C022726		4.22621	4.19248	4.36059	4.19953	4.3325	4.23704	5.14468	5.64787	4.16152	4.33719	5.36207	4.62618	4.31639	4.50754	4.3852	4.56594		Similar to U-box domain-containing protein 9 (Arabidopsis thaliana) (uniprot_sprot:sp|Q9SRT0|PUB9_ARATH)
cA_19-G06-M13R_c	MELO3C022061		11.944	11.8439	12.463	13.0844	12.2798	12.6185	12.3954	12.6384	12.4279	12.3379	12.7145	12.7351	12.1185	12.2789	12.8309	13.1898		Similar to E3 ubiquitin-protein ligase RING1 (Gossypium hirsutum) (uniprot_sprot:sp|P0CH30|RING1_GOSHI)
cA_19-G08-M13R_c	MELO3C018530		10.5247	10.6548	10.4678	10.4981	10.2671	9.4707	9.10392	9.38736	10.929	10.6401	10.2998	9.99273	10.5614	10.0581	9.51084	10.2933		Similar to PREDICTED: hypothetical protein (Vitis vinifera) (uniref90:UniRef90_UPI0001982F69)
cA_19-H06-M13R_c	MELO3C005869		9.05432	8.02692	9.09914	12.2248	7.55944	10.4081	11.5019	10.1954	11.1954	9.0739	8.66602	6.12413	9.89432	10.286	15.6693	14.4901		Similar to Bidirectional sugar transporter SWEET3b (Oryza sativa subsp. japonica) (uniprot_sprot:sp|Q5NAZ9|SWT3B_ORYSJ)
cA_19-H10-M13R_c	MELO3C015600		8.50755	8.62526	8.89935	10.0983	9.1967	9.59637	9.02784	9.39126	9.2738	9.37377	10.245	9.3081	8.19174	8.55996	9.88428	10.0112		Similar to BTB/POZ and MATH domain-containing protein 4 (Arabidopsis thaliana) (uniprot_sprot:sp|Q9SRV1|BPM4_ARATH)
cA_20-A06-M13R_c	MELO3C003645		12.9822	12.9016	12.9016	12.4144	13.237	12.8545	13.4654	13.9865	13.0062	13.4937	13.2719	13.4074	13.1992	13.0582	13.1359	13.3574		Similar to Uncharacterized protein At2g24330 (Arabidopsis thaliana) (uniprot_sprot:sp|Q9ZQ34|Y2433_ARATH)
cA_20-A11-M13R_c	MELO3C021392		12.6094	12.9435	12.5532	12.2262	13.1368	12.2032	12.6696	13.3064	12.876	13.2782	12.8028	13.1543	13.0636	12.9962	12.1988	13.4614		Similar to Whole genome shotgun sequence of line PN40024, scaffold_20.assembly12x (Fragment) (Vitis vinifera) (uniref90:UniRef90_D7T6P5)
cA_20-B04-M13R_c	MELO3C002301		6.79911	6.66649	6.69584	7.23669	6.36328	6.9551	6.89384	6.52547	6.22479	5.39377	6.48841	6.35373	7.1412	6.18705	5.97428	7.56952		Similar to Protein DEHYDRATION-INDUCED 19 homolog 5 (Oryza sativa subsp. japonica) (uniprot_sprot:sp|Q5JME8|DI195_ORYSJ)
cA_20-B12-M13R_c	MELO3C011017		10.389	10.528	11.2558	10.3242	6.98811	7.05708	7.70518	7.35645	12.6722	11.4746	11.5361	12.0956	12.1691	12.9034	9.63967	10.9436		Similar to Whole genome shotgun sequence of line PN40024, scaffold_1.assembly12x (Fragment) (Vitis vinifera) (uniref90:UniRef90_E0CQ71)
cA_20-C03-M13R_c	MELO3C005745		8.90438	8.97558	9.899	10.0914	9.55864	9.71115	9.94055	9.93678	9.52046	10.1661	10.1974	10.7509	9.15712	9.53651	10.0729	10.6568		Similar to PREDICTED: hypothetical protein (Vitis vinifera) (uniref90:UniRef90_UPI00015CCBDD)
cA_20-C09-M13R_c	MELO3C027328		9.16616	6.95505	5.79264	6.08356	6.37721	5.99268	6.37935	6.0897	9.40126	5.86132	6.00101	5.96577	9.12927	6.95094	5.76419	5.39569		Similar to PREDICTED: hypothetical protein (Vitis vinifera) (uniref90:UniRef90_UPI0001985257)
cA_20-D04-M13R_c	MELO3C005542		6.01635	5.51436	5.42136	5.41742	6.27925	6.08843	5.63267	5.59476	6.14441	5.36039	6.53365	6.04689	5.90239	6.47007	4.80203	4.88793		Similar to 14 kDa proline-rich protein DC2.15 (Daucus carota PE=2 SV=1) (uniprot_sprot:sp|P14009|14KD_DAUCA)
cA_20-D10-M13R_c	MELO3C012076		11.766	12.0899	12.143	12.4137	11.984	12.5738	10.7869	10.8414	12.334	11.6062	12.1333	11.7387	11.8051	12.2788	12.8804	11.4985		Similar to Solute carrier family 35 member B1 (Dictyostelium discoideum) (uniprot_sprot:sp|Q54I86|S35B1_DICDI)
cA_20-D12-M13R_c	MELO3C006797		11.425	11.9568	11.9159	11.7401	11.7674	12.0455	12.2234	12.0816	11.8599	12.0066	12.3429	12.4784	11.348	11.6689	12.1794	12.6446		Similar to Putative uncharacterized protein (Ricinus communis) (uniref90:UniRef90_B9S5R8)
cA_20-E02-M13R_c	MELO3C023842		14.6743	14.478	15.0659	13.3207	12.9809	13.9551	12.7105	10.6178	14.5931	14.872	14.8798	14.5914	14.6485	14.7263	13.7499	10.6661		Similar to Auxin-induced protein 5NG4 (Pinus taeda PE=2 SV=1) (uniprot_sprot:sp|Q6J163|5NG4_PINTA)
cA_20-E09-M13R_c	MELO3C004077		10.977	10.1133	9.09514	8.21454	8.37147	7.81974	7.16991	7.67418	9.79848	9.98314	9.20187	9.2679	9.69878	8.90984	6.25433	6.57139		Similar to MATE efflux family protein 7 (Arabidopsis thaliana) (uniprot_sprot:sp|Q8GXM8|MATE7_ARATH)
cA_20-E12-M13R_c	MELO3C007493		11.911	12.0584	12.5342	13.2501	12.5484	12.7077	12.7827	12.8829	12.1599	12.2933	12.4928	12.6686	11.9676	12.096	12.846	12.993		Similar to RING finger protein 5 (Caenorhabditis elegans) (uniprot_sprot:sp|Q09463|RNF5_CAEEL)
cA_20-F03-M13R_c	MELO3C010821		9.33641	8.59646	10.8694	10.9132	10.43	11.1046	10.6606	10.957	10.2121	11.5064	10.4757	9.87682	9.59096	10.2226	11.3955	11.2212		Similar to Putative uncharacterized protein (Ricinus communis) (uniref90:UniRef90_B9R732)
cA_20-F04-M13R_c	MELO3C015249		8.95563	9.43553	9.97275	11.0095	9.74733	10.4899	11.0211	10.9216	9.1995	11.0857	11.0309	11.14	9.78503	10.2084	10.8928	11.145		Similar to PREDICTED: hypothetical protein isoform 2 (Vitis vinifera) (uniref90:UniRef90_UPI00015C9DE4)
cA_20-G09-M13R_c	MELO3C017545		11.1201	12.1815	13.2045	13.3278	12.482	12.6741	13.9669	13.7852	10.3179	12.1732	12.6363	12.6037	10.8701	11.2988	12.8043	12.9318		Similar to Zinc finger protein MAGPIE (Arabidopsis thaliana) (uniprot_sprot:sp|Q9ZWA6|MGP_ARATH)
cA_20-H01-M13R_c	MELO3C007003		8.58061	9.10211	11.5029	11.8659	9.99835	11.7545	13.2121	12.9858	8.9733	10.2176	10.8038	11.5552	9.36719	9.88368	13.4056	12.8913		Similar to Vacuolar-sorting receptor 7 (Arabidopsis thaliana) (uniprot_sprot:sp|Q8L7E3|VSR7_ARATH)
cA_20-H05-M13R_c			8.92177	6.42689	5.00166	10.8182	5.24781	5.86052	7.57716	10.6631	5.63595	4.75471	5.45546	5.35696	6.21667	5.26557	11.2643	9.01957
cA_20-H09-M13R_c	MELO3C006416		9.66284	7.6753	9.3717	10.6102	6.13491	9.02166	7.95234	8.31046	7.05405	6.96023	7.92072	6.51209	9.14841	7.94452	11.5095	11.0803		Similar to Uncharacterized protein At3g23325 (Arabidopsis thaliana) (uniprot_sprot:sp|Q9LW64|SF3BA_ARATH)
cA_20-H11-M13R_c	MELO3C012644		5.09503	5.20301	5.49538	5.43114	4.99466	5.2714	5.2181	5.58572	10.9319	10.2747	10.2829	10.2559	10.9933	10.1326	9.1055	9.63068		None
cA_21-A04-M13R_c	MELO3C012240		8.54746	8.16861	8.22359	7.83882	9.18802	8.93784	7.90786	7.81329	8.40848	8.23533	7.92268	8.55954	8.3965	8.24469	6.53889	5.69654		None
cA_21-A09-M13R_c	MELO3C024523		6.39214	6.06345	7.60813	5.46887	5.56187	9.91926	6.84095	5.76828	6.10697	7.88498	7.67787	6.35154	5.97908	9.15557	5.40699	5.9847		Similar to ABC transporter G family member 34 (Arabidopsis thaliana) (uniprot_sprot:sp|Q7PC87|AB34G_ARATH)
cA_21-A10-M13R_c	MELO3C022171		9.6483	9.49733	10.0562	11.0924	9.55033	10.1036	9.76109	10.3301	9.36272	9.43584	9.4482	9.35772	9.04798	9.37208	11.2734	10.6723		Similar to Whole genome shotgun sequence of line PN40024, scaffold_82.assembly12x (Fragment) (Vitis vinifera) (uniref90:UniRef90_D7TL80)
cA_21-A11-M13R_c	MELO3C010804		10.6014	10.8656	10.1048	9.7102	9.60388	8.92498	9.74321	9.67231	10.2297	9.59805	9.83955	10.0967	10.8655	9.91606	9.72795	10.2371		Similar to Tetratricopeptide repeat protein 7B (Homo sapiens) (uniprot_sprot:sp|Q86TV6|TTC7B_HUMAN)
cA_21-B12-M13R_c	MELO3C009002		11.024	11.1831	11.5017	11.9467	11.8751	11.2239	11.529	11.6087	11.3943	11.4365	11.1713	11.6381	11.4176	11.4847	11.8992	12.8344		Similar to Probable E3 ubiquitin-protein ligase HERC4 (Rattus norvegicus) (uniprot_sprot:sp|Q5PQN1|HERC4_RAT)
cA_21-C01-M13R_c			7.57271	8.88455	8.39554	7.64074	9.09607	10.2788	10.2878	10.4193	6.32449	7.58179	9.90097	9.5713	8.42255	8.44996	8.57455	9.02154
cA_21-C06-M13R_c	MELO3C026713		11.3993	11.6738	12.1486	11.5332	12.2043	11.7218	12.4212	12.3548	11.9175	12.4736	12.7344	12.8156	12.1645	12.2583	12.2703	13.274		Similar to Pumilio homolog 5 (Arabidopsis thaliana) (uniprot_sprot:sp|Q9LJX4|PUM5_ARATH)
cA_21-D04-M13R_c	MELO3C019994		6.03748	8.08671	6.98732	7.48287	6.76283	9.06989	7.42352	7.15862	7.17914	6.54991	6.11462	6.78761	6.01802	7.20825	7.06038	6.74743		Similar to Peroxidase 4 (Vitis vinifera) (uniprot_sprot:sp|A7NY33|PER4_VITVI)
cA_21-D09-M13R_c	MELO3C009421		10.7913	10.9625	9.63096	9.93899	10.3617	9.24752	8.84367	10.0969	10.2363	10.2304	10.5808	11.1544	10.9243	10.7894	10.2969	9.96827		Similar to F-box protein PP2-A15 (Arabidopsis thaliana) (uniprot_sprot:sp|Q9LF92|P2A15_ARATH)
cA_21-E01-M13R_c	MELO3C018621		11.0781	10.9926	10.227	7.47343	12.0112	11.1697	10.9022	10.3933	11.8068	11.7935	10.5227	11.1806	11.5513	10.861	6.60072	8.17675		Similar to 1,4-dihydroxy-2-naphthoate polyprenyltransferase, chloroplastic (Arabidopsis thaliana) (uniprot_sprot:sp|Q0WUA3|MENA_ARATH)
cA_21-F12-M13R_c	MELO3C016154		10.6002	10.7498	10.5588	10.708	10.425	10.4794	10.995	11.4845	10.2683	10.6141	10.8189	10.8555	10.4843	10.335	10.6799	11.6902		Similar to Putative uncharacterized protein (Vitis vinifera) (uniref90:UniRef90_A5AEZ0)
cA_21-H04-M13R_c	MELO3C010830		10.8269	10.0609	8.9708	8.86254	9.70795	9.21637	9.14235	9.55694	9.98486	8.37316	8.0861	8.49399	10.5347	9.62974	8.87931	8.60905		Similar to MFP1 attachment factor 1 (Solanum lycopersicum) (uniprot_sprot:sp|Q9M7N6|MAF1_SOLLC)
cA_21-H05-M13R_c	MELO3C013439		11.7616	11.2508	8.89642	10.2739	8.18557	8.17014	7.86452	8.38678	11.2117	8.346	7.79802	8.07322	11.7005	9.40266	8.26023	9.71719		Similar to Purple acid phosphatase 2 (Ipomoea batatas) (uniprot_sprot:sp|Q9SDZ9|PPAF2_IPOBA)
cA_21-H10-M13R_c	MELO3C010697		9.30742	8.64287	9.12751	10.3924	8.6657	8.97884	10.0417	10.2568	7.6938	9.00633	9.22266	9.75856	8.21329	9.00131	9.60322	11.5076		Similar to At1g67810 (Arabidopsis) (uniref90:UniRef90_Q9FXE3)
cA_22-A02-M13R_c	MELO3C013647		7.38641	7.66064	8.01234	8.46805	11.6312	11.5566	11.2621	10.9996	7.27779	7.42238	7.57514	7.88122	7.6292	7.48524	8.16567	9.20524		cA_22-A02-M13R_c similar to 3-ketoacyl-CoA synthase 19 - Arabidopsis thaliana (Mouse-ear cress)
cA_22-A08-M13R_c	MELO3C016687		7.76875	8.09573	9.08628	10.798	7.00676	6.63253	10.2772	11.9242	5.6626	7.04095	7.35093	8.09556	8.97608	7.71558	10.5333	11.6939		Similar to Secologanin synthase (Catharanthus roseus) (uniprot_sprot:sp|Q05047|C72A1_CATRO)
cA_22-A11-M13R_c	MELO3C005743		10.0989	10.0107	10.2855	10.2504	10.2449	10.6719	10.3569	9.24813	10.3971	10.0536	9.12207	8.79054	9.97874	9.77704	10.2327	9.42575		cA_22-A11-M13R_c highly similar to At1g64350/F15H21_2 - Arabidopsis thaliana (Mouse-ear cress)
cA_22-B05-M13R_c	MELO3C005993		6.34336	5.12777	5.02908	5.39224	5.10591	4.98579	5.33076	5.22559	4.88202	4.7268	4.90526	5.0057	5.63325	5.36179	4.80659	4.92182		Similar to Uncharacterized membrane protein At1g16860 (Arabidopsis thaliana) (uniprot_sprot:sp|Q9FZ45|Y1686_ARATH)
cA_22-B08-M13R_c	MELO3C007646		12.1401	12.5336	12.8368	12.8218	12.4633	12.3175	12.8019	12.9994	12.5564	12.661	12.3765	12.1563	12.4839	12.6662	13.7185	13.7134		Similar to Adiponectin receptor protein 2 (Homo sapiens) (uniprot_sprot:sp|Q86V24|ADR2_HUMAN)
cA_22-B11-M13R_c	MELO3C025143		12.0961	11.2308	8.85972	6.42786	10.4918	9.27527	6.80321	6.14429	12.0194	9.95686	9.38614	8.48086	12.254	10.5356	6.8107	6.62561		Similar to Pollen-specific protein SF3 (Helianthus annuus) (uniprot_sprot:sp|P29675|SF3_HELAN)
cA_22-C03-M13R_c	MELO3C017341		6.81551	6.89569	7.51373	7.00012	7.04838	7.69322	8.20653	8.74182	7.24042	8.43793	8.58616	9.38477	6.92477	6.90407	6.61645	7.52289		Similar to Probable glutathione S-transferase (Glycine max) (uniprot_sprot:sp|P32110|GSTX6_SOYBN)
cA_22-C07-M13R_c	MELO3C022129		5.6711	6.18666	6.33318	7.04419	6.49874	6.50395	7.61791	7.16759	6.14913	5.14026	6.24497	6.22087	5.5738	5.64885	6.41242	6.65988		Similar to Cleavage and polyadenylation specificity factor CPSF30 (Arabidopsis thaliana) (uniprot_sprot:sp|A9LNK9|CPSF_ARATH)
cA_22-D04-M13R_c	MELO3C024568		10.0371	9.78859	10.536	11.633	9.5594	9.921	9.60507	9.74662	9.67563	10.0864	9.88725	10.3413	9.43465	9.31314	11.1074	10.1469		None
cA_22-D08-M13R_c	MELO3C017285		9.14302	9.19683	9.84118	9.63019	9.89227	9.35401	10.024	9.95205	9.45369	10.5251	10.0846	10.4173	9.89943	10.1369	10.0413	11.0145		Similar to Whole genome shotgun sequence of line PN40024, scaffold_52.assembly12x (Fragment) (Vitis vinifera) (uniref90:UniRef90_D7SQ27)
cA_22-D12-M13R_c			6.47056	7.07173	7.41466	7.92838	6.97424	7.67698	8.28901	8.13965	7.41664	6.69986	6.69955	7.30759	6.70496	8.39787	7.16274	7.28652
cA_22-E07-M13R_c	MELO3C004421		8.67034	9.27373	9.94143	10.9359	9.45156	9.90552	11.211	10.5396	10.1529	10.904	10.8781	10.5984	9.34785	10.8807	10.5901	10.3709		Similar to L-allo-threonine aldolase (Aeromonas jandaei) (uniprot_sprot:sp|O07051|LTAA_AERJA)
cA_22-E08-M13R_c	MELO3C004867		12.0644	12.3282	12.8486	12.6182	12.45	12.762	13.7987	13.4115	12.093	13.0959	12.589	12.7528	12.3078	12.5815	13.9325	13.5866		Similar to Pheophorbide a oxygenase, chloroplastic (Arabidopsis thaliana) (uniprot_sprot:sp|Q9FYC2|PAO_ARATH)
cA_22-F07-M13R_c	MELO3C014551		13.1773	13.4332	12.5416	12.1539	13.0989	13.2862	12.6783	12.785	12.1904	12.0255	11.4367	11.4228	12.5754	12.7545	13.3253	12.7355		Similar to F-box protein At2g32560 (Arabidopsis thaliana) (uniprot_sprot:sp|Q8RY82|FB121_ARATH)
cA_22-G01-M13R_c	MELO3C026960		12.0953	11.4648	10.5549	10.7151	11.0411	10.2152	9.48512	10.3823	11.1972	10.0385	10.4133	10.576	11.5427	10.6507	11.0867	11.3184		Similar to PREDICTED: hypothetical protein (Vitis vinifera) (uniref90:UniRef90_UPI00019837CD)
cA_22-G12-M13R_c	MELO3C004426		12.2681	11.9813	9.83043	10.9495	13.0834	10.1881	9.5315	9.06579	13.846	12.6276	11.2823	11.8367	13.1411	12.4475	10.2584	10.7429		Similar to Reticulon-like protein B21 (Arabidopsis thaliana) (uniprot_sprot:sp|Q56X72|RTNLS_ARATH)
cA_22-H05-M13R_c	MELO3C020814		11.1148	11.7556	11.7849	11.6092	11.2563	11.3813	12.1838	12.1467	10.9714	11.4699	12.0521	11.8897	11.0813	11.0553	11.9865	12.9413		Similar to E3 ubiquitin-protein ligase UPL3 (Arabidopsis thaliana) (uniprot_sprot:sp|Q6WWW4|UPL3_ARATH)
cA_23-A03-M13R_c	MELO3C004227		12.3399	10.1267	11.5014	12.2094	11.9995	10.9956	8.75157	8.51507	11.6622	10.033	9.82074	8.45775	11.5791	10.6807	10.575	9.54029		Similar to Probable histone H2A.5 (Arabidopsis thaliana) (uniprot_sprot:sp|Q94F49|H2A5_ARATH)
cA_23-B05-M13R_c	MELO3C017188		10.1539	9.40347	9.49186	10.5941	10.2746	9.87426	9.87829	10.4687	10.0075	9.49125	9.01871	9.31028	10.001	9.07796	10.924	12.3186		Similar to PREDICTED: hypothetical protein (Vitis vinifera) (uniref90:UniRef90_UPI0001985247)
cA_23-B08-M13R_c	MELO3C004107		11.6881	11.5574	11.5374	11.8491	11.1099	11.0869	11.1626	10.8461	11.6771	11.5977	11.352	11.281	11.572	11.1767	12.6321	12.5637		Similar to HD domain-containing protein 2 (Danio rerio) (uniprot_sprot:sp|Q1LUI2|HDDC2_DANRE)
cA_23-B12-M13R_c	MELO3C011146		12.9161	11.2263	7.91479	6.64723	10.9992	8.7103	7.73512	7.72183	10.4603	7.84162	7.7475	7.9928	11.7075	10.6575	6.31306	6.81083		Similar to Aquaporin TIP4-1 (Arabidopsis thaliana) (uniprot_sprot:sp|O82316|TIP41_ARATH)
cA_23-C06-M13R_c	MELO3C021534		10.4174	11.4448	11.5868	11.4475	11.2501	10.9622	11.1782	11.3528	10.6437	11.5965	11.6869	12.1173	10.355	11.6196	11.4343	11.8773		Similar to Homeobox-leucine zipper protein HAT5 (Arabidopsis thaliana) (uniprot_sprot:sp|Q02283|HAT5_ARATH)
cA_23-D03-M13R_c	MELO3C016676		11.0133	12.0578	12.0335	12	11.9157	11.9097	11.7619	12.4868	10.6186	11.9595	11.5308	11.659	10.8586	11.7258	11.6531	11.0737		Similar to Peptide methionine sulfoxide reductase B1, chloroplastic (Arabidopsis thaliana) (uniprot_sprot:sp|Q9C8M2|MSRB1_ARATH)
cA_23-D04-M13R_c	MELO3C014154		8.10755	7.13411	7.1471	6.71486	7.86529	6.70493	6.10382	6.04137	7.92769	5.93686	6.54365	6.2337	6.75031	6.2382	5.9276	6.26033		Similar to Syntaxin-52 (Arabidopsis thaliana) (uniprot_sprot:sp|Q94KK7|SYP52_ARATH)
cA_23-D09-M13R_c	MELO3C003194		7.21853	8.1701	9.67762	10.3206	11.1035	9.4108	8.39767	9.37861	7.51987	7.2816	8.81941	8.84572	7.6183	8.33879	9.52851	14.4627		Similar to Probable glutathione S-transferase (Glycine max) (uniprot_sprot:sp|P32110|GSTX6_SOYBN)
cA_23-E03-M13R_c	MELO3C017360		12.7187	13.0423	12.9623	12.2565	13.122	12.2335	13.0369	13.1819	12.801	13.5438	12.9464	13.2436	13.252	12.9067	12.9799	14.0351		Similar to Glutamyl-tRNA(Gln) amidotransferase subunit A (Methanosarcina acetivorans) (uniprot_sprot:sp|Q8THJ1|GATA_METAC)
cA_23-E07-M13R_c	MELO3C017028		11.7096	12.1054	11.6202	11.4744	11.7276	10.71	10.3914	10.498	12.1192	11.285	11.8012	11.9814	11.732	11.8755	10.7524	10.8355		Similar to Serine/threonine-protein kinase PBS1 (Arabidopsis thaliana) (uniprot_sprot:sp|Q9FE20|PBS1_ARATH)
cA_23-F01-M13R_c	MELO3C017126		10.2703	10.6787	10.6848	10.2765	9.39665	9.0297	9.4401	9.40479	10.5269	10.3916	11.1068	11.4345	11.2918	10.5137	10.602	9.96532		Similar to Mannose-1-phosphate guanyltransferase alpha (Dictyostelium discoideum) (uniprot_sprot:sp|Q86HG0|GMPPA_DICDI)
cA_23-F09-M13R_c	MELO3C004098		11.7722	11.8545	6.88047	6.98159	10.6183	6.98685	7.06181	6.92449	12.7881	9.70302	6.24841	5.93395	13.1915	12.4546	6.66696	6.26364		None
cA_23-F10-M13R_c	MELO3C015552		9.09372	9.47917	9.99436	10.2144	8.96826	9.83062	9.81569	10.0648	8.59131	9.48838	9.90222	9.96353	8.78603	8.83055	10.7471	10.8401		Similar to Sucrose synthase (Glycine max) (uniprot_sprot:sp|P13708|SUSY_SOYBN)
cA_23-G09-M13R_c	MELO3C005051		7.54235	6.66329	6.33376	6.79419	6.69406	6.46209	7.30959	6.99811	9.03156	6.25231	5.98696	6.52797	8.72861	6.78087	6.15008	6.24888		Similar to Fasciclin-like arabinogalactan protein 11 (Arabidopsis thaliana) (uniprot_sprot:sp|Q8LEJ6|FLA11_ARATH)
cA_23-H04-M13R_c	MELO3C020958		9.8225	9.50057	9.29871	9.29233	10.176	9.56459	10.0234	10.1523	10.1466	10.983	10.2185	10.0186	9.22035	9.16299	9.91679	10.3963		Similar to Shikimate kinase, chloroplastic (Solanum lycopersicum PE=2 SV=1) (uniprot_sprot:sp|Q00497|AROK_SOLLC)
cA_23-H05-M13R_c	MELO3C005616		5.87072	5.66031	8.67817	10.4847	7.08966	10.5556	12.4291	12.0195	5.01795	7.64595	10.0785	9.78607	5.76663	5.68708	11.9599	11.5503		Similar to Putative uncharacterized protein (Ricinus communis) (uniref90:UniRef90_B9RBZ6)
cA_23-H06-M13R_c	MELO3C011302		10.6645	6.8187	5.69978	5.92074	7.57319	5.9336	6.32152	6.12918	9.25466	5.9561	5.14544	5.96776	9.75544	6.59763	5.30584	5.87341		Similar to Early nodulin-like protein 1 (Arabidopsis thaliana) (uniprot_sprot:sp|Q9SK27|ENL1_ARATH)
cA_23-H08-M13R_c	MELO3C013654		13.9439	13.4831	13.3974	13.137	13.6552	12.9642	12.6111	12.1013	14.2058	13.5528	13.5855	13.5021	14.181	13.8631	13.2257	13.0999		Similar to Rop guanine nucleotide exchange factor 1 (Arabidopsis thaliana) (uniprot_sprot:sp|Q93ZY2|ROGF1_ARATH)
cA_24-A02-M13R_c	MELO3C006470		13.2885	12.3859	11.7163	10.1674	11.1613	10.3947	8.49693	8.01062	11.8823	11.6158	11.1304	10.7073	12.6268	12.6847	7.95676	9.24697		Similar to Whole genome shotgun sequence of line PN40024, scaffold_141.assembly12x (Fragment) (Vitis vinifera) (uniref90:UniRef90_D7SQM3)
cA_24-A12-M13R_c	MELO3C003093		13.0754	13.1553	13.1732	12.8712	13.1405	13.0843	13.0552	13.6025	13.0502	13.4503	12.6551	12.8774	13.4884	13.5109	14.0596	14.5107		Similar to Probable pectate lyase 4 (Arabidopsis thaliana) (uniprot_sprot:sp|Q9C8G4|PLY4_ARATH)
cA_24-B10-M13R_c			8.13591	8.15384	8.50553	9.50146	7.29041	8.34279	8.49714	8.862	7.68745	7.92798	8.6427	7.69974	7.69995	7.54755	9.78624	9.15503
cA_24-B11-M13R_c	MELO3C003299		10.4349	9.94774	8.69982	7.64655	9.21933	8.51752	9.481	8.51204	10.7215	9.19075	8.72315	8.83521	11.7739	11.932	7.42191	7.2347		Similar to Auxin transporter-like protein 4 (Medicago truncatula) (uniprot_sprot:sp|Q8L884|LAX4_MEDTR)
cA_24-C07-M13R_c	MELO3C008968		4.72033	4.65636	4.96414	7.06271	5.23045	4.98713	5.1209	5.0642	4.94243	4.77295	4.87195	5.33857	4.93328	5.52824	7.67789	8.2329		Similar to Predicted protein (Fragment) (Populus trichocarpa) (uniref90:UniRef90_B9HF64)
cA_24-C08-M13R_c	MELO3C003225		8.33594	6.73382	5.27835	5.6226	7.72469	6.06917	6.32747	6.45457	7.49438	5.66419	5.7294	6.18057	8.41728	6.39958	4.72349	4.70791		Similar to UPF0503 protein At3g09070, chloroplastic (Arabidopsis thaliana) (uniprot_sprot:sp|Q9SS80|U503A_ARATH)
cA_24-D09-M13R_c	MELO3C003157		8.85217	8.55298	7.44044	7.67008	8.46074	8.5746	8.06804	7.82684	8.92414	8.66825	8.08145	8.00074	8.57795	8.08388	10.0612	8.62715		Similar to Aldo-keto reductase family 4 member C9 (Arabidopsis thaliana) (uniprot_sprot:sp|Q0PGJ6|AKRC9_ARATH)
cA_24-G04-M13R_c	MELO3C026392		7.55506	8.14009	7.91441	6.22523	10.2794	8.12028	6.428	6.53329	9.94807	11.0955	9.82538	10.662	10.175	10.2914	6.95095	7.82667		Similar to Whole genome shotgun sequence of line PN40024, scaffold_28.assembly12x (Fragment) (Vitis vinifera) (uniref90:UniRef90_E0CTZ2)
cA_24-G07-M13R_c	MELO3C009845		13.9963	14.2883	13.9153	14.6408	13.684	13.6013	14.7975	15.0164	13.4352	14.5773	14.1824	14.0328	14.0229	13.7873	15.1673	15.0465		Similar to Cystathionine gamma-synthase, chloroplastic (Arabidopsis thaliana) (uniprot_sprot:sp|P55217|METB_ARATH)
cA_25-A02-M13R_c			8.18705	7.12414	5.91659	5.21519	5.75828	5.90751	5.27248	5.53314	5.64304	5.2619	5.62792	6.02024	7.7564	6.22273	5.87595	5.31769
cA_25-A05-M13R_c			7.40498	7.58058	8.4105	8.38821	7.19109	7.42808	8.60913	8.62124	6.86896	8.02962	8.13369	8.67772	7.66568	7.36858	9.01444	9.06253
cA_25-A06-M13R_c	MELO3C002936		9.53476	9.9468	9.64556	8.44328	9.82442	9.09491	8.89464	8.42621	9.40144	9.85191	9.48904	9.44946	10.0062	10.1697	8.33043	8.03222		Similar to Metalloendoproteinase 1 (Glycine max PE=1 SV=2) (uniprot_sprot:sp|P29136|MEP1_SOYBN)
cA_25-B01-M13R_c	MELO3C009097		15.7324	15.2012	15.1493	13.9873	15.6035	14.8884	14.2349	12.8185	15.8144	15.5257	15.3217	15.4481	15.7815	15.7713	10.0729	10.8923		Similar to Probable WRKY transcription factor 70 (Arabidopsis thaliana) (uniprot_sprot:sp|Q9LY00|WRK70_ARATH)
cA_25-C02-M13R_c	MELO3C017946		11.8273	12.8261	12.9856	13.8624	9.31525	11.086	12.2345	12.6301	12.4235	13.2289	13.7881	14.1447	12.1333	12.2658	13.0134	14.4853		Similar to Epoxide hydrolase 2 (Homo sapiens) (uniprot_sprot:sp|P34913|HYES_HUMAN)
cA_25-E01-M13R_c	MELO3C004215		14.0897	13.7127	13.6633	13.8772	14.1479	13.844	13.221	13.0602	13.8193	13.4934	13.6621	13.5023	13.6063	13.5503	13.9525	13.9297		Similar to 60S ribosomal protein L18-3 (Arabidopsis thaliana) (uniprot_sprot:sp|Q940B0|RL183_ARATH)
cA_25-E03-M13R_c	MELO3C008128		13.7814	12.1958	11.5068	10.2923	11.9967	11.2728	10.5246	10.223	12.1375	11.9995	12.125	13.1732	13.281	12.626	9.90357	10.2142		Similar to Transcription factor TGA7 (Arabidopsis thaliana) (uniprot_sprot:sp|Q93ZE2|TGA7_ARATH)
cA_25-E09-M13R_c	MELO3C018369		8.29161	9.05813	9.16106	8.99974	8.02629	8.71894	9.10381	9.14689	7.98841	8.89677	9.36325	9.5349	8.69767	8.70308	9.16609	9.80743		Similar to Predicted protein (Populus trichocarpa) (uniref90:UniRef90_B9HJ94)
cA_25-E10-M13R_c	MELO3C021914		7.13626	10.1241	13.1303	11.6048	10.0675	12.0845	11.302	9.80796	8.33764	12.4442	13.4757	12.845	6.7183	8.42128	9.8414	9.44402		Similar to Peroxidase 10 (Arabidopsis thaliana) (uniprot_sprot:sp|Q9FX85|PER10_ARATH)
cA_25-G07-M13R_c			10.103	10.1383	10.2854	10.4525	9.71693	9.4029	10.3311	10.4817	10.4194	10.4726	10.1081	10.6561	10.7957	10.5472	10.7253	11.1688		cA_25-G07-M13R_c highly similar to Putative Arp2/3 complex 41kD subunit - Oryza sativa (japonica cultivar-group)
cA_25-H06-M13R_c	MELO3C002426		7.44053	4.51624	4.33328	4.10095	5.19451	4.45943	4.49064	4.46313	6.63338	4.3068	4.35646	4.27476	4.81131	4.50376	4.34403	4.28337		Similar to PREDICTED: hypothetical protein (Vitis vinifera) (uniref90:UniRef90_UPI0001982929)
cA_25-H09-M13R_c	MELO3C018012		11.2761	11.5337	10.8862	10.8529	12.6151	12.462	12.4069	12.4121	11.6947	11.4215	11.4368	11.9579	11.4483	11.0515	10.3832	10.6243		Similar to Adenylyl-sulfate kinase 1, chloroplastic (Arabidopsis thaliana) (uniprot_sprot:sp|Q43295|KAP1_ARATH)
cA_26-A04-M13R_c	MELO3C007780		12.8548	12.5632	12.1278	10.7085	12.2866	11.4885	11.3004	11.2264	12.6957	12.1734	12.5267	12.652	12.9	12.7644	8.26622	8.91093		Similar to Aspartic proteinase-like protein 1 (Arabidopsis thaliana) (uniprot_sprot:sp|Q9LX20|ASPL1_ARATH)
cA_26-A12-M13R_c	MELO3C014658		12.8683	14.1982	6.64943	5.7866	9.6174	5.44164	5.51696	5.43314	13.5708	9.73441	7.12412	10.2851	10.0728	7.60517	5.23798	5.52525		Similar to Peroxidase 2 (Fragment) (Cucumis sativus PE=2 SV=1) (uniprot_sprot:sp|P19135|PER2_CUCSA)
cA_26-B05-M13R_c	MELO3C009261		10.042	9.74453	10.9445	10.5945	11.558	11.4413	11.8961	12.0144	10.4327	11.8011	11.7587	11.9383	9.82182	9.70633	10.7838	11.824		Similar to PREDICTED: hypothetical protein (Vitis vinifera) (uniref90:UniRef90_UPI00015C9FAB)
cA_26-B07-M13R_c	MELO3C010168		10.2223	11.1288	10.2431	10.6388	9.21428	9.5921	9.61532	10.9799	11.574	10.1899	11.0917	12.5624	11.1011	11.0692	9.29721	10.5434		Similar to Probable E3 ubiquitin-protein ligase XBOS32 (Oryza sativa subsp. japonica) (uniprot_sprot:sp|Q6KAE5|XB32_ORYSJ)
cA_26-B12-M13R_c	MELO3C013153		13.391	13.3057	13.565	13.7591	13.6617	13.8554	14.0999	14.3406	13.028	13.337	13.6868	13.6964	13.4847	12.8821	14.078	14.1357		Similar to Dihydrolipoyllysine-residue succinyltransferase component of 2-oxoglutarate dehydrogenase complex 2, mitochondrial (Arabidopsis thaliana) (uniprot_sprot:sp|Q8H107|ODO2B_ARATH)
cA_26-D01-M13R_c	MELO3C022658		12.786	12.8385	12.127	11.7638	12.5053	11.4473	12.196	12.4277	13.1651	13.0536	12.2465	12.4092	13.6511	12.9574	11.2923	12.1169		Similar to Uncharacterized membrane protein At1g16860 (Arabidopsis thaliana) (uniprot_sprot:sp|Q9FZ45|Y1686_ARATH)
cA_26-D05-M13R_c	MELO3C008547		7.25866	7.71003	8.19621	8.89521	6.43824	7.53338	8.17355	9.19453	6.85543	6.92298	8.07854	7.92734	7.28844	6.88488	10.1114	10.2438		Similar to Membrane associated ring finger 1,8, putative (Ricinus communis) (uniref90:UniRef90_B9S8W6)
cA_26-D08-M13R_c	MELO3C006521		10.9295	10.4874	9.46282	9.88782	11.2837	10.0118	9.52197	9.32723	10.017	9.60093	9.14231	9.09007	10.1564	10.8888	9.31327	10.8045		Similar to Predicted protein (Populus trichocarpa) (uniref90:UniRef90_B9HUU4)
cA_26-D10-M13R_c	MELO3C024380		10.4209	10.2147	10.0699	11.041	9.80609	10.3253	10.7575	10.4779	9.90526	10.8003	10.8584	11.0598	10.4443	10.5383	11.5465	10.1901		Similar to Predicted protein (Populus trichocarpa) (uniref90:UniRef90_A9PHC0)
cA_26-E03-M13R_c	MELO3C024951		11.3899	12.1122	12.8285	11.2639	11.8283	12.1033	12.8507	12.4141	11.6566	12.9564	12.7483	12.8081	11.3602	12.5676	8.92239	10.4003		Similar to Cellulose synthase-like protein E6 (Oryza sativa subsp. japonica) (uniprot_sprot:sp|Q651X6|CSLE6_ORYSJ)
cA_26-E12-M13R_c	MELO3C019331		10.4249	10.6435	11.217	11.5033	11.1984	11.0111	11.0673	11.3432	10.7948	10.8655	10.5949	10.8728	10.7389	11.0252	11.474	11.4706		Similar to PREDICTED: hypothetical protein (Vitis vinifera) (uniref90:UniRef90_UPI00019843BB)
cA_26-F06-M13R_c	MELO3C023586		6.99153	5.09464	4.75799	5.06843	5.89963	5.69261	5.6452	5.40676	5.82315	5.30611	4.91947	6.86616	8.42494	7.07386	4.73934	4.4474		Similar to Serine carboxypeptidase-like 40 (Arabidopsis thaliana) (uniprot_sprot:sp|Q0WRX3|SCP40_ARATH)
cA_26-F07-M13R_c	MELO3C006111		8.15225	7.90234	8.92696	10.6	7.49868	9.43736	9.31641	9.82536	7.94308	7.96203	8.90994	7.88047	7.70123	7.59124	10.7081	9.66368		Similar to PREDICTED: similar to 2-oxo acid dehydrogenase, lipoyl-binding site (Vitis vinifera) (uniref90:UniRef90_UPI0001984EDC)
cA_26-F10-M13R_c	MELO3C005664		12.4543	12.8542	12.8794	13.0395	13.0295	12.3782	12.1117	11.9546	12.8109	12.7329	13.0469	13.1552	12.5378	12.6041	12.4564	12.93		Similar to Ribosomal L1 domain-containing protein 1 (Pongo abelii) (uniprot_sprot:sp|Q5RCE6|RL1D1_PONAB)
cA_26-G06-M13R_c	MELO3C026768		12.9277	9.62129	4.54622	4.56515	11.5638	6.70749	4.99457	5.24046	11.7741	7.86202	4.8097	4.54929	12.0941	10.1379	5.1028	4.88814		Similar to Putative uncharacterized protein (Fragment) (Cucumis melo subsp. melo) (uniref90:UniRef90_E5GC85)
cA_26-G07-M13R_c	MELO3C014559		9.82936	8.62276	10.7016	10.4528	9.62631	11.2307	10.6771	10.1705	9.29422	11.4208	11.5562	11.0169	9.67266	9.75779	10.0468	12.7426		Similar to Crt homolog 2 (Dictyostelium discoideum) (uniprot_sprot:sp|Q550A6|CRTP2_DICDI)
cA_26-G10-M13R_c	MELO3C024568		10.277	10.1541	10.779	11.84	10.1387	10.4549	10.1097	10.0895	10.2927	10.4904	10.4759	10.6432	9.86085	10.0091	11.4088	10.5521		None
cA_26-H04-M13R_c	MELO3C013964		12.3654	12.4745	13.8471	13.7634	13.0339	13.5323	14.3227	14.2245	12.6474	13.4213	13.275	12.7893	12.907	12.9279	15.0446	14.0994		Similar to Flavin-containing monooxygenase FMO GS-OX-like 3 (Arabidopsis thaliana) (uniprot_sprot:sp|Q9SXD5|GSXL3_ARATH)
cA_26-H07-M13R_c	MELO3C010492		11.1649	11.7386	10.3442	12.682	8.8044	8.92655	7.96703	8.65213	11.0011	9.35662	9.93817	10.6024	11.5089	12.047	11.0271	10.9598		Similar to F8K7.18 protein (Arabidopsis) (uniref90:UniRef90_Q9XI02)
cA_27-A02-M13R_c	MELO3C012894		7.68869	6.58423	8.30501	9.93924	8.68061	9.23036	11.1816	9.96902	7.48305	6.65384	10.3901	9.00743	7.50477	6.52369	9.13715	9.1883		Similar to Actin-depolymerizing factor 6 (Arabidopsis thaliana) (uniprot_sprot:sp|Q9ZSK2|ADF6_ARATH)
cA_27-A08-M13R_c	MELO3C023275		4.41355	5.0131	7.88383	8.63734	4.31986	4.23029	4.43253	4.27323	4.95675	7.2808	7.05912	6.61671	4.67163	5.54461	10.5471	10.4449		Similar to Myrcene synthase, chloroplastic (Quercus ilex PE=1 SV=1) (uniprot_sprot:sp|Q93X23|MYRS_QUEIL)
cA_27-B08-M13R_c	MELO3C014329		8.35983	7.88256	8.17288	6.34091	6.88043	6.70506	7.79522	8.34407	6.62942	7.93512	8.03878	8.74438	8.49307	7.29544	8.27714	9.26099		Similar to ETO1-like protein 1 (Arabidopsis thaliana) (uniprot_sprot:sp|Q9ZQX6|ETOL1_ARATH)
cA_27-C04-M13R_c	MELO3C006695		13.6533	12.6628	9.75088	10.8475	12.2941	10.8424	11.8737	11.1822	12.7259	9.41414	11.0357	10.576	13.6605	12.0517	10.274	10.192		None
cA_27-C07-M13R_c	MELO3C005627		9.78493	10.2506	11.1978	10.9353	10.9284	10.4476	10.4688	9.82783	10.2607	11.4294	10.8357	11.6189	10.3348	10.8961	9.24278	10.436		Similar to Adenosine 3'-phospho 5'-phosphosulfate transporter 2 (Pongo abelii) (uniprot_sprot:sp|Q5R831|S35B3_PONAB)
cA_27-C10-M13R_c	MELO3C014378		12.5868	12.4674	12.6383	13.399	11.9882	11.3046	9.77654	9.20534	12.5877	12.9099	13.1837	13.1727	12.5805	12.5892	10.8606	9.68141		Similar to Predicted protein (Fragment) (Populus trichocarpa) (uniref90:UniRef90_B9GZG0)
cA_27-D06-M13R_c	MELO3C022007		9.12469	7.95513	6.42412	6.38117	9.84767	6.99647	6.39272	5.81684	7.76955	5.21135	5.19791	5.30316	8.55946	6.87377	6.91627	5.72686		Similar to Transmembrane emp24 domain-containing protein bai (Drosophila persimilis) (uniprot_sprot:sp|B4GE47|TMEDA_DROPE)
cA_27-D07-M13R_c	MELO3C002771		11.7815	10.8411	10.4103	8.88995	10.8108	9.81106	9.55408	9.98958	10.8776	11.0813	10.5895	10.4118	12.8006	12.1246	7.66899	10.9395		Similar to Auxin response factor 6 (Oryza sativa subsp. japonica) (uniprot_sprot:sp|Q6H6V4|ARFF_ORYSJ)
cA_27-D11-M13R_c	MELO3C006909		12.0299	8.10012	5.7377	5.79802	6.70406	6.48212	6.33848	6.0059	10.1096	6.38115	5.36851	5.57245	12.8429	9.60236	6.32691	6.26641		Similar to Protein O-glucosyltransferase 1 (Bos taurus) (uniprot_sprot:sp|Q5E9Q1|PGLT1_BOVIN)
cA_27-E04-M13R_c	MELO3C025870		11.9331	11.3066	11.1617	10.2255	12.2881	11.3856	11.9666	11.8535	11.5284	11.7669	11.4213	11.7025	12.4331	11.9453	10.7013	9.34798		Similar to DNA binding protein, putative (Ricinus communis) (uniref90:UniRef90_B9SHX6)
cA_27-E06-M13R_c	MELO3C008095		10.3397	11.1807	11.2606	8.17035	10.0631	11.443	12.039	10.879	7.80267	8.77133	8.43321	9.03319	11.3589	11.4636	8.26689	7.1566		Similar to LRR receptor-like serine/threonine-protein kinase FLS2 (Arabidopsis thaliana) (uniprot_sprot:sp|Q9FL28|FLS2_ARATH)
cA_27-F02-M13R_c	MELO3C010264		10.6521	10.8332	9.98335	9.55304	10.6826	10.3541	9.38638	8.16658	10.6051	8.8513	9.09054	9.60867	10.5625	11.3498	7.29836	7.16438		Similar to Putative uncharacterized protein (Vitis vinifera) (uniref90:UniRef90_A5ASH9)
cA_27-F05-M13R_c	MELO3C005517		10.1184	9.18767	10.056	11.7988	8.98441	10.7064	10.1401	10.5396	9.28339	9.08334	10.883	10.4527	8.46698	8.13023	11.5369	10.0192		Similar to Putative uncharacterized protein (Glycine max) (uniref90:UniRef90_C6T9M3)
cA_27-F08-M13R_c	MELO3C015228		11.3047	11.5836	8.77066	6.57008	11.6677	10.9471	9.90943	7.05836	10.9564	11.4354	9.22828	10.2806	12.0944	11.3598	6.16156	6.25864		Similar to Transcription factor MYB86 (Arabidopsis thaliana) (uniprot_sprot:sp|Q8LPH6|MYB86_ARATH)
cA_27-G03-M13R_c			6.41147	7.96588	7.76823	7.49808	6.31716	6.08861	6.13027	6.19907	7.39846	7.48203	8.84751	8.83021	6.97466	8.64435	7.03538	7.30836
cA_27-H05-M13R_c	MELO3C024975		10.3609	10.9568	10.988	9.69592	12.3756	10.911	9.89461	11.4098	12.1083	12.0107	12.1722	12.1018	11.673	12.3946	7.57498	5.87531		Similar to Predicted protein (Populus trichocarpa) (uniref90:UniRef90_A9P994)
cA_28-A03-M13R_c	MELO3C007444		13.8683	14.3888	14.1919	14.2172	13.806	13.5161	13.3741	13.3816	13.3569	14.0544	14.658	14.7503	13.4162	14.4516	14.5288	14.7343		Similar to Scarecrow-like transcription factor PAT1 (Arabidopsis thaliana) (uniprot_sprot:sp|Q9LDL7|PAT1_ARATH)
cA_28-A06-M13R_c	MELO3C023673		10.6322	10.8881	11.1009	11.5381	10.7748	10.9807	10.8256	11.4648	11.113	11.3389	11.2625	11.1271	10.6967	11.0295	11.5588	12.4594		Similar to Probable ribonuclease P/MRP protein subunit POP5 (Arabidopsis thaliana) (uniprot_sprot:sp|Q6AWV1|POP5_ARATH)
cA_28-A07-M13R_c	MELO3C012137		7.62991	5.90518	5.14824	4.99639	6.10371	5.30465	5.3405	5.57793	6.94597	7.17012	5.1103	5.10244	7.34626	6.35262	6.03599	5.49211		Similar to Remorin family protein (A.thaliana) (tair10_pep:AT1G13920.1)
cA_28-A09-M13R_c	MELO3C014876		13.0216	12.7235	13.086	11.8996	12.7804	12.4646	11.266	10.4384	12.465	12.3192	12.2246	11.8052	12.0128	11.5412	10.3024	7.44401		Similar to F-box/kelch-repeat protein At3g27150 (Arabidopsis thaliana) (uniprot_sprot:sp|Q9LI89|FBK70_ARATH)
cA_28-B05-M13R_c	MELO3C022448		12.5714	12.4025	12.5288	13.5053	12.3975	11.4319	9.03722	8.41393	12.6208	12.7861	12.5572	12.1908	12.3674	12.6717	13.4163	12.6146		Similar to Metal tolerance protein A2 (Arabidopsis thaliana) (uniprot_sprot:sp|Q9LXS1|MTPA2_ARATH)
cA_28-B06-M13R_c	MELO3C006795		11.0367	11.6237	10.5258	10.3094	12.3855	10.7579	11.603	12.0152	11.4339	11.8674	11.297	11.2144	11.3933	11.4484	11.3944	11.7879		Similar to F-box protein SKIP16 (Arabidopsis thaliana) (uniprot_sprot:sp|Q9LND7|SKI16_ARATH)
cA_28-B09-M13R_c			6.91885	7.5304	7.80762	8.68578	8.52258	8.35907	9.27234	9.03127	7.48275	7.09587	8.48134	8.05061	7.33136	7.4009	9.27791	9.55937
cA_28-B12-M13R_c	MELO3C019739		8.53156	8.48334	7.73386	7.4373	8.46547	7.90541	7.97057	7.7473	8.57061	8.07251	7.72841	8.02805	8.88462	8.1072	7.19504	7.48936		Similar to Predicted protein (Populus trichocarpa) (uniref90:UniRef90_B9GTU1)
cA_28-C07-M13R_c	MELO3C010755		12.2491	11.4467	11.1784	11.1359	12.644	11.9043	11.454	11.0766	12.5653	11.8022	11.8263	12.3304	12.2462	11.9013	12.0794	11.2091		Similar to Whole genome shotgun sequence of line PN40024, scaffold_8.assembly12x (Fragment) (Vitis vinifera) (uniref90:UniRef90_D7STS2)
cA_28-C12-M13R_c	MELO3C007409		6.02923	7.66868	7.97414	9.26168	6.94423	7.74393	7.3973	8.29741	6.05626	5.29137	6.7431	7.27799	5.13905	6.67781	6.2588	11.5489		Similar to Probable WRKY transcription factor 42 (Arabidopsis thaliana) (uniprot_sprot:sp|Q9XEC3|WRK42_ARATH)
cA_28-D03-M13R_c	MELO3C014469		7.51975	8.01926	7.83583	7.67574	7.91342	6.94563	6.78739	7.98043	9.27019	9.06722	9.42533	12.8017	8.36139	10.417	6.50549	7.02613		Similar to Probable xyloglucan endotransglucosylase/hydrolase protein 15 (Arabidopsis thaliana) (uniprot_sprot:sp|Q38911|XTH15_ARATH)
cA_28-E02-M13R_c	MELO3C020605		12.3266	12.101	11.4404	11.6492	11.5329	10.7881	9.67488	9.01677	12.2847	11.1164	10.6055	10.3823	12.2351	11.6974	11.5093	11.5936		Similar to Tropinone reductase homolog At1g07440 (Arabidopsis thaliana) (uniprot_sprot:sp|Q9ASX2|TRNH1_ARATH)
cA_28-E03-M13R_c	MELO3C016985		10.4639	11.7088	10.7753	9.8715	8.21283	10.8761	10.7544	11.5198	9.00821	10.5605	11.2349	10.8284	10.3945	10.5977	9.01522	9.76368		Similar to Predicted protein (Populus trichocarpa) (uniref90:UniRef90_B9HAT5)
cA_28-E04-M13R_c	MELO3C011718		10.6028	10.5471	10.6992	11.5744	10.9991	11.0387	11.1533	11.7992	10.4911	10.4383	10.6136	10.5428	10.545	10.7936	11.8722	12.2813		Similar to Predicted protein (Populus trichocarpa) (uniref90:UniRef90_B9HM10)
cA_28-E05-M13R_c	MELO3C017326		8.72792	8.15151	8.18605	7.85464	7.89269	7.58653	7.49707	7.36826	8.14153	7.85993	7.62535	7.91372	8.71826	8.05707	6.78833	8.06342		Similar to PREDICTED: hypothetical protein (Vitis vinifera) (uniref90:UniRef90_UPI0001984FAB)
cA_28-F05-M13R_c	MELO3C024674		10.6976	10.8741	11.5663	11.6928	11.1729	11.8822	12.5923	12.0654	10.8308	11.4735	11.4619	11.5335	11.0843	11.2303	12.766	12.0992		Similar to Zeta-carotene desaturase, chloroplastic/chromoplastic (Tagetes erecta PE=2 SV=1) (uniprot_sprot:sp|Q9FV46|ZDS_TARER)
cA_28-F08-M13R_c	MELO3C021809		11.9897	12.3585	12.3366	11.254	11.3425	11.5858	11.3425	11.4076	11.7511	11.945	12.4257	12.4774	11.8281	12.0981	11.5817	11.9939		Similar to Lysine-specific demethylase 5A (Mus musculus) (uniprot_sprot:sp|Q3UXZ9|KDM5A_MOUSE)
cA_28-G01-M13R_c	MELO3C007890		8.95117	9.95827	9.6843	9.32005	9.82427	8.43366	9.02614	9.85104	9.9742	10.5331	9.81832	9.73184	10.0035	10.1093	10.8919	11.4176		Similar to Zinc finger CCCH domain-containing protein 6 (Arabidopsis thaliana) (uniprot_sprot:sp|Q56XU4|C3H6_ARATH)
cA_28-G03-M13R_c	MELO3C005620		9.23437	9.59577	9.94973	10.1265	8.55774	9.48485	9.18239	8.83987	8.51756	9.20365	9.79261	9.7028	8.93744	8.96764	9.89776	10.6986		Similar to Homeobox protein knotted-1-like 7 (Arabidopsis thaliana) (uniprot_sprot:sp|Q9FPQ8|KNAT7_ARATH)
cA_28-H03-M13R_c	MELO3C005312		9.63659	9.62713	11.5694	13.2477	9.66144	11.1563	12.4281	12.3266	9.0638	9.29955	11.4658	11.8618	8.65154	9.54036	11.4953	11.3423		Similar to Putative uncharacterized protein (Glycine max) (uniref90:UniRef90_C6TFT5)
cA_28-H07-M13R_c	MELO3C024406		8.43428	8.14389	7.86484	7.65621	8.72639	7.55458	7.67291	7.93982	8.70175	8.9921	7.92116	8.22697	9.28424	9.31205	7.75561	8.19409		Similar to Anoctamin-10 (Mus musculus) (uniprot_sprot:sp|Q8BH79|ANO10_MOUSE)
cA_28-H10-M13R_c	MELO3C002408		11.9964	11.9565	10.3455	9.15824	10.5559	9.41251	7.59451	7.50768	12.3784	9.93485	9.11677	8.48844	12.0856	11.3832	9.15372	9.30786		Similar to Potassium transporter 11 (Arabidopsis thaliana) (uniprot_sprot:sp|O64769|POT11_ARATH)
cA_28-H11-M13R_c	MELO3C011211		7.34594	6.5205	7.97774	9.66094	9.17299	8.93682	10.3775	9.78804	7.75322	6.47158	9.28604	9.24291	8.29778	7.89695	9.32781	9.87252		Similar to Syntaxin-32 (Arabidopsis thaliana) (uniprot_sprot:sp|Q9LK09|SYP32_ARATH)
cA_29-A04-M13R_c	MELO3C015113		11.7149	11.5485	12.0162	12.8792	11.9366	12.4198	12.5802	12.9839	11.8469	11.8457	12.7553	12.6077	11.3789	11.3749	12.7308	13.0089		Similar to Protein SMG7 (Mus musculus) (uniprot_sprot:sp|Q5RJH6|SMG7_MOUSE)
cA_29-A05-M13R_c	MELO3C024709		14.7011	14.6381	14.6365	14.293	14.5188	14.1728	14.2973	14.8202	15.0786	14.6277	14.5628	15.1077	15.1541	14.5423	14.1694	13.5797		Similar to Probable lactoylglutathione lyase, chloroplast (Arabidopsis thaliana) (uniprot_sprot:sp|Q8W593|LGUC_ARATH)
cA_29-B09-M13R_c	MELO3C010379		9.55578	8.94668	9.46073	8.98868	10.3445	10.0536	10.4936	11.0117	9.08559	9.223	9.08862	9.33501	9.32047	8.72034	9.28388	10.7211		Similar to Putative uncharacterized protein (Ricinus communis) (uniref90:UniRef90_B9SPZ0)
cA_29-C02-M13R_c	MELO3C015432		9.871	10.4379	10.3822	10.6689	12.369	11.9079	11.5294	11.2402	11.6633	11.6546	11.6294	11.8057	9.836	10.5911	10.9209	10.2425		Similar to IAA-amino acid hydrolase ILR1-like 4 (Arabidopsis thaliana) (uniprot_sprot:sp|O04373|ILL4_ARATH)
cA_29-D04-M13R_c	MELO3C003821		11.0362	11.5205	11.6358	12.525	12.3129	10.7416	10.0923	9.88823	11.839	11.1672	11.3032	11.4932	11.7241	11.5024	11.8638	10.7118		Similar to Mannose/glucose-specific lectin (Fragment) (Parkia platycephala PE=1 SV=1) (uniprot_sprot:sp|P83304|LEC_PARPC)
cA_29-D09-M13R_c	MELO3C014715		10.3633	7.51179	5.82316	6.58017	7.45839	6.63424	6.68925	6.45857	8.94242	6.9968	5.67597	6.16345	9.48044	7.92115	5.53275	6.15952		None
cA_29-E04-M13R_c	MELO3C019734		13.4081	13.964	12.0061	11.4192	12.9282	11.2617	10.7277	10.6631	12.8725	12.858	11.9577	12.0607	12.8751	12.9231	12.3636	10.75		Similar to Probable tyrosine-protein phosphatase At1g05000 (Arabidopsis thaliana) (uniprot_sprot:sp|Q9ZVN4|Y1500_ARATH)
cA_29-F08-M13R_c	MELO3C022381		11.5915	11.7441	11.9054	11.4985	12.3128	11.7861	11.3493	10.919	10.7426	11.1542	11.2242	10.9316	10.4442	10.8271	10.4482	11.0233		Similar to Glutathione gamma-glutamylcysteinyltransferase 3 (Lotus japonicus) (uniprot_sprot:sp|Q2QKL5|PCS3_LOTJA)
cA_29-F09-M13R_c	MELO3C022314		9.56222	8.77227	9.09407	9.04831	7.40412	9.10312	9.71356	10.0725	6.49834	8.21868	9.69936	10.0851	8.7688	8.23667	9.97646	9.13336		Similar to Putative uncharacterized protein (Camellia sinensis) (uniref90:UniRef90_B5TV75)
cA_29-G06-M13R_c	MELO3C007681		9.25482	9.69796	10.4986	10.4378	10.0202	10.0772	10.708	10.5163	9.613	10.2923	10.4255	10.4519	9.68572	9.81773	10.6415	10.9238		Similar to WD repeat-containing protein 5 (Rattus norvegicus) (uniprot_sprot:sp|Q498M4|WDR5_RAT)
cA_29-H04-M13R_c	MELO3C009188		13.529	12.8985	12.3142	12.9709	13.3956	13.4704	13.7986	14.4098	13.2159	12.8574	12.4807	12.3666	13.4891	13.0857	13.551	13.614		Similar to DNA binding protein, putative (Ricinus communis) (uniref90:UniRef90_B9T8Y8)
cA_29-H10-M13R_c	MELO3C018785		6.60816	5.01128	4.76491	4.88564	6.62176	7.92617	6.38225	5.17616	5.6199	4.73132	5.22779	5.00434	6.7241	4.98259	5.49571	5.19153		Similar to Xyloglucan endotransglucosylase/hydrolase protein 9 (Arabidopsis thaliana) (uniprot_sprot:sp|Q8LDW9|XTH9_ARATH)
cA_30-A06-M13R_c	MELO3C022021		6.62886	6.60555	8.57505	8.18555	6.40962	8.30829	9.94059	9.16582	6.88727	9.03106	8.99766	9.6077	6.54857	7.37653	9.92444	9.07349		Similar to Whole genome shotgun sequence of line PN40024, scaffold_108.assembly12x (Fragment) (Vitis vinifera) (uniref90:UniRef90_D7SXI2)
cA_30-A08-M13R_c	MELO3C007891		9.91115	9.71312	9.60876	10.6936	10.1128	9.74169	10.2428	10.657	9.88683	9.65337	9.74876	9.88667	10.3498	9.99925	10.9091	10.192		Similar to Peptide methionine sulfoxide reductase A5 (Arabidopsis thaliana) (uniprot_sprot:sp|Q9SL43|MSRA5_ARATH)
cA_30-A09-M13R_c	MELO3C007768		9.66495	9.0006	5.32609	5.82695	6.09714	5.90486	5.7748	5.84591	7.9637	5.69357	5.59602	5.98555	11.9549	7.88677	5.60495	5.32226		Similar to Trehalose-phosphate phosphatase (Mycobacterium tuberculosis) (uniprot_sprot:sp|O50401|OTSB_MYCTU)
cA_30-A12-M13R_c	MELO3C014134		13.5595	13.5793	13.1055	12.351	13.4819	13.3614	13.0974	13.2366	13.5623	13.6045	13.4046	13.6661	13.4582	13.4629	11.7152	12.7209		Similar to Probable WRKY transcription factor 20 (Arabidopsis thaliana) (uniprot_sprot:sp|Q93WV0|WRK20_ARATH)
cA_30-B03-M13R_c	MELO3C024485		11.1293	11.2572	12.4621	12.5991	11.9875	12.5714	11.6506	11.5164	11.481	11.7182	12.5804	12.7402	11.4246	11.4812	11.0605	10.7484		Similar to Protein fluG (Emericella nidulans) (uniprot_sprot:sp|P38094|FLUG_EMENI)
cA_30-B04-M13R_c	MELO3C026488		8.04758	8.77266	7.81742	10.3713	7.89869	8.39302	9.57222	9.73762	8.8034	9.4117	7.72852	9.0193	7.80802	8.7779	10.637	7.43221		Similar to Cytochrome P450 82A3 (Glycine max) (uniprot_sprot:sp|O49858|C82A3_SOYBN)
cA_30-B09-M13R_c	MELO3C012441		12.6775	13.1171	13.2552	13.3252	12.8708	13.3663	13.3821	13.3836	12.7229	12.9029	13.4143	13.4289	12.2053	12.6534	13.2071	13.4973		Similar to Putative uncharacterized protein (Vitis vinifera) (uniref90:UniRef90_A5AZS6)
cA_30-B10-M13R_c	MELO3C006027		7.47979	7.42177	7.19444	7.43847	7.4634	7.17719	7.11161	7.66148	6.7698	7.09387	6.75665	6.81235	6.39999	6.60123	6.74618	8.05697		Similar to Putative RING-H2 finger protein ATL21A (Arabidopsis thaliana) (uniprot_sprot:sp|P0CH01|AT21A_ARATH)
cA_30-C11-M13R_c	MELO3C007814		12.7444	12.743	13.1515	12.4331	13.392	13.0937	13.278	13.2398	13.2846	13.896	13.2523	13.0866	12.6824	12.9554	12.843	13.9524		Similar to Zinc finger protein MAGPIE (Arabidopsis thaliana) (uniprot_sprot:sp|Q9ZWA6|MGP_ARATH)
cA_30-C12-M13R_c	MELO3C010459		9.21779	9.45908	8.77355	6.87886	10.6737	9.36425	9.40811	8.52721	10.2354	10.17	8.88707	9.00172	9.83666	10.08	6.41987	7.62072		Similar to Whole genome shotgun sequence of line PN40024, scaffold_1.assembly12x (Fragment) (Vitis vinifera) (uniref90:UniRef90_E0CR95)
cA_30-D08-M13R_c	MELO3C013761		10.3222	10.5868	10.5837	11.1317	12.149	10.7779	10.8993	10.5512	10.1945	10.6002	11.0177	11.1283	10.1501	10.262	11.4115	10.9602		Similar to MLO-like protein 4 (Arabidopsis thaliana) (uniprot_sprot:sp|O23693|MLO4_ARATH)
cA_30-E02-M13R_c			12.0825	11.9135	11.9929	10.8232	11.4373	11.0465	12.0208	12.1452	11.6522	12.2408	12.4416	12.5526	12.0584	11.8082	11.3507	12.7545		cA_30-E02-M13R_c highly similar to Auxin response factor 1 - Cucumis sativus (Cucumber)
cA_30-E08-M13R_c	MELO3C013485		12.3563	12.2012	12.2964	12.693	11.9753	12.6695	12.2874	12.0865	12.1835	12.1396	12.258	12.2881	12.3645	12.1965	12.1983	11.091		Similar to CMP-sialic acid transporter (Homo sapiens) (uniprot_sprot:sp|P78382|S35A1_HUMAN)
cA_30-G05-M13R_c	MELO3C025248		12.9704	13.1855	12.0835	11.4873	14.2792	12.5396	13.0876	13.0113	14.3936	13.0043	12.1747	11.667	14.4705	13.4439	11.8141	13.036		Similar to Predicted protein (Populus trichocarpa) (uniref90:UniRef90_B9IGV9)
cA_30-H01-M13R_c	MELO3C003437		8.79873	9.92834	9.92256	9.6321	10.2686	9.69404	10.6162	10.7494	9.35192	9.80098	9.88947	10.0986	9.63895	9.90877	10.1644	11.5666		Similar to Putative uncharacterized protein (Vitis vinifera) (uniref90:UniRef90_A5BTH6)
cA_30-H05-M13R_c	MELO3C005582		10.3107	11.1963	11.6943	12.5529	11.662	12.1235	12.9871	12.7781	11.0987	11.2351	11.6377	11.7817	11.1242	11.1256	12.7116	12.376		Similar to Probable S-acyltransferase At3g60800 (Arabidopsis thaliana) (uniprot_sprot:sp|Q8VYP5|ZDH14_ARATH)
cA_30-H06-M13R_c	MELO3C012335		8.98154	9.03073	10.3515	9.91763	8.2325	8.18108	7.98428	8.98768	8.52962	9.23201	8.24962	8.1661	8.32927	9.15578	10.5892	11.9771		Similar to Uricase-2 (Phaseolus vulgaris) (uniprot_sprot:sp|P53763|URIC_PHAVU)
cA_30-H09-M13R_c	MELO3C016844		7.23872	6.67197	7.7052	6.0327	6.69034	6.65103	6.0563	5.51373	7.58428	7.66197	6.41082	6.0276	7.45332	7.4367	5.55798	5.45352		Similar to Predicted protein (Populus trichocarpa) (uniref90:UniRef90_B9GNL2)
cA_31-A01-M13R_c	MELO3C003468		9.77113	8.81762	8.13581	6.75171	8.95608	7.76661	6.26238	7.90062	8.74179	8.2764	8.73671	9.70948	8.92312	8.2617	7.28758	7.53267		Similar to Homeobox-leucine zipper protein ATHB-8 (Arabidopsis thaliana) (uniprot_sprot:sp|Q39123|ATHB8_ARATH)
cA_31-A04-M13R_c	MELO3C012094		9.46632	8.95723	7.13247	8.16374	9.02628	8.63623	8.2742	9.24485	8.7537	8.84701	6.97777	6.71707	8.37659	7.9999	9.46382	6.75164		Similar to ZF-HD homeobox protein At4g24660 (Arabidopsis thaliana) (uniprot_sprot:sp|Q9SB61|Y4466_ARATH)
cA_31-A09-M13R_c	MELO3C007043		11.1472	10.8805	11.4632	11.4166	10.7316	10.9884	9.22845	9.7767	10.374	10.3209	11.119	10.824	9.48234	10.4382	11.3709	10.563		Similar to UDP-arabinose 4-epimerase 1 (Arabidopsis thaliana) (uniprot_sprot:sp|Q9SA77|ARAE1_ARATH)
cA_31-A11-M13R_c	MELO3C019226		8.47036	8.69708	9.77955	9.78965	6.95163	10.1391	10.0937	10.0671	6.67414	8.301	8.61731	7.62818	7.30694	7.76195	10.0399	8.6873		Similar to Transcription factor ILR3 (Arabidopsis thaliana) (uniprot_sprot:sp|Q9FH37|ILR3_ARATH)
cA_31-B03-M13R_c	MELO3C014686		9.53415	9.69854	6.46347	5.43924	8.14454	5.63748	4.88942	4.71037	8.73241	6.94397	6.71384	6.78896	10.2996	9.61928	5.39899	7.83748		Similar to Calmodulin binding protein, putative (Ricinus communis) (uniref90:UniRef90_B9T1E0)
cA_31-B04-M13R_c	MELO3C015428		9.69761	9.91149	13.1962	13.7346	9.88219	13.0406	13.4999	12.8964	10.308	12.8775	13.2807	12.5082	9.48211	10.8725	14.1622	12.685		Similar to 6-phosphofructokinase 7 (Arabidopsis thaliana) (uniprot_sprot:sp|Q9C5J7|K6PF7_ARATH)
cA_31-B10-M13R_c			8.33402	6.24365	5.9221	6.62105	7.10612	6.48876	7.11117	6.43024	8.30538	5.49626	5.23294	5.98378	8.13844	6.37718	5.37866	5.64674		cA_31-B10-M13R_c highly similar to Os07g0645000 protein - Oryza sativa (japonica cultivar-group)
cA_31-C01-M13R_c	MELO3C024736		7.7775	5.78097	5.6634	5.63913	6.07012	5.98063	5.85417	7.22469	6.3086	5.1141	5.52475	5.77622	7.88113	6.33416	5.5699	6.42885		Similar to Tocopherol O-methyltransferase, chloroplastic (Arabidopsis thaliana) (uniprot_sprot:sp|Q9ZSK1|GTOMC_ARATH)
cA_31-C07-M13R_c	MELO3C016952		12.0791	12.478	12.8078	12.6075	12.6348	12.1844	12.8165	13.4408	12.6215	12.7403	13.256	13.5898	11.8231	11.8282	12.5833	13.0792		Similar to Eukaryotic initiation factor iso-4F subunit p82-34 (Triticum aestivum PE=1 SV=2) (uniprot_sprot:sp|Q03387|IF41_WHEAT)
cA_31-C10-M13R_c	MELO3C005997		11.9326	9.13723	7.45474	7.21008	12.0498	9.05371	7.72165	7.4711	12.1055	8.51137	7.07836	6.92173	11.5853	10.0289	8.76993	6.98654		None
cA_31-D02-M13R_c			5.81167	6.09425	7.99615	7.47276	6.1315	6.24719	7.14594	7.08555	6.21787	7.55411	8.09999	8.46579	5.66017	7.34843	6.52836	6.65441
cA_31-D11-M13R_c	MELO3C025524		10.1775	10.1818	11.4039	12.5705	10.3934	11.8547	13.0875	12.0894	10.5821	11.4499	11.5917	12.3074	10.9116	11.2126	13.1629	11.8343		Similar to ABC transporter I family member 20 (Arabidopsis thaliana) (uniprot_sprot:sp|Q9LZ98|AB20I_ARATH)
cA_31-E11-M13R_c	MELO3C013844		9.12688	7.85658	5.4461	6.67859	8.35173	7.57822	6.79422	6.22963	7.34947	6.26121	5.92218	5.99634	7.87613	6.77228	7.7032	6.25221		Similar to Putative uncharacterized protein (Vitis vinifera) (uniref90:UniRef90_A5AIT7)
cA_31-F02-M13R_c	MELO3C024575		9.6217	10.6141	9.37899	9.63303	11.0282	8.68299	7.99108	8.21163	10.6675	9.91478	9.34782	9.42923	10.3115	10.47	9.76316	9.2839		Similar to UPF0554 protein C2orf43 homolog (Rattus norvegicus PE=2 SV=1) (uniprot_sprot:sp|Q5HZX7|CB043_RAT)
cA_31-F04-M13R_c	MELO3C007866		9.59066	9.60609	10.3079	9.69973	9.93676	9.02074	10.1452	10.173	9.92795	10.5651	10.0148	10.1962	10.5536	10.4141	9.96948	11.3927		Similar to PREDICTED: hypothetical protein (Vitis vinifera) (uniref90:UniRef90_UPI00019831AB)
cA_31-F06-M13R_c	MELO3C011494		13.2855	13.1817	13.5766	14.1306	13.5277	13.6207	12.487	13.0252	13.0789	13.4183	13.4034	12.7557	13.0633	14.2753	13.3481	12.2388		Similar to Copper transporter 5 (Arabidopsis thaliana) (uniprot_sprot:sp|Q93VM8|COPT5_ARATH)
cA_31-G01-M13R_c	MELO3C018718		13.5401	13.3506	12.8946	11.7815	13.355	12.8662	12.0182	12.2264	13.7823	13.2478	12.1895	11.3042	13.4058	13.6299	9.30819	7.82939		Similar to Predicted protein (Populus trichocarpa) (uniref90:UniRef90_B9H2F7)
cA_31-G03-M13R_c	MELO3C006027		8.13278	7.91361	8.14067	7.82844	8.34706	7.62422	7.83672	8.3813	7.55484	7.84032	7.38469	7.88574	7.21407	7.29082	7.28707	8.88102		Similar to Putative RING-H2 finger protein ATL21A (Arabidopsis thaliana) (uniprot_sprot:sp|P0CH01|AT21A_ARATH)
cA_31-G04-M13R_c	MELO3C016608		11.3866	10.9865	12.5065	13.5542	12.3321	13.8374	13.403	13.3101	11.7328	10.7534	11.1989	10.8862	11.5465	11.1192	13.5711	12.9073		Similar to Putative uncharacterized protein (Glycine max) (uniref90:UniRef90_C6T1I8)
cA_31-H01-M13R_c	MELO3C020142		7.11598	7.46337	7.63174	8.12813	7.31877	7.94997	8.14064	7.83323	5.65805	5.73269	7.63868	8.36564	6.12296	5.48414	8.28489	7.68527		Similar to UPF0189 protein VPA0103 (Vibrio parahaemolyticus) (uniprot_sprot:sp|Q87JZ5|Y4103_VIBPA)
cA_31-H06-M13R_c	MELO3C006060		11.6461	11.4125	12.0704	12.0733	11.5391	11.8279	11.9772	12.2069	11.984	12.1518	12.435	12.4842	10.3635	10.4954	12.072	12.376		Similar to Solute carrier family 25 member 39 (Danio rerio) (uniprot_sprot:sp|Q7SXW0|S2539_DANRE)
cA_31-H07-M13R_c	MELO3C013439		9.81176	9.10438	6.42612	7.55752	5.42975	4.98818	5.06809	5.91239	9.16951	5.98114	5.5757	5.9762	9.9641	7.73245	6.57465	8.08986		Similar to Purple acid phosphatase 2 (Ipomoea batatas) (uniprot_sprot:sp|Q9SDZ9|PPAF2_IPOBA)
cA_32-A08-M13R_c			5.40109	5.1998	5.68455	5.97467	4.72284	5.14073	5.54014	5.53619	4.54795	4.96348	5.22641	5.22463	5.75127	5.3565	6.76591	7.33066
cA_32-B06-M13R_c	MELO3C014079		12.0922	11.9583	12.731	12.9738	12.2919	13.4962	13.0002	12.9243	12.0584	12.6167	12.8184	12.6729	11.8202	12.2095	12.737	11.8883		Similar to Probable S-acyltransferase At3g04970 (Arabidopsis thaliana) (uniprot_sprot:sp|Q3EBC2|ZDHC5_ARATH)
cA_32-C01-M13R_c	MELO3C022562		10.0191	10.4958	11.0427	11.5778	10.1798	11.0966	10.9237	10.6131	9.91859	10.4404	11.0814	11.2062	9.73648	10.0335	11.8283	11.4536		Similar to SWI/SNF-related matrix-associated actin-dependent regulator of chromatin subfamily A containing DEAD/H box 1 (Homo sapiens) (uniprot_sprot:sp|Q9H4L7|SMRCD_HUMAN)
cA_32-C05-M13R_c	MELO3C002671		8.84185	9.59481	6.88119	7.43088	8.06979	6.47801	6.05236	7.06519	8.90374	7.7238	6.30986	6.18555	8.84466	9.33377	6.40205	8.08488		Similar to Probable LRR receptor-like serine/threonine-protein kinase At4g36180 (Arabidopsis thaliana) (uniprot_sprot:sp|C0LGS2|Y4361_ARATH)
cA_32-C06-M13R_c	MELO3C007657		13.0945	9.60403	6.00342	7.0135	8.97648	6.75611	6.8205	7.25321	10.8929	7.17827	6.66238	8.95353	12.4339	8.84925	6.06152	6.16172		Similar to AP2-like ethylene-responsive transcription factor ANT (Arabidopsis thaliana) (uniprot_sprot:sp|Q38914|ANT_ARATH)
cA_32-C07-M13R_c	MELO3C007702		6.20427	6.63583	5.94713	10.2843	6.21079	6.06941	6.42789	6.17441	6.90231	5.44861	5.74098	6.34876	6.47443	5.88471	12.5294	11.7824		Similar to Probable mannitol dehydrogenase (Fragaria ananassa) (uniprot_sprot:sp|Q9ZRF1|MTDH_FRAAN)
cA_32-D03-M13R_c	MELO3C014990		6.05423	5.97374	5.58551	6.45274	13.3479	13.323	13.8145	13.868	6.01664	6.12035	7.23189	5.25985	5.79073	5.81838	8.68512	10.903		Similar to Fuct c3 protein (Vigna radiata var. radiata) (uniref90:UniRef90_Q9ST51)
cA_32-D04-M13R_c	MELO3C014976		10.5015	10.636	10.8753	11.3176	10.5642	10.6205	10.4703	10.7264	10.5151	10.6742	11.0792	11.0996	10.3157	10.368	11.3926	11.2957		Similar to Predicted protein (Fragment) (Populus trichocarpa) (uniref90:UniRef90_B9HXI5)
[truncated: 7,777 more rows]

## Sheet: Dul differential
Array code	Gene code		DUL_15d	DUL_25d	DUL_35d	DUL_H	dif max		Description
c15d_01-B08-M13R_c	MELO3C004225		12.5525	11.8776	12.1626	9.35902	3.19352		Similar to Putative uncharacterized protein (Vitis vinifera) (uniref90:UniRef90_A5AP55)
[truncated: 3,596 more rows]

## Sheet: PI differential
Array code	Gene code		PI_2_15d	PI_25d	PI_35d	PI_H	dif_max		Description
[truncated: 3,808 more rows]

[truncated: 2 more sheets: PS differential, Ved differential]
