# Supplementary material for: Comparative transcriptional profiling analysis of developing melon (Cucumis melo L.) fruit from climacteric and non-climacteric varieties
Source: BMC Genomics. 2015 Jun 9;16(1):440. doi: 10.1186/s12864-015-1649-3 (PMC4460886; doi:10.1186/s12864-015-1649-3)
Supplement: Additional file 8: Table S5. — Gene Ontology terms (GO terms) of the nine different clusters obtained according to the differentially expressed gene pattern. Genes belonging to each cluster are listed in contiguous spreadsheets. % vs. array means the representation of the GO term in relation to the complete array. Significant values are those higher than 50 %. No significant GO terms were found in clusters C8 and C9. [file 12864_2015_1649_MOESM8_ESM.xls]

## Sheet: GO terms
	Level	GO term	% vs array	Adj. p value
CLUSTER 1	4	cellular localization (GO:0051641)	100	0.0154308
	3	vesicle (GO:0031982)	86.84	0.0365232
	4	membrane-bound vesicle (GO:0031988)	86.89	0.154417
	8	cytoplasmic vesicle (GO:0031410)	88.35	0.00205465
	8	mitochondrion (GO:0005739)	75.1	0.0278726
	8	nucleus (GO:0005634)	69.01	0.00313932
	5	establishment of cellular localization (GO:0051649)	100	0.0411534
	9	cytoplasmic membrane-bound vesicle (GO:0016023)	91.21	2.91204e-09
	9	mitochondrial part (GO:0044429)	92.52	0.00105036
	4	purine nucleotide binding (GO:0017076)	78.87	0.000349064
	5	adenyl nucleotide binding (GO:0030554)	79.79	0.0103603
CLUSTER 2	3	catabolic process (GO:0009056)	82.62	0.00552347
	4	cellular catabolic process (GO:0044248)	81.71	0.0221108
	3	organelle part (GO:0044422)	64.65	0.00197362
	4	intracellular (GO:0005622)	52.71	0.0027472
	5	intracellular part (GO:0044424)	52.07	0.00286833
	6	cytoplasm (GO:0005737)	53.72	0.000639701
	7	intracellular membrane-bound organelle (GO:0043231)	52.6	0.000950128
	7	cytoplasmic part (GO:0044444)	53.6	0.000950128
	7	intracellular organelle part (GO:0044446)	64.76	0.000950128
	8	plastid (GO:0009536)	61.29	0.00166155
	8	thylakoid (GO:0009579)	88.35	0.00166155
	8	organelle subcompartment (GO:0031984)	83.99	0.0402401
	9	chloroplast (GO:0009507)	63.67	0.00858081
	9	thylakoid part (GO:0044436)	85.93	0.00858081
	9	plastid part (GO:0044435)	71.5	0.0259469
CLUSTER 3	3	cellular component organization and biogenesis (GO:0016043)	86.07	0.0131494
	3	structural constituent of ribosome (GO:0003735)	90.73	0.0304054
CLUSTER 4	3	non-membrane-bound organelle (GO:0043228)	71.27	0.00847175
	7	intracellular non-membrane-bound organelle (GO:0043232)	71.99	0.00796015
	5	macromolecule biosynthetic process (GO:0009059)	70.84	0.00231143
	6	translation (GO:0006412)	74.99	0.000890289
	3	structural constituent of ribosome (GO:0003735)	77.17	0.000766361
CLUSTER 5	3	biosynthetic process (GO:0009058)	68.1	6.07539
	4	cellular biosynthetic process (GO:0044249)	69.45	0.000103702
	5	macromolecule biosynthetic process (GO:0009059)	74.76	0.000253215
	6	translation (GO:0006412)	72.31	0.0103457
CLUSTER 6	3	organelle part (GO:0044422)	64.25	0.00321603
	7	intracellular organelle part (GO:0044446)	63.07	0.0337525
CLUSTER 7	3	biosynthetic process (GO:0009058)	68.82	0.00315412
	4	cellular biosynthetic process (GO:0044249)	71.36	0.00220479
		translation (GO:0006412)	93.93	0.0101981
		EC:3.6.5.3	85.53	0.0413555
	3	structural constituent of ribosome (GO:0003735)	100	5.31457

## Sheet: CL1
CLUSTER 1 genes	Genome code		Description
c15d_08-A10-M13R_c	MELO3C022202		Similar to Putative UPF0481 protein At3g02645 (Arabidopsis thaliana) (uniprot_sprot:sp|P0C897|Y3264_ARATH)
cA_27-E06-M13R_c	MELO3C008095		Similar to LRR receptor-like serine/threonine-protein kinase FLS2 (Arabidopsis thaliana) (uniprot_sprot:sp|Q9FL28|FLS2_ARATH)
cAI_39-G09-M13R_c	MELO3C008001		Similar to 4-nitrophenylphosphatase (Schizosaccharomyces pombe) (uniprot_sprot:sp|Q00472|PNPP_SCHPO)
cCI_62-D05-M13R_c	MELO3C010708		Similar to Photosystem II core complex proteins psbY, chloroplastic (Spinacia oleracea) (uniprot_sprot:sp|P80470|PSBY_SPIOL)
cCL1362Contig1	MELO3C019148		Similar to Putative uncharacterized protein (Medicago truncatula) (uniref90:UniRef90_B7FHB7)
cCL178Contig1	MELO3C009519		Similar to 2-Cys peroxiredoxin BAS1-like, chloroplastic (Arabidopsis thaliana) (uniprot_sprot:sp|Q9C5R8|BAS1B_ARATH)
cCL178Contig3	MELO3C009519		Similar to 2-Cys peroxiredoxin BAS1-like, chloroplastic (Arabidopsis thaliana) (uniprot_sprot:sp|Q9C5R8|BAS1B_ARATH)
cCL1884Contig1	MELO3C010614		Similar to Chlorophyllide a oxygenase, chloroplastic (Arabidopsis thaliana) (uniprot_sprot:sp|Q9MBA1|CAO_ARATH)
cCL2315Contig1	MELO3C004307		Similar to UPF0603 protein At1g54780, chloroplastic (Arabidopsis thaliana) (uniprot_sprot:sp|Q9ZVL6|U603_ARATH)
cCL2502Contig1	MELO3C006200		Similar to Transketolase, chloroplastic (Solanum tuberosum PE=2 SV=1) (uniprot_sprot:sp|Q43848|TKTC_SOLTU)
cCL268Contig1	MELO3C026732		Similar to Chaperone protein dnaJ 8, chloroplastic (Arabidopsis thaliana) (uniprot_sprot:sp|Q9SAG8|DNAJ8_ARATH)
cCL2Contig1	MELO3C012252		Similar to Ribulose bisphosphate carboxylase small chain, chloroplastic (Cucumis sativus) (uniprot_sprot:sp|P08474|RBS_CUCSA)
cCL2Contig2
cCL3645Contig1	MELO3C006766		Similar to 50S ribosomal protein L18, chloroplastic (Arabidopsis thaliana) (uniprot_sprot:sp|Q9SX68|RK18_ARATH)
cCL3696Contig1	MELO3C025629		Similar to Transcription factor TCP4 (Arabidopsis thaliana) (uniprot_sprot:sp|Q8LPR5|TCP4_ARATH)
cCL47Contig2	MELO3C019272		Similar to Predicted protein (Populus trichocarpa) (uniref90:UniRef90_B9IAG0)
cCL6188Contig1	MELO3C023435		Similar to Protein KIAA0664 homolog (Drosophila willistoni) (uniprot_sprot:sp|B4MY63|K0664_DROWI)
cCL816Contig1	MELO3C023607		Similar to Autophagy-related protein 8i (Arabidopsis thaliana) (uniprot_sprot:sp|Q9LRP7|ATG8I_ARATH)
cCL874Contig2	MELO3C008358		Similar to Chlorophyll a-b binding protein CP24 10A, chloroplastic (Solanum lycopersicum) (uniprot_sprot:sp|P27524|CB4A_SOLLC)
cFR14K22_c
cFR15G6_c	MELO3C014239		Similar to Aquaporin PIP2-2 (Arabidopsis thaliana) (uniprot_sprot:sp|P43287|PIP22_ARATH)
cFR18L15_c	MELO3C013368		Similar to Glycine-rich protein 2b (Arabidopsis thaliana) (uniprot_sprot:sp|Q38896|GRP2B_ARATH)
cHS_20-H03-M13R_c	MELO3C016190		Similar to Oxygen-evolving enhancer protein 2, chloroplastic (Cucumis sativus) (uniprot_sprot:sp|Q9SLQ8|PSBP_CUCSA)
cHS_21-F09-M13R_c	MELO3C023131		Similar to Magnesium-chelatase subunit H (Chlorobaculum parvum (strain NCIB 8327)) (uniprot_sprot:sp|O50314|BCHH_CHLP8)
cHS_30-H05-M13R_c	MELO3C024550		Similar to Signal recognition particle 54 kDa protein, chloroplastic (Arabidopsis thaliana) (uniprot_sprot:sp|P37107|SR54C_ARATH)
cHS_32-D02-M13R_c	MELO3C018419		Similar to Putative uncharacterized protein (Vitis vinifera) (uniref90:UniRef90_A5AN62)
cHS_37-G07-M13R_c	MELO3C008233		Similar to Thylakoid lumenal 15 kDa protein 1, chloroplastic (Arabidopsis thaliana) (uniprot_sprot:sp|O22160|TL15A_ARATH)
cP6.63_c	MELO3C000277		Similar to Cytochrome b6 (Cucumis sativus) (uniprot_sprot:sp|Q4VZI6|CYB6_CUCSA)
cPS_03-G02-M13R_c	MELO3C018038		Similar to Proline iminopeptidase (Arabidopsis thaliana) (uniprot_sprot:sp|P93732|PIP_ARATH)
cPS_04-H06-M13R_c	MELO3C018043		Similar to Transcription factor GTE7 (Arabidopsis thaliana) (uniprot_sprot:sp|Q7Y214|GTE7_ARATH)
cPS_34-D08-M13R_c
cPS_37-B10-M13R_c	MELO3C008224		Similar to Aspartic proteinase nepenthesin-2 (Nepenthes gracilis) (uniprot_sprot:sp|Q766C2|NEP2_NEPGR)
cPSI_10-B06-M13R_c	MELO3C008001		Similar to 4-nitrophenylphosphatase (Schizosaccharomyces pombe) (uniprot_sprot:sp|Q00472|PNPP_SCHPO)
cPSI_15-F06-M13R_c	MELO3C024523		Similar to ABC transporter G family member 34 (Arabidopsis thaliana) (uniprot_sprot:sp|Q7PC87|AB34G_ARATH)
cPSI_32-F10-M13R_c	MELO3C020429		Similar to Serine hydroxymethyltransferase 1 (Dictyostelium discoideum) (uniprot_sprot:sp|Q54Z26|GLYC1_DICDI)
c15d_20-G06-M13R_c	MELO3C002179		Similar to Whole genome shotgun sequence of line PN40024, scaffold_39.assembly12x (Fragment) (Vitis vinifera) (uniref90:UniRef90_D7T7E0)
c15d_22-G12-M13R_c
c15d_29-H05-M13R_c	MELO3C021168		Similar to GDSL esterase/lipase At4g01130 (Arabidopsis thaliana) (uniprot_sprot:sp|Q9M153|GDL61_ARATH)
cA_15-F12-M13R_c	MELO3C018043		Similar to Transcription factor GTE7 (Arabidopsis thaliana) (uniprot_sprot:sp|Q7Y214|GTE7_ARATH)
cA_22-F07-M13R_c	MELO3C014551		Similar to F-box protein At2g32560 (Arabidopsis thaliana) (uniprot_sprot:sp|Q8RY82|FB121_ARATH)
cAI_09-D07-M13R_c	MELO3C005061		Similar to 4-hydroxy-3-methylbut-2-en-1-yl diphosphate synthase (Protochlamydia amoebophila (strain UWE25)) (uniprot_sprot:sp|Q6MD85|ISPG_PARUW)
cAI_11-E05-M13R_c	MELO3C014925		Similar to Glycerophosphodiester phosphodiesterase GDE1 (Ashbya gossypii (strain ATCC 10895 / CBS 109.51 / FGSC 9923 / NRRL Y-1056)) (uniprot_sprot:sp|Q74ZH9|GDE1_ASHGO)
cAI_15-F07-M13R_c
cCI_01-G04-M13R_c	MELO3C012648		Similar to Whole genome shotgun sequence of line PN40024, scaffold_20.assembly12x (Fragment) (Vitis vinifera) (uniref90:UniRef90_D7T6Y0)
cCI_03-G07-M13R_c	MELO3C012648		Similar to Whole genome shotgun sequence of line PN40024, scaffold_20.assembly12x (Fragment) (Vitis vinifera) (uniref90:UniRef90_D7T6Y0)
cCI_05-B08-M13R_c	MELO3C012284		Similar to Putative zinc finger protein At1g68190 (Arabidopsis thaliana) (uniprot_sprot:sp|Q9C9F4|COLX_ARATH)
cCI_13-C06-M13R_c	MELO3C006539		Similar to Photosystem I reaction center subunit II, chloroplastic (Cucumis sativus) (uniprot_sprot:sp|P32869|PSAD_CUCSA)
cCI_14-H04-M13R_c	MELO3C026802		Similar to Magnesium-protoporphyrin IX monomethyl ester [oxidative] cyclase, chloroplastic (Gossypium hirsutum) (uniprot_sprot:sp|Q6SJV8|CRD1_GOSHI)
cCI_14-H08-M13R_c	MELO3C024899		Similar to 30S ribosomal protein S10, chloroplastic (Mesembryanthemum crystallinum) (uniprot_sprot:sp|Q9M4Y3|RR10_MESCR)
cCI_15-E03-M13R_c	MELO3C007153		Similar to Chlorophyll a-b binding protein 21, chloroplastic (Nicotiana tabacum) (uniprot_sprot:sp|P27493|CB22_TOBAC)
cCI_23-H07-M13R_c	MELO3C003094		Similar to Predicted protein (Populus trichocarpa) (uniref90:UniRef90_B9HCA8)
cCI_32-A02-M13R_c	MELO3C007589		None
cCI_33-C05-M13R_c	MELO3C012404		Similar to Predicted protein (Populus trichocarpa) (uniref90:UniRef90_B9HLG8)
cCI_36-F07-M13R_c	MELO3C003586		Similar to Whole genome shotgun sequence of line PN40024, scaffold_8.assembly12x (Fragment) (Vitis vinifera) (uniref90:UniRef90_D7SUE7)
cCI_37-B03-M13R_c	MELO3C007565		Similar to Mitogen-activated protein kinase kinase kinase 3 (Arabidopsis thaliana) (uniprot_sprot:sp|O22042|M3K3_ARATH)
cCI_52-A03-M13R_c	MELO3C023131		Similar to Magnesium-chelatase subunit H (Chlorobaculum parvum (strain NCIB 8327)) (uniprot_sprot:sp|O50314|BCHH_CHLP8)
cCI_55-D04-M13R_c	MELO3C006482		Similar to Whole genome shotgun sequence of line PN40024, scaffold_20.assembly12x (Fragment) (Vitis vinifera) (uniref90:UniRef90_D7T778)
cCI_55-F01-M13R_c			cCI_55-F01-M13R_c highly similar to Putative WRKY transcription factor - Capsicum frutescens (Cayenne pepper) (Tabasco pepper)
cCI_58-C05-M13R_c	MELO3C006374		Similar to 28 kDa ribonucleoprotein, chloroplastic (Spinacia oleracea PE=1 SV=1) (uniprot_sprot:sp|P28644|ROC1_SPIOL)
cCI_59-F09-M13R_c	MELO3C011865		Similar to Chlorophyll a-b binding protein 7, chloroplastic (Solanum lycopersicum) (uniprot_sprot:sp|P10708|CB12_SOLLC)
cCI_61-D05-M13R_c	MELO3C027107		Similar to Photosystem I assembly protein ycf4 (Cucumis sativus) (uniprot_sprot:sp|Q2QD78|YCF4_CUCSA)
cCI_64-D04-M13R_c	MELO3C015076		Similar to Chlorophyll a-b binding protein 8, chloroplastic (Solanum lycopersicum) (uniprot_sprot:sp|P27522|CB13_SOLLC)
cCI_69-A09-M13R_c	MELO3C019759		Similar to Predicted protein (Populus trichocarpa) (uniref90:UniRef90_B9IQP4)
cCI_69-B03-M13R_c	MELO3C006222		Similar to Putative uncharacterized protein (Glycine max) (uniref90:UniRef90_C6T2Q8)
cCL1022Contig1	MELO3C023788		Similar to 30S ribosomal protein 3, chloroplastic (Spinacia oleracea) (uniprot_sprot:sp|P82412|RRP3_SPIOL)
cCL1327Contig1	MELO3C017176		Similar to Geranylgeranyl diphosphate reductase, chloroplastic (Nicotiana tabacum) (uniprot_sprot:sp|Q9ZS34|CHLP_TOBAC)
cCL1327Contig2	MELO3C017176		Similar to Geranylgeranyl diphosphate reductase, chloroplastic (Nicotiana tabacum) (uniprot_sprot:sp|Q9ZS34|CHLP_TOBAC)
cCL1394Contig1	MELO3C007218		Similar to 50S ribosomal protein L34, chloroplastic (Spinacia oleracea) (uniprot_sprot:sp|P82244|RK34_SPIOL)
cCL1537Contig1	MELO3C008663		Similar to Photosystem I reaction center subunit IV A, chloroplastic (Nicotiana sylvestris) (uniprot_sprot:sp|Q41228|PSAEA_NICSY)
cCL1537Contig2	MELO3C008663		Similar to Photosystem I reaction center subunit IV A, chloroplastic (Nicotiana sylvestris) (uniprot_sprot:sp|Q41228|PSAEA_NICSY)
cCL1555Contig1	MELO3C021788		Similar to Photosystem I reaction center subunit III, chloroplastic (Arabidopsis thaliana) (uniprot_sprot:sp|Q9SHE8|PSAF_ARATH)
cCL1559Contig1	MELO3C007507		Similar to Oxygen-evolving enhancer protein 1, chloroplastic (Nicotiana tabacum) (uniprot_sprot:sp|Q40459|PSBO_TOBAC)
cCL1568Contig1	MELO3C006539		Similar to Photosystem I reaction center subunit II, chloroplastic (Cucumis sativus) (uniprot_sprot:sp|P32869|PSAD_CUCSA)
cCL1576Contig1	MELO3C013899		Similar to Transcription factor, putative (Ricinus communis) (uniref90:UniRef90_B9SEE4)
cCL1663Contig1	MELO3C007154		Similar to Chlorophyll a-b binding protein of LHCII type I, chloroplastic (Fragment) (Cucumis sativus PE=2 SV=1) (uniprot_sprot:sp|P08221|CB21_CUCSA)
cCL1663Contig2	MELO3C007153		Similar to Chlorophyll a-b binding protein 21, chloroplastic (Nicotiana tabacum) (uniprot_sprot:sp|P27493|CB22_TOBAC)
cCL1715Contig1	MELO3C018455		Similar to Thioredoxin M3, chloroplastic (Arabidopsis thaliana) (uniprot_sprot:sp|Q9SEU7|TRXM3_ARATH)
cCL1746Contig1	MELO3C004214		Similar to Chlorophyll a-b binding protein 6A, chloroplastic (Solanum lycopersicum) (uniprot_sprot:sp|P12360|CB11_SOLLC)
cCL175Contig1	MELO3C024206		Similar to Chlorophyll a-b binding protein 151, chloroplastic (Gossypium hirsutum) (uniprot_sprot:sp|P27518|CB21_GOSHI)
cCL1770Contig1	MELO3C003186		Similar to Whole genome shotgun sequence of line PN40024, scaffold_7.assembly12x (Fragment) (Vitis vinifera) (uniref90:UniRef90_D7THF5)
cCL1770Contig2	MELO3C003186		Similar to Whole genome shotgun sequence of line PN40024, scaffold_7.assembly12x (Fragment) (Vitis vinifera) (uniref90:UniRef90_D7THF5)
cCL1828Contig1	MELO3C022113		Similar to Chlorophyll a-b binding protein CP26, chloroplastic (Arabidopsis thaliana) (uniprot_sprot:sp|Q9XF89|CB5_ARATH)
cCL1845Contig1	MELO3C009713		Similar to GTP-binding protein TypA/BipA homolog (Synechocystis sp. (strain ATCC 27184 / PCC 6803 / N-1)) (uniprot_sprot:sp|P72749|TYPA_SYNY3)
cCL1948Contig1	MELO3C026802		Similar to Magnesium-protoporphyrin IX monomethyl ester [oxidative] cyclase, chloroplastic (Gossypium hirsutum) (uniprot_sprot:sp|Q6SJV8|CRD1_GOSHI)
cCL1981Contig1	MELO3C003269		Similar to Aminoacyl tRNA synthase complex-interacting multifunctional protein 1 (Cricetulus griseus) (uniprot_sprot:sp|O54873|AIMP1_CRIGR)
cCL2021Contig1	MELO3C011113		Similar to Glutamyl-tRNA reductase 1, chloroplastic (Cucumis sativus) (uniprot_sprot:sp|P93111|HEM11_CUCSA)
cCL2092Contig1	MELO3C017180		Similar to Chlorophyll a-b binding protein P4, chloroplastic (Pisum sativum) (uniprot_sprot:sp|Q9SQL2|CB24_PEA)
cCL2122Contig1	MELO3C018327		Similar to Annexin D5 (Arabidopsis thaliana) (uniprot_sprot:sp|Q9C9X3|ANXD5_ARATH)
cCL2124Contig1
cCL2147Contig1	MELO3C007666		Similar to Homeobox-leucine zipper protein HAT22 (Arabidopsis thaliana) (uniprot_sprot:sp|P46604|HAT22_ARATH)
cCL2217Contig1	MELO3C025587		Similar to Putative uncharacterized protein (Ricinus communis) (uniref90:UniRef90_B9SCY3)
cCL2228Contig1	MELO3C016325		Similar to Disease resistance response protein 206 (Pisum sativum) (uniprot_sprot:sp|P13240|DR206_PEA)
cCL2245Contig1	MELO3C010648		Similar to Amino acid permease 3 (Arabidopsis thaliana) (uniprot_sprot:sp|Q39134|AAP3_ARATH)
cCL2265Contig1	MELO3C025005		Similar to ATP synthase delta chain, chloroplastic (Nicotiana tabacum) (uniprot_sprot:sp|P32980|ATPD_TOBAC)
cCL2268Contig1	MELO3C025609		Similar to 30S ribosomal protein S20, chloroplastic (Arabidopsis thaliana) (uniprot_sprot:sp|Q9ASV6|RR20_ARATH)
cCL2278Contig1	MELO3C004968		Similar to Whole genome shotgun sequence of line PN40024, scaffold_61.assembly12x (Fragment) (Vitis vinifera) (uniref90:UniRef90_D7SNE1)
cCL2382Contig1	MELO3C006223		Similar to Putative uncharacterized protein (Glycine max) (uniref90:UniRef90_C6T2Q8)
cCL2456Contig1	MELO3C011269		Similar to ATP synthase subunit b', chloroplastic (Spinacia oleracea) (uniprot_sprot:sp|P31853|ATPX_SPIOL)
cCL2471Contig1	MELO3C006958		Similar to Uncharacterized protein PAM68-like (Arabidopsis thaliana) (uniprot_sprot:sp|Q9LTD9|Y5278_ARATH)
cCL2482Contig1	MELO3C006482		Similar to Whole genome shotgun sequence of line PN40024, scaffold_20.assembly12x (Fragment) (Vitis vinifera) (uniref90:UniRef90_D7T778)
cCL248Contig1	MELO3C025943		None
cCL2520Contig1	MELO3C020429		Similar to Serine hydroxymethyltransferase 1 (Dictyostelium discoideum) (uniprot_sprot:sp|Q54Z26|GLYC1_DICDI)
cCL260Contig1	MELO3C008731		Similar to Photosystem I reaction center subunit XI, chloroplastic (Cucumis sativus) (uniprot_sprot:sp|Q39654|PSAL_CUCSA)
cCL2619Contig1	MELO3C007390		Similar to ATP synthase gamma chain 1, chloroplastic (Arabidopsis thaliana) (uniprot_sprot:sp|Q01908|ATPG1_ARATH)
cCL2719Contig1	MELO3C016781		Similar to Cysteine proteinase RD21a (Arabidopsis thaliana) (uniprot_sprot:sp|P43297|RD21A_ARATH)
cCL2803Contig1	MELO3C003238		Similar to Chlorophyll a-b binding protein CP29.2, chloroplastic (Arabidopsis thaliana) (uniprot_sprot:sp|Q9XF88|CB4B_ARATH)
cCL2806Contig1	MELO3C023523		Similar to 30S ribosomal protein 2, chloroplastic (Spinacia oleracea) (uniprot_sprot:sp|P82277|RRP2_SPIOL)
cCL2871Contig1	MELO3C014587		Similar to Predicted protein (Populus) (uniref90:UniRef90_A9PH14)
cCL2895Contig1	MELO3C019759		Similar to Predicted protein (Populus trichocarpa) (uniref90:UniRef90_B9IQP4)
cCL2Contig3	MELO3C012252		Similar to Ribulose bisphosphate carboxylase small chain, chloroplastic (Cucumis sativus) (uniprot_sprot:sp|P08474|RBS_CUCSA)
cCL2Contig4	MELO3C012252		Similar to Ribulose bisphosphate carboxylase small chain, chloroplastic (Cucumis sativus) (uniprot_sprot:sp|P08474|RBS_CUCSA)
cCL3033Contig1	MELO3C026897		Similar to Thioredoxin-like 1-1, chloroplastic (Arabidopsis thaliana) (uniprot_sprot:sp|O64654|TRL11_ARATH)
cCL3092Contig1	MELO3C023131		Similar to Magnesium-chelatase subunit H (Chlorobaculum parvum (strain NCIB 8327)) (uniprot_sprot:sp|O50314|BCHH_CHLP8)
cCL3143Contig1	MELO3C009251		None
cCL3165Contig1	MELO3C013843		Similar to 33 kDa ribonucleoprotein, chloroplastic (Nicotiana sylvestris PE=1 SV=1) (uniprot_sprot:sp|P19684|ROC5_NICSY)
cCL3249Contig1	MELO3C003759		Similar to Putative uncharacterized protein (Ricinus communis) (uniref90:UniRef90_B9R876)
cCL3383Contig1	MELO3C007747		Similar to Protein CbbY (Rhodobacter capsulatus) (uniprot_sprot:sp|O33513|CBBY_RHOCA)
cCL3510Contig1	MELO3C017415		Similar to Probable WRKY transcription factor 11 (Arabidopsis thaliana) (uniprot_sprot:sp|Q9SV15|WRK11_ARATH)
cCL3513Contig1	MELO3C007868		Similar to Peroxidase 72 (Arabidopsis thaliana) (uniprot_sprot:sp|Q9FJZ9|PER72_ARATH)
cCL3540Contig1	MELO3C025669		Similar to 50S ribosomal protein L13, chloroplastic (Arabidopsis thaliana) (uniprot_sprot:sp|Q9SYL9|RK13_ARATH)
cCL3601Contig1	MELO3C011911		Similar to Photosystem II core complex proteins psbY, chloroplastic (Spinacia oleracea) (uniprot_sprot:sp|P80470|PSBY_SPIOL)
cCL3625Contig1	MELO3C018038		Similar to Proline iminopeptidase (Arabidopsis thaliana) (uniprot_sprot:sp|P93732|PIP_ARATH)
cCL3653Contig1	MELO3C024257		Similar to Whole genome shotgun sequence of line PN40024, scaffold_2.assembly12x (Fragment) (Vitis vinifera) (uniref90:UniRef90_D7U0I4)
cCL4011Contig1	MELO3C014661		Similar to Putative uncharacterized protein (Ricinus communis) (uniref90:UniRef90_B9T070)
cCL4020Contig1	MELO3C012712		Similar to NAD(P)H-quinone oxidoreductase subunit M, chloroplastic (Vitis vinifera) (uniprot_sprot:sp|A7NVJ4|NDHM_VITVI)
cCL4028Contig1	MELO3C003215		Similar to Fructose-1,6-bisphosphatase, chloroplastic (Brassica napus) (uniprot_sprot:sp|Q07204|F16P1_BRANA)
cCL4215Contig1	MELO3C000585		Similar to Photosystem I P700 chlorophyll a apoprotein A1 (Cucumis sativus) (uniprot_sprot:sp|Q2QD89|PSAA_CUCSA)
cCL4454Contig1	MELO3C023431		Similar to Hydrolase, putative (Ricinus communis) (uniref90:UniRef90_B9RVA3)
cCL4493Contig1	MELO3C004633		Similar to Lycopene epsilon cyclase, chloroplastic (Arabidopsis thaliana) (uniprot_sprot:sp|Q38932|LCYE_ARATH)
cCL4509Contig1	MELO3C018813		Similar to 50S ribosomal protein L6, chloroplastic (Arabidopsis thaliana) (uniprot_sprot:sp|O23049|RK6_ARATH)
cCL4542Contig1	MELO3C009706		Similar to Serine carboxypeptidase-like 45 (Arabidopsis thaliana) (uniprot_sprot:sp|Q93Y09|SCP45_ARATH)
cCL4636Contig1	MELO3C024899		Similar to 30S ribosomal protein S10, chloroplastic (Mesembryanthemum crystallinum) (uniprot_sprot:sp|Q9M4Y3|RR10_MESCR)
cCL4695Contig1	MELO3C008095		Similar to LRR receptor-like serine/threonine-protein kinase FLS2 (Arabidopsis thaliana) (uniprot_sprot:sp|Q9FL28|FLS2_ARATH)
cCL4809Contig1	MELO3C016714		Similar to Protochlorophyllide reductase, chloroplastic (Cucumis sativus) (uniprot_sprot:sp|Q41249|PORA_CUCSA)
cCL4866Contig1	MELO3C018643		Similar to Putative copper-transporting ATPase PAA1 (Arabidopsis thaliana) (uniprot_sprot:sp|Q9SZC9|AHM6_ARATH)
cCL4927Contig1	MELO3C007091		Similar to Photosystem I reaction center subunit psaK, chloroplastic (Arabidopsis thaliana) (uniprot_sprot:sp|Q9SUI5|PSAK_ARATH)
cCL5103Contig1	MELO3C005800		Similar to 50S ribosomal protein L11, chloroplastic (Arabidopsis thaliana) (uniprot_sprot:sp|Q9MAP3|RK11_ARATH)
cCL5158Contig1	MELO3C009181		Similar to Auxin transporter-like protein 2 (Medicago truncatula) (uniprot_sprot:sp|Q9FEL7|LAX2_MEDTR)
cCL5250Contig1	MELO3C012404		Similar to Predicted protein (Populus trichocarpa) (uniref90:UniRef90_B9HLG8)
cCL5268Contig1	MELO3C004212		Similar to Predicted protein (Populus trichocarpa) (uniref90:UniRef90_B9I7A8)
cCL530Contig1	MELO3C009019		Similar to Whole genome shotgun sequence of line PN40024, scaffold_7.assembly12x (Fragment) (Vitis vinifera) (uniref90:UniRef90_D7TIG5)
cCL530Contig2	MELO3C009019		Similar to Whole genome shotgun sequence of line PN40024, scaffold_7.assembly12x (Fragment) (Vitis vinifera) (uniref90:UniRef90_D7TIG5)
cCL5384Contig1	MELO3C024527		Similar to Monodehydroascorbate reductase, seedling isozyme (Cucumis sativus PE=2 SV=1) (uniprot_sprot:sp|Q42711|MDARS_CUCSA)
cCL5399Contig1	MELO3C006854		Similar to Transcription factor bHLH120 (Arabidopsis thaliana) (uniprot_sprot:sp|Q9FLI0|BH120_ARATH)
cCL541Contig1	MELO3C008060		Similar to Photosystem I reaction center subunit N, chloroplastic (Arabidopsis thaliana) (uniprot_sprot:sp|P49107|PSAN_ARATH)
cCL5490Contig1	MELO3C017044		Similar to Glyceraldehyde-3-phosphate dehydrogenase B, chloroplastic (Pisum sativum) (uniprot_sprot:sp|P12859|G3PB_PEA)
cCL5494Contig1	MELO3C006533		Similar to Ferredoxin-1, putative (Ricinus communis) (uniref90:UniRef90_B9RTR5)
cCL5625Contig1	MELO3C009877		Similar to 60S ribosomal protein L34, putative (Ricinus communis) (uniref90:UniRef90_B9T740)
cCL5630Contig1	MELO3C004491		Similar to Thylakoid lumenal 16.5 kDa protein, chloroplastic (Arabidopsis thaliana) (uniprot_sprot:sp|O22773|TL16_ARATH)
cCL5638Contig1	MELO3C016515		Similar to 3-deoxy-manno-octulosonate cytidylyltransferase (Protochlamydia amoebophila (strain UWE25)) (uniprot_sprot:sp|Q6MD00|KDSB_PARUW)
cCL5851Contig1	MELO3C004609		Similar to Inositol oxygenase 2 (Arabidopsis thaliana) (uniprot_sprot:sp|O82200|MIOX2_ARATH)
cCL5903Contig1	MELO3C014937		Similar to Acyltransferase-like protein At3g26840, chloroplastic (Arabidopsis thaliana) (uniprot_sprot:sp|Q9LW26|Y3684_ARATH)
cCL5Contig2	MELO3C012912		Similar to Chlorophyll a-b binding protein 3C, chloroplastic (Solanum lycopersicum) (uniprot_sprot:sp|P07369|CB2G_SOLLC)
cCL6017Contig1	MELO3C018748		Similar to Thylakoid lumenal protein At1g03610, chloroplastic (Arabidopsis thaliana) (uniprot_sprot:sp|Q9LR64|Y1360_ARATH)
cCL6067Contig1	MELO3C022299		Similar to Soluble inorganic pyrophosphatase (Solanum tuberosum) (uniprot_sprot:sp|Q43187|IPYR_SOLTU)
cCL6128Contig1	MELO3C017046		Similar to Probable FKBP-type peptidyl-prolyl cis-trans isomerase 1, chloroplastic (Arabidopsis thaliana) (uniprot_sprot:sp|Q9LM71|FKBP1_ARATH)
cCL6216Contig1	MELO3C016190		Similar to Oxygen-evolving enhancer protein 2, chloroplastic (Cucumis sativus) (uniprot_sprot:sp|Q9SLQ8|PSBP_CUCSA)
cCL6278Contig1	MELO3C018772		Similar to Protein THYLAKOID FORMATION 1, chloroplastic (Arabidopsis thaliana) (uniprot_sprot:sp|Q9SKT0|THF1_ARATH)
cCL63Contig1	MELO3C009467		Similar to Whole genome shotgun sequence of line PN40024, scaffold_7.assembly12x (Fragment) (Vitis vinifera) (uniref90:UniRef90_D7TJ60)
cCL711Contig1	MELO3C013906		Similar to 50S ribosomal protein L19, chloroplastic (Spinacia oleracea) (uniprot_sprot:sp|P82413|RK19_SPIOL)
cCL736Contig1	MELO3C018954		Similar to 50S ribosomal protein L29, chloroplastic (Arabidopsis thaliana) (uniprot_sprot:sp|Q9FJP3|RK29_ARATH)
cCL824Contig1	MELO3C005743		None
cCL850Contig1	MELO3C003061		Similar to 30S ribosomal protein S13, chloroplastic (Arabidopsis thaliana) (uniprot_sprot:sp|P42732|RR13_ARATH)
cCL874Contig1	MELO3C008358		Similar to Chlorophyll a-b binding protein CP24 10A, chloroplastic (Solanum lycopersicum) (uniprot_sprot:sp|P27524|CB4A_SOLLC)
cCL884Contig1	MELO3C010716		Similar to Putative uncharacterized protein (Glycine max) (uniref90:UniRef90_C6T081)
cCL892Contig2	MELO3C007949		Similar to Senescence-associated protein DIN1 (Raphanus sativus) (uniprot_sprot:sp|P27626|DIN1_RAPSA)
cCL913Contig1	MELO3C019677		Similar to Chlorophyll a-b binding protein, chloroplastic (Spinacia oleracea PE=1 SV=1) (uniprot_sprot:sp|P12333|CB2A_SPIOL)
cCL922Contig2	MELO3C002727		Similar to Chlorophyll a-b binding protein 40, chloroplastic (Nicotiana tabacum) (uniprot_sprot:sp|P27495|CB24_TOBAC)
cCL969Contig1	MELO3C005297		Similar to Whole genome shotgun sequence of line PN40024, scaffold_11.assembly12x (Fragment) (Vitis vinifera) (uniref90:UniRef90_D7T8Q0)
cCL981Contig1	MELO3C009082		Similar to Protein cornichon homolog 1 (Arabidopsis thaliana) (uniprot_sprot:sp|Q9C7D7|CNIH1_ARATH)
cFR10M6_c	MELO3C013859		Similar to Whole genome shotgun sequence of line PN40024, scaffold_12.assembly12x (Fragment) (Vitis vinifera) (uniref90:UniRef90_D7TTX6)
cFR12O2_c	MELO3C002208		Similar to Putative uncharacterized protein (Vitis vinifera) (uniref90:UniRef90_A5C347)
cFR13J14_c
cFR14M20_c	MELO3C026575		Similar to Cytokinin-O-glucosyltransferase 2 (Arabidopsis thaliana) (uniprot_sprot:sp|Q9SK82|COGT2_ARATH)
cFR18N9_c	MELO3C009188		Similar to DNA binding protein, putative (Ricinus communis) (uniref90:UniRef90_B9T8Y8)
cHS_02-C01-M13R_c	MELO3C005006		Similar to PsbP domain-containing protein 6, chloroplastic (Arabidopsis thaliana) (uniprot_sprot:sp|Q9LXX5|PPD6_ARATH)
cHS_03-C01-M13R_c	MELO3C002400		Similar to Anthocyanidin 3-O-glucosyltransferase 1 (Manihot esculenta) (uniprot_sprot:sp|Q40284|UFOG1_MANES)
cHS_04-B08-M13R_c	MELO3C026168		Similar to Electron transporter (Cucumis melo subsp. melo) (uniref90:UniRef90_E5GBM0)
cHS_04-B09-M13R_c	MELO3C016781		Similar to Cysteine proteinase RD21a (Arabidopsis thaliana) (uniprot_sprot:sp|P43297|RD21A_ARATH)
cHS_10-B11-M13R_c	MELO3C021608		Similar to Whole genome shotgun sequence of line PN40024, scaffold_219.assembly12x (Fragment) (Vitis vinifera) (uniref90:UniRef90_D7SPY3)
cHS_10-E06-M13R_c	MELO3C013157		Similar to Geranylgeranyl pyrophosphate synthase-related protein, chloroplastic (Arabidopsis thaliana) (uniprot_sprot:sp|Q39108|GGR_ARATH)
cHS_12-B08-M13R_c	MELO3C002126		Similar to Probable FKBP-type peptidyl-prolyl cis-trans isomerase 5, chloroplastic (Arabidopsis thaliana) (uniprot_sprot:sp|Q9LDY5|FKBP5_ARATH)
cHS_15-C05-M13R_c	MELO3C013862		Similar to Whole genome shotgun sequence of line PN40024, scaffold_12.assembly12x (Fragment) (Vitis vinifera) (uniref90:UniRef90_D7TTZ0)
cHS_15-H01-M13R_c	MELO3C013906		Similar to 50S ribosomal protein L19, chloroplastic (Spinacia oleracea) (uniprot_sprot:sp|P82413|RK19_SPIOL)
cHS_16-G10-M13R_c
cHS_18-F11-M13R_c	MELO3C003725		Similar to Plastocyanin, chloroplastic (Pisum sativum) (uniprot_sprot:sp|P16002|PLAS_PEA)
cHS_21-B06-M13R_c	MELO3C006482		Similar to Whole genome shotgun sequence of line PN40024, scaffold_20.assembly12x (Fragment) (Vitis vinifera) (uniref90:UniRef90_D7T778)
cHS_22-G10-M13R_c	MELO3C008233		Similar to Thylakoid lumenal 15 kDa protein 1, chloroplastic (Arabidopsis thaliana) (uniprot_sprot:sp|O22160|TL15A_ARATH)
cHS_23-D05-M13R_c	MELO3C005297		Similar to Whole genome shotgun sequence of line PN40024, scaffold_11.assembly12x (Fragment) (Vitis vinifera) (uniref90:UniRef90_D7T8Q0)
cHS_25-C03-M13R_c	MELO3C014990		Similar to Fuct c3 protein (Vigna radiata var. radiata) (uniref90:UniRef90_Q9ST51)
cHS_25-E06-M13R_c	MELO3C023435		Similar to Protein KIAA0664 homolog (Drosophila willistoni) (uniprot_sprot:sp|B4MY63|K0664_DROWI)
cHS_28-A04-M13R_c			cHS_28-A04-M13R_c highly similar to PPR-repeat protein, putative - Arabidopsis thaliana (Mouse-ear cress)
cHS_30-G11-M13R_c	MELO3C011095		Similar to Carbonic anhydrase, chloroplastic (Spinacia oleracea PE=1 SV=2) (uniprot_sprot:sp|P16016|CAHC_SPIOL)
cHS_32-F03-M13R_c	MELO3C024255		Similar to 30S ribosomal protein S17, chloroplastic (Arabidopsis thaliana) (uniprot_sprot:sp|P16180|RR17_ARATH)
cHS_33-B06-M13R_c	MELO3C027106		Similar to Apocytochrome f (Cucumis sativus) (uniprot_sprot:sp|Q2QD76|CYF_CUCSA)
cHS_34-B09-M13R_c	MELO3C006155		Similar to Glyoxylate reductase (Thermococcus onnurineus (strain NA1)) (uniprot_sprot:sp|B6YWH0|GYAR_THEON)
cHS_34-B10-M13R_c	MELO3C025397		Similar to Predicted protein (Populus trichocarpa) (uniref90:UniRef90_B9I7N0)
cHS_34-H09-M13R_c	MELO3C024760		Similar to RNA polymerase sigma-B factor (Nostoc sp. (strain PCC 7120 / UTEX 2576)) (uniprot_sprot:sp|Q03065|RPSB_NOSS1)
cHS_35-B01-M13R_c	MELO3C005911		Similar to Uncharacterized oxidoreductase At1g06690, chloroplastic (Arabidopsis thaliana) (uniprot_sprot:sp|Q94A68|Y1669_ARATH)
cHS_35-G02-M13R_c	MELO3C021073		Similar to Putative quinone-oxidoreductase homolog, chloroplastic (Arabidopsis thaliana) (uniprot_sprot:sp|Q9SV68|QORH_ARATH)
cHS_36-H04-M13R_c	MELO3C022734		Similar to Uncharacterized UDP-glucosyltransferase At1g05675 (Arabidopsis thaliana) (uniprot_sprot:sp|P0C7P7|Y1567_ARATH)
cHS_36-H07-M13R_c	MELO3C000376		None
cHS_37-B06-M13R_c	MELO3C018849		Similar to Anthocyanidin 3-O-glucosyltransferase (Petunia hybrida) (uniprot_sprot:sp|Q43716|UFOG_PETHY)
cHS_37-C12-M13R_c	MELO3C000130		Similar to Ribulose bisphosphate carboxylase large chain (Cucumis sativus) (uniprot_sprot:sp|P27064|RBL_CUCSA)
cHS_38-F09-M13R_c	MELO3C024739		Similar to Whole genome shotgun sequence of line PN40024, scaffold_39.assembly12x (Fragment) (Vitis vinifera) (uniref90:UniRef90_D7T7J5)
cHS_38-F12-M13R_c	MELO3C024383		Similar to Beta-fructofuranosidase, insoluble isoenzyme CWINV1 (Arabidopsis thaliana) (uniprot_sprot:sp|Q43866|INV1_ARATH)
cHS_38-H07-M13R_c	MELO3C007547		Similar to Short-chain dehydrogenase, putative (Ricinus communis) (uniref90:UniRef90_B9S8J4)
cHS_39-G05-M13R_c	MELO3C003032		Similar to Predicted protein (Populus trichocarpa) (uniref90:UniRef90_B9GUE2)
cMC031_c	MELO3C005297		Similar to Whole genome shotgun sequence of line PN40024, scaffold_11.assembly12x (Fragment) (Vitis vinifera) (uniref90:UniRef90_D7T8Q0)
cMC041B_c	MELO3C012252		Similar to Ribulose bisphosphate carboxylase small chain, chloroplastic (Cucumis sativus) (uniprot_sprot:sp|P08474|RBS_CUCSA)
cMC063_c	MELO3C019598		Similar to Putative uncharacterized protein (Glycine max) (uniref90:UniRef90_C6TCA9)
cMC296_c	MELO3C011317		Similar to Zinc finger protein CONSTANS-LIKE 4 (Arabidopsis thaliana) (uniprot_sprot:sp|Q940T9|COL4_ARATH)
cMC390_c	MELO3C011317		Similar to Zinc finger protein CONSTANS-LIKE 4 (Arabidopsis thaliana) (uniprot_sprot:sp|Q940T9|COL4_ARATH)
cP12.24_c	MELO3C013529		Similar to Probable flavin-containing monooxygenase 1 (Arabidopsis thaliana) (uniprot_sprot:sp|Q9LMA1|FMO1_ARATH)
cP12.74_c	MELO3C010196		Similar to ADIPOR-like receptor CG5315 (Drosophila melanogaster) (uniprot_sprot:sp|Q9VCY8|ADRL_DROME)
cP1.45_c	MELO3C013906		Similar to 50S ribosomal protein L19, chloroplastic (Spinacia oleracea) (uniprot_sprot:sp|P82413|RK19_SPIOL)
cP1.53_c	MELO3C017500		Similar to Zinc finger protein CONSTANS-LIKE 5 (Arabidopsis thaliana) (uniprot_sprot:sp|Q9FHH8|COL5_ARATH)
cP3.04_c			cP3.04_c highly similar to Ribosomal protein L16 - Nymphaea sp. Bergthorsson 0401
cP3.21_c	MELO3C012252		Similar to Ribulose bisphosphate carboxylase small chain, chloroplastic (Cucumis sativus) (uniprot_sprot:sp|P08474|RBS_CUCSA)
cP3.77_c	MELO3C012252		Similar to Ribulose bisphosphate carboxylase small chain, chloroplastic (Cucumis sativus) (uniprot_sprot:sp|P08474|RBS_CUCSA)
cP4.18_c	MELO3C024760		Similar to RNA polymerase sigma-B factor (Nostoc sp. (strain PCC 7120 / UTEX 2576)) (uniprot_sprot:sp|Q03065|RPSB_NOSS1)
cP4.53_c	MELO3C006053		Similar to Uncharacterized protein At4g01150, chloroplastic (Arabidopsis thaliana) (uniprot_sprot:sp|O04616|Y4115_ARATH)
cP5.61_c	MELO3C019440		Similar to Ferredoxin-2, chloroplastic (Arabidopsis thaliana) (uniprot_sprot:sp|P16972|FER2_ARATH)
cP5.9_c	MELO3C012252		Similar to Ribulose bisphosphate carboxylase small chain, chloroplastic (Cucumis sativus) (uniprot_sprot:sp|P08474|RBS_CUCSA)
cP6.12_c	MELO3C014752		Similar to Glyceraldehyde-3-phosphate dehydrogenase A, chloroplastic (Pisum sativum) (uniprot_sprot:sp|P12858|G3PA_PEA)
cPS_13-C04-M13R_c	MELO3C014240		Similar to Aquaporin PIP2-3 (Arabidopsis thaliana) (uniprot_sprot:sp|P30302|PIP23_ARATH)
cPS_14-B09-M13R_c	MELO3C008204		Similar to Putative calcium-binding protein CML19 (Oryza sativa subsp. japonica) (uniprot_sprot:sp|Q8RYJ8|CML19_ORYSJ)
cPS_15-B01-M13R_c	MELO3C009877		Similar to 60S ribosomal protein L34, putative (Ricinus communis) (uniref90:UniRef90_B9T740)
cPS_20-F05-M13R_c	MELO3C007106		Similar to DNA binding protein, putative (Ricinus communis) (uniref90:UniRef90_B9T413)
cPS_21-A02-M13R_c	MELO3C002750		Similar to Protease Do-like 5, chloroplastic (Arabidopsis thaliana) (uniprot_sprot:sp|Q9SEL7|DEGP5_ARATH)
cPS_22-A10-M13R_c	MELO3C019639		None
cPS_27-C12-M13R_c
cPS_34-A08-M13R_c	MELO3C009876		None
cPS_34-D03-M13R_c	MELO3C017682		None
cPS_35-F07-M13R_c
cPS_38-G11-M13R_c	MELO3C009703		Similar to Membrane steroid-binding protein 2 (Arabidopsis thaliana) (uniprot_sprot:sp|Q9M2Z4|MSBP2_ARATH)
cPS_41-F12-M13R_c	MELO3C000966		Similar to Predicted protein (Populus trichocarpa) (uniref90:UniRef90_A9P9B4)
cPSI_05-A07-M13R_c	MELO3C016233		Similar to Cytochrome P450 97B2, chloroplastic (Glycine max) (uniprot_sprot:sp|O48921|C97B2_SOYBN)
cPSI_05-E06-M13R_c	MELO3C016153		Similar to Heme-binding protein, putative (Ricinus communis) (uniref90:UniRef90_B9SVW3)
cPSI_09-B10-M13R_c	MELO3C019231		Similar to Predicted protein (Populus trichocarpa) (uniref90:UniRef90_B9HE36)
cPSI_10-G08-M13R_c	MELO3C015378		Similar to Putative uncharacterized protein (Ricinus communis) (uniref90:UniRef90_B9SZ75)
cPSI_12-G01-M13R_c	MELO3C021769		Similar to Phosphatidylinositol n-acetylglucosaminyltransferase subunit p, putative (Ricinus communis) (uniref90:UniRef90_B9SWR4)
cPSI_15-C05-M13R_c	MELO3C005657		Similar to Protein LURP-one-related 4 (Arabidopsis thaliana) (uniprot_sprot:sp|Q9SH27|LOR4_ARATH)
cPSI_18-G10-M13R_c	MELO3C006615		Similar to RING finger and CHY zinc finger domain-containing protein 1 (Mus musculus) (uniprot_sprot:sp|Q9CR50|ZN363_MOUSE)
cPSI_25-A08-M13R_c	MELO3C011461		Similar to Putative uncharacterized protein (Ricinus communis) (uniref90:UniRef90_B9RK87)
cPSI_27-F04-M13R_c	MELO3C013047		Similar to PRA1 family protein F2 (Arabidopsis thaliana) (uniprot_sprot:sp|Q9C889|PR1F2_ARATH)
cPSI_29-B02-M13R_c	MELO3C016702		None
cPSI_31-A02-M13R_c	MELO3C005339		Similar to Probable inactive leucine-rich repeat receptor-like protein kinase At1g66830 (Arabidopsis thaliana) (uniprot_sprot:sp|Q9C9N5|Y1668_ARATH)
cSSH1K15_c	MELO3C011862		Similar to Whole genome shotgun sequence of line PN40024, scaffold_10.assembly12x (Fragment) (Vitis vinifera) (uniref90:UniRef90_D7TAY6)
cSSH6E11_c	MELO3C025066		Similar to Photosystem I P700 chlorophyll a apoprotein A1 (Cucumis sativus) (uniprot_sprot:sp|Q2QD89|PSAA_CUCSA)
cSSH6F4_c	MELO3C000043		None
cSSH9B10_c	MELO3C005858		Similar to Acidic endochitinase (Cucumis sativus PE=1 SV=1) (uniprot_sprot:sp|P17541|CHIA_CUCSA)
c15d_04-F07-M13R_c	MELO3C020913		Similar to Red chlorophyll catabolite reductase, chloroplastic (Arabidopsis thaliana) (uniprot_sprot:sp|Q8LDU4|RCCR_ARATH)
c15d_08-G12-M13R_c	MELO3C023582		Similar to 50S ribosomal protein L1, chloroplastic (Arabidopsis thaliana) (uniprot_sprot:sp|Q9LY66|RK1_ARATH)
c15d_16-B12-M13R_c	MELO3C009550		Similar to 33 kDa ribonucleoprotein, chloroplastic (Nicotiana sylvestris PE=1 SV=1) (uniprot_sprot:sp|P19684|ROC5_NICSY)
c15d_17-B11-M13R_c	MELO3C003186		Similar to Whole genome shotgun sequence of line PN40024, scaffold_7.assembly12x (Fragment) (Vitis vinifera) (uniref90:UniRef90_D7THF5)
c15d_21-D07-M13R_c	MELO3C011865		Similar to Chlorophyll a-b binding protein 7, chloroplastic (Solanum lycopersicum) (uniprot_sprot:sp|P10708|CB12_SOLLC)
c15d_27-G10-M13R_c
c15d_29-F11-M13R_c			c15d_29-F11-M13R_c highly similar to Phytochromobilin synthase - Solanum lycopersicum (Tomato) (Lycopersicon esculentum)
c15d_38-B07-M13R_c	MELO3C002726		Similar to Putative uncharacterized protein (Ricinus communis) (uniref90:UniRef90_B9S5S2)
c46d_02-B05-M13R_c	MELO3C005863		None
c46d_04-A07-M13R_c	MELO3C004358		Similar to Rubredoxin (Cucumis melo subsp. melo) (uniref90:UniRef90_E5GBR8)
c46d_07-H06-M13R_c	MELO3C008932		Similar to Thioredoxin-like 3-1, chloroplastic (Arabidopsis thaliana) (uniprot_sprot:sp|Q9FG36|TRL31_ARATH)
cA_01-B08-M13R_c
cA_03-A09-M13R_c	MELO3C002226		Similar to Polynucleotide 5'-hydroxyl-kinase NOL9 (Arabidopsis thaliana) (uniprot_sprot:sp|Q8VYP6|NOL9_ARATH)
cA_12-G11-M13R_c	MELO3C009549		Similar to Putative deoxyribonuclease TATDN1 (Xenopus laevis) (uniprot_sprot:sp|Q640V9|TATD1_XENLA)
cA_18-E04-M13R_c	MELO3C023390		Similar to Putative uncharacterized protein (Vitis vinifera) (uniref90:UniRef90_A5AUF3)
cA_21-D04-M13R_c	MELO3C019994		Similar to Peroxidase 4 (Vitis vinifera) (uniprot_sprot:sp|A7NY33|PER4_VITVI)
cA_22-A02-M13R_c	MELO3C013647		cA_22-A02-M13R_c similar to 3-ketoacyl-CoA synthase 19 - Arabidopsis thaliana (Mouse-ear cress)
cA_22-A11-M13R_c	MELO3C005743		None
cA_29-B09-M13R_c	MELO3C010379		Similar to Putative uncharacterized protein (Ricinus communis) (uniref90:UniRef90_B9SPZ0)
cA_29-H10-M13R_c	MELO3C018785		Similar to Xyloglucan endotransglucosylase/hydrolase protein 9 (Arabidopsis thaliana) (uniprot_sprot:sp|Q8LDW9|XTH9_ARATH)
cA_32-D03-M13R_c	MELO3C014990		Similar to Fuct c3 protein (Vigna radiata var. radiata) (uniref90:UniRef90_Q9ST51)
cAI_04-H02-M13R_c	MELO3C009251		None
cAI_08-A04-M13R_c	MELO3C018698		Similar to Dual specificity protein kinase shkC (Dictyostelium discoideum) (uniprot_sprot:sp|Q54Y55|SHKC_DICDI)
cAI_11-B10-M13R_c	MELO3C017115		Similar to Whole genome shotgun sequence of line PN40024, scaffold_0.assembly12x (Fragment) (Vitis vinifera) (uniref90:UniRef90_D7SHW9)
cAI_23-H10-M13R_c	MELO3C009459		Similar to GDSL esterase/lipase At5g03610 (Arabidopsis thaliana) (uniprot_sprot:sp|Q9LZS7|GDL71_ARATH)
cAI_29-B03-M13R_c	MELO3C021405		Similar to MAP kinase phosphatase with leucine-rich repeats protein 3 (Dictyostelium discoideum) (uniprot_sprot:sp|Q54Y32|MPL3_DICDI)
cAI_30-H11-M13R_c	MELO3C009232		Similar to Tropinone reductase homolog (Datura stramonium PE=2 SV=1) (uniprot_sprot:sp|P50165|TRNH_DATST)
cAI_36-C10-M13R_c	MELO3C015937		Similar to Transcription initiation factor TFIID subunit 13 (Pongo abelii) (uniprot_sprot:sp|Q5R9W6|TAF13_PONAB)
cCI_01-F07-M13R_c
cCI_04-F02-M13R_c	MELO3C006437		Similar to CmE8 protein (Cucumis melo) (uniref90:UniRef90_Q948K9)
cCI_04-F06-M13R_c	MELO3C024504		Similar to Predicted protein (Populus trichocarpa) (uniref90:UniRef90_B9MTM3)
cCI_07-C08-M13R_c	MELO3C004495		Similar to Glutathione gamma-glutamylcysteinyltransferase 3 (Lotus japonicus) (uniprot_sprot:sp|Q2QKL5|PCS3_LOTJA)
cCI_11-F08-M13R_c
cCI_12-A10-M13R_c	MELO3C005495		Similar to F-box protein At5g07610 (Arabidopsis thaliana) (uniprot_sprot:sp|Q9FLS0|FB253_ARATH)
cCI_13-D08-M13R_c	MELO3C016354		Similar to WW domain-containing oxidoreductase (Mus musculus) (uniprot_sprot:sp|Q91WL8|WWOX_MOUSE)
cCI_13-E04-M13R_c	MELO3C003526		Similar to Putative DNA-binding protein ESCAROLA (Arabidopsis thaliana) (uniprot_sprot:sp|Q9S7C9|ESCA_ARATH)
cCI_17-E09-M13R_c	MELO3C006182		Similar to Pentatricopeptide repeat-containing protein At1g01970 (Arabidopsis thaliana) (uniprot_sprot:sp|Q9LPC4|PPR1_ARATH)
cCI_18-G01-M13R_c	MELO3C022228		Similar to Putative uncharacterized protein (Vitis vinifera) (uniref90:UniRef90_A5AQS4)
cCI_20-A12-M13R_c	MELO3C017180		Similar to Chlorophyll a-b binding protein P4, chloroplastic (Pisum sativum) (uniprot_sprot:sp|Q9SQL2|CB24_PEA)
cCI_24-C07-M13R_c	MELO3C021553		Similar to 50S ribosomal protein L12, chloroplastic (Spinacia oleracea) (uniprot_sprot:sp|P02398|RK12_SPIOL)
cCI_24-D12-M13R_c	MELO3C010716		Similar to Putative uncharacterized protein (Glycine max) (uniref90:UniRef90_C6T081)
cCI_26-H01-M13R_c	MELO3C014571		Similar to Magnesium-chelatase subunit chlD, chloroplastic (Nicotiana tabacum) (uniprot_sprot:sp|O24133|CHLD_TOBAC)
cCI_27-D02-M13R_c	MELO3C021608		Similar to Whole genome shotgun sequence of line PN40024, scaffold_219.assembly12x (Fragment) (Vitis vinifera) (uniref90:UniRef90_D7SPY3)
cCI_27-H06-M13R_c	MELO3C010274		Similar to Putative uncharacterized protein (Ricinus communis) (uniref90:UniRef90_B9SZN1)
cCI_28-A09-M13R_c	MELO3C022734		Similar to Uncharacterized UDP-glucosyltransferase At1g05675 (Arabidopsis thaliana) (uniprot_sprot:sp|P0C7P7|Y1567_ARATH)
cCI_28-D06-M13R_c	MELO3C019440		Similar to Ferredoxin-2, chloroplastic (Arabidopsis thaliana) (uniprot_sprot:sp|P16972|FER2_ARATH)
cCI_30-D05-M13R_c	MELO3C018131		Similar to AT3g01440/T13O15_8 (Arabidopsis) (uniref90:UniRef90_Q9SGH4)
cCI_34-D02-M13R_c	MELO3C003725		Similar to Plastocyanin, chloroplastic (Pisum sativum) (uniprot_sprot:sp|P16002|PLAS_PEA)
cCI_36-B10-M13R_c			cCI_36-B10-M13R_c similar to Homeodomain-related - Medicago truncatula (Barrel medic)
cCI_40-G04-M13R_c
cCI_41-C02-M13R_c	MELO3C020826		Similar to PREDICTED: hypothetical protein (Vitis vinifera) (uniref90:UniRef90_UPI0001982E16)
cCI_41-F10-M13R_c	MELO3C020960		Similar to Putative uncharacterized protein (Glycine max) (uniref90:UniRef90_C6TMG6)
cCI_45-A03-M13R_c	MELO3C011657		Similar to Tetrapyrrole-binding protein, chloroplastic (Arabidopsis thaliana) (uniprot_sprot:sp|Q9LX31|GUN4C_ARATH)
cCI_46-E02-M13R_c
cCI_47-B05-M13R_c	MELO3C009864		Similar to Secologanin synthase (Catharanthus roseus) (uniprot_sprot:sp|Q05047|C72A1_CATRO)
cCI_48-E07-M13R_c	MELO3C010045		Similar to Phosphoglycolate phosphatase (Bos taurus) (uniprot_sprot:sp|Q2T9S4|PGP_BOVIN)
cCI_51-H10-M13R_c	MELO3C010711		Similar to Whole genome shotgun sequence of line PN40024, scaffold_10.assembly12x (Fragment) (Vitis vinifera) (uniref90:UniRef90_D7TAJ6)
cCI_53-D07-M13R_c	MELO3C026250		Similar to Predicted protein (Populus trichocarpa) (uniref90:UniRef90_B9IF10)
cCI_58-G03-M13R_c	MELO3C014145		None
cCI_59-C05-M13R_c	MELO3C002726		Similar to Putative uncharacterized protein (Ricinus communis) (uniref90:UniRef90_B9S5S2)
cCI_59-E08-M13R_c	MELO3C024760		Similar to RNA polymerase sigma-B factor (Nostoc sp. (strain PCC 7120 / UTEX 2576)) (uniprot_sprot:sp|Q03065|RPSB_NOSS1)
cCI_60-E02-M13R_c
cCI_61-D12-M13R_c	MELO3C025467		Similar to PsbP-like protein 2, chloroplastic (Arabidopsis thaliana) (uniprot_sprot:sp|O80634|PPL2_ARATH)
cCI_62-G11-M13R_c	MELO3C015255		Similar to PREDICTED: hypothetical protein (Vitis vinifera) (uniref90:UniRef90_UPI0001984AF0)
cCI_63-D05-M13R_c	MELO3C009952		Similar to Peptidyl-prolyl cis-trans isomerase CYP38, chloroplastic (Arabidopsis thaliana) (uniprot_sprot:sp|Q9SSA5|CYP38_ARATH)
cCI_63-F10-M13R_c	MELO3C011988		Similar to 1,4-Dihydroxy-2-naphthoyl-CoA synthase, peroxisomal (Arabidopsis thaliana) (uniprot_sprot:sp|Q8GYN9|MENB_ARATH)
cCI_64-F05-M13R_c	MELO3C005495		Similar to F-box protein At5g07610 (Arabidopsis thaliana) (uniprot_sprot:sp|Q9FLS0|FB253_ARATH)
cCI_64-H01-M13R_c	MELO3C016169		Similar to Probable glutathione S-transferase (Nicotiana tabacum PE=2 SV=1) (uniprot_sprot:sp|Q03666|GSTX4_TOBAC)
cCI_65-E12-M13R_c	MELO3C026379		Similar to Choline-phosphate cytidylyltransferase B (Homo sapiens) (uniprot_sprot:sp|Q9Y5K3|PCY1B_HUMAN)
cCI_68-B10-M13R_c	MELO3C012078		Similar to Predicted protein (Populus trichocarpa) (uniref90:UniRef90_B9HVA0)
cCI_69-A06-M13R_c	MELO3C025953		Similar to Plastid Tic40 (Ricinus communis) (uniref90:UniRef90_A3QSJ7)
cCI_69-B08-M13R_c	MELO3C014571		Similar to Magnesium-chelatase subunit chlD, chloroplastic (Nicotiana tabacum) (uniprot_sprot:sp|O24133|CHLD_TOBAC)
cCL1064Contig1	MELO3C011201		Similar to Probable plastid-lipid-associated protein 8, chloroplastic (Arabidopsis thaliana) (uniprot_sprot:sp|Q941D3|PAP8_ARATH)
cCL1199Contig1	MELO3C019598		Similar to Putative uncharacterized protein (Glycine max) (uniref90:UniRef90_C6TCA9)
cCL1219Contig1	MELO3C025888		Similar to Predicted protein (Populus trichocarpa) (uniref90:UniRef90_A9PH50)
cCL1225Contig1	MELO3C012494		Similar to Putative uncharacterized protein (Glycine max) (uniref90:UniRef90_C6T838)
cCL1328Contig1	MELO3C021547		Similar to Protease Do-like 1, chloroplastic (Arabidopsis thaliana) (uniprot_sprot:sp|O22609|DEGP1_ARATH)
cCL1500Contig1	MELO3C015509		Similar to Putative uncharacterized protein (Ricinus communis) (uniref90:UniRef90_B9RK19)
cCL1626Contig1	MELO3C016354		Similar to WW domain-containing oxidoreductase (Mus musculus) (uniprot_sprot:sp|Q91WL8|WWOX_MOUSE)
cCL1703Contig2	MELO3C013801		Similar to Protein PAM68, chloroplastic (Arabidopsis thaliana) (uniprot_sprot:sp|O49668|PAM68_ARATH)
cCL1820Contig1	MELO3C017811		Similar to Phenylalanine ammonia-lyase (Populus trichocarpa) (uniprot_sprot:sp|P45730|PALY_POPTR)
cCL1833Contig1	MELO3C007698		Similar to Serine hydroxymethyltransferase, mitochondrial (Pisum sativum PE=1 SV=1) (uniprot_sprot:sp|P34899|GLYM_PEA)
cCL1894Contig1	MELO3C010083		Similar to 23 kDa jasmonate-induced protein (Hordeum vulgare PE=2 SV=1) (uniprot_sprot:sp|P32024|JI23_HORVU)
cCL2001Contig1	MELO3C019395		Similar to Whole genome shotgun sequence of line PN40024, scaffold_14.assembly12x (Fragment) (Vitis vinifera) (uniref90:UniRef90_E0CSE1)
cCL2011Contig1	MELO3C010045		Similar to Phosphoglycolate phosphatase (Bos taurus) (uniprot_sprot:sp|Q2T9S4|PGP_BOVIN)
cCL2016Contig1	MELO3C022354		Similar to CR9 protein (Cucumis sativus) (uniref90:UniRef90_Q39636)
cCL2067Contig1	MELO3C011960		Similar to Probable alanine aminotransferase, mitochondrial (Dictyostelium discoideum) (uniprot_sprot:sp|Q54MJ7|ALAM_DICDI)
cCL2134Contig1	MELO3C004506		Similar to Putative uncharacterized protein (Glycine max) (uniref90:UniRef90_C6T1E3)
cCL2287Contig1	MELO3C019382		Similar to Whole genome shotgun sequence of line PN40024, scaffold_98.assembly12x (Fragment) (Vitis vinifera) (uniref90:UniRef90_E0CV93)
cCL2360Contig1	MELO3C006352		Similar to Probable glutathione S-transferase (Nicotiana tabacum PE=2 SV=1) (uniprot_sprot:sp|Q03662|GSTX1_TOBAC)
cCL2464Contig1	MELO3C005462		Similar to Pterin-4-alpha-carbinolamine dehydratase, putative (Ricinus communis) (uniref90:UniRef90_B9RA24)
cCL2538Contig1
cCL2657Contig1	MELO3C026615		Similar to Probable glycosyltransferase At5g11130 (Arabidopsis thaliana) (uniprot_sprot:sp|Q9LFP3|GLYT4_ARATH)
cCL2902Contig1	MELO3C027009		None
cCL2929Contig1
cCL3062Contig1	MELO3C026722		Similar to Phosphoribulokinase, chloroplastic (Triticum aestivum PE=2 SV=1) (uniprot_sprot:sp|P26302|KPPR_WHEAT)
cCL3078Contig1	MELO3C005342		Similar to Putative uncharacterized protein (Ricinus communis) (uniref90:UniRef90_B9SM03)
cCL3337Contig1	MELO3C013364		Similar to Myb-related protein 308 (Antirrhinum majus) (uniprot_sprot:sp|P81393|MYB08_ANTMA)
cCL3491Contig1	MELO3C014875		Similar to Ribosome-like protein (Fragment) (Cucumis sativus) (uniref90:UniRef90_Q8VWX5)
cCL3550Contig1	MELO3C011988		Similar to 1,4-Dihydroxy-2-naphthoyl-CoA synthase, peroxisomal (Arabidopsis thaliana) (uniprot_sprot:sp|Q8GYN9|MENB_ARATH)
cCL359Contig1	MELO3C007297		Similar to Stem-specific protein TSJT1 (Nicotiana tabacum) (uniprot_sprot:sp|P24805|TSJT1_TOBAC)
cCL3613Contig1	MELO3C014289		Similar to Putative uncharacterized protein (Ricinus communis) (uniref90:UniRef90_B9RTK8)
cCL364Contig2	MELO3C002405		Similar to PREDICTED: hypothetical protein (Vitis vinifera) (uniref90:UniRef90_UPI00015C74AF)
cCL3700Contig1	MELO3C008932		Similar to Thioredoxin-like 3-1, chloroplastic (Arabidopsis thaliana) (uniprot_sprot:sp|Q9FG36|TRL31_ARATH)
cCL3915Contig1
cCL409Contig1	MELO3C004224		Similar to Whole genome shotgun sequence of line PN40024, scaffold_20.assembly12x (Fragment) (Vitis vinifera) (uniref90:UniRef90_D7T6F5)
cCL4219Contig1	MELO3C002921		None
cCL4278Contig1	MELO3C012409		Similar to Vacuolar amino acid transporter 1 (Saccharomyces cerevisiae) (uniprot_sprot:sp|P47082|AVT1_YEAST)
cCL4296Contig1	MELO3C002187		Similar to Predicted protein (Populus trichocarpa) (uniref90:UniRef90_B9N7Z2)
cCL4554Contig1	MELO3C005832		Similar to Cucumisin (Cucumis melo PE=1 SV=1) (uniprot_sprot:sp|Q39547|CUCM1_CUCME)
cCL4575Contig1	MELO3C017520		Similar to L-allo-threonine aldolase (Aeromonas jandaei) (uniprot_sprot:sp|O07051|LTAA_AERJA)
cCL4591Contig1	MELO3C017426		Similar to Whole genome shotgun sequence of line PN40024, scaffold_52.assembly12x (Fragment) (rosids) (uniref90:UniRef90_D7SQI5)
cCL4759Contig1	MELO3C011393		Similar to Thioredoxin-like protein CITRX, chloroplastic (Arabidopsis thaliana) (uniprot_sprot:sp|Q9M7X9|CITRX_ARATH)
cCL4901Contig1	MELO3C022941		Similar to 3-oxoacyl-[acyl-carrier-protein] reductase (Staphylococcus epidermidis (strain ATCC 12228)) (uniprot_sprot:sp|Q8CPI3|FABG_STAES)
cCL5311Contig1	MELO3C023604		None
cCL5457Contig1	MELO3C012699		Similar to Predicted protein (Fragment) (Populus trichocarpa) (uniref90:UniRef90_B9GF80)
cCL5629Contig1	MELO3C000101		Similar to Photosystem I P700 chlorophyll a apoprotein A1 (Cucumis sativus) (uniprot_sprot:sp|Q2QD89|PSAA_CUCSA)
cCL5685Contig1	MELO3C004294		Similar to TMV resistance protein N (Nicotiana glutinosa) (uniprot_sprot:sp|Q40392|TMVRN_NICGU)
cCL5976Contig1	MELO3C020967		Similar to Probable WRKY transcription factor 13 (Arabidopsis thaliana) (uniprot_sprot:sp|Q9SVB7|WRK13_ARATH)
cCL5Contig3	MELO3C012912		Similar to Chlorophyll a-b binding protein 3C, chloroplastic (Solanum lycopersicum) (uniprot_sprot:sp|P07369|CB2G_SOLLC)
cCL661Contig1	MELO3C014666		Similar to Dirigent-like protein 2 (Gossypium hirsutum) (uniref90:UniRef90_D2DMN3)
cCL778Contig1	MELO3C026160		Similar to Magnesium-protoporphyrin O-methyltransferase (Synechocystis sp. (strain ATCC 27184 / PCC 6803 / N-1)) (uniprot_sprot:sp|Q55467|CHLM_SYNY3)
cCL863Contig1
cCL938Contig1	MELO3C017374		Similar to Putative uncharacterized protein (Populus trichocarpa) (uniref90:UniRef90_A9PID9)
cFR14P18_c	MELO3C009549		Similar to Putative deoxyribonuclease TATDN1 (Xenopus laevis) (uniprot_sprot:sp|Q640V9|TATD1_XENLA)
cFR16P18_c	MELO3C008002		Similar to Protein kinase G11A (Oryza sativa subsp. indica) (uniprot_sprot:sp|A2YBX5|G11A_ORYSI)
cFR18A6_c	MELO3C025352		Similar to Pentatricopeptide repeat-containing protein At5g21222 (Arabidopsis thaliana) (uniprot_sprot:sp|Q8S9D1|PP395_ARATH)
cHS_03-F09-M13R_c	MELO3C003394		Similar to Whole genome shotgun sequence of line PN40024, scaffold_12.assembly12x (Fragment) (Vitis vinifera) (uniref90:UniRef90_D7TTZ4)
cHS_08-B06-M13R_c	MELO3C009104		Similar to Elongation factor P (Synechococcus sp. (strain ATCC 27144 / PCC 6301 / SAUG 1402/1)) (uniprot_sprot:sp|Q5N1T5|EFP_SYNP6)
cHS_17-E03-M13R_c	MELO3C006374		Similar to 28 kDa ribonucleoprotein, chloroplastic (Spinacia oleracea PE=1 SV=1) (uniprot_sprot:sp|P28644|ROC1_SPIOL)
cHS_25-H05-M13R_c	MELO3C012971		Similar to Photosystem I reaction center subunit VI, chloroplastic (Spinacia oleracea) (uniprot_sprot:sp|P22179|PSAH_SPIOL)
cHS_28-F09-M13R_c			cHS_28-F09-M13R_c highly similar to similar to UP|Q38HS8_SOLTU (Q38HS8) Ribosomal protein L23 family protein, partial (24%)
cHS_31-C09-M13R_c	MELO3C007685		Similar to Glycogen synthase (Protochlamydia amoebophila (strain UWE25)) (uniprot_sprot:sp|Q6MAS9|GLGA_PARUW)
cHS_32-E07-M13R_c	MELO3C002510		Similar to Oxygen-evolving enhancer protein 3-2, chloroplastic (Arabidopsis thaliana) (uniprot_sprot:sp|Q41932|PSBQ2_ARATH)
cHS_38-G06-M13R_c	MELO3C017500		Similar to Zinc finger protein CONSTANS-LIKE 5 (Arabidopsis thaliana) (uniprot_sprot:sp|Q9FHH8|COL5_ARATH)
cP3.03_c	MELO3C013887		Similar to Beta-amylase 3, chloroplastic (Arabidopsis thaliana) (uniprot_sprot:sp|O23553|BAM3_ARATH)
cP3.91_c	MELO3C009864		Similar to Secologanin synthase (Catharanthus roseus) (uniprot_sprot:sp|Q05047|C72A1_CATRO)
cP4.28_c			cP4.28_c highly similar to homologue to emb|Z00028.1|CHZMRRNA Zea mays chloroplast rRNA-operon, partial (25%)
cP6.68_c	MELO3C003975		Similar to Protein CHLOROPLAST IMPORT APPARATUS 2 (Arabidopsis thaliana) (uniprot_sprot:sp|Q9LU68|CIA2_ARATH)
cPS_05-E06-M13R_c	MELO3C012409		Similar to Vacuolar amino acid transporter 1 (Saccharomyces cerevisiae) (uniprot_sprot:sp|P47082|AVT1_YEAST)
cPS_05-E12-M13R_c	MELO3C017109		Similar to Rac-like GTP-binding protein 3 (Oryza sativa subsp. japonica) (uniprot_sprot:sp|Q6Z808|RAC3_ORYSJ)
cPS_21-C02-M13R_c	MELO3C010314		Similar to Probable galactinol--sucrose galactosyltransferase 6 (Arabidopsis thaliana) (uniprot_sprot:sp|Q8RX87|RFS6_ARATH)
cPS_23-G09-M13R_c	MELO3C005601		Similar to Cytochrome P450 76C4 (Arabidopsis thaliana) (uniprot_sprot:sp|O64635|C76C4_ARATH)
cPS_31-G04-M13R_c	MELO3C010314		Similar to Probable galactinol--sucrose galactosyltransferase 6 (Arabidopsis thaliana) (uniprot_sprot:sp|Q8RX87|RFS6_ARATH)
cPS_33-C07-M13R_c	MELO3C017682		None
cPS_33-G11-M13R_c	MELO3C017127		Similar to E2F transcription factor-like E2FE (Arabidopsis thaliana) (uniprot_sprot:sp|Q8LSZ4|E2FE_ARATH)
cPSI_06-H05-M13R_c	MELO3C026256		Similar to Serine/threonine-protein kinase HT1 (Arabidopsis thaliana) (uniprot_sprot:sp|Q2MHE4|HT1_ARATH)
cPSI_07-H10-M13R_c	MELO3C003044		Similar to PREDICTED: hypothetical protein (Vitis vinifera) (uniref90:UniRef90_UPI00019852EE)
cPSI_11-H05-M13R_c	MELO3C017884		Similar to Putative uncharacterized protein (Glycine max) (uniref90:UniRef90_C6T0Q9)
cPSI_15-F03-M13R_c	MELO3C024436		Similar to Clavaminate synthase-like protein At3g21360 (Arabidopsis thaliana) (uniprot_sprot:sp|Q9LIG0|Y3136_ARATH)
cPSI_21-F03-M13R_c	MELO3C015414		Similar to Receptor-like protein kinase HSL1 (Arabidopsis thaliana) (uniprot_sprot:sp|Q9SGP2|HSL1_ARATH)
cPSI_34-D08-M13R_c	MELO3C018859		Similar to Myricetin O-methyltransferase (Catharanthus roseus PE=1 SV=1) (uniprot_sprot:sp|Q8GSN1|MOMT_CATRO)
cPSI_38-C06-M13R_c
cPSI_40-E11-M13R_c	MELO3C016259		Similar to Bidirectional sugar transporter SWEET7 (Arabidopsis thaliana) (uniprot_sprot:sp|Q8LBF7|SWET7_ARATH)
cSSH1K7_c
c15d_06-H08-M13R_c	MELO3C022228		Similar to Putative uncharacterized protein (Vitis vinifera) (uniref90:UniRef90_A5AQS4)
c15d_17-H11-M13R_c	MELO3C006755		Similar to Diacylglycerol acyltransferase (Cucumis melo subsp. melo) (uniref90:UniRef90_E5GC43)
c46d_05-H07-M13R_c	MELO3C017896		Similar to Peptide deformylase 1A, chloroplastic (Arabidopsis thaliana) (uniprot_sprot:sp|Q9FV53|DEF1A_ARATH)
cA_05-G03-M13R_c	MELO3C007786		None
cA_06-C12-M13R_c	MELO3C012896		Similar to Ethylene-responsive transcription factor 1B (Arabidopsis thaliana) (uniprot_sprot:sp|Q8LDC8|ERF92_ARATH)
cA_29-H04-M13R_c	MELO3C009188		Similar to DNA binding protein, putative (Ricinus communis) (uniref90:UniRef90_B9T8Y8)
cA_33-D10-M13R_c	MELO3C021424		Similar to Putative uncharacterized protein (Ricinus communis) (uniref90:UniRef90_B9SCS5)
cA_34-A06-M13R_c	MELO3C019299		Similar to Putative uncharacterized protein (Ricinus communis) (uniref90:UniRef90_B9STL4)
cA_37-E10-M13R_c	MELO3C009461		Similar to Putative uncharacterized protein (Ricinus communis) (uniref90:UniRef90_B9SRV7)
cA_39-E05-M13R_c	MELO3C025095		Similar to Expansin-A13 (Arabidopsis thaliana) (uniprot_sprot:sp|Q9M9P0|EXP13_ARATH)
cAI_02-E08-M13R_c
cAI_10-D11-M13R_c	MELO3C019348		Similar to Putative BPI/LBP family protein At3g20270 (Arabidopsis thaliana) (uniprot_sprot:sp|Q8VYC2|Y2070_ARATH)
cAI_26-C03-M13R_c	MELO3C016712		Similar to Stem-specific protein TSJT1 (Nicotiana tabacum) (uniprot_sprot:sp|P24805|TSJT1_TOBAC)
cAI_28-F04-M13R_c	MELO3C016162		Similar to Caffeoyl-CoA O-methyltransferase 2 (Zea mays) (uniprot_sprot:sp|Q9XGD5|CAMT2_MAIZE)
cAI_28-H11-M13R_c	MELO3C019320		Similar to Acyl-coenzyme A oxidase 3, peroxisomal (Arabidopsis thaliana) (uniprot_sprot:sp|Q9LLH9|ACOX3_ARATH)
cAI_38-C05-M13R_c
cCI_04-D02-M13R_c	MELO3C012645		Similar to Serine/threonine-protein kinase WNK1 (Arabidopsis thaliana) (uniprot_sprot:sp|Q9CAV6|WNK1_ARATH)
cCI_24-D04-M13R_c	MELO3C011950		Similar to Inorganic phosphate transporter 2-1, chloroplastic (Arabidopsis thaliana) (uniprot_sprot:sp|Q38954|PHT21_ARATH)
cCI_28-D03-M13R_c	MELO3C003137		Similar to Uncharacterized protein At2g37660, chloroplastic (Arabidopsis thaliana) (uniprot_sprot:sp|O80934|Y2766_ARATH)
cCI_28-H05-M13R_c	MELO3C018353		Similar to Auxin efflux carrier component 7 (Arabidopsis thaliana) (uniprot_sprot:sp|Q940Y5|PIN7_ARATH)
cCI_36-B02-M13R_c	MELO3C011576		Similar to Zinc finger protein CONSTANS-LIKE 6 (Arabidopsis thaliana) (uniprot_sprot:sp|Q8LG76|COL6_ARATH)
cCI_49-B11-M13R_c	MELO3C002102		Similar to Probable receptor-like protein kinase At1g67000 (Arabidopsis thaliana) (uniprot_sprot:sp|Q3ECH2|Y1670_ARATH)
cCI_52-D11-M13R_c	MELO3C023620		Similar to Momilactone A synthase (Oryza sativa subsp. japonica) (uniprot_sprot:sp|Q7FAE1|MOMAS_ORYSJ)
cCI_55-D06-M13R_c	MELO3C011576		Similar to Zinc finger protein CONSTANS-LIKE 6 (Arabidopsis thaliana) (uniprot_sprot:sp|Q8LG76|COL6_ARATH)
cCI_56-F07-M13R_c	MELO3C006863		Similar to Transcription factor TCP19 (Arabidopsis thaliana) (uniprot_sprot:sp|Q9LT89|TCP19_ARATH)
cCI_56-G10-M13R_c	MELO3C017607		Similar to Tubulin-specific chaperone C (Mus musculus) (uniprot_sprot:sp|Q8VCN9|TBCC_MOUSE)
cCI_58-B06-M13R_c	MELO3C002729		Similar to Probable purine permease 10 (Arabidopsis thaliana) (uniprot_sprot:sp|O49725|PUP10_ARATH)
cCL1132Contig1	MELO3C021760		Similar to Dimeric phloem specific lectin PP2 (Cucurbita) (uniref90:UniRef90_Q42383)
cCL1272Contig1	MELO3C002456		Similar to ATP synthase gamma chain, chloroplastic (Nicotiana tabacum) (uniprot_sprot:sp|P29790|ATPG_TOBAC)
cCL1322Contig1	MELO3C007586		Similar to Transcription factor MYB44 (Arabidopsis thaliana) (uniprot_sprot:sp|Q9FDW1|MYB44_ARATH)
cCL1593Contig1	MELO3C014507		Similar to Probable F-box protein At1g60180 (Arabidopsis thaliana) (uniprot_sprot:sp|Q9SIH5|FB322_ARATH)
cCL1593Contig2	MELO3C014507		Similar to Probable F-box protein At1g60180 (Arabidopsis thaliana) (uniprot_sprot:sp|Q9SIH5|FB322_ARATH)
cCL1681Contig1	MELO3C024436		Similar to Clavaminate synthase-like protein At3g21360 (Arabidopsis thaliana) (uniprot_sprot:sp|Q9LIG0|Y3136_ARATH)
cCL1726Contig1	MELO3C012896		Similar to Ethylene-responsive transcription factor 1B (Arabidopsis thaliana) (uniprot_sprot:sp|Q8LDC8|ERF92_ARATH)
cCL1729Contig1	MELO3C022568		Similar to Zinc finger protein MAGPIE (Arabidopsis thaliana) (uniprot_sprot:sp|Q9ZWA6|MGP_ARATH)
cCL1768Contig1	MELO3C016169		Similar to Probable glutathione S-transferase (Nicotiana tabacum PE=2 SV=1) (uniprot_sprot:sp|Q03666|GSTX4_TOBAC)
cCL2500Contig1	MELO3C006821		Similar to 21 kDa protein (Daucus carota PE=2 SV=1) (uniprot_sprot:sp|P17407|21KD_DAUCA)
cCL2737Contig1	MELO3C019781		Similar to Xylulose kinase (Mus musculus) (uniprot_sprot:sp|Q3TNA1|XYLB_MOUSE)
cCL2838Contig1	MELO3C022303		Similar to Thylakoid membrane phosphoprotein 14 kDa, chloroplastic (Arabidopsis thaliana) (uniprot_sprot:sp|Q8LCA1|TMP14_ARATH)
cCL3026Contig1	MELO3C005425		Similar to Probable serine/threonine-protein kinase tsuA (Dictyostelium discoideum) (uniprot_sprot:sp|Q55FT4|TSUA_DICDI)
cCL3050Contig1	MELO3C009415		Similar to Predicted protein (Populus trichocarpa) (uniref90:UniRef90_B9IFS9)
cCL3272Contig1	MELO3C017109		Similar to Rac-like GTP-binding protein 3 (Oryza sativa subsp. japonica) (uniprot_sprot:sp|Q6Z808|RAC3_ORYSJ)
cCL3314Contig1	MELO3C022335		Similar to Peptidyl-prolyl cis-trans isomerase CYP20-2, chloroplastic (Arabidopsis thaliana) (uniprot_sprot:sp|Q9ASS6|CP20B_ARATH)
cCL3471Contig1	MELO3C011483		Similar to PREDICTED: hypothetical protein (Vitis vinifera) (uniref90:UniRef90_UPI0001982FB5)
cCL3584Contig1	MELO3C005838		Similar to Putative septum site-determining protein minD homolog, chloroplastic (Arabidopsis thaliana) (uniprot_sprot:sp|Q9MBA2|MIND1_ARATH)
cCL3704Contig1	MELO3C003137		Similar to Uncharacterized protein At2g37660, chloroplastic (Arabidopsis thaliana) (uniprot_sprot:sp|O80934|Y2766_ARATH)
cCL3792Contig1	MELO3C002262		Similar to PREDICTED: hypothetical protein (Vitis vinifera) (uniref90:UniRef90_UPI00019852A4)
cCL4352Contig1	MELO3C015772		Similar to Photosystem II reaction center W protein, chloroplastic (Spinacia oleracea) (uniprot_sprot:sp|Q41387|PSBW_SPIOL)
cCL4571Contig1	MELO3C025164		Similar to Probable aquaporin PIP1-5 (Arabidopsis thaliana) (uniprot_sprot:sp|Q8LAA6|PIP15_ARATH)
cCL4867Contig1	MELO3C012885		Similar to Patellin-4 (Arabidopsis thaliana) (uniprot_sprot:sp|Q94C59|PATL4_ARATH)
cCL490Contig2	MELO3C004866		Similar to Histone H2B (Nicotiana tabacum) (uniprot_sprot:sp|P93354|H2B_TOBAC)
cCL4979Contig1	MELO3C022483		Similar to RNA polymerase sigma factor rpoD (Nostoc sp. (strain PCC 7120 / UTEX 2576)) (uniprot_sprot:sp|P26683|RPOD_NOSS1)
cCL5092Contig1	MELO3C007307		Similar to PREDICTED: hypothetical protein (Vitis vinifera) (uniref90:UniRef90_UPI00015CD91F)
cCL5140Contig1	MELO3C015998		Similar to Blue-light photoreceptor PHR2 (Arabidopsis thaliana) (uniprot_sprot:sp|Q8LB72|PHR2_ARATH)
cCL5795Contig1	MELO3C006253		Similar to Protein WAX2 (Arabidopsis thaliana) (uniprot_sprot:sp|Q8H1Z0|WAX2_ARATH)
cCL670Contig2	MELO3C003386		Similar to Glycine cleavage system H protein, mitochondrial (Flaveria anomala) (uniprot_sprot:sp|Q39732|GCSH_FLAAN)
cCL748Contig1	MELO3C019527		Similar to CBS domain-containing protein CBSX1, chloroplastic (Arabidopsis thaliana) (uniprot_sprot:sp|O23193|CBSX1_ARATH)
cFR12I22_c
cFR12J12_c	MELO3C017561		Similar to Scarecrow-like protein 4 (Arabidopsis thaliana) (uniprot_sprot:sp|Q9FL03|SCL4_ARATH)
cFR16M20_c	MELO3C016270		Similar to Cellulose synthase-like protein G3 (Arabidopsis thaliana) (uniprot_sprot:sp|Q0WVN5|CSLG3_ARATH)
cHS_16-D03-M13R_c	MELO3C018353		Similar to Auxin efflux carrier component 7 (Arabidopsis thaliana) (uniprot_sprot:sp|Q940Y5|PIN7_ARATH)
cHS_28-E10-M13R_c	MELO3C027119		Similar to Protein SRG1 (Arabidopsis thaliana) (uniprot_sprot:sp|Q39224|SRG1_ARATH)
cHS_38-D11-M13R_c	MELO3C014305		Similar to Probable WRKY transcription factor 21 (Arabidopsis thaliana) (uniprot_sprot:sp|O04336|WRK21_ARATH)
cP2.61_c	MELO3C015021		Similar to Putative major latex protein (Fragment) (Momordica charantia) (uniref90:UniRef90_Q84RN5)
cPS_16-H03-M13R_c
cPS_18-A05-M13R_c	MELO3C007100		Similar to Uncharacterized membrane protein C2G11.09 (Schizosaccharomyces pombe) (uniprot_sprot:sp|Q09809|YAB9_SCHPO)
cPS_28-D05-M13R_c	MELO3C022463		Similar to Uridylate kinase (Arabidopsis thaliana) (uniprot_sprot:sp|O04905|UMPK_ARATH)
cPSI_30-C08-M13R_c	MELO3C005947		Similar to Blue copper protein (Pisum sativum PE=2 SV=1) (uniprot_sprot:sp|Q41001|BCP_PEA)
cPSI_34-F04-M13R_c	MELO3C026240		Similar to Abhydrolase domain-containing protein FAM108B1 (Homo sapiens) (uniprot_sprot:sp|Q5VST6|F108B_HUMAN)
cSSH4P16_c	MELO3C014305		Similar to Probable WRKY transcription factor 21 (Arabidopsis thaliana) (uniprot_sprot:sp|O04336|WRK21_ARATH)
MU10940	MELO3C018539		Similar to Pathogenesis-related protein PRB1-2 (Hordeum vulgare PE=2 SV=1) (uniprot_sprot:sp|P35792|PR12_HORVU)
c46d_24-D04-M13R_c	MELO3C013801		Similar to Protein PAM68, chloroplastic (Arabidopsis thaliana) (uniprot_sprot:sp|O49668|PAM68_ARATH)
cA_40-G03-M13R_c	MELO3C007865		Similar to BZIP domain class transcription factor (Malus x domestica) (uniref90:UniRef90_D9ZIR3)
cAI_03-H08-M13R_c	MELO3C008895		None
cAI_04-E11-M13R_c	MELO3C006456		None
cAI_17-B04-M13R_c	MELO3C018799		Similar to Cysteine-rich repeat secretory protein 38 (Arabidopsis thaliana) (uniprot_sprot:sp|Q9LRJ9|CRR38_ARATH)
cAI_29-D09-M13R_c
cCI_07-F08-M13R_c	MELO3C010508		Similar to 1-aminocyclopropane-1-carboxylate oxidase (Musa acuminata) (uniprot_sprot:sp|Q9FR99|ACCO_MUSAC)
cCI_11-A09-M13R_c	MELO3C020597		Similar to Putative uncharacterized protein (Ricinus communis) (uniref90:UniRef90_B9S3B6)
cCI_39-H11-M13R_c	MELO3C005526		Similar to Aquaporin TIP2-3 (Arabidopsis thaliana) (uniprot_sprot:sp|Q9FGL2|TIP23_ARATH)
cCI_50-E12-M13R_c	MELO3C006439		Similar to 1-aminocyclopropane-1-carboxylate oxidase homolog 1 (Arabidopsis thaliana) (uniprot_sprot:sp|Q84MB3|ACCH1_ARATH)
cCI_55-A03-M13R_c	MELO3C022303		Similar to Thylakoid membrane phosphoprotein 14 kDa, chloroplastic (Arabidopsis thaliana) (uniprot_sprot:sp|Q8LCA1|TMP14_ARATH)
cCI_66-E09-M13R_c	MELO3C014792		Similar to Predicted protein (Populus trichocarpa) (uniref90:UniRef90_B9GIL9)
cCI_68-C07-M13R_c	MELO3C011950		Similar to Inorganic phosphate transporter 2-1, chloroplastic (Arabidopsis thaliana) (uniprot_sprot:sp|Q38954|PHT21_ARATH)
cCL1132Contig2	MELO3C021760		Similar to Dimeric phloem specific lectin PP2 (Cucurbita) (uniref90:UniRef90_Q42383)
cCL1242Contig1	MELO3C021317		Similar to Dynein light chain 1, cytoplasmic (Caenorhabditis elegans) (uniprot_sprot:sp|Q22799|DYL1_CAEEL)
cCL1554Contig1	MELO3C011251		Similar to Protein brittle-1, chloroplastic/amyloplastic (Zea mays) (uniprot_sprot:sp|P29518|BT1_MAIZE)
cCL1680Contig1	MELO3C018878		Similar to Pathogen-induced protein CuPi1 (Cucumis sativus) (uniref90:UniRef90_O24512)
cCL1806Contig1	MELO3C021923		Similar to Predicted protein (Populus trichocarpa) (uniref90:UniRef90_A9PAX6)
cCL1865Contig1	MELO3C006456		None
cCL2110Contig1
cCL226Contig1	MELO3C007100		Similar to Uncharacterized membrane protein C2G11.09 (Schizosaccharomyces pombe) (uniprot_sprot:sp|Q09809|YAB9_SCHPO)
cCL226Contig2	MELO3C007100		Similar to Uncharacterized membrane protein C2G11.09 (Schizosaccharomyces pombe) (uniprot_sprot:sp|Q09809|YAB9_SCHPO)
cCL2759Contig1	MELO3C013322		Similar to Serine/threonine-protein kinase HT1 (Arabidopsis thaliana) (uniprot_sprot:sp|Q2MHE4|HT1_ARATH)
cCL2808Contig1	MELO3C005559		Similar to Transaldolase (Haemophilus somnus (strain 2336)) (uniprot_sprot:sp|B0UV30|TAL_HAES2)
cCL2887Contig1	MELO3C023272		Similar to Probable cinnamyl alcohol dehydrogenase 9 (Arabidopsis thaliana) (uniprot_sprot:sp|P42734|CADH9_ARATH)
cCL2909Contig1	MELO3C022015		Similar to Predicted protein (Fragment) (Populus trichocarpa) (uniref90:UniRef90_B9H451)
cCL3268Contig1	MELO3C021426		Similar to CEN-like protein 2 (Nicotiana tabacum) (uniprot_sprot:sp|Q9XH43|CET2_TOBAC)
cCL3488Contig1	MELO3C016712		Similar to Stem-specific protein TSJT1 (Nicotiana tabacum) (uniprot_sprot:sp|P24805|TSJT1_TOBAC)
cCL3705Contig1	MELO3C007188		Similar to Aquaporin NIP1-2 (Arabidopsis thaliana) (uniprot_sprot:sp|Q8LFP7|NIP12_ARATH)
cCL375Contig1	MELO3C014183		Similar to Small ubiquitin-related modifier 2 (Arabidopsis thaliana) (uniprot_sprot:sp|Q9FLP6|SUMO2_ARATH)
cCL3991Contig1	MELO3C004886		Similar to Double-stranded RNA-binding protein 2 (Arabidopsis thaliana) (uniprot_sprot:sp|Q9SKN2|DRB2_ARATH)
cCL409Contig3	MELO3C004224		Similar to Whole genome shotgun sequence of line PN40024, scaffold_20.assembly12x (Fragment) (Vitis vinifera) (uniref90:UniRef90_D7T6F5)
cCL4534Contig1	MELO3C000487		Similar to Myricetin O-methyltransferase (Catharanthus roseus PE=1 SV=1) (uniprot_sprot:sp|Q8GSN1|MOMT_CATRO)
cCL4598Contig1	MELO3C023266		Similar to Trihelix transcription factor GT-2 (Arabidopsis thaliana) (uniprot_sprot:sp|Q39117|TGT2_ARATH)
cCL4691Contig1	MELO3C015924		Similar to PREDICTED: hypothetical protein (Vitis vinifera) (uniref90:UniRef90_UPI0001982A99)
cCL5146Contig1	MELO3C008201		Similar to Putative uncharacterized protein (Ricinus communis) (uniref90:UniRef90_B9RBK4)
cCL5336Contig1	MELO3C022342		Similar to NAC domain-containing protein 29 (Arabidopsis thaliana) (uniprot_sprot:sp|O49255|NAC29_ARATH)
cCL679Contig2	MELO3C011714		Similar to Protein IN2-1 homolog B (Oryza sativa subsp. japonica) (uniprot_sprot:sp|Q8H8U5|IN21B_ORYSJ)
cHS_25-E04-M13R_c
cHS_34-H06-M13R_c	MELO3C012284		Similar to Putative zinc finger protein At1g68190 (Arabidopsis thaliana) (uniprot_sprot:sp|Q9C9F4|COLX_ARATH)
cMC252_c	MELO3C026160		Similar to Magnesium-protoporphyrin O-methyltransferase (Synechocystis sp. (strain ATCC 27184 / PCC 6803 / N-1)) (uniprot_sprot:sp|Q55467|CHLM_SYNY3)
cP1.13_c	MELO3C002456		Similar to ATP synthase gamma chain, chloroplastic (Nicotiana tabacum) (uniprot_sprot:sp|P29790|ATPG_TOBAC)
cP4.50_c	MELO3C002456		Similar to ATP synthase gamma chain, chloroplastic (Nicotiana tabacum) (uniprot_sprot:sp|P29790|ATPG_TOBAC)
cPS_09-A03-M13R_c			cPS_09-A03-M13R_c similar to Photosystem II protein I - Ranunculus macranthus
cPS_30-D01-M13R_c	MELO3C013313		Similar to (RS)-norcoclaurine 6-O-methyltransferase (Coptis japonica PE=1 SV=1) (uniprot_sprot:sp|Q9LEL6|6OMT_COPJA)
cPSI_16-F02-M13R_c	MELO3C021960		Similar to UPF0497 membrane protein At3g50810 (Arabidopsis thaliana) (uniprot_sprot:sp|P0CB17|U497K_ARATH)
cSSH2K2_c	MELO3C010872		None
c15d_17-F12-M13R_c	MELO3C017741		Similar to Putative uncharacterized protein (Ricinus communis) (uniref90:UniRef90_B9RMD0)
c15d_23-E10-M13R_c	MELO3C001957		Similar to Protein argonaute 1A (Oryza sativa subsp. japonica) (uniprot_sprot:sp|Q6EU14|AGO1A_ORYSJ)
cA_29-F08-M13R_c	MELO3C022381		Similar to Glutathione gamma-glutamylcysteinyltransferase 3 (Lotus japonicus) (uniprot_sprot:sp|Q2QKL5|PCS3_LOTJA)
cA_35-B08-M13R_c	MELO3C010350		Similar to Heme oxygenase-1 (Cucumis sativus) (uniref90:UniRef90_E2JEI2)
cAI_22-H03-M13R_c
cAI_28-C09-M13R_c	MELO3C002161		Similar to SufE-like protein, chloroplastic (Arabidopsis thaliana) (uniprot_sprot:sp|Q84W65|SUFE_ARATH)
cCI_11-E05-M13R_c
cCI_13-D09-M13R_c	MELO3C016090		Similar to Predicted protein (Populus trichocarpa) (uniref90:UniRef90_B9GGG1)
cCI_16-F11-M13R_c
cCI_42-G08-M13R_c	MELO3C009765		Similar to PREDICTED: hypothetical protein (Vitis vinifera) (uniref90:UniRef90_UPI00015CD334)
cCI_53-A08-M13R_c	MELO3C006151		Similar to Uncharacterized protein At3g61080, chloroplastic (Arabidopsis thaliana) (uniprot_sprot:sp|Q9LEW8|FN3X_ARATH)
cCI_54-B02-M13R_c			cCI_54-B02-M13R_c similar to Truncated Mg2+ transporter protein MGT7 - Arabidopsis thaliana (Mouse-ear cress)
cCL1221Contig1	MELO3C014124		Similar to Photosystem I reaction center subunit V, chloroplastic (Arabidopsis thaliana) (uniprot_sprot:sp|Q9S7N7|PSAG_ARATH)
cCL1463Contig1	MELO3C020296		Similar to 2-isopropylmalate synthase 2, chloroplastic (Arabidopsis thaliana) (uniprot_sprot:sp|Q9C550|LEU12_ARATH)
cCL2152Contig1	MELO3C026745		Similar to Bifunctional dihydroflavonol 4-reductase/flavanone 4-reductase (Malus domestica) (uniprot_sprot:sp|Q9XES5|DFRA_MALDO)
cCL2390Contig1	MELO3C008435		Similar to Putative uncharacterized protein (Ricinus communis) (uniref90:UniRef90_B9S2Q3)
cCL270Contig1	MELO3C021455		Similar to Putative uncharacterized protein (Glycine max) (uniref90:UniRef90_C6TDI1)
cCL2732Contig1	MELO3C007259		Similar to Triose phosphate/phosphate translocator, chloroplastic (Pisum sativum PE=1 SV=1) (uniprot_sprot:sp|P21727|TPT_PEA)
cCL2834Contig1			cCL2834Contig1 highly similar to PSII K protein - Cucumis sativus (Cucumber)
cCL3057Contig1	MELO3C007820		Similar to AT3g50680/T3A5_60 (Arabidopsis) (uniref90:UniRef90_Q941E5)
cCL3142Contig1	MELO3C010165		Similar to Probable cyclic nucleotide-gated ion channel 17 (Arabidopsis thaliana) (uniprot_sprot:sp|Q8L7Z0|CNG17_ARATH)
cCL3732Contig1	MELO3C019016		Similar to PREDICTED: similar to 30S ribosomal protein S11, putative (Vitis vinifera) (uniref90:UniRef90_UPI0001983586)
cCL3743Contig1	MELO3C021306		Similar to Ethylene-responsive transcription factor RAP2-3 (Arabidopsis thaliana) (uniprot_sprot:sp|P42736|RAP23_ARATH)
cCL3851Contig1	MELO3C000879		Similar to Maturase K (Cucumis sativus) (uniprot_sprot:sp|Q2QDA7|MATK_CUCSA)
cCL3869Contig1	MELO3C005130		Similar to Putative uncharacterized protein (Ricinus communis) (uniref90:UniRef90_B9RGE1)
cHS_02-H06-M13R_c	MELO3C016140		Similar to Prenyl transferase (Synechocystis sp. (strain ATCC 27184 / PCC 6803 / N-1)) (uniprot_sprot:sp|P72580|PREA_SYNY3)
cHS_07-F06-M13R_c	MELO3C006151		Similar to Uncharacterized protein At3g61080, chloroplastic (Arabidopsis thaliana) (uniprot_sprot:sp|Q9LEW8|FN3X_ARATH)
cHS_28-G11-M13R_c	MELO3C021185		Similar to Whole genome shotgun sequence of line PN40024, scaffold_46.assembly12x (Fragment) (Vitis vinifera) (uniref90:UniRef90_D7UCF6)
cHS_36-G12-M13R_c	MELO3C027064		Similar to Pentatricopeptide repeat-containing protein At5g13770, chloroplastic (Arabidopsis thaliana) (uniprot_sprot:sp|Q66GP4|PP379_ARATH)
cMC261_c			cMC261_c similar to | Symbol: None | heterotrimeric G protein gamma-subunit (AGG1) | chr3:23428292-23429673 FORWARD | Aliases: None
cP2.23_c	MELO3C004866		Similar to Histone H2B (Nicotiana tabacum) (uniprot_sprot:sp|P93354|H2B_TOBAC)
cPS_31-D10-M13R_c			cPS_31-D10-M13R_c similar to Photosystem II reaction center protein L - Hordeum vulgare (Barley)
cPSI_25-D08-M13R_c			cPSI_25-D08-M13R_c similar to fgenesh4_pg.C_scaffold_117000054
cSSH1E10_c	MELO3C027089		Similar to ATP-dependent Clp protease proteolytic subunit (Nymphaea alba) (uniprot_sprot:sp|Q6EW27|CLPP_NYMAL)
cSSH6N5_c			cSSH6N5_c highly similar to NADH dehydrogenase subunit IV - Cucumis sativus (Cucumber)
c15d_41-C09-M13R_c
c46d_24-C10-M13R_c	MELO3C022225		Similar to Probable peptide/nitrate transporter At1g22540 (Arabidopsis thaliana) (uniprot_sprot:sp|Q0WP01|PTR9_ARATH)
cA_08-F08-M13R_c	MELO3C003038		Similar to Ubiquitin-fold modifier 1 (Arabidopsis thaliana) (uniprot_sprot:sp|Q9CA23|UFM1_ARATH)
cA_33-D01-M13R_c			cA_33-D01-M13R_c highly similar to homologue to UP|O99884_SOLTU (O99884) Cytochrome c biogenesis protein (Fragment), partial (5%)
cAI_11-C12-M13R_c	MELO3C020811		Similar to PREDICTED: hypothetical protein isoform 1 (Vitis vinifera) (uniref90:UniRef90_UPI0001982DD4)
cAI_22-E11-M13R_c
cCI_21-C08-M13R_c	MELO3C013539		Similar to Vesicle-associated protein 4-2 (Arabidopsis thaliana) (uniprot_sprot:sp|Q8VYN2|VAP42_ARATH)
cCI_56-F09-M13R_c	MELO3C009765		Similar to PREDICTED: hypothetical protein (Vitis vinifera) (uniref90:UniRef90_UPI00015CD334)
cCI_58-F07-M13R_c	MELO3C021350		Similar to Monothiol glutaredoxin-S2 (Arabidopsis thaliana) (uniprot_sprot:sp|Q8L8Z8|GRXS2_ARATH)
cCL2392Contig1
cCL2537Contig1	MELO3C010314		Similar to Probable galactinol--sucrose galactosyltransferase 6 (Arabidopsis thaliana) (uniprot_sprot:sp|Q8RX87|RFS6_ARATH)
cCL2675Contig1	MELO3C013162		Similar to Whole genome shotgun sequence of line PN40024, scaffold_90.assembly12x (Fragment) (Vitis vinifera) (uniref90:UniRef90_D7T8C8)
cCL4887Contig1	MELO3C027104		Similar to Putative uncharacterized protein (Ricinus communis) (uniref90:UniRef90_B9S9B4)
cCL5425Contig1	MELO3C013428		Similar to Putative uncharacterized protein (Glycine max) (uniref90:UniRef90_C6TB79)
cHS_09-F01-M13R_c	MELO3C002206		Similar to Putative uncharacterized protein (Ricinus communis) (uniref90:UniRef90_B9R948)
cHS_11-E10-M13R_c	MELO3C008287		Similar to Auxin transporter-like protein 2 (Medicago truncatula) (uniprot_sprot:sp|Q9FEL7|LAX2_MEDTR)
c15d_16-E09-M13R_c	MELO3C010270		Similar to Putative uncharacterized protein (Ricinus communis) (uniref90:UniRef90_B9T2P1)
cA_25-H09-M13R_c	MELO3C018012		Similar to Adenylyl-sulfate kinase 1, chloroplastic (Arabidopsis thaliana) (uniprot_sprot:sp|Q43295|KAP1_ARATH)
cCI_27-H02-M13R_c	MELO3C002562		Similar to Nuclease S1 (Aspergillus oryzae (strain ATCC 42149 / RIB 40)) (uniprot_sprot:sp|P24021|NUS1_ASPOR)
cCI_68-H07-M13R_c	MELO3C017297		Similar to Aspartic proteinase nepenthesin-1 (Nepenthes gracilis) (uniprot_sprot:sp|Q766C3|NEP1_NEPGR)
cCL1200Contig1	MELO3C007769		Similar to Ethylene-responsive transcription factor ERF060 (Arabidopsis thaliana) (uniprot_sprot:sp|O65665|ERF60_ARATH)
cCL3431Contig1	MELO3C010973		Similar to Agglutinin (Castanea crenata PE=1 SV=1) (uniprot_sprot:sp|P82859|LECA_CASCR)
cA_31-A04-M13R_c	MELO3C012094		Similar to ZF-HD homeobox protein At4g24660 (Arabidopsis thaliana) (uniprot_sprot:sp|Q9SB61|Y4466_ARATH)
cCI_06-D10-M13R_c	MELO3C011823		Similar to PREDICTED: hypothetical protein (Vitis vinifera) (uniref90:UniRef90_UPI00019859E2)
cA_05-B01-M13R_c	MELO3C014268		Similar to Acylamino-acid-releasing enzyme (Bos taurus) (uniprot_sprot:sp|P80227|ACPH_BOVIN)
cAI_13-C05-M13R_c	MELO3C013676		Similar to 3-hydroxyacyl-CoA dehydratase 2 (Bos taurus) (uniprot_sprot:sp|Q2KIP8|HACD2_BOVIN)
cPSI_38-H09-M13R_c	MELO3C021411		Similar to E3 ubiquitin-protein ligase RHF1A (Arabidopsis thaliana) (uniprot_sprot:sp|Q4TU14|RHF1A_ARATH)
cCL785Contig1	MELO3C010765		None
cMC099B_c	MELO3C009630		Similar to Omega-6 fatty acid desaturase, endoplasmic reticulum isozyme 2 (Glycine max) (uniprot_sprot:sp|P48631|FD6E2_SOYBN)
c15d_12-C05-M13R_c	MELO3C006505		Similar to Sulfate transporter 3.1 (Arabidopsis thaliana) (uniprot_sprot:sp|Q9SV13|SUT31_ARATH)
cA_01-E03-M13R_c	MELO3C020951		Similar to Carbohydrate transporter, putative (Ricinus communis) (uniref90:UniRef90_B9SGI0)
cCI_45-E03-M13R_c	MELO3C010723		Similar to Predicted protein (Fragment) (Populus trichocarpa) (uniref90:UniRef90_B9HTC4)
cCL2980Contig1	MELO3C006076		Similar to RING-H2 finger protein ATL68 (Arabidopsis thaliana) (uniprot_sprot:sp|Q9M313|ATL68_ARATH)
cCL4343Contig1	MELO3C004478		None
cCL4647Contig1	MELO3C023853		Similar to Dof zinc finger protein DOF3.6 (Arabidopsis thaliana) (uniprot_sprot:sp|Q9M2U1|DOF36_ARATH)
cCL4874Contig1	MELO3C021681		Similar to Blue (Type 1) copper domain (Medicago truncatula) (uniref90:UniRef90_Q2HT27)
cCL4943Contig1	MELO3C026955		Similar to Superoxide dismutase [Cu-Zn], chloroplastic (Solidago canadensis var. scabra) (uniprot_sprot:sp|O04997|SODCP_SOLCS)
cPS_05-C03-M13R_c	MELO3C017043		Similar to Glutamate receptor 3.3 (Arabidopsis thaliana) (uniprot_sprot:sp|Q9C8E7|GLR33_ARATH)
cPS_17-G04-M13R_c	MELO3C010044		Similar to Ycf60-like protein (Synechocystis sp. (strain ATCC 27184 / PCC 6803 / N-1)) (uniprot_sprot:sp|P73387|YC60L_SYNY3)
cAI_21-D09-M13R_c	MELO3C003975		Similar to Protein CHLOROPLAST IMPORT APPARATUS 2 (Arabidopsis thaliana) (uniprot_sprot:sp|Q9LU68|CIA2_ARATH)
cCI_11-G10-M13R_c	MELO3C005571		Similar to Flavonoid 3'-monooxygenase (Arabidopsis thaliana) (uniprot_sprot:sp|Q9SD85|F3PH_ARATH)
cCL6072Contig1			cCL6072Contig1 highly similar to homologue to GP|170458|gb|AAA34171.1|| threonine deaminase {Lycopersicon esculentum}, partial (13%)
cCL882Contig1	MELO3C009630		Similar to Omega-6 fatty acid desaturase, endoplasmic reticulum isozyme 2 (Glycine max) (uniprot_sprot:sp|P48631|FD6E2_SOYBN)
cPSI_19-E07-M13R_c	MELO3C004728		Similar to TGACG-sequence-specific DNA-binding protein TGA-2.1 (Nicotiana tabacum) (uniprot_sprot:sp|O24160|TGA21_TOBAC)
c15d_13-H05-M13R_c	MELO3C027119		Similar to Protein SRG1 (Arabidopsis thaliana) (uniprot_sprot:sp|Q39224|SRG1_ARATH)
c15d_36-H01-M13R_c	MELO3C023504		Similar to Cytokinesis negative regulator RCP1 (Nicotiana tabacum) (uniref90:UniRef90_Q002B3)
cCI_08-B12-M13R_c	MELO3C014571		Similar to Magnesium-chelatase subunit chlD, chloroplastic (Nicotiana tabacum) (uniprot_sprot:sp|O24133|CHLD_TOBAC)
cCL1843Contig1	MELO3C018775		Similar to Cytochrome b6-f complex iron-sulfur subunit, chloroplastic (Pisum sativum) (uniprot_sprot:sp|P26291|UCRIA_PEA)
cCL195Contig1	MELO3C009336		Similar to V-type proton ATPase subunit G (Citrus limon) (uniprot_sprot:sp|Q9SP55|VATG_CITLI)
cP4.65_c	MELO3C002352		Similar to Argininosuccinate synthase, chloroplastic (Arabidopsis thaliana) (uniprot_sprot:sp|Q9SZX3|ASSY_ARATH)
cPS_28-F10-M13R_c	MELO3C011984		Similar to Polygalacturonase (Cucumis melo subsp. melo) (uniref90:UniRef90_E5GBI5)
cPSI_06-B11-M13R_c	MELO3C017267		Similar to Whole genome shotgun sequence of line PN40024, scaffold_0.assembly12x (Fragment) (Vitis vinifera) (uniref90:UniRef90_D7SIS1)
cSSH9H5_c	MELO3C020952		Similar to Geranylgeranyl pyrophosphate synthase, chloroplastic (Hevea brasiliensis) (uniprot_sprot:sp|Q94ID7|GGPPS_HEVBR)
cAI_30-F06-M13R_c	MELO3C009194		Similar to Probable steroid reductase DET2 (Arabidopsis thaliana) (uniprot_sprot:sp|Q38944|DET2_ARATH)
cAI_28-A10-M13R_c	MELO3C006178		None
cCI_69-E01-M13R_c	MELO3C023048		Similar to Putative uncharacterized protein (Glycine max) (uniref90:UniRef90_C6T8K6)
cCL2060Contig1	MELO3C007840		Similar to Putative uncharacterized protein (Ricinus communis) (uniref90:UniRef90_B9S6D3)
c15d_20-E03-M13R_c	MELO3C006716		Similar to Disease resistance response protein, putative (Ricinus communis) (uniref90:UniRef90_B9RZQ8)
cCL2178Contig1	MELO3C002228		Similar to MYBR domain class transcription factor (Malus x domestica) (uniref90:UniRef90_D9ZJ86)
cCL602Contig1	MELO3C025645		Similar to Gamma-glutamyl hydrolase (Arabidopsis thaliana) (uniprot_sprot:sp|O65355|GGH_ARATH)
cHS_16-C02-M13R_c	MELO3C026077		Similar to Putative uncharacterized protein (Glycine max) (uniref90:UniRef90_Q8LJR7)
c15d_33-D11-M13R_c	MELO3C013738		Similar to Putative uncharacterized protein (Ricinus communis) (uniref90:UniRef90_B9SXL2)
cCI_20-B05-M13R_c	MELO3C002601		Similar to Phosphoglycerate mutase, putative (Ricinus communis) (uniref90:UniRef90_B9RZ93)
cCI_44-C06-M13R_c	MELO3C011378		Similar to Phosphopantothenate--cysteine ligase 2 (Arabidopsis thaliana) (uniprot_sprot:sp|Q9LZM3|PPCS2_ARATH)
cCI_64-E12-M13R_c	MELO3C011939		Similar to GDSL esterase/lipase At3g26430 (Arabidopsis thaliana) (uniprot_sprot:sp|Q9LIN2|GDL53_ARATH)
cCL2892Contig1	MELO3C016877		Similar to Beta-fructofuranosidase, insoluble isoenzyme CWINV1 (Arabidopsis thaliana) (uniprot_sprot:sp|Q43866|INV1_ARATH)
cCL3296Contig1	MELO3C002681		Similar to BES1/BZR1 homolog protein 4 (Arabidopsis thaliana) (uniprot_sprot:sp|Q9ZV88|BEH4_ARATH)
cCL5985Contig1	MELO3C003375		Similar to Two-component response regulator-like APRR2 (Arabidopsis thaliana) (uniprot_sprot:sp|Q6LA43|APRR2_ARATH)
cPS_16-G10-M13R_c	MELO3C008023		Similar to WD repeat domain-containing protein 83 (Xenopus tropicalis) (uniprot_sprot:sp|Q5XGI5|WDR83_XENTR)
cPSI_06-B04-M13R_c	MELO3C012023		Similar to Cyclin-D1-1 (Arabidopsis thaliana) (uniprot_sprot:sp|P42751|CCD11_ARATH)
cCI_43-G03-M13R_c	MELO3C007325		Similar to Sugar carrier protein C (Ricinus communis) (uniprot_sprot:sp|Q41144|STC_RICCO)
cCL195Contig2	MELO3C009336		Similar to V-type proton ATPase subunit G (Citrus limon) (uniprot_sprot:sp|Q9SP55|VATG_CITLI)
cCL5309Contig1	MELO3C006606		Similar to PREDICTED: hypothetical protein (Vitis vinifera) (uniref90:UniRef90_UPI00019832B4)
cP5.96_c	MELO3C022836		Similar to 30S ribosomal protein S4, chloroplastic (Cucumis sativus) (uniprot_sprot:sp|Q4VZH3|RR4_CUCSA)
cPS_22-B08-M13R_c	MELO3C014247		Similar to Putative uncharacterized protein (Ricinus communis) (uniref90:UniRef90_B9S0M5)
cCI_17-A02-M13R_c	MELO3C026532		Similar to Catalase isozyme 3 (Cucurbita pepo) (uniprot_sprot:sp|P48352|CATA3_CUCPE)
cCI_64-G10-M13R_c	MELO3C006553		Similar to 3-ketodihydrosphingosine reductase (Homo sapiens) (uniprot_sprot:sp|Q06136|KDSR_HUMAN)
cCL1759Contig1	MELO3C008520		Similar to Cysteine protease ATG4 (Medicago truncatula) (uniprot_sprot:sp|A2Q1V6|ATG4_MEDTR)
cHS_08-F10-M13R_c	MELO3C005485		Similar to Probable peptide/nitrate transporter At1g22540 (Arabidopsis thaliana) (uniprot_sprot:sp|Q0WP01|PTR9_ARATH)
cHS_17-H10-M13R_c	MELO3C002228		Similar to MYBR domain class transcription factor (Malus x domestica) (uniref90:UniRef90_D9ZJ86)
cP6.94_c			cP6.94_c highly similar to homologue to emb|Z00028.1|CHZMRRNA Zea mays chloroplast rRNA-operon, partial (25%)
cPSI_05-C12-M13R_c	MELO3C002465		Similar to 15.4 kDa class V heat shock protein (Arabidopsis thaliana) (uniprot_sprot:sp|O49710|HS154_ARATH)
c15d_02-C11-M13R_c	MELO3C013474		Similar to Chloride channel protein CLC-e (Arabidopsis thaliana) (uniprot_sprot:sp|Q8GX93|CLCE_ARATH)
cCI_68-F02-M13R_c	MELO3C020912		Similar to Red chlorophyll catabolite reductase, chloroplastic (Arabidopsis thaliana) (uniprot_sprot:sp|Q8LDU4|RCCR_ARATH)
cCL275Contig1	MELO3C002465		Similar to 15.4 kDa class V heat shock protein (Arabidopsis thaliana) (uniprot_sprot:sp|O49710|HS154_ARATH)
cCL4108Contig1	MELO3C005902		Similar to Dof zinc finger protein DOF4.6 (Arabidopsis thaliana) (uniprot_sprot:sp|Q8LAP8|DOF46_ARATH)
cCL679Contig1	MELO3C011714		Similar to Protein IN2-1 homolog B (Oryza sativa subsp. japonica) (uniprot_sprot:sp|Q8H8U5|IN21B_ORYSJ)
cCL838Contig2	MELO3C003110		Similar to Actin-depolymerizing factor 1 (Petunia hybrida) (uniprot_sprot:sp|Q9FVI2|ADF1_PETHY)
cHS_35-G03-M13R_c	MELO3C007224		Similar to GDSL esterase/lipase At1g28570 (Arabidopsis thaliana) (uniprot_sprot:sp|Q9FXJ1|GDL6_ARATH)
cA_06-F01-M13R_c	MELO3C006716		Similar to Disease resistance response protein, putative (Ricinus communis) (uniref90:UniRef90_B9RZQ8)
cA_40-D04-M13R_c	MELO3C005601		Similar to Cytochrome P450 76C4 (Arabidopsis thaliana) (uniprot_sprot:sp|O64635|C76C4_ARATH)
c46d_20-D01-M13R_c
cCL2197Contig1	MELO3C006336		Similar to Probable voltage-gated potassium channel subunit beta (Oryza sativa subsp. japonica) (uniprot_sprot:sp|Q40648|KCAB_ORYSJ)
c15d_01-G11-M13R_c			c15d_01-G11-M13R_c similar to Transcription factor - Vicia faba var. minor
cCI_58-B08-M13R_c	MELO3C004385		Similar to Pathogenesis-related protein P2 (Solanum lycopersicum PE=2 SV=1) (uniprot_sprot:sp|P32045|PRP2_SOLLC)
c46d_38-C05-M13R_c	MELO3C023985		None
cA_12-F05-M13R_c	MELO3C016712		Similar to Stem-specific protein TSJT1 (Nicotiana tabacum) (uniprot_sprot:sp|P24805|TSJT1_TOBAC)
cHS_02-E12-M13R_c	MELO3C023468		Similar to Putative uncharacterized protein (Ricinus communis) (uniref90:UniRef90_B9RGL1)
c15d_09-E01-M13R_c	MELO3C015984		Similar to Putative uncharacterized protein (Ricinus communis) (uniref90:UniRef90_B9T162)
cCL5428Contig1	MELO3C004003		Similar to Whole genome shotgun sequence of line PN40024, scaffold_52.assembly12x (Fragment) (Vitis vinifera) (uniref90:UniRef90_D7SQC5)
cA_09-B04-M13R_c	MELO3C009531		Similar to Putative syntaxin-24 (Arabidopsis thaliana) (uniprot_sprot:sp|Q9C615|SYP24_ARATH)
cCL3531Contig1	MELO3C007402		Similar to Predicted protein (Populus trichocarpa) (uniref90:UniRef90_B9HZ69)
c46d_11-F08-M13R_c	MELO3C007958		Similar to Predicted protein (Populus trichocarpa) (uniref90:UniRef90_B9H695)
cCI_23-B11-M13R_c	MELO3C007470		Similar to Probable WRKY transcription factor 51 (Arabidopsis thaliana) (uniprot_sprot:sp|Q93WU9|WRK51_ARATH)
cCL3673Contig1	MELO3C021897		Similar to Putative uncharacterized protein (Ricinus communis) (uniref90:UniRef90_B9S263)
cAI_22-H07-M13R_c	MELO3C008160		Similar to Whole genome shotgun sequence of line PN40024, scaffold_25.assembly12x (Fragment) (Vitis vinifera) (uniref90:UniRef90_D7TVA3)

## Sheet: CL2
CLUSTER 2 genes	Genome code		DUL_15d	DUL_25d	DUL_35d	DUL_H	PI_2_15d	PI_25d	PI_35d	PI_H	PS_15d	PS_3_25d	PS_35d	PS_H	VED_15d	VED_25d	VED_35d	VED_1H		Description
c15d_10-D11-M13R_c	MELO3C014141		9.96	9.61	8.92	8.28	10.71	9.21	8.54	8.13	10.01	9.87	9.58	10.3	10.43	10.14	8.33	8.83		Similar to NAC domain-containing protein 7 (Arabidopsis thaliana) (uniprot_sprot:sp|Q9FWX2|NAC7_ARATH)
c15d_12-G07-M13R_c	MELO3C018316		11.07	10.22	10.41	5.46	9.53	8.36	5.63	5.4	10.35	9.08	10.55	9.51	10.06	9.52	6.01	5.2		Similar to Subtilisin-like protease (Arabidopsis thaliana) (uniprot_sprot:sp|O65351|SUBL_ARATH)
c15d_13-G04-M13R_c	MELO3C007536		9.3	8.52	5.83	6.64	8.37	6.92	6.13	5.68	9.15	7.39	8.18	9.37	8.92	8.24	5.82	5.52		Similar to L-ascorbate oxidase homolog (Nicotiana tabacum PE=2 SV=1) (uniprot_sprot:sp|P29162|ASOL_TOBAC)
c15d_14-E04-M13R_c	MELO3C005805		9.12	9.12	8.8	6.25	9.68	9.27	7.31	5.79	9.6	9.38	9.01	8.56	8.69	9.3	6.52	6.87		Similar to Predicted protein (Populus trichocarpa) (uniref90:UniRef90_B9GJI1)
c15d_14-G11-M13R_c	MELO3C006056		11.33	12.17	12.05	8.79	12.32	10.67	8.94	8.28	12.05	11.93	10.4	9.16	11.88	12.42	8.01	8.22		Similar to Putative uncharacterized protein (Ricinus communis) (uniref90:UniRef90_B9RE18)
c15d_15-H03-M13R_c	MELO3C021917		11.13	10.8	10.09	9.44	11.05	10.21	10.3	8.84	10.79	10.5	10.08	10.08	11.17	10.89	8.12	7.24		Similar to Whole genome shotgun sequence of line PN40024, scaffold_63.assembly12x (Fragment) (Vitis vinifera) (uniref90:UniRef90_D7TPP2)
c15d_26-B06-M13R_c	MELO3C009523		11.79	11.02	10.52	6.96	11.23	10.57	10.38	9.26	10.95	11.98	10.94	10.4	12.5	11.56	6.67	7.61		Similar to PREDICTED: hypothetical protein (Vitis vinifera) (uniref90:UniRef90_UPI0001983C12)
c15d_31-A09-M13R_c	MELO3C025555		11.22	11.5	11.26	10.76	11.16	10.81	11.1	11.22	11.57	11.78	11.42	11.79	11.71	11.49	10.73	10.54		Similar to Putative MO25-like protein At5g47540 (Arabidopsis thaliana) (uniprot_sprot:sp|Q9FGK3|MO25N_ARATH)
c46d_03-C08-M13R_c	MELO3C007150		7.33	7.61	7.45	6.83	8.04	6.9	7.64	7.15	7.82	7.7	7.1	7.71	7.38	7.22	6.56	7.35		Similar to Probable beta-D-xylosidase 2 (Arabidopsis thaliana) (uniprot_sprot:sp|Q94KD8|BXL2_ARATH)
c46d_08-E11-M13R_c	MELO3C022980		7.74	8.69	8.34	4.98	9.02	7.85	6.95	4.86	9.17	9.53	8.15	7.93	7.54	9.73	5.15	5.38		Similar to Whole genome shotgun sequence of line PN40024, scaffold_49.assembly12x (Fragment) (Vitis vinifera) (uniref90:UniRef90_D7SZD0)
cA_02-F11-M13R_c	MELO3C018440		10.91	11.47	10.34	8.38	11.51	10.44	10.6	10.26	11.48	11.88	11.1	10.84	11.7	12.16	8.1	8.8		Similar to Predicted protein (Populus trichocarpa) (uniref90:UniRef90_B9HRX9)
cA_03-C02-M13R_c	MELO3C017964		8.31	6.13	7.01	5.78	7.26	7.64	6.1	6.5	6.59	6.96	8.04	8.76	7.19	6.09	5.52	5.38		Similar to Beta-glucosidase 11 (Arabidopsis thaliana) (uniprot_sprot:sp|B3H5Q1|BGL11_ARATH)
cA_04-G06-M13R_c	MELO3C013869		10.41	9.6	9.34	6.58	7.45	10.38	7.67	6.54	7.9	8	10.68	9.67	10	9.32	6.43	5.97		Similar to Nitrate transporter 1.5 (Arabidopsis thaliana) (uniprot_sprot:sp|Q9LQL2|PTR14_ARATH)
cA_07-E10-M13R_c	MELO3C017090		11.12	10.83	9.9	9.81	11.59	9.8	9.42	10.22	11.69	10.5	9.83	10.43	11.67	11.11	8.63	8.62		Similar to Transcription factor MYB98 (Arabidopsis thaliana) (uniprot_sprot:sp|Q9S7L2|MYB98_ARATH)
cA_10-A10-M13R_c	MELO3C003469		14.66	15.06	15.64	13.16	14.89	14.51	13.6	12.22	14.8	15.1	14.59	14.02	14.39	14.8	10.31	9.75		Similar to Probably inactive leucine-rich repeat receptor-like protein kinase At2g25790 (Arabidopsis thaliana) (uniprot_sprot:sp|O82318|Y2579_ARATH)
cA_27-H05-M13R_c	MELO3C024975		10.36	10.96	10.99	9.7	12.38	10.91	9.89	11.41	12.11	12.01	12.17	12.1	11.67	12.39	7.57	5.88		Similar to Predicted protein (Populus trichocarpa) (uniref90:UniRef90_A9P994)
cA_30-H09-M13R_c	MELO3C016844		7.24	6.67	7.71	6.03	6.69	6.65	6.06	5.51	7.58	7.66	6.41	6.03	7.45	7.44	5.56	5.45		Similar to Predicted protein (Populus trichocarpa) (uniref90:UniRef90_B9GNL2)
cA_38-C11-M13R_c	MELO3C002478		11.09	9.31	9.89	9.38	9.12	9.78	10.19	10.45	10.81	10.43	11.06	10.98	10.56	9.53	8.06	7.73		Similar to Whole genome shotgun sequence of line PN40024, scaffold_116.assembly12x (Fragment) (Vitis vinifera) (uniref90:UniRef90_E0CVL8)
cAI_11-G12-M13R_c	MELO3C002611		15.53	15.24	15.28	14.19	15.04	14.79	14.17	13.7	15.1	15.35	15.24	15.01	15.17	15.36	14.21	13.29		Similar to Putative uncharacterized protein (Vitis vinifera) (uniref90:UniRef90_A5AP07)
cAI_15-G02-M13R_c	MELO3C021272		12.49	12.49	12.12	11.68	12.6	12.17	11.13	10.36	12.83	12.66	12.39	12.49	12.52	12.49	11.45	10.59		Similar to Aldehyde dehydrogenase 22A1 (Arabidopsis thaliana) (uniprot_sprot:sp|Q0WSF1|AL221_ARATH)
cAI_26-D10-M13R_c	MELO3C005540		15.36	15.37	13.42	11.45	15.33	13.72	10.82	11.5	15.59	14.73	14.45	14.39	15.36	15.21	9.6	8.45		Similar to 14 kDa proline-rich protein DC2.15 (Daucus carota PE=2 SV=1) (uniprot_sprot:sp|P14009|14KD_DAUCA)
cAI_27-A10-M13R_c	MELO3C020230		13.25	13.21	12.58	12.71	13.48	12.76	11.68	12.04	12.78	12.91	12.66	12.79	13.43	12.86	11.59	12.26		Similar to Glutamine synthetase cytosolic isozyme (Lotus japonicus) (uniprot_sprot:sp|Q42899|GLNA1_LOTJA)
cAI_36-B10-M13R_c	MELO3C015500		14.46	14.27	13.45	12.41	14.29	13.52	11.89	12.65	14.44	13.68	13.52	13.68	14.1	14.03	11.77	11.47		Similar to Threonine synthase 1, chloroplastic (Arabidopsis thaliana) (uniprot_sprot:sp|Q9S7B5|THRC1_ARATH)
cCI_01-B08-M13R_c	MELO3C002325		11.38	11.49	10.53	8.98	11.82	10.12	9.79	9.94	11.34	11.42	11.06	11.74	11.39	11.15	9.38	9.96		Similar to Whole genome shotgun sequence of line PN40024, scaffold_0.assembly12x (Fragment) (Vitis vinifera) (uniref90:UniRef90_D7SHD3)
cCI_12-B03-M13R_c	MELO3C018011		9.79	9.94	9.54	8.82	9.55	10.42	8.46	8.27	10.05	10.58	9.78	9.67	9.64	9.59	8.33	6.4		Similar to PREDICTED: hypothetical protein (Vitis vinifera) (uniref90:UniRef90_UPI0001982E6C)
cCI_12-C08-M13R_c	MELO3C016123		12.77	12.49	12.12	11.47	12.11	11.82	11.98	11.85	12.44	12.27	12.14	12.55	13.04	12.17	11.72	11.64		Similar to Whole genome shotgun sequence of line PN40024, scaffold_14.assembly12x (Fragment) (Vitis vinifera) (uniref90:UniRef90_E0CS72)
cCI_14-H02-M13R_c	MELO3C003692		14.02	13.76	12.63	11.93	13.94	11.95	10.64	11.35	13.78	13.17	12.44	12.29	14.09	13.45	9.28	10.36		Similar to Probable sugar phosphate/phosphate translocator At5g25400 (Arabidopsis thaliana) (uniprot_sprot:sp|Q3E6T0|PT525_ARATH)
cCI_17-H08-M13R_c	MELO3C023828		7.71	7.93	7.83	5.94	7.62	7.36	6.84	5.73	7.4	7.98	7.78	7.54	7.82	7.8	6.55	6.29		Similar to Metal tolerance protein 5 (Oryza sativa subsp. japonica) (uniprot_sprot:sp|Q5NA18|MTP5_ORYSJ)
cCI_53-C11-M13R_c	MELO3C003486		10.63	11.16	11.25	7.02	10.85	10.72	11.17	9.64	11.18	12.34	12.34	12.28	10.81	11.2	8.83	7.46		Similar to Receptor-like protein kinase HSL1 (Arabidopsis thaliana) (uniprot_sprot:sp|Q9SGP2|HSL1_ARATH)
cCI_61-E12-M13R_c	MELO3C014564		13.31	13.37	11.98	10.22	13.16	11.66	12	11.83	12.89	13.15	13.2	13.63	13.33	13.06	9.38	10.43		Similar to Putative uncharacterized protein (Fragment) (Vitis vinifera) (uniref90:UniRef90_A5BRG1)
cCI_64-F03-M13R_c			7.01	6.76	5.94	5.42	6.74	6.28	5.68	5.17	6.47	5.59	6.23	5.7	6.36	6.14	4.99	5.3
cCL1118Contig1	MELO3C007267		14.84	14.89	13.64	12.47	14.24	13.57	13.38	13.98	14.15	13.84	14.08	14.27	14.65	14.84	11.41	11.41		Similar to Ethylene-responsive transcription factor 4 (Nicotiana tabacum) (uniprot_sprot:sp|Q40477|ERF4_TOBAC)
cCL1320Contig1	MELO3C018480		11.11	11.97	12.42	9.13	11.51	12.71	11.02	10.38	11.86	12.71	12.68	12.11	12.09	12.51	10.34	8.84		Similar to DNA-damage-repair/toleration protein DRT100 (Arabidopsis thaliana) (uniprot_sprot:sp|Q00874|DR100_ARATH)
cCL1338Contig1	MELO3C009833		15.02	15.03	12.34	9.94	14.62	12.23	10.1	8.78	14.86	13.58	12.02	12.47	15.06	14.62	8.77	7.46		Similar to Lamin-like protein (Arabidopsis thaliana) (uniprot_sprot:sp|Q39131|LAML_ARATH)
cCL1415Contig1	MELO3C010874		12.96	12.26	12.01	9.73	12.97	12.91	11.77	10.61	12.95	13.11	12.73	11.76	11.94	12.02	9.8	8.71		None
cCL1418Contig1	MELO3C011423		13.66	13.57	12.62	12.67	13.47	12.5	11.96	12.43	14.15	13.12	12.61	12.2	14.18	13.26	10.2	11.29		Similar to Glucan endo-1,3-beta-glucosidase-like protein At1g69295 (Arabidopsis thaliana) (uniprot_sprot:sp|Q93V72|E13L4_ARATH)
cCL1504Contig1	MELO3C002054		9.92	10.25	9.7	9.48	10.42	9.84	10.09	9.88	10.21	10.65	10.2	9.88	9.88	10.43	9.86	9.23		Similar to Putative uncharacterized protein (Ricinus communis) (uniref90:UniRef90_B9RLI6)
cCL1959Contig1	MELO3C004381		15.64	15.62	14.98	11.05	15.52	14.64	12.59	13.01	15.52	15.19	13.74	11.85	15.55	15.32	10.81	12.97		Similar to Auxin-induced protein 22D (Vigna radiata var. radiata) (uniprot_sprot:sp|O24542|AX22D_VIGRR)
cCL1985Contig1	MELO3C025666		13.57	13.81	13.49	12.85	13.58	13.23	13	13.15	13.94	13.36	13.18	12.65	13.49	13.6	12.77	12.3		Similar to Probable small nuclear ribonucleoprotein F (Arabidopsis thaliana) (uniprot_sprot:sp|Q9SUM2|RUXF_ARATH)
cCL2163Contig1	MELO3C002617		11.59	11.75	11.51	8.65	11.6	10.22	8.23	6.95	11.59	11.78	10.9	9.35	11.16	11.1	6.15	5.27		Similar to Dof zinc finger protein PBF (Zea mays) (uniprot_sprot:sp|O24463|PBF_MAIZE)
cCL2172Contig1	MELO3C006410		9.5	9.93	8.78	5.4	11.19	9.76	7.25	6.33	9.18	9.85	8.25	5.86	8.74	9.76	6.87	5.84		Similar to dCTP pyrophosphatase 1 (Mus musculus) (uniprot_sprot:sp|Q9QY93|DCTP1_MOUSE)
cCL2193Contig1	MELO3C015379		14.24	13.83	12.54	10.03	13.58	13.21	12.02	12.8	13.91	13.23	13.07	13.09	13.93	13.5	8.12	9.62		Similar to Transcription factor UNE12 (Arabidopsis thaliana) (uniprot_sprot:sp|O22768|UNE12_ARATH)
cCL239Contig1	MELO3C004434		12.83	13.36	12.93	11.53	13.63	12.32	12.03	11.49	13.44	13.95	12.4	11.34	12.77	13.07	9.9	12		Similar to Putative uncharacterized protein (Medicago truncatula) (uniref90:UniRef90_B7FGS5)
cCL239Contig2	MELO3C004434		13.47	13.74	13.38	11.93	14.33	13.16	12.4	12.13	14.14	14.33	13.26	12.42	13.36	13.47	10.17	12.3		Similar to Putative uncharacterized protein (Medicago truncatula) (uniref90:UniRef90_B7FGS5)
cCL2525Contig1	MELO3C003817		14.3	14.83	13.92	12.95	14.74	13.6	12.07	13.44	14.64	14.42	13.77	12.89	13.94	14.4	11.34	12.72		Similar to Predicted protein (Populus trichocarpa) (uniref90:UniRef90_B9H4C6)
cCL2571Contig1	MELO3C003412		13.03	12.96	12.24	11.64	12.71	12.07	11.87	12.03	12.23	12.56	12.6	12.81	12.56	12.54	10.59	12.13		Similar to Transcription factor MYC2 (Arabidopsis thaliana) (uniprot_sprot:sp|Q39204|RAP1_ARATH)
cCL2709Contig1	MELO3C014866		13.72	13.79	13.17	13.36	13.75	13.23	12.81	12.85	14.29	13.36	13.55	13.76	14.06	14.08	11.06	12.38		Similar to Whole genome shotgun sequence of line PN40024, scaffold_171.assembly12x (Fragment) (Vitis vinifera) (uniref90:UniRef90_D7UBE2)
cCL2912Contig1	MELO3C021187		10.57	10.62	10.2	10.02	10.77	10.2	10.18	10.54	10.99	10.49	10.2	10.82	10.99	11.08	10.29	9.8		Similar to Mitogen-activated protein kinase homolog MMK2 (Medicago sativa) (uniprot_sprot:sp|Q40353|MMK2_MEDSA)
cCL2986Contig1			10.65	10.03	10.07	8.79	9.07	9.34	9.25	8.42	10.58	9.73	9.9	10.36	10.36	9.73	7.11	7.91		cCL2986Contig1 highly similar to F12K11.17 - Arabidopsis thaliana (Mouse-ear cress)
cCL3357Contig1	MELO3C009834		11.62	11.94	10.66	10.65	12.53	11.34	11.12	11.12	12.27	11.79	11.37	11.47	12.03	11.59	10.67	10.41		Similar to Chorismate mutase, chloroplastic (Arabidopsis thaliana) (uniprot_sprot:sp|P42738|CHMU_ARATH)
cCL3664Contig1	MELO3C002715		13.59	13.23	13.22	13.18	13.69	13.15	12.55	12.84	13.5	13.02	13.24	13.05	13.26	13.19	12.78	12.43		Similar to 40S ribosomal protein S14 (Zea mays PE=3 SV=1) (uniprot_sprot:sp|P19951|RS142_MAIZE)
cCL3699Contig1	MELO3C020023		11.95	11.82	11.72	10.55	12.37	10.99	10.49	10.61	11.84	11.67	11.82	11.87	11.64	11.55	10.02	9.83		Similar to Elongation factor 1-delta (Pimpinella brachycarpa PE=2 SV=3) (uniprot_sprot:sp|P93447|EF1D_PIMBR)
cCL3814Contig1	MELO3C003217		13.16	13.24	12.83	12.65	13.53	12.59	13.01	12.47	13.85	13.42	12.91	12.99	14.12	13.72	11.95	12.53		Similar to Predicted protein (Populus trichocarpa) (uniref90:UniRef90_B9HCH8)
cCL3985Contig1	MELO3C013671		7.28	8.33	8.08	6.26	6.1	6.26	5.92	6.52	5.71	6.94	6.79	6.06	8.44	9.09	4.74	5.02		Similar to Putative uncharacterized protein (Glycine max) (uniref90:UniRef90_C6TM84)
cCL4113Contig1	MELO3C005949		13.85	13.37	12.24	9.94	12.45	11.61	11.58	10.46	13.8	13.82	13.66	14.03	13.66	13.18	10.64	9.23		Similar to Whole genome shotgun sequence of line PN40024, scaffold_48.assembly12x (Fragment) (Vitis vinifera) (uniref90:UniRef90_D7U821)
cCL4136Contig1	MELO3C022442		11.87	11.87	11.09	10.31	11.72	11.46	11.02	10.54	12.09	12.03	11.47	11.42	11.92	12.13	9.76	9.76		Similar to Predicted protein (Populus trichocarpa) (uniref90:UniRef90_B9MY69)
cCL4251Contig1	MELO3C012165		12.69	12.74	12.66	11.04	13.31	12.81	12.21	11.08	12.13	12.24	12.5	11.83	12.74	12.92	10.26	8.73		Similar to Secologanin synthase (Catharanthus roseus) (uniprot_sprot:sp|Q05047|C72A1_CATRO)
cCL4299Contig1	MELO3C025456		12.11	10.74	12.89	9.31	11.79	11.37	11.23	9.3	11.12	11.78	10.7	8.59	12.27	12.54	10.92	8.63		Similar to Auxin-induced protein 5NG4 (Pinus taeda PE=2 SV=1) (uniprot_sprot:sp|Q6J163|5NG4_PINTA)
cCL4434Contig1	MELO3C014337		13.88	12.55	11.26	6.97	13.73	13.12	11.37	10.78	14.07	12.78	11.08	10.73	13.83	12.23	7.05	8.12		Similar to Uncharacterized protein At3g63140, chloroplastic (Arabidopsis thaliana) (uniprot_sprot:sp|Q9LYA9|Y3314_ARATH)
cCL4474Contig1	MELO3C023990		14.26	14.21	13.47	13.95	14.29	14	14.13	12.98	14.2	14.14	14.21	14.62	14.37	14.24	12.91	12.1		Similar to Cycloartenol-C-24-methyltransferase (Arabidopsis thaliana) (uniprot_sprot:sp|Q9LM02|SMT1_ARATH)
cCL4482Contig1	MELO3C011450		11.31	11.02	9.94	8.23	11.26	9.81	10.29	8.3	11.59	11.44	10.53	10.69	11.96	11.45	9.71	9.19		Similar to F-box/kelch-repeat protein At1g67480 (Arabidopsis thaliana) (uniprot_sprot:sp|Q9CAG8|FBK28_ARATH)
cCL4646Contig1	MELO3C011738		14.16	13.89	13.4	10.65	14.03	12.63	12.42	12.46	14	13.19	13.32	13.08	14.25	14.12	8.16	10.45		Similar to Zinc finger CCCH domain-containing protein 53 (Oryza sativa subsp. japonica) (uniprot_sprot:sp|Q0D3J9|C3H53_ORYSJ)
cCL4681Contig1	MELO3C002504		9.86	11.03	11.96	7.02	12.3	11.05	6.5	6.71	9.83	9.15	9.78	8.98	9.42	10.6	6.14	5.09		Similar to Cysteine-rich receptor-like protein kinase 29 (Arabidopsis thaliana) (uniprot_sprot:sp|Q8S9L6|CRK29_ARATH)
cCL4756Contig1	MELO3C014266		13.33	12.45	9.7	6.51	13.17	11	8.92	10.08	13.36	9.24	10.32	10.86	13.55	12.48	7.4	6.63		Similar to Auxin-induced protein 22B (Vigna radiata var. radiata) (uniprot_sprot:sp|P32294|AX22B_VIGRR)
cCL4Contig5	MELO3C016513		14.13	14.01	12.38	9.3	15.16	12.4	11.65	12.11	14.98	15.05	13.85	13.17	14.11	13.22	10.58	10.94		Similar to Metallothionein-like protein type 3 (Cucumis) (uniref90:UniRef90_D2J0B0)
cCL5084Contig1	MELO3C012089		9.02	9.43	7.93	6.33	8.2	5.4	5.54	6.59	12.34	9.63	10.03	10.97	10.38	10.65	5.96	5.98		Similar to Protein PHYTOCHROME KINASE SUBSTRATE 1 (Arabidopsis thaliana) (uniprot_sprot:sp|Q9SWI1|PKS1_ARATH)
cCL5238Contig1	MELO3C026404		14.03	12.31	9.08	6.85	12.51	10.44	7.88	7.96	13.32	13	11.72	11.57	12.77	11.65	7.23	5.91		Similar to Uncharacterized aminotransferase y4uB (Rhizobium sp. (strain NGR234)) (uniprot_sprot:sp|Q53196|Y4UB_RHISN)
cCL5334Contig1	MELO3C018174		13.64	13.8	13.59	12.79	13.19	13.11	13.03	13.29	13.58	13.81	13.67	13.66	13.48	13.68	12.21	12.68		Similar to Transcription factor, putative (Ricinus communis) (uniref90:UniRef90_B9SIH7)
cCL5361Contig1	MELO3C004441		10.92	11.24	10.8	8.66	10.45	9.71	9.09	7.83	11.27	11.46	10.56	11.41	11.49	11.51	6.5	6.29		Similar to Putative uncharacterized protein (Vitis vinifera) (uniref90:UniRef90_A5ASH9)
cCL5868Contig1	MELO3C016728		10.34	9.43	8.19	6.83	10.94	11	6.39	6.25	11.7	11.59	8.86	8.72	11.59	10.96	6.6	5.89		Similar to Predicted protein (Malpighiales) (uniref90:UniRef90_B9GNY5)
cCL5930Contig1	MELO3C007615		13.08	12.89	12.81	12.4	14.13	12.79	12.52	12.74	13.47	13.27	12.97	13.06	13.51	13.14	12.23	12.57		Similar to Casein kinase II subunit alpha-2 (Arabidopsis thaliana) (uniprot_sprot:sp|Q08466|CSK22_ARATH)
cCL6252Contig1	MELO3C006043		9.2	8.46	6.55	5.93	8.79	6.07	6.13	6.32	9.48	7.06	8.34	7.36	8.81	10.06	4.63	4.9		Similar to Hydroquinone glucosyltransferase (Rauvolfia serpentina) (uniprot_sprot:sp|Q9AR73|HQGT_RAUSE)
cCL655Contig1	MELO3C005578		13.81	14.1	13.81	12.55	15.2	14.68	12.88	11.98	14	14.59	14.29	14.02	12.64	14.33	12.58	11.86		Similar to Primary amine oxidase (Arabidopsis thaliana) (uniprot_sprot:sp|Q8H1H9|AMO_ARATH)
cFR16J24_c	MELO3C018935		8.61	9.06	8.48	7.1	9.05	8.63	8.07	7.76	9.01	8.74	8.35	8.39	8.55	9.18	7.42	8.55		None
cFR18M24_c	MELO3C016921		12.14	12.22	11.88	11.98	11.84	11.94	11.87	12.09	12.57	12.58	12.49	12.48	12.36	12.11	11.19	11.74		Similar to Whole genome shotgun sequence of line PN40024, scaffold_8.assembly12x (Fragment) (Vitis vinifera) (uniref90:UniRef90_D7STY6)
cHS_02-C08-M13R_c	MELO3C014929		11.3	11.35	11.25	10.55	11.99	10.88	11.53	11.76	11.7	12.23	11.44	11.92	12.15	12.1	11.16	11.54		None
cHS_04-E07-M13R_c			13.43	13.43	12.87	13.24	13.56	13.45	12.95	11.98	13.42	13.41	13.65	13.55	13.43	13.61	11.34	11.42
cHS_04-H02-M13R_c	MELO3C026410		10.77	10.42	9.13	6.52	10.44	9.43	8.5	8.12	10.4	10.44	9.45	9.48	10.9	10.01	7.31	6.31		Similar to Transcription factor PIF1 (Arabidopsis thaliana) (uniprot_sprot:sp|Q8GZM7|PIF1_ARATH)
cHS_17-B05-M13R_c	MELO3C007676		14.89	14.79	13.05	9.33	14.81	13.25	12.16	11.81	14.97	14.1	13.39	12.99	14.74	14.65	8.93	8.13		Similar to Leucine-rich repeat receptor-like serine/threonine-protein kinase BAM1 (Arabidopsis thaliana) (uniprot_sprot:sp|O49545|BAME1_ARATH)
cHS_38-B05-M13R_c	MELO3C018632		6.94	5.02	4.61	4.31	8.95	5.96	5.72	7.31	9.25	11.82	9.79	10.02	8	8.35	4.62	4.59		Similar to Cytokinin-O-glucosyltransferase 2 (Arabidopsis thaliana) (uniprot_sprot:sp|Q9SK82|COGT2_ARATH)
cMC349_c	MELO3C024483		15.71	14.1	8.16	9.67	15.26	11.4	10.2	12.14	14.96	15.14	13.91	13.66	15.78	13.77	10.47	10.18		Similar to Aquaporin TIP1-1 (Arabidopsis thaliana) (uniprot_sprot:sp|P25818|TIP11_ARATH)
cP4.34_c			12	10.92	9.49	7.96	12.65	10.63	10.11	8.54	11.93	9.86	10.74	10.81	12.63	11.44	8.22	8.73		cP4.34_c highly similar to T5I8.2 protein - Arabidopsis thaliana (Mouse-ear cress)
cPS_09-C12-M13R_c	MELO3C003412		11.25	11.28	10.49	9.51	11.21	9.74	10.68	10.8	10.04	10.22	11.43	11.62	11.27	10.84	9.69	11.38		Similar to Transcription factor MYC2 (Arabidopsis thaliana) (uniprot_sprot:sp|Q39204|RAP1_ARATH)
cPS_13-E02-M13R_c	MELO3C026992		9.53	8.58	6.66	7.36	8.03	6.79	7.23	6.63	8.21	8.4	8.23	8.44	7.97	7.6	7.04	6.26		Similar to Sugar transport protein 14 (Arabidopsis thaliana) (uniprot_sprot:sp|Q8GW61|STP14_ARATH)
cPS_16-B12-M13R_c	MELO3C015456		5.36	5.44	5.22	5.1	5.26	4.84	5.31	5.09	6.21	5.69	6.22	5.51	5.68	6.43	4.9	5.24		Similar to Whole genome shotgun sequence of line PN40024, scaffold_16.assembly12x (Fragment) (Vitis vinifera) (uniref90:UniRef90_D7TB95)
cPS_21-C11-M13R_c	MELO3C010336		13.11	13.14	12.92	12.91	13.13	13.24	13.02	12.78	13.07	13.24	13.06	12.8	13.04	13.41	12.91	12.29		Similar to Putative uncharacterized protein (Ricinus communis) (uniref90:UniRef90_B9SET6)
cPS_31-C03-M13R_c	MELO3C011056		10.7	9.53	9.81	8.55	8.48	9.52	9.13	9.25	10.14	10.31	10.04	9.31	10.72	10.28	8.51	8.17		Similar to Purine permease 3 (Arabidopsis thaliana) (uniprot_sprot:sp|Q9FZ95|PUP3_ARATH)
cPS_36-F06-M13R_c	MELO3C020880		14.51	14	11.04	7.82	13.71	11.98	9.38	8.51	14.16	10.69	12	11.91	13.85	13.55	7.24	7.13		Similar to STS14 protein (Solanum tuberosum) (uniprot_sprot:sp|Q41495|ST14_SOLTU)
cPS_38-G05-M13R_c	MELO3C011276		14.32	14.29	13.73	13.54	14.47	13.89	13.11	13.35	14.65	14.15	13.79	13.64	14.39	14.24	13.02	13.14		Similar to 40S ribosomal protein S11-3 (Arabidopsis thaliana) (uniprot_sprot:sp|P42733|RS113_ARATH)
cPSI_06-D07-M13R_c	MELO3C002616		11.47	11.18	11.19	7.81	10.76	10.34	8.69	7.24	10.56	10.87	10.63	10.4	10.62	11.41	7.51	5.37		Similar to Dof zinc finger protein DOF5.4 (Arabidopsis thaliana) (uniprot_sprot:sp|Q8LDR0|DOF54_ARATH)
cPSI_09-B05-M13R_c	MELO3C026243		12.12	12.11	11.84	11.19	12.47	11.52	10.67	10.64	11.8	11.07	11.18	11.21	12.1	12.26	9.78	10.82		Similar to Leucine-rich repeat receptor-like serine/threonine/tyrosine-protein kinase SOBIR1 (Arabidopsis thaliana) (uniprot_sprot:sp|Q9SKB2|SBIR1_ARATH)
cPSI_09-G10-M13R_c	MELO3C013883		8.06	7.55	6.11	6.8	8.46	5.79	6.12	6.73	6.07	8.49	7.1	7.43	8.09	6.45	5.85	5.27		Similar to PREDICTED: hypothetical protein (Vitis vinifera) (uniref90:UniRef90_UPI0001982CBB)
cPSI_11-F04-M13R_c	MELO3C002641		14.34	14.04	13.07	11.57	14.65	14.14	11.12	8.79	14.99	15	13.95	14.18	14.17	13.94	8.81	6.44		Similar to Putative uncharacterized protein (Ricinus communis) (uniref90:UniRef90_B9S988)
cPSI_30-C05-M13R_c	MELO3C021615		9.94	8.84	9.19	9.04	9.14	8.68	9.4	8.08	9.04	9.66	8.85	8.91	9.61	9.02	8.28	8.42		Similar to Predicted protein (Populus trichocarpa) (uniref90:UniRef90_B9GJA8)
cPSI_36-D03-M13R_c	MELO3C008026		13.11	13.32	12.74	9.59	12.44	12.18	9.11	7.98	13.33	13.25	13.3	12.33	12.79	13.23	10.01	8.16		Similar to Auxin-induced protein 5NG4 (Pinus taeda PE=2 SV=1) (uniprot_sprot:sp|Q6J163|5NG4_PINTA)
cPSI_41-B11-M13R_c	MELO3C005540		8.2	8.14	7.28	6.75	9.35	7.97	7.06	6.91	8.42	7.24	8.58	8.19	8.11	7.71	5.46	5.4		Similar to 14 kDa proline-rich protein DC2.15 (Daucus carota PE=2 SV=1) (uniprot_sprot:sp|P14009|14KD_DAUCA)
cSSH4O15_c	MELO3C002085		14.15	14.54	13.19	12.76	14.28	12.61	12.46	13.39	14.25	14.04	13.66	13.64	14.28	13.99	12.49	12.73		Similar to PREDICTED: hypothetical protein (Vitis vinifera) (uniref90:UniRef90_UPI0001984F08)
cSSH9I1_c	MELO3C011771		13.77	13.22	10.78	5.11	13.05	9.12	5.18	5.09	13.77	12.92	12.23	12.33	14	13.06	5.48	5.31		Similar to Alpha-galactosidase (Coffea arabica PE=1 SV=1) (uniprot_sprot:sp|Q42656|AGAL_COFAR)
c15d_01-B08-M13R_c	MELO3C004225		12.55	11.88	12.16	9.36	12.24	11.98	10.71	8.75	12.46	12.9	12.36	11.54	12.13	11.79	9.53	8.41		Similar to Putative uncharacterized protein (Vitis vinifera) (uniref90:UniRef90_A5AP55)
c15d_01-G06-M13R_c	MELO3C009557		14.15	13.89	13.99	12.43	13.87	14.37	13.5	13.21	13.92	13.84	14.05	13	13.74	13.79	11.85	12.55		Similar to Predicted protein (Populus trichocarpa) (uniref90:UniRef90_B9III6)
c15d_03-E08-M13R_c	MELO3C020023		11.74	11.71	11.52	10	12.52	11.03	10.63	10.46	11.74	11.5	11.68	11.85	11.57	11.4	9.3	9.43		Similar to Elongation factor 1-delta (Pimpinella brachycarpa PE=2 SV=3) (uniprot_sprot:sp|P93447|EF1D_PIMBR)
c15d_04-E11-M13R_c	MELO3C020409		10.14	7.11	6.91	5.29	7.46	8.68	7.39	6.41	8.67	7.39	7.91	8.34	8.97	8.47	5.18	5.58		Similar to Auxin-induced protein 5NG4 (Pinus taeda PE=2 SV=1) (uniprot_sprot:sp|Q6J163|5NG4_PINTA)
c15d_04-F04-M13R_c	MELO3C002611		15.18	14.79	14.97	13.69	14.57	14.33	13.83	13.44	14.64	15.06	14.85	14.74	14.84	14.81	13.76	13.21		Similar to Putative uncharacterized protein (Vitis vinifera) (uniref90:UniRef90_A5AP07)
c15d_05-C03-M13R_c	MELO3C009359		13.06	12.49	11.11	10.31	13.65	11.24	10.04	9.58	13.34	11.89	11.79	11.58	13.09	12.66	10.24	10		Similar to ABC transporter B family member 1 (Arabidopsis thaliana) (uniprot_sprot:sp|Q9ZR72|AB1B_ARATH)
c15d_05-D02-M13R_c			11.67	11.77	10.43	6.54	11.54	8.34	6.68	6.8	12.07	11.15	10.33	10.21	10.89	10.98	6.74	6.19
c15d_06-H07-M13R_c	MELO3C010601		14.45	13.5	13.36	11.23	13.6	12.74	11.85	10.67	14.48	13.48	13.38	12.91	14.85	13.98	10.92	11.15		Similar to LysM domain-containing GPI-anchored protein 1 (Arabidopsis thaliana) (uniprot_sprot:sp|Q93ZH0|LYM1_ARATH)
c15d_07-A10-M13R_c	MELO3C016679		14.69	14.52	12.38	9.36	14.22	13.97	12.61	11.03	14.53	13.97	12.07	11.1	14.28	13.9	10.41	10.49		Similar to Receptor-like serine/threonine-protein kinase At1g78530 (Arabidopsis thaliana) (uniprot_sprot:sp|Q9SYM9|Y1853_ARATH)
c15d_07-F03-M13R_c	MELO3C017612		10.82	10.88	10.39	9.74	10.24	9.45	9.06	9.85	11.89	11.83	11.15	11.35	11.58	10.8	9.04	9.03		Similar to Whole genome shotgun sequence of line PN40024, scaffold_817.assembly12x (Fragment) (Vitis vinifera) (uniref90:UniRef90_D7UEB1)
c15d_07-H01-M13R_c	MELO3C020006		12.41	12.35	11.48	10.97	12.84	11.64	10.51	10.02	13.44	13.09	12.03	11.84	12.81	12.74	10.97	10.22		Similar to RING-H2 finger protein ATL72 (Arabidopsis thaliana) (uniprot_sprot:sp|Q9SG96|ATL72_ARATH)
c15d_08-E06-M13R_c	MELO3C011375		14.13	13.55	14.1	9.91	15.18	13.04	11.77	12.11	15.13	14.3	13.98	13.66	14.95	14.71	7.83	8.73		Similar to Predicted protein (rosids) (uniref90:UniRef90_B9GUH4)
c15d_08-E11-M13R_c	MELO3C019256		12.14	12.42	11.67	10.8	12.06	10.84	9.8	9.6	12.08	12.68	12.22	12.28	12.24	12.44	9.92	9.84		Similar to Glutamate receptor 3.4 (Arabidopsis thaliana) (uniprot_sprot:sp|Q8GXJ4|GLR34_ARATH)
c15d_08-F08-M13R_c	MELO3C020930		10.29	9.92	9.18	6.98	9.1	8.38	7.65	7.68	9.81	9.17	8.81	8.96	10.18	9.48	7.09	7.51		Similar to CDPK-related protein kinase (Daucus carota) (uniprot_sprot:sp|P53681|CRK_DAUCA)
c15d_09-C09-M13R_c	MELO3C010966		13.55	13.69	13.67	11.95	14.16	13.66	12.95	12.55	14.27	14.52	14.29	14.06	13.86	14.06	10.19	11.01		Similar to Mitogen-activated protein kinase homolog NTF3 (Nicotiana tabacum) (uniprot_sprot:sp|Q40517|NTF3_TOBAC)
c15d_09-E08-M13R_c	MELO3C007426		12.05	11.78	10.58	10.02	11.51	10.78	10.18	10.31	12.63	11.73	11.54	11.44	12.45	11.96	8.05	9.24		Similar to Uncharacterized membrane protein At1g16860 (Arabidopsis thaliana) (uniprot_sprot:sp|Q9FZ45|Y1686_ARATH)
c15d_11-D04-M13R_c	MELO3C021949		6.86	6.95	5.9	5.85	6.34	5.97	5.96	5.92	6.35	7.12	6	6.23	5.78	6.13	5.85	5.77		Similar to 4-hydroxy-3-methylbut-2-enyl diphosphate reductase (Cyanothece sp. (strain PCC 7425 / ATCC 29141)) (uniprot_sprot:sp|B8HWD3|ISPH_CYAP4)
c15d_12-B04-M13R_c	MELO3C022140		11.84	9.35	7.81	6.07	9.06	9.49	7.55	7.38	10.05	9.55	9.78	8.56	10.74	9	8.45	5.78		Similar to Probable nucleoredoxin 1 (Arabidopsis thaliana) (uniprot_sprot:sp|O80763|NRX1_ARATH)
c15d_14-H11-M13R_c	MELO3C008345		10.69	11.32	10.44	9.72	10.81	10.51	10.39	9.95	11.28	11.18	11.01	11.05	10.85	11	10	9.43		Similar to Predicted protein (Populus trichocarpa) (uniref90:UniRef90_B9H7R4)
c15d_15-H05-M13R_c	MELO3C014109		14.3	14.41	14.17	12.84	13.27	14.09	13.68	12.8	14.51	14.02	13.73	13.51	14.09	14.16	10.94	10.35		Similar to Uncharacterized membrane protein At1g06890 (Arabidopsis thaliana) (uniprot_sprot:sp|Q8RXL8|Y1689_ARATH)
c15d_15-H06-M13R_c	MELO3C026566		10.84	10.39	8.63	6.76	9.97	9.15	8.29	9.02	11.36	11.45	10.53	9.74	11.77	9.65	7.71	8.2		Similar to Predicted protein (Populus trichocarpa) (uniref90:UniRef90_B9HT34)
c15d_16-E03-M13R_c	MELO3C020888		12.35	11.28	10.23	9.3	13.19	10.55	11	10.7	12.6	11.5	11.16	12.13	12.4	11.71	9.27	10.1		Similar to Serine/threonine-protein kinase SRK2I (Arabidopsis thaliana) (uniprot_sprot:sp|Q39193|SRK2I_ARATH)
c15d_17-C05-M13R_c			12.05	11.67	10.78	9.93	11.3	11.52	11.61	11.54	11.47	11.67	11.25	11.96	12.23	11.6	8.11	8.79		c15d_17-C05-M13R_c similar to | Symbol: None | ovule development protein, putative, similar to ovule development protein AINTEGUMENTA (GI:1209099) (Arabidopsis thaliana);Pfam domain (PF00847) | chr2:17407100-17410061 REVERSE | Aliases: None
c15d_18-D07-M13R_c	MELO3C005260		10.22	7.61	7.87	8.38	8.75	7.36	7.16	6.89	10.42	8.14	7.84	8.84	10.23	9.06	6.09	6.03		Similar to Protein CCC1 (Saccharomyces cerevisiae) (uniprot_sprot:sp|P47818|CCC1_YEAST)
c15d_18-H06-M13R_c	MELO3C015228		12.97	13.3	10.91	8.32	13.25	13.09	11.75	9.14	12.6	12.74	11.33	12.16	13.68	12.92	7.72	8.29		Similar to Transcription factor MYB86 (Arabidopsis thaliana) (uniprot_sprot:sp|Q8LPH6|MYB86_ARATH)
c15d_21-D10-M13R_c	MELO3C005262		9.82	9.92	10.42	9.24	10.48	10.06	9.77	9.17	9.81	10.48	10.47	10.32	10	10.19	8.28	8.47		Similar to Predicted protein (Populus trichocarpa) (uniref90:UniRef90_B9HJI8)
c15d_21-G08-M13R_c			13.41	13.63	12.27	8.32	13.43	10.39	8.72	8.33	13.76	13.02	11.9	11.82	12.63	12.93	7.8	7.15
c15d_23-E05-M13R_c	MELO3C026581		13.99	14	13.82	12.76	14.34	13.76	14.2	13.96	14.57	15.01	14.59	14.31	14.58	14.45	13.33	13.28		Similar to PREDICTED: hypothetical protein (Vitis vinifera) (uniref90:UniRef90_UPI00015C9E8A)
c15d_23-F05-M13R_c	MELO3C007772		11.96	12.12	10.7	9.85	12.06	11.68	10.57	10.97	11.81	12.38	11.82	12.1	12.22	12.15	10.28	8.74		Similar to 2,3-bisphosphoglycerate-dependent phosphoglycerate mutase (Protochlamydia amoebophila (strain UWE25)) (uniprot_sprot:sp|Q6MEW4|GPMA_PARUW)
c15d_24-A07-M13R_c	MELO3C009218		9.56	8.13	7.55	5.6	8.59	7.47	7.66	6.52	9.43	9.43	7.82	7.76	10.32	9.91	7.58	6.48		Similar to Putative peptide/nitrate transporter At2g37900 (Arabidopsis thaliana) (uniprot_sprot:sp|P0CI03|PTR28_ARATH)
c15d_24-C12-M13R_c			9.06	9.15	9.44	8.41	10.17	8.7	7.64	7.88	9.64	8.68	9.45	11.05	9.05	9.17	6.94	7.05
c15d_25-F08-M13R_c	MELO3C015185		14.2	13.34	12.44	10.57	13.96	11.6	9.01	8.43	15.17	13.62	13.9	13.96	14.88	15.16	8.73	7.95		Similar to Putative uncharacterized protein (Vitis vinifera) (uniref90:UniRef90_A5C0V2)
c15d_26-E01-M13R_c	MELO3C025209		12.48	8.43	5.44	4.92	8.82	4.9	5.08	5.25	14.47	8.8	8.35	8.92	9.13	7.74	4.9	4.55		None
c15d_27-D08-M13R_c	MELO3C018846		6.9	5.51	5.46	4.9	5.34	5.41	5.33	5.48	5.21	5.9	5.85	5.8	6.46	5.97	4.79	4.77		Similar to Glucosidase 2 subunit beta (Mus musculus) (uniprot_sprot:sp|O08795|GLU2B_MOUSE)
c15d_27-D10-M13R_c	MELO3C006271		13.19	12.98	12.53	12.43	13.32	12.34	11.39	11.36	13.03	12.94	13.26	13.62	12.98	12.65	9.08	7.83		Similar to PREDICTED: hypothetical protein (Vitis vinifera) (uniref90:UniRef90_UPI00015C955C)
c15d_30-A03-M13R_c	MELO3C015209		12.2	10.95	10.35	9.01	10.68	8.79	8.86	9.14	11.5	10.71	10.78	11.46	11.79	11.13	7.39	9.52		Similar to Lysine-specific demethylase 8 (Mus musculus) (uniprot_sprot:sp|Q9CXT6|KDM8_MOUSE)
c15d_30-G09-M13R_c	MELO3C018763		12.4	12.05	12.13	11.63	12.92	12.89	11.74	11.77	13.65	13.3	13.42	13.33	12.98	13.13	12.02	11.02		Similar to Probable NADH-ubiquinone oxidoreductase C3A11.07, mitochondrial (Schizosaccharomyces pombe) (uniprot_sprot:sp|O14121|NDH1_SCHPO)
c15d_31-D11-M13R_c	MELO3C026493		5.83	5.84	5.88	6.25	9.35	6.67	6.72	6.55	14.64	14.24	13.65	13.85	14.2	13.73	6.52	5.37		Similar to Cytochrome P450 82A3 (Glycine max) (uniprot_sprot:sp|O49858|C82A3_SOYBN)
c15d_31-F08-M13R_c	MELO3C004637		11.89	11.38	11.1	7.97	11.22	11.23	10.09	9.54	11.27	11.24	10.18	10.38	11.36	10.65	7.98	8.11		Similar to Cleavage and polyadenylation specificity factor subunit 5 (Danio rerio) (uniprot_sprot:sp|Q7T3C6|CPSF5_DANRE)
c15d_32-B10-M13R_c	MELO3C009739		12.21	11.58	10.1	8.15	11.78	12.06	8.38	7.17	13.8	14.58	13.49	11.75	11.51	12.15	6.92	6.25		Similar to Auxin-induced protein 5NG4 (Pinus taeda PE=2 SV=1) (uniprot_sprot:sp|Q6J163|5NG4_PINTA)
c15d_32-C09-M13R_c	MELO3C005696		14.72	14.54	13.52	12.35	15.24	12.93	12.5	12.48	14.39	13.41	13.65	13.93	14.61	14.5	11.26	11.61		Similar to RING-H2 zinc finger protein RHA1a (Arabidopsis thaliana) (uniprot_sprot:sp|Q9SUS4|RHA1A_ARATH)
c15d_32-D06-M13R_c	MELO3C005170		13.4	12.57	12.17	9.7	12.51	11.78	10.31	8.89	12.91	12.75	12.62	12.64	12.89	12.81	9.96	9.37		Similar to Probable LRR receptor-like serine/threonine-protein kinase At2g23950 (Arabidopsis thaliana) (uniprot_sprot:sp|Q0WVM4|Y2239_ARATH)
c15d_32-G06-M13R_c	MELO3C026249		10.5	11.3	11.28	10.46	11.8	10.05	11.86	10.35	11.28	12.05	10.93	11.04	12.01	12.46	9.1	9.46		Similar to E3 ubiquitin-protein ligase RGLG2 (Arabidopsis thaliana) (uniprot_sprot:sp|Q9LY87|RGLG2_ARATH)
c15d_33-D06-M13R_c	MELO3C019368		12.76	11.93	9.91	7.15	11.83	10.71	8.02	7.17	12.07	11.98	10.54	9.69	11.81	11.38	5.48	5.59		None
c15d_33-E01-M13R_c	MELO3C003827		6.56	7.99	6.37	5.73	8.82	7.42	6.3	5.98	8.45	8.21	5.81	5.57	6.49	9.84	5.13	5.32		None
c15d_35-A05-M13R_c	MELO3C024525		12.25	12.41	11.22	10.02	12.46	10.1	9.17	9.22	12.41	11.34	10.92	11.1	11.97	12.09	7.71	9.67		Similar to Serine/threonine-protein kinase KIPK (Arabidopsis thaliana) (uniprot_sprot:sp|Q9LFA2|KIPK_ARATH)
c15d_36-B10-M13R_c	MELO3C014258		14.88	14.63	13.5	13.51	14.68	13.78	13.52	13.71	14.85	14.88	13.88	13.85	14.88	14.74	13.27	13.11		Similar to Protein IQ-DOMAIN 1 (Arabidopsis thaliana) (uniprot_sprot:sp|Q9SF32|IQD1_ARATH)
c15d_36-C01-M13R_c	MELO3C007150		9.15	9.11	8.53	7.1	8.83	8.25	7.64	7.23	8.65	8.64	7.8	8.64	8.44	8.28	7.13	8.05		Similar to Probable beta-D-xylosidase 2 (Arabidopsis thaliana) (uniprot_sprot:sp|Q94KD8|BXL2_ARATH)
c15d_36-H07-M13R_c	MELO3C016381		12.48	12.73	12.18	11.75	12.73	11.91	12.92	12.66	12.77	12.82	12.78	13.11	12.74	12.56	12.1	12.12		Similar to Tubby-like F-box protein 5 (Oryza sativa subsp. japonica) (uniprot_sprot:sp|Q6Z2G9|TLP5_ORYSJ)
c15d_36-H09-M13R_c	MELO3C023069		14.26	13.75	12.58	10.21	14.34	13.39	11.2	10.95	14.24	13.31	12.79	12.87	14.27	13.62	10.3	10.05		Similar to Equilibrative nucleoside transporter 4 (Danio rerio) (uniprot_sprot:sp|A1L272|S29A4_DANRE)
c15d_38-G12-M13R_c	MELO3C007977		11.23	11.76	11.19	9.6	11.99	11.12	10.59	10.03	12.27	11.8	11.76	11.46	11.63	11.77	9.74	10.03		Similar to Glutamate receptor 3.6 (Arabidopsis thaliana) (uniprot_sprot:sp|Q84W41|GLR36_ARATH)
c15d_40-B02-M13R_c	MELO3C005231		14.3	13.63	12.33	9.51	13.22	12.54	10.29	7.59	14.19	13.58	12.59	10.95	14.04	14.19	9.09	7.09		Similar to Putative protein PHLOEM PROTEIN 2-LIKE A3 (Arabidopsis thaliana) (uniprot_sprot:sp|O81025|P2A03_ARATH)
c15d_40-F02-M13R_c	MELO3C003539		13.59	13.52	13.51	13.23	13.61	12.98	13.42	13.22	13.82	13.43	13.38	13.81	14.02	13.85	12.84	12.89		Similar to Transport inhibitor response 1-like protein (Arabidopsis thaliana) (uniprot_sprot:sp|Q9LTX2|TIR1L_ARATH)
c15d_40-G03-M13R_c	MELO3C012039		11.44	10.77	10.73	8.54	11.58	9.58	8.32	8.05	11.55	11.07	10.7	11.28	11.28	11.97	8.86	8.44		Similar to Whole genome shotgun sequence of line PN40024, scaffold_26.assembly12x (Vitis vinifera) (uniref90:UniRef90_A5C631)
c15d_41-B01-M13R_c	MELO3C007499		10.1	10.76	9.62	5.37	10.88	8.54	5.66	4.77	11.24	11	11.36	11.6	10.6	12.15	6.62	5.88		Similar to Protein DA1-related 1 (Arabidopsis thaliana) (uniprot_sprot:sp|Q8W4F0|DAR1_ARATH)
c15d_41-C06-M13R_c	MELO3C008128		9.26	8.02	7.62	6.18	7.68	7.11	6.95	6.75	7.88	8.48	8.1	8.96	8.82	8.39	6.09	6.95		Similar to Transcription factor TGA7 (Arabidopsis thaliana) (uniprot_sprot:sp|Q93ZE2|TGA7_ARATH)
c46d_01-A02-M13R_c	MELO3C011816		10.46	9.59	9.62	7.56	10.28	9	8.86	9.27	11.2	10.23	9.63	9.58	10.2	9.4	7.43	7.82		Similar to 3'-N-debenzoyl-2'-deoxytaxol N-benzoyltransferase (Taxus canadensis) (uniprot_sprot:sp|Q8LL69|DBNBT_TAXCA)
c46d_03-B01-M13R_c	MELO3C007713		13.57	13.78	11.95	11.93	12.57	12.5	11.63	11.52	12.98	12.72	12.51	12.54	13.25	12.81	10.44	10.44		Similar to PREDICTED: hypothetical protein (Vitis vinifera) (uniref90:UniRef90_UPI00019860A3)
c46d_06-F04-M13R_c	MELO3C011013		11.32	11.53	11.47	9.59	11.91	11.44	10.41	8.97	11.42	11.99	11.75	11.06	11.16	11.84	11.24	8.26		None
c46d_07-B06-M13R_c	MELO3C013623		7.45	8.13	7.64	4.27	9.97	8.29	5.64	6.98	9.59	9.9	10.24	9.07	8.91	10.02	5.01	4.71		None
c46d_11-B01-M13R_c	MELO3C008672		11.67	11.4	9.51	5.12	12.17	11.22	9.01	6.61	11.8	10.87	10.21	7.46	11.06	10.58	5.66	5.37		Similar to Indole-3-acetic acid-amido synthetase GH3.5 (Arabidopsis thaliana) (uniprot_sprot:sp|O81829|GH35_ARATH)
c46d_13-H09-M13R_c	MELO3C023418		13.82	14.09	13.36	12.69	14.77	13.82	13.09	12.8	14.49	14.53	13.82	14.79	13.87	14.04	13.35	12.21		Similar to Putative uncharacterized protein (Ricinus communis) (uniref90:UniRef90_B9RV62)
c46d_19-D10-M13R_c	MELO3C016979		11.06	9.73	10.22	8.34	10.46	10.18	9.06	8.78	9.44	9.82	9.95	9.71	10.31	10.11	9.31	8.41		Similar to Putative uncharacterized protein (Vitis vinifera) (uniref90:UniRef90_A5B4X1)
c46d_19-D11-M13R_c	MELO3C016365		9.57	9.49	8.49	7.79	9.63	8.35	8.35	7.02	10.53	10.15	9.79	10.72	10.87	10.75	5.82	6.13		Similar to Whole genome shotgun sequence of line PN40024, scaffold_25.assembly12x (Fragment) (Vitis vinifera) (uniref90:UniRef90_D7TV38)
c46d_19-F01-M13R_c	MELO3C007987		10.61	10.43	10.08	8.41	9.79	10.14	9.02	7.89	10.07	10.3	10.08	9.38	10.21	9.73	7.34	6.82		Similar to Catalytic, putative (Ricinus communis) (uniref90:UniRef90_B9SGX0)
c46d_21-B05-M13R_c	MELO3C016774		12.7	12.57	12.28	10.78	12.39	12.44	11.48	10.53	12.48	12.27	12.35	12.45	12.54	12.59	9.3	11.03		Similar to Probable WRKY transcription factor 7 (Arabidopsis thaliana) (uniprot_sprot:sp|Q9STX0|WRKY7_ARATH)
c46d_22-C08-M13R_c	MELO3C014519		14.78	15.14	15.28	14.62	15.19	14.53	14.87	14.86	15.29	15.38	15.42	15.27	14.97	15.27	12.36	14.05		Similar to BEL1-like homeodomain protein 1 (Arabidopsis thaliana) (uniprot_sprot:sp|Q9SJ56|BLH1_ARATH)
c46d_24-A04-M13R_c	MELO3C011283		11.32	12.13	12.11	8.99	11.35	9.81	8.27	7.79	12.4	11.91	12.36	12.44	12.14	12.63	7.6	7.27		Similar to Probable receptor-like protein kinase At1g80640 (Arabidopsis thaliana) (uniprot_sprot:sp|Q0V7T5|Y1864_ARATH)
c46d_24-A11-M13R_c	MELO3C019502		8.5	8.05	7.65	6.44	8.06	7.56	7.54	7.46	8.27	9.05	8.13	8.63	9.12	8.81	7.79	7.83		Similar to B3 domain-containing protein Os01g0234100 (Oryza sativa subsp. japonica) (uniprot_sprot:sp|Q0JP99|Y1341_ORYSJ)
c46d_25-G07-M13R_c	MELO3C008491		13.29	12.29	10.62	6.6	11.72	8.74	8.91	7.35	12.97	10.43	11.63	12.09	13.27	11.83	6.51	7.46		Similar to Putative uncharacterized protein (Ricinus communis) (uniref90:UniRef90_B9RIH8)
c46d_26-A06-M13R_c	MELO3C016774		13.11	12.75	12.96	11.82	12.73	13.19	12.04	11	13.06	12.42	12.94	12.94	12.78	12.82	9.48	11.26		Similar to Probable WRKY transcription factor 7 (Arabidopsis thaliana) (uniprot_sprot:sp|Q9STX0|WRKY7_ARATH)
c46d_27-D05-M13R_c	MELO3C002713		13.47	13.41	13.11	13.03	12.99	12.36	12.99	13.22	13.41	13.15	13.18	13.26	13.82	13.5	12.58	12.37		Similar to Predicted protein (Populus trichocarpa) (uniref90:UniRef90_B9N9B7)
c46d_29-F06-M13R_c	MELO3C016876		15.48	15.5	15.57	14.09	15.15	15.15	14.89	14.57	15.64	15.44	15.27	14.99	15.65	15.68	13.56	13.8		Similar to Zinc finger protein MAGPIE (Arabidopsis thaliana) (uniprot_sprot:sp|Q9ZWA6|MGP_ARATH)
c46d_30-A01-M13R_c	MELO3C011283		11.25	11.64	11.65	8.62	11.11	9.92	7.68	7.33	12.66	11.68	11.75	11.64	12.15	12.51	7.86	6.94		Similar to Probable receptor-like protein kinase At1g80640 (Arabidopsis thaliana) (uniprot_sprot:sp|Q0V7T5|Y1864_ARATH)
c46d_30-G07-M13R_c	MELO3C002521		9.17	9.87	11.28	8.23	12.1	11.14	10.06	8.51	12.19	11.32	9.96	9.6	11.4	11.36	6.8	6.35		Similar to Predicted protein (Populus trichocarpa) (uniref90:UniRef90_B9HYT2)
c46d_32-F06-M13R_c	MELO3C015739		11.79	12.27	11.02	10.62	11.76	11.19	10.53	10.56	11.8	11.48	10.81	11.53	11.39	12.18	10.82	9.06		Similar to Ethylene-responsive transcription factor ERF098 (Arabidopsis thaliana) (uniprot_sprot:sp|Q9LTC5|ERF98_ARATH)
c46d_36-A09-M13R_c	MELO3C011559		13.49	13.87	12.92	9.19	13.35	12.69	12.18	12.25	13.69	13.89	12.47	11.23	13.73	14.07	8.35	7.4		Similar to Probable nitrite transporter At1g68570 (Arabidopsis thaliana) (uniprot_sprot:sp|Q9SX20|PTR18_ARATH)
c46d_36-B03-M13R_c	MELO3C003228		11.03	10.85	8.37	7.16	10.13	8.44	7.83	7.39	9.34	9.68	8.56	9.11	10.89	9.86	6.73	6.96		Similar to Laccase-4 (Arabidopsis thaliana) (uniprot_sprot:sp|O80434|LAC4_ARATH)
c46d_36-E02-M13R_c	MELO3C025759		13.53	13.44	12.34	10.91	11.66	11.02	9.27	8.76	12.89	13.34	12.68	12.45	12.48	13.05	8.75	9.08		None
c46d_36-F07-M13R_c	MELO3C017881		7.86	8.39	7.86	6.48	9.15	8.31	7.21	7.34	8.82	8.49	8.14	8.16	8.14	8.33	6.7	6.75		Similar to G-type lectin S-receptor-like serine/threonine-protein kinase SD2-5 (Arabidopsis thaliana) (uniprot_sprot:sp|Q8RWZ5|SD25_ARATH)
c46d_36-H11-M13R_c	MELO3C019590		12.86	12.79	11.71	11.69	13.86	12.69	11.73	12.26	13.03	13.05	12.45	12.7	13.39	13.34	11.16	11.22		Similar to Ethylene-responsive transcription factor CRF4 (Arabidopsis thaliana) (uniprot_sprot:sp|Q9SUE3|CRF4_ARATH)
c46d_37-F02-M13R_c	MELO3C006999		14.53	13.96	13.76	13.33	14.51	14.04	13.46	13.25	14.61	14.27	13.66	13.32	14.52	14.32	13.21	12.51		Similar to Putative uncharacterized protein (Ricinus communis) (uniref90:UniRef90_B9SVV0)
c46d_37-F10-M13R_c	MELO3C023425		13.42	13.89	14.84	12.41	13.39	13.42	11.85	9.73	14.59	14.57	14.34	14.44	13.72	14.54	8.85	8.68		Similar to Protein LURP-one-related 12 (Arabidopsis thaliana) (uniprot_sprot:sp|Q9LVZ8|LOR12_ARATH)
c46d_38-G02-M13R_c	MELO3C013710		14.67	14.88	12.79	12.17	14.6	13.13	12.44	12.09	14.52	14.68	12.23	12.83	14.96	14.4	9.33	9.39		Similar to Auxin:hydrogen symporter, putative (Ricinus communis) (uniref90:UniRef90_B9S6X0)
cA_01-H09-M13R_c	MELO3C013802		12.64	12.05	11.86	10.78	12.29	11.68	10.5	10.95	13.1	12.53	12.86	13.16	13.12	13.1	11.09	11.03		Similar to Putative uncharacterized protein F3C3.9 (Arabidopsis thaliana) (uniref90:UniRef90_Q9FVQ7)
cA_02-H10-M13R_c	MELO3C002565		7.06	7.14	7.41	6.47	6.75	6.35	5.87	6.5	7.44	8.26	7.42	6.92	7.34	7.31	6.09	5.49		Similar to Putative uncharacterized protein (Ricinus communis) (uniref90:UniRef90_B9S5Z4)
cA_04-H12-M13R_c	MELO3C025882		10.62	9.95	7.88	5.42	8.57	6.08	6.25	7.7	10.15	10.15	9.49	10.24	11.55	9.51	6.5	6.66		Similar to Probable serine/threonine-protein kinase At5g41260 (Arabidopsis thaliana) (uniprot_sprot:sp|Q9FHD7|Y5126_ARATH)
cA_07-B07-M13R_c	MELO3C021515		8.54	7.97	7.53	6.76	9.13	8.43	8.53	8.14	8.62	8.89	9.09	9.58	9.76	8.93	6.91	7.68		Similar to MLO-like protein 11 (Arabidopsis thaliana) (uniprot_sprot:sp|Q9FI00|MLO11_ARATH)
cA_07-D12-M13R_c	MELO3C006186		11.13	9.61	9.62	8.12	9.85	9.44	8.74	9.69	10.65	10.2	10.42	10.31	10.7	10.65	7.79	9.9		Similar to Predicted protein (Populus trichocarpa) (uniref90:UniRef90_B9IC01)
cA_07-F12-M13R_c	MELO3C024120		11.21	10.93	10.98	10.65	11.17	10.51	10.79	11.12	11.34	11.67	11	11.22	11.74	11.55	10.5	10.75		Similar to Uncharacterized membrane protein At4g09580 (Arabidopsis thaliana) (uniprot_sprot:sp|Q8L586|Y4958_ARATH)
cA_07-H09-M13R_c	MELO3C019560		12.29	11.78	11.59	9.58	11.36	11.05	10.78	10.44	11.61	11.89	10.92	10.7	12.16	11.81	9.99	10.41		Similar to Synaptic vesicle 2-related protein (Bos taurus) (uniprot_sprot:sp|Q1JP63|SVOP_BOVIN)
cA_11-C10-M13R_c	MELO3C007988		12.41	11.97	11.15	9.99	12.6	12.04	11.64	11.55	11.25	11.99	12.17	13.18	11.94	11.99	10.1	9.68		Similar to Myb family transcription factor APL (Arabidopsis thaliana) (uniprot_sprot:sp|Q9SAK5|APL_ARATH)
cA_11-F11-M13R_c	MELO3C022057		10.29	9.84	8.31	7.96	10.09	8.01	8.15	7.74	10.38	9.31	8.53	9.46	10.71	10.46	6.67	7.93		Similar to Abhydrolase domain-containing protein FAM108C1 (Danio rerio) (uniprot_sprot:sp|Q7ZVZ7|F108C_DANRE)
cA_12-F02-M13R_c	MELO3C011852		13.34	13.09	12.43	11.9	14.25	13.03	12.08	11.69	14.62	13.5	13.66	13.99	13.69	14.14	11.91	12.79		Similar to Cysteine synthase, chloroplastic/chromoplastic (Solanum tuberosum PE=2 SV=1) (uniprot_sprot:sp|O81155|CYSKP_SOLTU)
cA_12-H08-M13R_c	MELO3C016878		13.91	12.59	11.89	10.35	12.82	10.72	10.73	10.97	13.93	11.61	12.39	14.01	14.05	14.25	8.02	8.45		Similar to Glutaredoxin-C6 (Arabidopsis thaliana) (uniprot_sprot:sp|Q8L9S3|GRXC6_ARATH)
cA_13-D12-M13R_c	MELO3C005748		14.74	14.78	12.16	7.54	13.97	11.79	8.79	8.12	14.64	13.12	12.37	12.36	14.98	14.39	7.77	8.56		Similar to Endoglucanase 6 (Arabidopsis thaliana) (uniprot_sprot:sp|Q42059|GUN6_ARATH)
cA_15-C06-M13R_c	MELO3C011771		11.27	10.58	8.26	6.61	11.24	7.44	6.56	6.3	11.69	10.04	9.16	9.36	12.03	10.97	6.15	6.1		Similar to Alpha-galactosidase (Coffea arabica PE=1 SV=1) (uniprot_sprot:sp|Q42656|AGAL_COFAR)
cA_15-H12-M13R_c	MELO3C014590		13	12.87	12.44	11.52	13.03	12.04	13.1	13.22	13.17	13.27	12.76	13.05	13.52	13.33	12.37	12.73		Similar to Nuclear transcription factor Y subunit A-1 (Arabidopsis thaliana) (uniprot_sprot:sp|Q9LXV5|NFYA1_ARATH)
cA_16-E03-M13R_c	MELO3C024883		11.94	11.91	11.42	10.44	11.95	11.22	11.54	11.45	11.99	12.16	11.63	11.7	12.36	11.87	11.08	11.32		Similar to Putative DNA repair protein RAD23-1 (Arabidopsis thaliana) (uniprot_sprot:sp|Q84L33|RD23A_ARATH)
cA_17-E10-M13R_c	MELO3C010910		13.85	14.25	12.9	11.62	13.13	12.13	11.69	11.86	13.88	13.08	12.82	13	13.81	13.96	10.86	10.81		Similar to Allene oxide synthase, chloroplastic (Linum usitatissimum) (uniprot_sprot:sp|P48417|CP74_LINUS)
cA_17-F02-M13R_c	MELO3C017009		12.76	12.58	12.41	10.22	12.52	11.23	9.86	10.98	11.99	12.72	12.6	13.07	12.28	11.98	7.91	11.48		Similar to 4-coumarate--CoA ligase-like 5 (Arabidopsis thaliana) (uniprot_sprot:sp|Q84P21|4CLL5_ARATH)
cA_17-G05-M13R_c	MELO3C019269		11.38	11.53	11.03	9.8	11.95	10.77	10.86	10.38	11.79	12.14	11.19	11.29	11.65	11.15	9.96	10.62		Similar to NEDD8-activating enzyme E1 regulatory subunit (Arabidopsis thaliana) (uniprot_sprot:sp|P42744|ULA1_ARATH)
cA_18-A09-M13R_c	MELO3C008005		8.35	7.59	8	5.68	8.98	7.03	5.16	5.16	7.73	6.92	6.99	6.13	7.74	7.88	4.98	5.4		Similar to Polyphosphoinositide binding protein Ssh1p (Glycine max) (uniref90:UniRef90_O48939)
cA_18-C05-M13R_c	MELO3C011181		13.42	13.47	12.42	13.09	12.97	12.82	12.95	12.76	13.88	12.78	13.21	13.31	13.42	13.42	12.38	12.05		Similar to Protein binding protein, putative (Ricinus communis) (uniref90:UniRef90_B9RNN3)
cA_18-D12-M13R_c	MELO3C024949		10.17	10.62	10.33	9.59	10.36	10.35	9.48	9.56	10.86	10.84	10.08	10.68	11.42	10.74	9.17	9.71		Similar to Predicted protein (Populus trichocarpa) (uniref90:UniRef90_B9I1B3)
cA_20-D04-M13R_c	MELO3C005542		6.02	5.51	5.42	5.42	6.28	6.09	5.63	5.59	6.14	5.36	6.53	6.05	5.9	6.47	4.8	4.89		Similar to 14 kDa proline-rich protein DC2.15 (Daucus carota PE=2 SV=1) (uniprot_sprot:sp|P14009|14KD_DAUCA)
cA_20-E09-M13R_c	MELO3C004077		10.98	10.11	9.1	8.21	8.37	7.82	7.17	7.67	9.8	9.98	9.2	9.27	9.7	8.91	6.25	6.57		Similar to MATE efflux family protein 7 (Arabidopsis thaliana) (uniprot_sprot:sp|Q8GXM8|MATE7_ARATH)
cA_21-E01-M13R_c	MELO3C018621		11.08	10.99	10.23	7.47	12.01	11.17	10.9	10.39	11.81	11.79	10.52	11.18	11.55	10.86	6.6	8.18		Similar to 1,4-dihydroxy-2-naphthoate polyprenyltransferase, chloroplastic (Arabidopsis thaliana) (uniprot_sprot:sp|Q0WUA3|MENA_ARATH)
cA_22-B11-M13R_c	MELO3C025143		12.1	11.23	8.86	6.43	10.49	9.28	6.8	6.14	12.02	9.96	9.39	8.48	12.25	10.54	6.81	6.63		Similar to Pollen-specific protein SF3 (Helianthus annuus) (uniprot_sprot:sp|P29675|SF3_HELAN)
cA_24-G04-M13R_c	MELO3C026392		7.56	8.14	7.91	6.23	10.28	8.12	6.43	6.53	9.95	11.1	9.83	10.66	10.17	10.29	6.95	7.83		Similar to Whole genome shotgun sequence of line PN40024, scaffold_28.assembly12x (Fragment) (Vitis vinifera) (uniref90:UniRef90_E0CTZ2)
cA_25-A06-M13R_c	MELO3C002936		9.53	9.95	9.65	8.44	9.82	9.09	8.89	8.43	9.4	9.85	9.49	9.45	10.01	10.17	8.33	8.03		Similar to Metalloendoproteinase 1 (Glycine max PE=1 SV=2) (uniprot_sprot:sp|P29136|MEP1_SOYBN)
cA_25-B01-M13R_c	MELO3C009097		15.73	15.2	15.15	13.99	15.6	14.89	14.23	12.82	15.81	15.53	15.32	15.45	15.78	15.77	10.07	10.89		Similar to Probable WRKY transcription factor 70 (Arabidopsis thaliana) (uniprot_sprot:sp|Q9LY00|WRK70_ARATH)
cA_25-E03-M13R_c	MELO3C008128		13.78	12.2	11.51	10.29	12	11.27	10.52	10.22	12.14	12	12.12	13.17	13.28	12.63	9.9	10.21		Similar to Transcription factor TGA7 (Arabidopsis thaliana) (uniprot_sprot:sp|Q93ZE2|TGA7_ARATH)
cA_26-A04-M13R_c	MELO3C007780		12.85	12.56	12.13	10.71	12.29	11.49	11.3	11.23	12.7	12.17	12.53	12.65	12.9	12.76	8.27	8.91		Similar to Aspartic proteinase-like protein 1 (Arabidopsis thaliana) (uniprot_sprot:sp|Q9LX20|ASPL1_ARATH)
cA_27-F02-M13R_c	MELO3C010264		10.65	10.83	9.98	9.55	10.68	10.35	9.39	8.17	10.61	8.85	9.09	9.61	10.56	11.35	7.3	7.16		Similar to Putative uncharacterized protein (Vitis vinifera) (uniref90:UniRef90_A5ASH9)
cA_27-F08-M13R_c	MELO3C015228		11.3	11.58	8.77	6.57	11.67	10.95	9.91	7.06	10.96	11.44	9.23	10.28	12.09	11.36	6.16	6.26		Similar to Transcription factor MYB86 (Arabidopsis thaliana) (uniprot_sprot:sp|Q8LPH6|MYB86_ARATH)
cA_29-A05-M13R_c	MELO3C024709		14.7	14.64	14.64	14.29	14.52	14.17	14.3	14.82	15.08	14.63	14.56	15.11	15.15	14.54	14.17	13.58		Similar to Probable lactoylglutathione lyase, chloroplast (Arabidopsis thaliana) (uniprot_sprot:sp|Q8W593|LGUC_ARATH)
cA_30-A12-M13R_c	MELO3C014134		13.56	13.58	13.11	12.35	13.48	13.36	13.1	13.24	13.56	13.6	13.4	13.67	13.46	13.46	11.72	12.72		Similar to Probable WRKY transcription factor 20 (Arabidopsis thaliana) (uniprot_sprot:sp|Q93WV0|WRK20_ARATH)
cA_30-C12-M13R_c	MELO3C010459		9.22	9.46	8.77	6.88	10.67	9.36	9.41	8.53	10.24	10.17	8.89	9	9.84	10.08	6.42	7.62		Similar to Whole genome shotgun sequence of line PN40024, scaffold_1.assembly12x (Fragment) (Vitis vinifera) (uniref90:UniRef90_E0CR95)
cA_31-A01-M13R_c	MELO3C003468		9.77	8.82	8.14	6.75	8.96	7.77	6.26	7.9	8.74	8.28	8.74	9.71	8.92	8.26	7.29	7.53		Similar to Homeobox-leucine zipper protein ATHB-8 (Arabidopsis thaliana) (uniprot_sprot:sp|Q39123|ATHB8_ARATH)
cA_31-G01-M13R_c	MELO3C018718		13.54	13.35	12.89	11.78	13.36	12.87	12.02	12.23	13.78	13.25	12.19	11.3	13.41	13.63	9.31	7.83		Similar to Predicted protein (Populus trichocarpa) (uniref90:UniRef90_B9H2F7)
cA_33-B04-M13R_c	MELO3C007895		12.04	13.07	12.02	11.07	13.1	11.89	12.4	12.51	12.83	13.18	12.8	12.58	12.18	12.8	11.92	12.52		Similar to Whole genome shotgun sequence of line PN40024, scaffold_23.assembly12x (Fragment) (Vitis vinifera) (uniref90:UniRef90_D7SP05)
cA_33-C06-M13R_c	MELO3C022141		7.51	6.45	5.79	5.8	6.5	6.28	6.71	5.88	6.82	6.83	7.44	6.62	7.63	6.22	6.22	5.85		Similar to Probable nucleoredoxin 1 (Arabidopsis thaliana) (uniprot_sprot:sp|O80763|NRX1_ARATH)
cA_35-G05-M13R_c	MELO3C012975		8.29	7.16	7.17	4.82	8	7.78	7.29	6.95	9.3	9.83	9.07	8.17	8.71	7.98	5.56	5.45		Similar to Transcription factor bHLH68 (Arabidopsis thaliana) (uniprot_sprot:sp|Q8S3D1|BH068_ARATH)
cA_36-B08-M13R_c	MELO3C027420		10.44	9.91	8.88	7.55	12.62	9.33	8.41	9.25	12.38	11.29	11.27	10.79	11.73	11.69	7.05	8.4		Similar to Probable serine/threonine-protein kinase NAK (Arabidopsis thaliana) (uniprot_sprot:sp|P43293|NAK_ARATH)
cA_36-D04-M13R_c	MELO3C010537		12.62	12.52	12.67	11.99	11.98	13.23	13.25	12.17	13.25	12.41	12.31	13.07	13.2	13.41	12.29	11.77		Similar to Rho guanine nucleotide exchange factor 8 (Arabidopsis thaliana) (uniprot_sprot:sp|Q9LV40|ROGF8_ARATH)
cA_37-A03-M13R_c	MELO3C015459		13.93	14.03	11.32	13.66	14.25	12.69	13.43	12.01	14.61	13.89	13.69	14.11	13.99	14.02	12.4	12.3		Similar to Cytidine deaminase (Yersinia pseudotuberculosis serotype O:3 (strain YPIII)) (uniprot_sprot:sp|B1JPZ5|CDD_YERPY)
cA_37-A08-M13R_c	MELO3C008814		6.95	6.77	6.13	5.08	6.68	6.28	5.46	5.8	6.6	8.26	6.48	6.93	7.09	6.26	6.03	5.46		Similar to Nucleic acid binding protein, putative (Ricinus communis) (uniref90:UniRef90_B9SIA2)
cA_37-D04-M13R_c	MELO3C014278		12.74	12.25	11.13	11.63	11.9	11.21	11.72	11.33	12.12	12.92	11.85	11.53	12.09	11.38	10.34	11.52		Similar to PREDICTED: hypothetical protein (Vitis vinifera) (uniref90:UniRef90_UPI0001983559)
cA_39-B05-M13R_c	MELO3C008341		14.53	14.4	14.74	14.13	14.82	14.14	13.8	13.92	14.92	14.97	14.58	14.57	14.91	15.07	13.81	13.75		Similar to Tubby-like F-box protein 14 (Oryza sativa subsp. japonica) (uniprot_sprot:sp|Q2QXB2|TLP14_ORYSJ)
cA_40-F02-M13R_c	MELO3C022613		14.07	13.43	10.69	9.11	14.07	12.51	10.98	10.73	13.87	12.69	12.33	12.91	13.96	13.68	8.7	9.12		Similar to Delta(24)-sterol reductase (Pisum sativum) (uniprot_sprot:sp|P93472|DIM_PEA)
cA_41-B05-M13R_c	MELO3C006845		7.19	7.54	7.75	6.66	7.9	8.02	6.65	6.28	7.47	7.69	7.67	7.81	7.63	7.62	6.84	6.3		Similar to Predicted protein (Populus trichocarpa) (uniref90:UniRef90_B9ICY2)
cA_41-D06-M13R_c	MELO3C010221		8.36	9.2	8.72	7.06	9.99	8.71	8.16	8.3	9.94	9.63	8.5	8.84	9.33	9.82	7.51	7.14		Similar to BTB/POZ domain-containing protein At2g24240 (Arabidopsis thaliana) (uniprot_sprot:sp|Q9ZUH1|Y2424_ARATH)
cAI_02-D04-M13R_c	MELO3C014027		10.26	11.07	10.49	8.33	10.31	8.66	8.77	10.05	11.4	11.17	10.34	10.59	11.2	11.32	8.17	8.87		Similar to Cytochrome P450 87A3 (Oryza sativa subsp. japonica) (uniprot_sprot:sp|Q7XU38|C87A3_ORYSJ)
cAI_02-H08-M13R_c	MELO3C016060		7.13	9.16	7.21	6.77	8.82	6.82	6.81	7.71	8.11	8.18	8.16	9.28	7.39	9.82	5.63	5.86		None
cAI_08-D10-M13R_c	MELO3C009818		15.48	15.51	14.73	13.59	14.29	13.37	13.52	12.62	14.94	14.3	13.62	13.94	15.31	15.46	12.03	12.76		Similar to Probable calcium-binding protein CML36 (Arabidopsis thaliana) (uniprot_sprot:sp|Q9SS31|CML36_ARATH)
cAI_10-B01-M13R_c	MELO3C019435		9.79	9.58	6.86	5.65	10.39	6.56	5.45	5.93	10.23	8.78	7.95	9.35	10.63	9.73	5.46	5.67		Similar to MLO-like protein 4 (Arabidopsis thaliana) (uniprot_sprot:sp|O23693|MLO4_ARATH)
cAI_10-C07-M13R_c	MELO3C010249		8.41	8.01	7.41	6.01	7.53	6.95	6	5.64	7.78	8.11	8.18	6.98	7.6	7.76	5.83	6.43		Similar to Chitotriosidase-1 (Homo sapiens) (uniprot_sprot:sp|Q13231|CHIT1_HUMAN)
cAI_12-E12-M13R_c			10.04	9.9	9.42	9.37	10.17	9.3	9	8.8	10.75	10.14	10.03	10.35	10.72	10.53	8.83	8.72
cAI_13-A03-M13R_c	MELO3C025940		12.25	11.65	12.22	9.76	10.78	10.55	10.43	9.45	11.12	11.62	11.47	11.56	11.85	11.88	9.31	10.61		Similar to Zinc finger protein CONSTANS-LIKE 9 (Arabidopsis thaliana) (uniprot_sprot:sp|Q9SSE5|COL9_ARATH)
cAI_13-B06-M13R_c	MELO3C017356		14.21	12.62	10.25	6.89	12.55	10.37	7.68	7.45	14.58	12.64	13.19	14.22	14.9	13.46	7.73	8.32		Similar to Phosphoethanolamine N-methyltransferase 1 (Arabidopsis thaliana) (uniprot_sprot:sp|Q9FR44|PEAM1_ARATH)
cAI_13-E04-M13R_c	MELO3C003771		12.36	12.17	11.9	11.75	12.39	12.49	11.97	11.94	12.41	12.89	12.86	12.71	12.1	12.09	11.4	10.79		Similar to Whole genome shotgun sequence of line PN40024, scaffold_1.assembly12x (Fragment) (rosids) (uniref90:UniRef90_E0CPL1)
cAI_14-D01-M13R_c	MELO3C025595		6.47	7.19	6.96	5.97	6.54	6.39	6.54	6.63	6.59	7.1	6.94	6.98	8.66	7.82	5.81	6.52		Similar to Hydroxyacylglutathione hydrolase 3, mitochondrial (Arabidopsis thaliana) (uniprot_sprot:sp|Q9C8L4|GLO2O_ARATH)
cAI_15-A05-M13R_c	MELO3C022487		9.08	6.98	7.43	7.11	9.27	8.28	6.9	6.02	9.81	9.2	8.48	9.28	9.37	8.71	7.41	5.71		Similar to Cysteine-rich repeat secretory protein 15 (Arabidopsis thaliana) (uniprot_sprot:sp|Q6NKQ9|CRR15_ARATH)
cAI_15-E09-M13R_c	MELO3C007617		13.42	12.21	10.31	8.77	11.69	10	8.15	8.19	11.82	11.44	10.23	11.12	12.11	11.67	8.61	7.87		Similar to Predicted protein (Fragment) (Populus trichocarpa) (uniref90:UniRef90_B9GYX2)
cAI_16-A07-M13R_c	MELO3C023074		10.6	9.38	7.99	6.76	11.37	10.81	8.39	8.14	9.77	7.21	9.78	10.77	11.8	11.53	7.23	8.44		Similar to Ammonium transporter 1 member 1 (Arabidopsis thaliana) (uniprot_sprot:sp|P54144|AMT11_ARATH)
cAI_18-E12-M13R_c	MELO3C004975		5.32	6.75	4.32	4.23	5.78	6.5	4.4	4.26	6.56	5.04	5.61	5.1	5.26	5.5	4.5	4.52		Similar to Predicted protein (Populus trichocarpa) (uniref90:UniRef90_B9HQN8)
cAI_20-H06-M13R_c	MELO3C002144		14.31	13.65	12.47	12.28	14.53	12.91	12.11	10.64	14.52	13.27	13.56	13.23	14.34	13.47	11.95	11.37		Similar to Probable inactive receptor kinase At1g48480 (Arabidopsis thaliana) (uniprot_sprot:sp|Q9LP77|Y1848_ARATH)
cAI_21-E12-M13R_c	MELO3C012824		11.1	9.83	8.34	7.82	10.04	9.93	7.62	7.61	11.13	10.99	8.51	10.25	11.59	10.16	8.19	7.56		Similar to Cytochrome P450 76C4 (Arabidopsis thaliana) (uniprot_sprot:sp|O64635|C76C4_ARATH)
cAI_21-F08-M13R_c	MELO3C027112		13.04	13.08	12.88	10.61	13.04	13.14	11.35	8.91	13.14	13.18	12.59	11.29	12.61	13.03	11.36	8.22		Similar to Protein PHLOEM PROTEIN 2-LIKE A1 (Arabidopsis thaliana) (uniprot_sprot:sp|O81865|P2A01_ARATH)
cAI_22-A03-M13R_c	MELO3C022719		9.21	7.48	5.47	4.81	5.63	6.28	5.54	6.35	7.51	5.77	7.91	7.06	8.11	6.48	4.73	5.17		Similar to PREDICTED: hypothetical protein (Vitis vinifera) (uniref90:UniRef90_UPI00019861AC)
cAI_22-C04-M13R_c	MELO3C023417		12	12.18	11.8	11	12	11.8	11.81	11.92	12.36	12.58	12.32	12.08	12.22	12.28	10.99	10.98		Similar to Putative uncharacterized protein (Ricinus communis) (uniref90:UniRef90_B9RV58)
cAI_22-D09-M13R_c	MELO3C009482		12.94	12.66	12.14	11.06	12.95	12.23	11.8	12.31	13.08	12.74	12.33	12.89	12.96	12.95	11.34	11.07		Similar to Rho GTPase-activating protein gacA (Dictyostelium discoideum) (uniprot_sprot:sp|Q54Y72|GACA_DICDI)
cAI_22-G09-M13R_c	MELO3C019521		12.93	12.92	12.27	8.42	12.58	11.55	9.56	9.12	13.38	13.18	13.28	13.16	13.08	13.03	8.02	8.81		Similar to U-box domain-containing protein 26 (Arabidopsis thaliana) (uniprot_sprot:sp|Q9FXA4|PUB26_ARATH)
cAI_26-B12-M13R_c	MELO3C007318		13.1	11.57	9.46	8.59	10.01	8.45	7.24	7.01	9.36	10.04	8.39	10.12	9.74	9.98	5.86	5.48		None
cAI_26-C09-M13R_c	MELO3C007779		14.2	14.4	14.09	10.42	14.13	11.16	8.6	8.5	14.81	14.45	14.29	14.02	14.23	14.38	8.32	6.88		Similar to Metal ion binding protein, putative (Ricinus communis) (uniref90:UniRef90_B9SSL2)
cAI_27-E08-M13R_c	MELO3C015406		8.5	8.04	8.86	6.7	11.06	9.43	8.62	8.8	9.93	10.18	9.89	10.7	9.26	9.85	6.33	7.6		Similar to Probable RNA-dependent RNA polymerase 5 (Arabidopsis thaliana) (uniprot_sprot:sp|O82188|RDR5_ARATH)
cAI_27-H03-M13R_c	MELO3C010922		13.54	13.23	10.26	8.52	11.43	10.09	9.42	8.41	13.06	11.36	11.32	11.22	13.13	12.35	7.75	7.81		Similar to Predicted protein (rosids) (uniref90:UniRef90_B9MVE6)
cAI_28-B07-M13R_c	MELO3C012824		11.44	10.16	8.62	8.05	10.35	10.22	8.25	8.08	11.12	11.03	8.99	10.6	11.75	10.23	8.58	7.8		Similar to Cytochrome P450 76C4 (Arabidopsis thaliana) (uniprot_sprot:sp|O64635|C76C4_ARATH)
cAI_28-G02-M13R_c	MELO3C012139		12.15	12.47	11.78	12.21	12.25	11.82	11.7	12.16	13	12.23	12.08	12.55	13.4	12.66	11.37	11.17		Similar to Probable leucine-rich repeat receptor-like protein kinase At1g35710 (Arabidopsis thaliana) (uniprot_sprot:sp|Q9LP24|Y1571_ARATH)
cAI_30-C04-M13R_c	MELO3C005178		13.42	13.19	12.95	12.16	12.85	12.35	12.51	12.78	13.19	13.24	13.06	13.28	13.2	13.06	11.9	13.35		Similar to Transcription factor bHLH49 (Arabidopsis thaliana) (uniprot_sprot:sp|Q9CAA9|BH049_ARATH)
cAI_30-D06-M13R_c	MELO3C010933		13.11	12.6	12.09	12.73	12.19	11.96	11.63	11.77	13.32	12.56	12.8	13.21	13.26	12.71	10.81	10.67		Similar to Whole genome shotgun sequence of line PN40024, scaffold_1.assembly12x (Fragment) (Vitis) (uniref90:UniRef90_E0CQ36)
cAI_30-H06-M13R_c	MELO3C025998		11.25	10.97	10.27	6.84	10.25	8.97	8.3	8.23	10.62	11.62	9.98	9.74	11.6	10.74	6.35	9.76		Similar to AMP deaminase (Arabidopsis thaliana) (uniprot_sprot:sp|O80452|AMPD_ARATH)
cAI_31-E03-M13R_c	MELO3C026058		13.59	12.87	12.14	11.52	13.02	13.05	12.92	12.53	13.68	12.99	13.34	14.13	13.89	13.39	11.22	11.34		Similar to CBL-interacting serine/threonine-protein kinase 14 (Arabidopsis thaliana) (uniprot_sprot:sp|Q9LZW4|CIPKE_ARATH)
cAI_32-D02-M13R_c	MELO3C014659		12.02	11.77	10.82	10.23	11.6	10.52	10.4	10.46	12.04	12.07	11.68	11.87	12.1	11.64	10.33	10.21		Similar to E3 ubiquitin-protein ligase SINAT2 (Arabidopsis thaliana) (uniprot_sprot:sp|Q9M2P4|SINA2_ARATH)
cAI_32-E07-M13R_c	MELO3C013512		11.8	10.41	8.57	5.98	11.59	10.59	9.75	9.24	11.9	11.56	10.32	9.67	11.61	10.3	7.3	6.14		Similar to Probable flavin-containing monooxygenase 1 (Arabidopsis thaliana) (uniprot_sprot:sp|Q9LMA1|FMO1_ARATH)
cAI_33-E09-M13R_c	MELO3C005949		11.22	10.79	10.47	8.16	10.07	9.07	9.38	8.32	11.5	11.65	11.78	11.66	11.4	11.16	8.59	7.63		Similar to Whole genome shotgun sequence of line PN40024, scaffold_48.assembly12x (Fragment) (Vitis vinifera) (uniref90:UniRef90_D7U821)
cAI_34-B02-M13R_c	MELO3C010224		12.67	12.71	12.2	11.62	12.68	11.61	11.94	11.67	12.83	13.04	12.02	12.19	12.65	12.85	10.98	9.88		Similar to PREDICTED: hypothetical protein (Vitis vinifera) (uniref90:UniRef90_UPI00019844C8)
cAI_38-D12-M13R_c	MELO3C014644		12.9	12.42	12.21	11.62	12.3	12.64	12.28	10.99	12.83	12.05	11.81	11.95	13.19	12.34	11.69	10.57		Similar to Enoyl-[acyl-carrier-protein] reductase [NADH], chloroplastic (Brassica napus PE=1 SV=2) (uniprot_sprot:sp|P80030|FABI_BRANA)
cAI_39-A09-M13R_c	MELO3C023114		13.98	13.7	11.95	12.11	13.51	12.95	11.71	11.23	14.01	12.86	12.64	12.59	14.05	13.46	10.51	11.13		Similar to Cellulose synthase A catalytic subunit 3 [UDP-forming] (Arabidopsis thaliana) (uniprot_sprot:sp|Q941L0|CESA3_ARATH)
cCI_01-B06-M13R_c	MELO3C022040		11.71	11.1	9.97	7.31	11.97	11.78	10.84	10.26	12.24	11.21	11.02	11.48	11.72	11.88	5.88	6.14		Similar to Receptor-like protein kinase FERONIA (Arabidopsis thaliana) (uniprot_sprot:sp|Q9SCZ4|FERON_ARATH)
cCI_01-E01-M13R_c			4.67	7.3	5.22	4.76	7.26	5.46	4.65	5.09	4.89	6.82	5.61	5.13	4.75	6.48	4.75	4.77
cCI_01-F03-M13R_c	MELO3C015383		12.67	12.27	11.39	10.66	12.04	11.67	11.07	11.1	12.74	12.28	12.17	12.2	12.68	12.43	9.6	10.1		Similar to Kinesin-like protein KIFC3 (Homo sapiens) (uniprot_sprot:sp|Q9BVG8|KIFC3_HUMAN)
cCI_02-C11-M13R_c	MELO3C019554		8.68	9.05	9.15	8.01	8.92	9.8	8.62	8.58	9.5	10.11	9.68	9.48	8.94	10.31	8.97	9.33		Similar to Homeobox protein HAT3.1 (Arabidopsis thaliana) (uniprot_sprot:sp|Q04996|HAT31_ARATH)
cCI_07-F02-M13R_c	MELO3C006476		15.37	15.04	13.54	9.46	15.25	13.09	10.29	10.63	15.35	14.02	12.1	11.38	15.3	15.04	9.68	10.17		Similar to Auxin-responsive protein IAA14 (Arabidopsis thaliana) (uniprot_sprot:sp|Q38832|IAA14_ARATH)
cCI_08-A11-M13R_c	MELO3C023449		10.43	10.26	9.85	8.77	9.74	10.08	9.74	9.52	9.73	9.87	9.88	10.18	10.25	9.82	8.63	9.77		Similar to Putative UPF0481 protein At3g02645 (Arabidopsis thaliana) (uniprot_sprot:sp|P0C897|Y3264_ARATH)
cCI_09-A09-M13R_c			9.36	9.46	8.79	8.78	9.46	9.02	8.32	8.28	10.23	9.66	9.73	9.96	9.97	9.93	8.97	8.25
cCI_09-B09-M13R_c	MELO3C009941		13.99	14.92	14.63	12.94	14.77	14.49	14.21	13.69	14.29	14.95	14.66	14.59	14.06	14.33	12.86	11.56		Similar to Potassium transporter 8 (Arabidopsis thaliana) (uniprot_sprot:sp|Q9M7J9|POT8_ARATH)
cCI_10-A06-M13R_c			8.09	9.06	8.68	5.75	9.97	8.44	8.95	8.95	9.28	9.95	9.27	9.13	10.57	9.79	6.04	7.67
cCI_12-A07-M13R_c	MELO3C019616		12.65	12.71	12.41	10.23	13.22	12.58	12.06	12.22	12.95	13.36	12.83	13.14	12.78	13.26	10.84	11.2		Similar to E3 ubiquitin-protein ligase RGLG2 (Arabidopsis thaliana) (uniprot_sprot:sp|Q9LY87|RGLG2_ARATH)
cCI_15-E10-M13R_c	MELO3C021512		14.13	14.23	12.65	12.32	13.36	12.76	12.58	12.64	13.6	12.58	13.35	13.82	13.87	13.68	10.69	11.68		Similar to U-box domain-containing protein 40 (Arabidopsis thaliana) (uniprot_sprot:sp|Q9FL17|PUB40_ARATH)
cCI_16-C04-M13R_c	MELO3C017490		8.7	8.38	7.16	6.01	9.32	8.09	6.74	7.18	9.05	8.86	8.15	7.64	8.04	6.8	6.05	6.6		Similar to Adenosylmethionine-8-amino-7-oxononanoate aminotransferase (Bacillus sphaericus) (uniprot_sprot:sp|P22805|BIOA_BACSH)
cCI_17-E10-M13R_c	MELO3C009837		11.21	11.23	10.72	10.72	12.26	11	10.91	11.17	11.54	11.99	11.1	11.47	11.53	11.68	10.1	11.33		Similar to tRNA guanosine-2'-O-methyltransferase (Aquifex aeolicus) (uniprot_sprot:sp|O67577|TRMH_AQUAE)
cCI_18-E09-M13R_c	MELO3C014288		10.41	9.66	8.58	7.64	10.91	9.55	8.48	7.82	10.9	10.61	9.64	9.77	11.57	10.27	7.09	7.06		Similar to Predicted protein (Populus trichocarpa) (uniref90:UniRef90_B9HUR4)
cCI_20-A09-M13R_c	MELO3C007557		12.48	12.58	12.21	12.28	12.97	12.47	11.72	11.57	12.85	12.12	12.12	12.08	12.46	12.79	11.75	11.02		Similar to Putative uncharacterized protein (Ricinus communis) (uniref90:UniRef90_B9SC51)
cCI_20-F07-M13R_c	MELO3C007767		14.73	14.45	13.67	13.98	13.76	14.14	12.21	12.71	15.05	14.12	14.28	13.94	15.06	14.41	12.5	11.69		Similar to Wound/stress protein (Solanum lycopersicum) (uniref90:UniRef90_Q672Q3)
cCI_20-H05-M13R_c	MELO3C021930		12.63	12.62	12.59	12.18	13.06	12.56	12.88	12.43	12.99	13.43	13.12	13.08	12.83	13.23	12.07	12.03		Similar to B3 domain-containing protein REM19 (Arabidopsis thaliana) (uniprot_sprot:sp|Q9XIB5|REM19_ARATH)
cCI_21-A09-M13R_c	MELO3C009286		8.4	7.4	7.58	7.07	7.25	7.31	6.91	6.75	8.28	7.85	7.8	7.33	7.89	7.15	6.91	6.13		Similar to Chloroplast-targeted copper chaperone, putative (Ricinus communis) (uniref90:UniRef90_B9T733)
cCI_21-G06-M13R_c	MELO3C017317		12.27	12.07	11.23	9.75	11.84	11.92	10.48	9.37	12.34	11.42	10.81	10.88	11.92	11.7	9.83	7.77		Similar to Predicted protein (Populus trichocarpa) (uniref90:UniRef90_B9IE47)
cCI_21-G09-M13R_c	MELO3C009834		11.89	12.06	11.25	11.55	12.35	11.91	11.18	10.94	12.37	11.71	11.39	11.8	12.02	11.63	10.92	10.43		Similar to Chorismate mutase, chloroplastic (Arabidopsis thaliana) (uniprot_sprot:sp|P42738|CHMU_ARATH)
cCI_22-E06-M13R_c	MELO3C025357		11.18	10.99	9.42	6.48	11.03	9.73	8.53	9.8	11.48	11.21	11.82	11.54	11.51	10.51	5.59	6.58		Similar to Transcription factor TCP7 (Arabidopsis thaliana) (uniprot_sprot:sp|Q9FMX2|TCP7_ARATH)
cCI_23-B08-M13R_c	MELO3C018681		14.98	13.35	10.01	6.29	13.78	11.52	8.24	10.12	13.46	13.05	12.65	10.53	13.8	11.68	8.17	6.48		Similar to Protein PHLOEM PROTEIN 2-LIKE A1 (Arabidopsis thaliana) (uniprot_sprot:sp|O81865|P2A01_ARATH)
cCI_23-G11-M13R_c	MELO3C011111		13.98	13.76	12.98	12.41	13.81	13.01	12.82	13.13	14.03	12.96	13.56	13.27	13.84	13.76	12.38	11.44		Similar to Auxin-responsive protein IAA9 (Arabidopsis thaliana) (uniprot_sprot:sp|Q38827|IAA9_ARATH)
cCI_24-A12-M13R_c	MELO3C003123		14.91	14.83	14.24	13.92	15.53	14.81	13.93	13.92	14.98	14.83	14.68	14.57	14.75	14.46	13.22	13.56		Similar to Putative E3 ubiquitin-protein ligase XBAT31 (Arabidopsis thaliana) (uniprot_sprot:sp|Q94B55|XB31_ARATH)
cCI_25-G04-M13R_c	MELO3C003675		11.11	10.54	11.45	10.29	11.34	11.37	10.42	9.29	11.34	11.92	11.77	11.81	11.81	11.85	10.76	10.51		Similar to Protein TIFY 8 (Arabidopsis thaliana) (uniprot_sprot:sp|Q84MB2|TIF8_ARATH)
cCI_27-A04-M13R_c	MELO3C020023		6.47	6.48	6.16	5.47	7.76	6.05	4.98	5.33	6.59	6.23	6.55	6.27	6.13	6.39	5.64	5.23		Similar to Elongation factor 1-delta (Pimpinella brachycarpa PE=2 SV=3) (uniprot_sprot:sp|P93447|EF1D_PIMBR)
cCI_27-C02-M13R_c	MELO3C023693		12.82	12.02	10.88	10.38	11.68	10.29	8.52	9.25	12.38	10.67	10.9	10.83	10.79	9.81	7.89	8.46		Similar to Serine carboxypeptidase-like 42 (Arabidopsis thaliana) (uniprot_sprot:sp|Q9FH05|SCP42_ARATH)
cCI_27-F05-M13R_c	MELO3C004453		13.08	12.81	12.49	11.81	12.76	12.64	11.37	10.89	12.99	12.98	13.1	12.57	12.78	12.77	11.57	11.42		Similar to Predicted protein (Populus trichocarpa) (uniref90:UniRef90_B9HAQ5)
cCI_29-A03-M13R_c	MELO3C018104		11.18	10.11	9.9	8.53	10.03	8.63	8.72	8.3	11.17	10.38	9.81	9.44	11.14	10.49	7.07	8.03		Similar to Protein NDR1 (Arabidopsis thaliana) (uniprot_sprot:sp|O48915|NDR1_ARATH)
cCI_30-B02-M13R_c	MELO3C013623		6.47	6.66	6.26	5.14	10.06	6.99	4.98	5.82	8.7	8.56	9.28	8.35	7.46	8.55	5.51	5.68		None
cCI_31-C02-M13R_c	MELO3C007251		11.67	11.65	11.23	8.44	11.78	10.97	9.12	8.22	11.46	11.92	12.16	12.01	11.93	11.96	7.02	7.53		Similar to Auxin response factor 3 (Arabidopsis thaliana) (uniprot_sprot:sp|O23661|ARFC_ARATH)
cCI_32-B12-M13R_c	MELO3C024656		13.05	12.56	11.73	9.88	12	11.63	10.12	10.75	12.31	11.97	11.49	11.37	12.96	12.09	10.12	10.47		Similar to Whole genome shotgun sequence of line PN40024, scaffold_81.assembly12x (Fragment) (Vitis vinifera) (uniref90:UniRef90_D7TXI7)
cCI_32-C09-M13R_c	MELO3C026643		9.41	9.41	9.1	8.38	10.37	8.99	9.2	9.17	10.48	10.53	9.24	8.82	11.05	10.56	9.3	8.08		Similar to Nudix hydrolase 19, chloroplastic (Arabidopsis thaliana) (uniprot_sprot:sp|Q94A82|NUD19_ARATH)
cCI_33-B04-M13R_c	MELO3C013641		7.83	8.08	7.13	5.18	7.93	6.21	4.77	4.57	5.59	5.29	8.17	8.44	6.77	7.67	6.06	4.61		Similar to Putative NAC domain-containing protein 94 (Arabidopsis thaliana) (uniprot_sprot:sp|Q9FIW5|NAC94_ARATH)
cCI_33-G04-M13R_c	MELO3C012428		14	14.19	14.15	13.72	14.24	13.87	14.1	14.03	14.05	14.69	14.38	14.27	14.08	14.39	13.45	13.15		Similar to mRNA decapping complex subunit 2 (Schizosaccharomyces pombe) (uniprot_sprot:sp|O13828|DCP2_SCHPO)
cCI_33-H11-M13R_c	MELO3C008672		12.66	12.46	10.68	6.21	13.32	12.01	9.85	7.91	12.85	12.23	11.14	8.96	12.33	11.72	6.64	6.19		Similar to Indole-3-acetic acid-amido synthetase GH3.5 (Arabidopsis thaliana) (uniprot_sprot:sp|O81829|GH35_ARATH)
cCI_34-E09-M13R_c	MELO3C002137		11.91	11.61	11.67	11.73	12.7	11.83	11.2	10.87	11.87	12.19	11.57	11.96	12.03	12.1	11	9.61		Similar to Down syndrome critical region protein 3 (Homo sapiens) (uniprot_sprot:sp|O14972|DSCR3_HUMAN)
cCI_35-A06-M13R_c	MELO3C021782		12.36	12.49	12.61	11.7	12.79	12.07	12.05	11.59	12.31	12.11	12.07	12.34	12.38	12.45	11.88	10.63		Similar to Alpha-glucosidase (Spinacia oleracea PE=1 SV=1) (uniprot_sprot:sp|O04893|AGLU_SPIOL)
cCI_35-D03-M13R_c	MELO3C020794		12.6	12.35	11.16	10.61	12.36	10.58	9.9	10.15	12.81	10.87	11.44	10.25	12.33	12.24	10.05	7.92		Similar to Putative amidase C869.01 (Schizosaccharomyces pombe) (uniprot_sprot:sp|Q9URY4|YI01_SCHPO)
cCI_38-H07-M13R_c	MELO3C023805		11.16	10.06	10.8	9.6	10.49	10.55	10.19	10.04	10.68	10.92	10.96	10.91	11.38	10.54	9.17	8.97		Similar to Putative uncharacterized protein (Ricinus communis) (uniref90:UniRef90_B9S5F3)
cCI_39-D06-M13R_c	MELO3C021450		9.25	7.54	6.47	5.54	8.14	6.01	5.93	6.01	8.91	8.81	7.93	8.58	8.9	7.5	5.4	6.48		None
cCI_39-G09-M13R_c	MELO3C004475		11.61	12.58	12.06	11.63	13.17	12.43	11.35	11.62	12.68	12.66	12.56	12.42	11.94	12.28	10.08	11.71		Similar to Arogenate dehydrogenase 1, chloroplastic (Arabidopsis thaliana) (uniprot_sprot:sp|Q944B6|TYRA1_ARATH)
cCI_40-F07-M13R_c	MELO3C006092		11.82	11.33	9.14	7.01	8.93	8.22	7.81	7.26	11.55	9.2	9.69	10.24	11.67	9.55	7.05	7.88		Similar to Probable polygalacturonase (Vitis vinifera) (uniprot_sprot:sp|A7PZL3|PGLR_VITVI)
cCI_41-A06-M13R_c	MELO3C023350		12.03	11.59	11.02	9.07	11.75	11.32	9.83	9.95	11.93	11.65	11.22	11.12	11.55	12.11	9.28	9.19		Similar to GATA transcription factor 5 (Arabidopsis thaliana) (uniprot_sprot:sp|Q9FH57|GATA5_ARATH)
cCI_41-F12-M13R_c	MELO3C009934		14	14.31	13.11	8.6	14.2	12.63	10.72	11.64	14.41	14.96	11.9	8.77	14.39	13.83	7.12	7.95		Similar to Auxin-induced protein 5NG4 (Pinus taeda PE=2 SV=1) (uniprot_sprot:sp|Q6J163|5NG4_PINTA)
cCI_43-E05-M13R_c	MELO3C009883		11.47	11.22	10.31	10	11.06	10.64	9.82	9.82	11.67	10.95	10.78	10.74	11.35	11.29	10	9.8		Similar to 3-dehydroquinate synthase (Methanobacterium thermoautotrophicum) (uniprot_sprot:sp|O26680|DHQS_METTH)
cCI_43-G11-M13R_c	MELO3C023551		12.91	13.53	12.29	11.27	14.04	13.83	11.94	10.37	12.97	11.86	12.45	12.64	12.77	13.04	11.46	10.78		Similar to Cellulose synthase A catalytic subunit 3 [UDP-forming] (Arabidopsis thaliana) (uniprot_sprot:sp|Q941L0|CESA3_ARATH)
cCI_49-H03-M13R_c	MELO3C005795		14.34	14.2	13.47	11.89	14.34	14.13	13.88	13.62	14.49	14.11	14.18	14.58	14.29	14.15	10.7	10.49		Similar to Granule-bound starch synthase 1, chloroplastic/amyloplastic (Antirrhinum majus) (uniprot_sprot:sp|O82627|SSG1_ANTMA)
cCI_49-H07-M13R_c	MELO3C016717		14.84	15.07	13.23	12.67	14.14	13.48	12.5	11.33	15.11	14.07	13.52	13.34	15	14.47	12.02	11.44		Similar to PREDICTED: hypothetical protein (Vitis vinifera) (uniref90:UniRef90_UPI00019856F9)
cCI_50-A06-M13R_c	MELO3C022481		8.59	8.43	8.07	7.53	8.2	8.46	7.95	7.16	8.68	8.5	7.73	7.57	8.3	8.06	7.85	6.96		Similar to Putative uncharacterized protein (Ricinus communis) (uniref90:UniRef90_B9SDA5)
cCI_52-A04-M13R_c	MELO3C009620		10.59	10.36	10.89	9.25	9.81	9.24	8.18	8.81	10.71	10.58	10.28	10.55	10.71	9.96	7.97	8.58		Similar to Metal tolerance protein C2 (Arabidopsis thaliana) (uniprot_sprot:sp|Q6ICY4|MTPC2_ARATH)
cCI_52-H07-M13R_c	MELO3C007990		15.15	15	11.76	7.36	12.69	9.46	8.53	7.84	13.99	14.01	12.45	12.92	14.36	13.83	6.98	7.85		Similar to Predicted protein (Populus trichocarpa) (uniref90:UniRef90_B9HBZ2)
cCI_52-H10-M13R_c	MELO3C026896		9.69	9.82	9.15	7.86	10.11	9.36	9.95	8.95	9.43	10.43	9.61	9.63	9.96	10.16	9.57	7.31		Similar to Myb family transcription factor APL (Arabidopsis thaliana) (uniprot_sprot:sp|Q9SAK5|APL_ARATH)
cCI_53-H05-M13R_c	MELO3C016692		12.61	12.76	12.3	10.64	12.43	11.67	11.33	11.83	12.81	12.44	12.22	12.47	12.87	12.36	10.57	10.99		Similar to Whole genome shotgun sequence of line PN40024, scaffold_14.assembly12x (Fragment) (Vitis vinifera) (uniref90:UniRef90_E0CSI0)
cCI_54-A07-M13R_c	MELO3C007420		14.02	14.1	11.55	7.93	12.85	11.83	10.06	9.68	13.52	11.68	11.4	11.84	13.06	12.98	10.94	8.78		Similar to PREDICTED: hypothetical protein (Vitis vinifera) (uniref90:UniRef90_UPI0001986088)
cCI_54-A09-M13R_c	MELO3C024837		11.56	12.15	9.71	5.84	14.1	10.13	6.41	6.2	13.28	11.78	8.78	7.67	13.54	13.01	5.45	5.22		Similar to Root phototropism protein 3 (Arabidopsis thaliana) (uniprot_sprot:sp|Q9FMF5|RPT3_ARATH)
cCI_55-B01-M13R_c	MELO3C005587		11.43	12.3	11.93	9.37	11.27	11.35	10.85	11.51	11.53	12.65	11.8	10.45	10.35	11.13	9.33	10.64		Similar to Uncharacterized protein At4g22758 (Arabidopsis thaliana) (uniprot_sprot:sp|Q56XJ7|Y4276_ARATH)
cCI_56-B04-M13R_c	MELO3C004659		12.56	13.01	12.33	11.73	12.65	12.69	12.13	12.31	12.72	12.2	12.77	12.97	12.57	12.77	11.11	11		Similar to ATP-dependent DNA helicase Q-like 3 (Arabidopsis thaliana) (uniprot_sprot:sp|Q9FT72|RQL3_ARATH)
cCI_57-B01-M13R_c	MELO3C017756		11.53	10.56	9.43	8.99	8.67	10.36	8.87	9.8	10.01	9.64	9.48	10.67	10.29	9.32	9.05	8.71		Similar to Calcium-dependent protein kinase 24 (Arabidopsis thaliana) (uniprot_sprot:sp|Q9SIQ7|CDPKO_ARATH)
cCI_59-A06-M13R_c	MELO3C019971		9.92	10.14	9.79	9.26	9.63	9.75	9.69	9.58	10.7	10.38	9.94	9.51	9.9	10.14	9.13	9.28		Similar to 30S ribosomal protein S1, chloroplastic (Spinacia oleracea) (uniprot_sprot:sp|P29344|RR1_SPIOL)
cCI_59-B08-M13R_c	MELO3C005761		12.84	12.34	11.01	7.21	10.88	9.09	8.17	9.2	11.86	11.66	12.51	13.69	13	12.07	7.57	8.02		Similar to Auxin response factor 9 (Arabidopsis thaliana) (uniprot_sprot:sp|Q9XED8|ARFI_ARATH)
cCI_59-E12-M13R_c			8.7	8.49	8.82	7.17	7.9	7.25	7.53	7.25	7.93	7.98	8.45	8.53	7.88	8.05	6.79	6.62
cCI_61-C01-M13R_c	MELO3C027391		10.72	9.84	9.66	7.36	9.42	10.01	9.32	7.99	9.94	9.09	8.94	8.89	9.97	9.29	7.44	6.64		Similar to GATA transcription factor 5 (Arabidopsis thaliana) (uniprot_sprot:sp|Q9FH57|GATA5_ARATH)
cCI_62-A01-M13R_c	MELO3C025083		11.52	11.69	11.42	9.89	11.93	11.36	11.09	10.37	11.7	11.26	11.37	11.48	11.95	12.12	10.53	10.13		Similar to Probable inactive receptor kinase At3g02880 (Arabidopsis thaliana) (uniprot_sprot:sp|Q9M8T0|Y3288_ARATH)
cCI_63-A04-M13R_c	MELO3C005673		12.43	12.47	8.77	7.58	13.56	11.66	8.84	7.21	12.48	9.86	8.07	9.41	12.55	12.6	6.57	5.41		Similar to Tubulin beta-1 chain (Zea mays) (uniprot_sprot:sp|P18025|TBB1_MAIZE)
cCI_64-C06-M13R_c	MELO3C024666		11.14	11	10.99	10.22	10.64	10.26	10.21	10.14	11.06	11.11	10.83	10.92	11.24	10.9	9.88	9.29		Similar to GPI-anchor transamidase (Saccharomyces cerevisiae) (uniprot_sprot:sp|P49018|GPI8_YEAST)
cCI_64-F12-M13R_c			14.35	13.28	12.28	10.76	13.97	12.35	9.17	8.57	14.44	13.22	13.58	13.48	14.22	14.34	8.12	6.73
cCI_64-G01-M13R_c	MELO3C013623		8.93	10.06	9.28	5.5	12.73	10.79	7.46	9.34	11	11.37	11.07	10.19	10.45	11.46	5.27	5.61		None
cCI_66-F07-M13R_c	MELO3C010190		13.98	13.69	12.66	11.64	11.68	11.44	11.99	9.86	13.07	14.08	13.67	13.02	12.77	11.9	8.43	7.55		Similar to Probable LRR receptor-like serine/threonine-protein kinase At2g23950 (Arabidopsis thaliana) (uniprot_sprot:sp|Q0WVM4|Y2239_ARATH)
cCI_67-B02-M13R_c	MELO3C001964		7.75	7.48	6.57	5.92	7.64	8.11	7.3	7.03	8.46	8.04	7.37	8.07	8.26	7.01	5.73	7.11		Similar to BTB/POZ and TAZ domain-containing protein 1 (Arabidopsis thaliana) (uniprot_sprot:sp|Q9FMK7|BT1_ARATH)
cCI_68-B11-M13R_c	MELO3C002325		9.77	9.64	8.9	7.66	10.49	9.16	8.08	8.64	10.01	9.55	9.28	10	9.69	9.5	7.93	8.48		Similar to Whole genome shotgun sequence of line PN40024, scaffold_0.assembly12x (Fragment) (Vitis vinifera) (uniref90:UniRef90_D7SHD3)
cCI_69-B09-M13R_c	MELO3C026410		11.23	10.53	9.52	7.32	10.69	9.76	8.78	8.37	10.6	10.68	9.75	9.85	11.1	10.33	7.49	6.76		Similar to Transcription factor PIF1 (Arabidopsis thaliana) (uniprot_sprot:sp|Q8GZM7|PIF1_ARATH)
cCL1012Contig1	MELO3C006228		7.98	7.3	7.6	6.5	8.54	7.21	7.08	7.25	8.28	8.01	6.8	7.07	8.7	7.61	5.82	6.39		Similar to Cyclin-U4-1 (Arabidopsis thaliana) (uniprot_sprot:sp|O80513|CCU41_ARATH)
cCL1025Contig1	MELO3C004637		11.56	10.71	10.74	7.18	10.61	11.22	9.36	9.19	10.53	10.41	9.39	9.55	10.85	9.87	7.88	7.38		Similar to Cleavage and polyadenylation specificity factor subunit 5 (Danio rerio) (uniprot_sprot:sp|Q7T3C6|CPSF5_DANRE)
cCL1032Contig1	MELO3C026419		10.55	11.24	10.18	9.28	10.86	9.69	8.5	10.13	12.02	11.7	11.34	11.84	11.55	11.56	9.79	9.78		Similar to ADP-ribosylation factor GTPase-activating protein AGD12 (Arabidopsis thaliana) (uniprot_sprot:sp|Q9FVJ3|AGD12_ARATH)
cCL1037Contig1	MELO3C007779		14.5	14.51	14.17	10.36	14.28	11.32	8.67	8.57	14.9	14.67	14.48	14.13	14.3	14.57	8.58	6.42		Similar to Metal ion binding protein, putative (Ricinus communis) (uniref90:UniRef90_B9SSL2)
cCL1046Contig1	MELO3C008128		13.48	12.03	11.44	10.12	12	11.24	10.52	10.45	12	12.37	12.18	12.94	12.95	12.68	9.57	10.06		Similar to Transcription factor TGA7 (Arabidopsis thaliana) (uniprot_sprot:sp|Q93ZE2|TGA7_ARATH)
cCL105Contig1	MELO3C015079		12.9	11.41	9.1	5.86	13.08	9.86	6.05	6.42	12.72	9.67	9.5	10.15	12.95	11.14	6.25	5.73		Similar to Putative uncharacterized protein (Ricinus communis) (uniref90:UniRef90_B9SY08)
cCL1078Contig1	MELO3C007499		13	13.43	12.7	8.65	13.77	12.34	10.42	7.79	13.66	13.7	13.66	13.85	12.86	13.99	9.33	9.77		Similar to Protein DA1-related 1 (Arabidopsis thaliana) (uniprot_sprot:sp|Q8W4F0|DAR1_ARATH)
cCL1084Contig1	MELO3C010420		14.02	13.97	11.15	8.47	14.33	11.34	8.96	8.86	14.46	13.92	12.11	12.36	14.36	13.84	7.26	6.5		Similar to Predicted protein (Populus) (uniref90:UniRef90_B9H760)
cCL1087Contig1	MELO3C016942		14.9	13.75	11.5	8.87	13.22	10.65	7.86	7.4	12.01	11.91	10.87	11.02	14.28	12.69	6.64	7.34		Similar to Aspartic proteinase nepenthesin-2 (Nepenthes gracilis) (uniprot_sprot:sp|Q766C2|NEP2_NEPGR)
cCL1094Contig1	MELO3C017114		13.38	13.27	11.77	10.58	12.6	12.4	11.71	12.04	13.25	12.42	11.71	11.81	14.13	12.99	10.02	9.64		Similar to Pollen-specific protein SF3 (Helianthus annuus) (uniprot_sprot:sp|P29675|SF3_HELAN)
cCL1105Contig1	MELO3C003880		13.19	13.09	12.38	11.6	13.31	12.69	12.01	12	13.31	12.85	12.79	12.49	13.14	13.2	11.23	11.8		Similar to Predicted protein (rosids) (uniref90:UniRef90_B9MVE6)
cCL1117Contig1	MELO3C009094		8.78	9.58	9.12	7.34	10.97	9.56	8.12	9.2	9.12	10.32	9.32	9.35	9.81	10.15	7.43	8.76		Similar to Calcium-binding protein CML42 (Arabidopsis thaliana) (uniprot_sprot:sp|Q9SVG9|CML42_ARATH)
cCL111Contig1	MELO3C018378		11.55	11.36	11.21	10.7	11.95	10.89	10.54	10.83	11.72	11.81	11.69	11.55	11.32	11.56	10.58	10.92		Similar to 40S ribosomal protein S4 (Solanum tuberosum) (uniprot_sprot:sp|P46300|RS4_SOLTU)
cCL1124Contig1	MELO3C018867		13.54	11.78	11.13	8.9	12.05	12.37	9.81	8	12.81	11.8	11.38	10.61	13.2	12.11	9.82	7.86		None
cCL1127Contig1	MELO3C007834		12.99	14.43	13.61	12.32	13.6	13.11	12.87	12.78	14.53	14.47	13.71	13.83	14.01	14.83	12.35	12.11		Similar to Tubby-like F-box protein 5 (Oryza sativa subsp. japonica) (uniprot_sprot:sp|Q6Z2G9|TLP5_ORYSJ)
cCL1127Contig2	MELO3C007834		13.85	15.01	14.32	12.88	14.29	13.79	13.96	13.82	15.11	15.14	14.36	14.53	14.84	15.47	12.9	12.94		Similar to Tubby-like F-box protein 5 (Oryza sativa subsp. japonica) (uniprot_sprot:sp|Q6Z2G9|TLP5_ORYSJ)
cCL1130Contig1	MELO3C012701		12.65	10.36	7.71	5.37	11.02	9.99	8.59	8.85	11.71	11.1	10.13	8.53	11.3	9.75	7.09	6.47		Similar to Phloem filament protein (Cucurbita maxima) (uniref90:UniRef90_P94012)
cCL1135Contig1	MELO3C024930		12.18	12.43	11.73	11.91	13.08	12.3	11.78	11.76	12.99	12.79	12.63	12.42	12.32	12.77	12.24	11.8		Similar to Putative uncharacterized protein (Ricinus communis) (uniref90:UniRef90_B9S9T7)
cCL1146Contig1	MELO3C026547		14.07	14.38	13.95	13.17	14.46	13.16	13.27	13.49	14.56	14.6	14.24	13.93	14.39	14.63	12.89	13.23		Similar to Probable serine/threonine-protein kinase At4g35230 (Arabidopsis thaliana) (uniprot_sprot:sp|Q944A7|Y4523_ARATH)
cCL1158Contig1	MELO3C009315		13.95	14.14	13.93	13.81	14.43	13.89	13.31	13.77	14.57	14.23	14.35	14.07	14.11	14.33	13.38	13.28		Similar to 40S ribosomal protein S23 (Fragaria ananassa) (uniprot_sprot:sp|P46297|RS23_FRAAN)
cCL1167Contig1	MELO3C011738		13.55	13.24	12.18	9.81	13.16	11.79	10.81	10.89	13.33	12.17	12	11.72	13.28	13.39	7.58	9.17		Similar to Zinc finger CCCH domain-containing protein 53 (Oryza sativa subsp. japonica) (uniprot_sprot:sp|Q0D3J9|C3H53_ORYSJ)
cCL1167Contig2	MELO3C011738		13.55	13.12	12.09	9.58	13.07	11.77	10.81	10.95	13.39	12.02	12.02	11.79	13.34	13.3	7.87	9.14		Similar to Zinc finger CCCH domain-containing protein 53 (Oryza sativa subsp. japonica) (uniprot_sprot:sp|Q0D3J9|C3H53_ORYSJ)
cCL1186Contig1	MELO3C007022		13.86	14.3	14.17	13.69	13.97	14.45	14.28	13.4	14.24	14.36	14.4	14.48	14.12	14.12	13.14	13.18		Similar to Probable UDP-N-acetylglucosamine pyrophosphorylase (Arabidopsis thaliana) (uniprot_sprot:sp|O64765|UAP1_ARATH)
cCL1187Contig1	MELO3C002611		15.23	14.95	14.94	13.55	14.76	14.33	13.77	13.4	14.74	15.1	14.91	14.74	14.99	14.97	13.84	13		Similar to Putative uncharacterized protein (Vitis vinifera) (uniref90:UniRef90_A5AP07)
cCL1198Contig1	MELO3C023144		13.07	13.53	13.06	12.56	14.16	13	12.36	12.75	13.62	13.76	13.09	13.01	13.36	13.54	11.9	12.19		None
cCL1202Contig1	MELO3C007207		12.85	12.69	12.11	11.19	12.85	11.77	12.01	11.88	12.7	12.31	12.54	12.46	13.05	12.83	11.77	11.86		Similar to Shaggy-related protein kinase eta (Arabidopsis thaliana) (uniprot_sprot:sp|Q39011|KSG7_ARATH)
cCL1228Contig1	MELO3C024938		14.18	13.76	12.73	8.86	14.14	12.46	10.28	8.85	14.83	12.7	12.36	12.26	14.93	14	6.77	6.42		Similar to Fasciclin-like arabinogalactan protein 1 (Arabidopsis thaliana) (uniprot_sprot:sp|Q9FM65|FLA1_ARATH)
cCL1252Contig1	MELO3C018579		14.7	12.94	10.76	7.14	13.75	12.9	11.1	11.38	14.52	13.5	13.64	12.09	13.98	13.01	10.52	6.02		Similar to Phloem filament protein (Cucumis melo subsp. melo) (uniref90:UniRef90_E5GCR5)
cCL1258Contig1	MELO3C025391		14.3	13.88	13.62	13.57	13.99	13.81	13.41	13.71	14.48	14.31	13.93	13.91	14.42	14.19	13.44	13.06		Similar to Predicted protein (Populus trichocarpa) (uniref90:UniRef90_A9P8A0)
cCL1267Contig1	MELO3C004926		7.25	7.64	7.85	6.52	8	8.59	8.01	7.91	9.05	9.09	8.93	8.28	8.24	9.07	4.86	5.61		None
cCL1267Contig2	MELO3C004926		11.18	11.03	11.34	7.39	11.51	11.71	10.54	9.74	12.14	12.2	11.76	11.53	11.71	12.23	6.18	6.94		None
cCL126Contig2	MELO3C013773		13.41	13.87	13.16	12.83	13.52	13.45	13.37	13.29	13.91	13.99	13.76	13.32	13.53	13.8	12.67	12.97		Similar to Nut2, putative (Ricinus communis) (uniref90:UniRef90_B9SPF4)
cCL1276Contig1	MELO3C016060		7.02	8.81	6.8	6.65	8.58	6.58	6.78	7.39	7.75	8.12	7.95	9.13	6.87	9.6	5.85	5.68		None
cCL1291Contig1	MELO3C021870		14.82	15.1	14.44	13.81	15.52	15.35	14.79	13.81	15.43	15.24	14.91	14.72	14.97	15.15	12.61	12.73		Similar to Inositol-tetrakisphosphate 1-kinase 1 (Arabidopsis thaliana) (uniprot_sprot:sp|Q9SBA5|ITPK1_ARATH)
cCL1308Contig1	MELO3C007533		12.6	11.8	12.3	5.38	12.8	12.8	10.42	9.94	12.44	12.75	12.64	12.15	12.21	12.24	5.88	5.3		Similar to Polyneuridine-aldehyde esterase (Rauvolfia serpentina) (uniprot_sprot:sp|Q9SE93|PNAE_RAUSE)
cCL1333Contig1	MELO3C016846		10.8	11.21	11.26	10.94	11.86	11.53	11.23	11.3	11.91	11.56	11.98	12.1	11.45	11.69	11.24	10.45		Similar to Whole genome shotgun sequence of line PN40024, scaffold_1.assembly12x (Fragment) (Vitis vinifera) (uniref90:UniRef90_E0CNX1)
cCL1338Contig2	MELO3C009833		15.08	15.17	12.68	10.21	15.02	12.62	10.3	9.16	14.99	13.89	12.31	12.78	15.26	15.02	9.03	7.4		Similar to Lamin-like protein (Arabidopsis thaliana) (uniprot_sprot:sp|Q39131|LAML_ARATH)
cCL1363Contig1	MELO3C016717		13.87	13.84	11.91	11.53	12.84	12.19	11.5	10	13.78	12.79	12.19	11.88	13.83	13.21	10.92	10.22		Similar to PREDICTED: hypothetical protein (Vitis vinifera) (uniref90:UniRef90_UPI00019856F9)
cCL1365Contig1	MELO3C016817		13.14	13.38	12.86	12.2	12.7	12.71	13.11	13.08	12.71	12.74	13.6	13.62	13.18	13.37	12.4	12.37		Similar to Calcium-transporting ATPase 1, chloroplastic (Arabidopsis thaliana) (uniprot_sprot:sp|Q37145|ACA1_ARATH)
cCL1366Contig1	MELO3C009329		14.02	13.21	12.55	13.49	15.8	12.99	10.45	10.87	15.03	12.64	13.04	11.9	14.95	13.44	7.88	8.57		Similar to Peroxidase 21 (Arabidopsis thaliana) (uniprot_sprot:sp|Q42580|PER21_ARATH)
cCL1386Contig1	MELO3C016938		12.5	11.87	9.38	8.03	12.29	9.98	8.52	8.44	12.39	11.37	10.77	9.01	12.05	12.04	6.55	9.11		Similar to Predicted protein (Populus trichocarpa) (uniref90:UniRef90_B9HB94)
cCL1396Contig2	MELO3C011163		9.3	9.94	9.67	9.48	10.53	10.18	9.38	9.47	10.63	10.65	10.27	10.42	10.62	10.4	10.15	9.51		Similar to tRNA (guanine-N(7)-)-methyltransferase (Arabidopsis thaliana) (uniprot_sprot:sp|Q8GXB7|TRMB_ARATH)
cCL13Contig2	MELO3C003132		15.21	14.53	13.97	12.9	15.23	15.16	13.48	10.9	14.96	14.8	13.68	12.2	14.59	14.99	13.75	10.79		None
cCL1408Contig1	MELO3C011448		14.98	14.71	14.45	13.95	15.12	14.44	14.26	14.25	15.23	14.73	14.37	14.47	14.93	14.87	13.66	13.4		Similar to 60S ribosomal protein L5 (Cucumis sativus) (uniprot_sprot:sp|Q6UNT2|RL5_CUCSA)
cCL1408Contig2	MELO3C011448		14.56	14.14	13.94	13.66	14.54	13.93	13.61	13.63	14.45	14.11	13.88	13.94	14.32	14.13	13.36	12.98		Similar to 60S ribosomal protein L5 (Cucumis sativus) (uniprot_sprot:sp|Q6UNT2|RL5_CUCSA)
cCL1415Contig2	MELO3C010874		12.8	12.13	11.9	9.47	12.72	12.81	11.79	10.81	12.73	12.62	12.61	11.7	11.79	11.71	9.64	8.38		None
cCL1433Contig1	MELO3C020900		12.01	10.21	9.39	7.04	11.11	11.27	8.69	8.32	10.79	10.41	10.34	9.48	11.08	10.42	8.21	7.02		Similar to Calmodulin-like protein 1 (Arabidopsis thaliana) (uniprot_sprot:sp|Q9ZQE6|CML1_ARATH)
cCL1451Contig1	MELO3C003294		14.53	14.61	14.31	12.16	13.6	13.54	14.52	13.4	15.04	14.94	14.81	14.12	14.89	14.51	12.88	10.25		Similar to Vacuolar cation/proton exchanger 1 (Arabidopsis thaliana) (uniprot_sprot:sp|Q39253|CAX1_ARATH)
cCL1451Contig2	MELO3C003294		14.44	14.61	14.44	12.78	13.85	13.99	14.69	13.81	14.81	14.76	14.82	14.34	14.82	14.49	13.2	10.89		Similar to Vacuolar cation/proton exchanger 1 (Arabidopsis thaliana) (uniprot_sprot:sp|Q39253|CAX1_ARATH)
cCL146Contig1	MELO3C005540		14.6	14.51	11.63	9.59	14.72	12.32	8.87	9.67	14.77	13.42	13.13	12.97	14.49	14.07	7.91	7.19		Similar to 14 kDa proline-rich protein DC2.15 (Daucus carota PE=2 SV=1) (uniprot_sprot:sp|P14009|14KD_DAUCA)
cCL1474Contig1	MELO3C008854		14.9	15.03	14.37	13.63	15.04	14.12	13.09	13.89	15.16	14.98	14.97	15.01	14.89	15.15	13.36	14.19		Similar to High affinity cationic amino acid transporter 1 (Mus musculus) (uniprot_sprot:sp|Q09143|CTR1_MOUSE)
cCL1503Contig1	MELO3C007758		14.23	14.21	14.35	13.69	14.05	14.11	12.91	11.52	14.53	14.39	14.39	14.29	14.52	14.32	11.42	10.46		Similar to PREDICTED: hypothetical protein isoform 1 (Vitis vinifera) (uniref90:UniRef90_UPI00015CD8C6)
cCL1507Contig1	MELO3C024500		13.51	13.51	13.05	13.16	13.92	13.41	13.2	12.62	13.84	13.47	13.52	13.77	13.47	13.39	12.87	13.4		Similar to Threonine dehydratase biosynthetic, chloroplastic (Arabidopsis thaliana) (uniprot_sprot:sp|Q9ZSS6|THD1_ARATH)
cCL1526Contig1	MELO3C007736		14.95	14.65	13.8	10.57	15.05	13.16	11.02	11.37	15.01	14.67	14.75	15.04	15.1	14.81	8.97	10.82		Similar to Homeobox-leucine zipper protein ATHB-6 (Arabidopsis thaliana) (uniprot_sprot:sp|P46668|ATHB6_ARATH)
cCL1532Contig1	MELO3C012162		15.11	13.59	13.87	11.42	15.21	13.56	10.53	10.52	15.1	13.4	13.32	12.44	15.01	14.74	9.12	8.75		None
cCL1540Contig1	MELO3C014248		11.17	9.91	8.93	6.81	8.5	10.21	7.38	6.7	10.96	11.45	9.74	8.27	11	9.96	5.88	6.46		Similar to Fasciclin-like arabinogalactan protein 11 (Arabidopsis thaliana) (uniprot_sprot:sp|Q8LEJ6|FLA11_ARATH)
cCL1540Contig2	MELO3C014248		9.93	8.86	8.04	5.99	7.48	9.14	6.48	5.91	9.83	10.49	9.04	7.22	10	9.27	5.05	5.2		Similar to Fasciclin-like arabinogalactan protein 11 (Arabidopsis thaliana) (uniprot_sprot:sp|Q8LEJ6|FLA11_ARATH)
cCL1566Contig1	MELO3C006271		14.43	14.39	14.2	13.83	14.66	13.85	12.98	12.84	14.55	14.43	14.59	14.72	14.63	14.35	10.96	9.76		Similar to PREDICTED: hypothetical protein (Vitis vinifera) (uniref90:UniRef90_UPI00015C955C)
cCL1566Contig2	MELO3C006271		12.64	12.36	12.4	11.73	12.27	11.58	10.7	10.8	12.47	12.59	13.01	13.02	12.73	12.33	8.83	7.75		Similar to PREDICTED: hypothetical protein (Vitis vinifera) (uniref90:UniRef90_UPI00015C955C)
cCL1675Contig1	MELO3C007557		12.52	12.66	12.26	12.24	13	12.28	11.52	11.7	12.95	12.52	12.48	12.18	12.54	12.6	11.78	10.84		Similar to Putative uncharacterized protein (Ricinus communis) (uniref90:UniRef90_B9SC51)
cCL1683Contig1	MELO3C005147		8.56	7.52	6.08	6.01	6.69	6.32	6.01	6.12	9	6.88	7.22	9.75	8.87	8.31	6.67	5.59		Similar to NADPH:quinone oxidoreductase (Arabidopsis thaliana) (uniprot_sprot:sp|Q9LK88|NQR_ARATH)
cCL1690Contig1	MELO3C008963		7.62	7.91	8.06	5.88	7.86	8.59	8.14	7.63	8.54	9.69	9.26	8.78	7.7	8.28	6.82	5.31		Similar to Amino acid permease 2 (Arabidopsis thaliana) (uniprot_sprot:sp|Q38967|AAP2_ARATH)
cCL1745Contig1	MELO3C007181		15.12	14.6	13.66	13.22	14.94	14.72	14.21	12.81	15.01	14.16	13.89	14.09	15.12	14.83	13.49	12.21		Similar to Floral homeotic protein AGAMOUS (Nicotiana tabacum) (uniprot_sprot:sp|Q43585|AG_TOBAC)
cCL1769Contig1	MELO3C011764		13.44	13.55	12.77	12.29	13.87	13.12	12.53	12.16	14	13.35	13.17	13.52	13.45	14.01	10.92	9.17		Similar to Protease 2 (Moraxella lacunata) (uniprot_sprot:sp|Q59536|PTRB_MORLA)
cCL1813Contig1	MELO3C024626		10.52	10.64	9.76	9.67	11.81	10.38	10.3	10.99	11.29	11.56	11.39	11.56	10.78	10.99	9.6	9.62		Similar to Predicted protein (Malpighiales) (uniref90:UniRef90_B9ILN4)
cCL1827Contig1	MELO3C006691		15.4	14.86	14.49	13.54	14.79	14.87	14.36	13.93	15.36	15.15	14.36	14.83	15.37	14.69	14.37	13.72		Similar to Putative uncharacterized protein (Ricinus communis) (uniref90:UniRef90_B9RTB6)
cCL1837Contig1	MELO3C002521		14.43	14.42	14.52	12.63	14.63	14.54	13.82	12.34	14.86	14.1	13.82	13.37	14.49	14.54	10.9	11.28		Similar to Predicted protein (Populus trichocarpa) (uniref90:UniRef90_B9HYT2)
cCL1859Contig1	MELO3C007904		13.28	13.61	13.55	13.23	13.62	13.22	13.49	13.63	13.81	13.49	13.9	14.18	13.68	13.9	12.67	13.07		Similar to Calcium-dependent protein kinase 28 (Arabidopsis thaliana) (uniprot_sprot:sp|Q9FKW4|CDPKS_ARATH)
cCL1911Contig1	MELO3C012139		12.55	12.39	11.74	12.44	12.27	11.7	11.77	12.09	13.15	12.32	12.03	12.72	13.35	12.77	11.33	11.14		Similar to Probable leucine-rich repeat receptor-like protein kinase At1g35710 (Arabidopsis thaliana) (uniprot_sprot:sp|Q9LP24|Y1571_ARATH)
cCL1912Contig1	MELO3C020759		12.67	12.45	11.82	11.46	12.61	12	11.24	11.55	12.63	12.05	12.31	11.91	12.43	12.17	11.7	11.3		Similar to 40S ribosomal protein S12 (Hordeum vulgare) (uniprot_sprot:sp|Q9XHS0|RS12_HORVU)
cCL1919Contig1	MELO3C011022		14.43	14.42	14.18	13.49	14.8	14.28	13.75	13.78	14.86	14.83	14.31	14.23	14.82	14.98	13.38	13.29		Similar to Extended synaptotagmin-2 (Mus musculus) (uniprot_sprot:sp|Q3TZZ7|ESYT2_MOUSE)
cCL1958Contig1	MELO3C007900		8.99	9.81	9.21	6.01	8.69	6.42	6.1	6.42	10.95	8.98	8.42	9.28	9.48	10.9	5.67	5.71		None
cCL200Contig1	MELO3C026612		15.28	15.29	15.05	14.38	15.01	14.75	14.51	14.55	15.6	15.71	15.35	15.15	15.15	15.29	14.22	14.27		Similar to Eukaryotic translation initiation factor 4E type 3 (Arabidopsis thaliana) (uniprot_sprot:sp|Q9FK59|IF4E3_ARATH)
cCL2017Contig1	MELO3C021903		12.25	9.74	9.96	8.5	12.88	12.16	10.95	9.96	12.17	12.01	12.47	12.37	12.24	12.05	11.05	8.31		Similar to Probable carboxylesterase 13 (Arabidopsis thaliana) (uniprot_sprot:sp|Q9SMM9|CXE13_ARATH)
cCL2023Contig1	MELO3C010370		11.44	10.76	10.3	6.39	10.44	9.77	8.63	8	10.89	9.73	9.28	9.69	10.99	10.69	5.46	5.67		None
cCL2025Contig1	MELO3C015514		10.57	10.65	10.27	8.99	10.69	9.83	9.52	9.4	10.44	10.26	10.05	11.01	10.49	10.62	7.54	8.96		Similar to 12-oxophytodienoate reductase 3 (Solanum lycopersicum) (uniprot_sprot:sp|Q9FEW9|OPR3_SOLLC)
cCL202Contig1	MELO3C024483		15.08	12.93	8.78	10.77	14.9	11.8	11.08	12.1	14.34	14.43	13.58	13.01	15.34	13.16	10.68	10.28		Similar to Aquaporin TIP1-1 (Arabidopsis thaliana) (uniprot_sprot:sp|P25818|TIP11_ARATH)
cCL2032Contig1	MELO3C018674		14.35	14.16	13.17	11.83	14.9	13.13	11.77	12.12	14.36	13.91	12.74	12.99	14.43	14.38	12.24	11.53		Similar to C2 domain-containing protein C31G5.15 (Schizosaccharomyces pombe) (uniprot_sprot:sp|O14111|YEJF_SCHPO)
cCL2043Contig1	MELO3C024247		13.58	13.57	12.8	10.13	13.13	11.69	9.04	7.48	13.88	12.9	11.24	10.74	14.03	13.9	8.22	7.27		Similar to Whole genome shotgun sequence of line PN40024, scaffold_2.assembly12x (Fragment) (Vitis vinifera) (uniref90:UniRef90_D7U0H5)
cCL2053Contig1	MELO3C006676		14.27	14.11	11.37	8.8	13.72	11.1	9.39	9.12	14.42	12.21	10.94	10.7	14.57	14.09	7.42	8.88		Similar to Predicted protein (Fragment) (Populus trichocarpa) (uniref90:UniRef90_B9HXT0)
cCL2074Contig1	MELO3C014524		10.56	12.03	11.3	8.9	11.37	10.94	9.74	10.7	11.31	11.98	11.52	11.34	10.94	11.8	8.92	9.38		Similar to Probable receptor-like protein kinase At1g49730 (Arabidopsis thaliana) (uniprot_sprot:sp|Q9FX99|Y1497_ARATH)
cCL2081Contig1	MELO3C011022		14.45	14.28	13.98	13.41	14.46	14.34	13.63	13.56	14.6	14.65	14.11	13.9	14.39	14.45	13.13	12.91		Similar to Extended synaptotagmin-2 (Mus musculus) (uniprot_sprot:sp|Q3TZZ7|ESYT2_MOUSE)
cCL2153Contig1	MELO3C002124		12.68	12.18	11.07	6.58	12.29	10.06	7	6.19	12.71	11.83	10.27	9.36	12.85	12.51	5.56	6.43		Similar to Mitogen-activated protein kinase 9 (Arabidopsis thaliana) (uniprot_sprot:sp|Q9LV37|MPK9_ARATH)
cCL2158Contig1	MELO3C017481		12.34	13.59	9.1	9.83	11.8	10.75	9.47	11.13	12.76	14.06	11.55	11.37	10.68	11.52	9.06	9.15		Similar to Probable xyloglucan endotransglucosylase/hydrolase protein 23 (Arabidopsis thaliana) (uniprot_sprot:sp|Q38910|XTH23_ARATH)
cCL2159Contig1	MELO3C007499		13.35	13.77	13.08	10.1	14.26	13.2	10.88	8.66	13.93	13.87	13.83	14.11	13.14	14.14	10.35	10.16		Similar to Protein DA1-related 1 (Arabidopsis thaliana) (uniprot_sprot:sp|Q8W4F0|DAR1_ARATH)
cCL2161Contig1	MELO3C013008		13.73	13.69	13.57	12.75	13.8	13.08	13.18	13.13	13.78	13.78	13.45	13.54	14.18	13.74	12.86	13.3		Similar to Mitochondrial-processing peptidase subunit alpha (Solanum tuberosum) (uniprot_sprot:sp|P29677|MPPA_SOLTU)
cCL2162Contig1	MELO3C014027		9.65	9.84	10.13	7.93	9.09	7.84	8.41	9.34	10.04	10.6	10.22	10.18	10.78	10.42	7.62	8.74		Similar to Cytochrome P450 87A3 (Oryza sativa subsp. japonica) (uniprot_sprot:sp|Q7XU38|C87A3_ORYSJ)
cCL2225Contig1	MELO3C005129		12.43	12.9	12.2	9.87	12.29	10.79	9.95	9.76	12.78	12.6	11.66	11.33	12.73	12.9	7.5	7.1		Similar to Xanthoxin dehydrogenase (Arabidopsis thaliana) (uniprot_sprot:sp|Q9C826|ABA2_ARATH)
cCL2226Contig1	MELO3C008049		15	14.98	13.6	10.98	13.97	14.07	11.51	10.05	14.75	14.41	14.01	13.4	14.61	14.49	10.12	8.5		Similar to Putative uncharacterized protein (Vitis vinifera) (uniref90:UniRef90_A5BEQ8)
cCL2227Contig1	MELO3C005774		12.87	12.54	13.27	11.71	12.6	12.63	12.75	11.61	12.78	13.87	13.73	13.49	13.02	13.57	10.96	10.22		Similar to Dof zinc finger protein DOF4.6 (Arabidopsis thaliana) (uniprot_sprot:sp|Q8LAP8|DOF46_ARATH)
cCL222Contig2	MELO3C012846		12.48	11.86	11.63	11.91	12.32	11.64	11.17	11.05	12.28	11.81	11.98	12.04	12	11.54	11.04	10.95		Similar to 60S ribosomal protein L23 (Arabidopsis thaliana) (uniprot_sprot:sp|P49690|RL23_ARATH)
cCL2276Contig1	MELO3C024308		10.85	9.68	9.1	6.34	9.24	8.65	7.25	7.83	10.76	10.12	10.66	11.9	8.4	7.95	6.75	6.89		Similar to Putative uncharacterized protein (Glycine max) (uniref90:UniRef90_C6SWW2)
cCL2276Contig2	MELO3C024308		11.42	10.35	9.68	6.93	9.75	8.88	7.79	8.3	11.37	10.98	11.32	12.3	9.03	8.58	7.4	7.66		Similar to Putative uncharacterized protein (Glycine max) (uniref90:UniRef90_C6SWW2)
cCL22Contig2			9.52	10.1	8.53	9.19	8.2	8.22	9.01	8.92	9.21	6.6	8.39	10	8.93	11.15	7.17	6.77
cCL2303Contig1	MELO3C024375		13.98	14.69	14.26	13.39	14.46	13.9	13.71	13.62	14.6	14.62	14.64	14.62	14.09	14.39	13.13	13.64		Similar to PREDICTED: hypothetical protein (Vitis vinifera) (uniref90:UniRef90_UPI0001983E21)
cCL2305Contig1	MELO3C007713		14.38	14.52	13.19	12.81	13.96	13.47	13.06	12.87	14.02	13.88	13.49	13.71	14.45	14.03	11.94	12.14		Similar to PREDICTED: hypothetical protein (Vitis vinifera) (uniref90:UniRef90_UPI00019860A3)
cCL2328Contig1	MELO3C018723		14.4	14.09	14.28	14.09	14.07	14.29	14.02	13.38	14.55	14.74	14.71	14.38	14.88	14.61	13.55	12.07		Similar to Putative uncharacterized protein (Glycine max) (uniref90:UniRef90_C6SYI6)
cCL2333Contig1	MELO3C020648		12.57	11.64	11.29	9.92	11.08	11.15	11.18	10.55	11.45	11.53	11.86	11.95	12.02	11.46	10.47	11.1		Similar to Dof zinc finger protein DOF3.6 (Arabidopsis thaliana) (uniprot_sprot:sp|Q9M2U1|DOF36_ARATH)
cCL2410Contig1	MELO3C015541		14.26	14.56	14.23	13.02	14.65	13.19	11.87	12.7	14.57	14.87	14.45	14.73	14.59	14.49	10.03	11.61		Similar to Putative uncharacterized protein (Glycine max) (uniref90:UniRef90_C6TCK1)
cCL2419Contig1	MELO3C013202		13.78	13.97	13.78	13.43	13.85	13.55	13.5	13.02	14.18	14.05	13.87	13.54	13.94	14.23	13.25	12.81		Similar to Uridine kinase-like protein 3 (Arabidopsis thaliana) (uniprot_sprot:sp|Q8VYB2|UKL3_ARATH)
cCL2420Contig1	MELO3C014063		14.2	14.19	13.89	12.89	13.6	13.32	13.52	13.64	13.8	14.06	13.89	13.9	14.1	13.97	12.68	13.49		Similar to Putative uncharacterized protein (Vitis vinifera) (uniref90:UniRef90_A5ADV0)
cCL2422Contig1	MELO3C010471		15.66	14.99	15.39	11.27	14.66	14.19	11.86	10.88	14.98	14.93	14.34	15.19	15.37	15.37	10.96	10.93		Similar to Auxin-induced protein 5NG4 (Pinus taeda PE=2 SV=1) (uniprot_sprot:sp|Q6J163|5NG4_PINTA)
cCL2442Contig1	MELO3C024337		14.08	14.22	13.41	13.09	14	13.71	12.77	11.36	14.32	14.03	13.7	13.48	14.36	14.36	11.02	10.71		Similar to Transmembrane protein 87B (Mus musculus) (uniprot_sprot:sp|Q8BKU8|TM87B_MOUSE)
cCL2469Contig1	MELO3C011990		14.58	14.72	14.15	14.29	14.15	14.28	14.26	14.41	15.03	14.63	14.73	14.49	14.86	14.71	14.15	13.78		Similar to ADP-ribosylation factor 2 (Oryza sativa subsp. japonica) (uniprot_sprot:sp|P51823|ARF2_ORYSJ)
cCL2470Contig1	MELO3C019842		11.17	10.47	7.5	7.39	8.83	7.65	7.62	7.41	10.82	8.58	8.3	10.53	10.09	10.86	6.62	6.87		Similar to Putative uncharacterized protein (Glycine max) (uniref90:UniRef90_C6SZ23)
cCL2474Contig1	MELO3C011754		14.28	14.43	13.71	12.84	14.74	13.4	14.03	14.37	14.94	14.62	14.15	14.67	14.85	14.81	10.66	13.08		Similar to Transcription factor TCP7 (Arabidopsis thaliana) (uniprot_sprot:sp|Q9FMX2|TCP7_ARATH)
cCL2476Contig1	MELO3C009678		11.01	10.93	9.53	5.25	11.45	9.62	5.99	5.84	11.66	11.71	11.27	9.41	12.01	12.04	6.76	6.02		Similar to Transcription factor MYB44 (Arabidopsis thaliana) (uniprot_sprot:sp|Q9FDW1|MYB44_ARATH)
cCL2488Contig1	MELO3C016374		11.9	11.47	10.58	9.08	11.64	11.54	11.07	9.45	11.92	10.97	10.34	10.29	11.74	11.22	9.21	9.07		Similar to Putative glucose-6-phosphate 1-epimerase (Cenchrus ciliaris PE=2 SV=1) (uniprot_sprot:sp|Q40784|AAPC_CENCI)
cCL2494Contig1	MELO3C024545		10.74	12.91	11.8	11.92	11.79	10.28	9.4	8.66	12.5	10.58	10.88	12.45	12.24	12.76	7.08	7.19		None
cCL2497Contig1	MELO3C006245		14.53	14.46	14.27	14.16	14.7	14.17	13.78	13.82	14.81	14.6	14.26	14.17	14.6	14.52	13.57	13.48		Similar to 60S ribosomal protein L11 (Medicago sativa) (uniprot_sprot:sp|P46287|RL11_MEDSA)
cCL2499Contig1	MELO3C013289		11.95	10.39	10.33	7.62	12.72	12.14	10.91	8.74	12.31	11.35	11.97	11.21	10.36	10.77	7.72	6.8		Similar to Expansin-like A3 (Arabidopsis thaliana) (uniprot_sprot:sp|Q9LZT5|EXLA3_ARATH)
cCL2521Contig1	MELO3C020230		14.59	14.3	13.97	14.2	14.41	14.17	13.07	13.38	14.05	13.99	13.88	14	14.38	13.95	12.94	13.36		Similar to Glutamine synthetase cytosolic isozyme (Lotus japonicus) (uniprot_sprot:sp|Q42899|GLNA1_LOTJA)
cCL2531Contig1	MELO3C012377		13.52	14.33	13.04	12.46	14.61	13.43	13.28	13.71	13.96	14.53	14.09	14.23	13.93	14.26	12.92	14.06		Similar to Exostosin-2 (Drosophila melanogaster) (uniprot_sprot:sp|Q9Y169|EXT2_DROME)
cCL2532Contig1	MELO3C003990		15.05	15.42	14.31	13.37	13.41	15.18	13.45	13.08	15.46	14.65	14.08	12.94	15.32	15.4	12.63	12.54		Similar to BURP domain-containing protein 3 (Oryza sativa subsp. japonica) (uniprot_sprot:sp|Q942D4|BURP3_ORYSJ)
cCL2543Contig1	MELO3C004980		12.53	12.22	12.7	11.85	12.25	12.18	12.2	12.08	12.22	12.57	12.26	12.67	12.91	12.36	11.83	12.23		Similar to Aspartate aminotransferase, mitochondrial (Arabidopsis thaliana) (uniprot_sprot:sp|P46643|AAT1_ARATH)
cCL2559Contig1	MELO3C026201		13.94	13.26	13.05	11.26	12.54	11.71	10.54	10.36	13.45	12.81	12.47	12.04	13.84	13.26	10.38	9.84		Similar to Phospholipase C 3 (Mycobacterium tuberculosis) (uniprot_sprot:sp|P95245|PHLC_MYCTU)
cCL2572Contig1	MELO3C013343		9.97	9.83	10.31	9.15	13.45	11.14	10.18	10.85	12.62	13.12	11.72	11.82	12.77	13.23	6.22	8.23		Similar to Predicted protein (Populus trichocarpa) (uniref90:UniRef90_B9H1J9)
cCL2581Contig1	MELO3C007695		13.12	12.8	12.27	10.12	13.2	12.24	10.67	9.57	12.91	12.22	11.39	10.88	13.46	12.85	9.55	8.71		Similar to Probable beta-D-xylosidase 6 (Arabidopsis thaliana) (uniprot_sprot:sp|Q9LXA8|BXL6_ARATH)
cCL2601Contig1	MELO3C025741		14.04	13.63	12.05	10.47	13.66	12.2	9.42	11.95	14.15	12.74	11.87	12.4	14.28	13.7	8.48	9.43		Similar to Putative uncharacterized protein (Ricinus communis) (uniref90:UniRef90_B9SK16)
cCL2605Contig1	MELO3C024348		10.39	10.43	10.33	8.59	9.4	10.19	9.99	9.29	9.99	10.44	11.37	11.04	10.13	10.29	8.93	8.39		Similar to Lipoxygenase 4, chloroplastic (Arabidopsis thaliana) (uniprot_sprot:sp|Q9FNX8|LOX4_ARATH)
cCL2614Contig1			15.52	15.66	13.66	11.44	15.9	14.83	13.6	13.25	15.84	14.77	14.65	13.62	15.65	15.44	12.26	12.12
cCL2635Contig1	MELO3C005920		11.82	11.5	11.13	10.36	12.12	11.6	10.62	10.69	11.97	11.8	11.43	11.64	11.4	11.38	10.38	10.48		Similar to NDR1/HIN1-like protein (Vitis vinifera) (uniref90:UniRef90_B2KL74)
cCL2671Contig1	MELO3C005813		13.27	12.84	11.7	9.72	11.41	11.44	10.33	10.59	13.48	13.09	12.56	12.09	13.79	12.96	9.35	10.03		Similar to Probable methyltransferase PMT18 (Arabidopsis thaliana) (uniprot_sprot:sp|Q9C884|PMTI_ARATH)
cCL2742Contig1	MELO3C018161		12.76	12.47	11.07	11.95	13.11	11.69	12.16	11.87	13.25	11.39	11.8	12.39	12.91	12.44	8.68	8.74		Similar to Putative uncharacterized protein (Glycine max) (uniref90:UniRef90_C6T1I8)
cCL2751Contig1			11.5	9.74	9.35	8.71	10.2	9.58	8.31	8.2	11.18	10.43	10.74	10.3	11.58	10.17	8.51	8.78
cCL2787Contig1	MELO3C023962		14.15	13.22	11.72	5.94	13.13	9.28	6.26	6.02	14.5	12.82	8.79	7.94	14.05	13.69	5.72	5.85		Similar to DNA-damage-repair/toleration protein DRT100 (Arabidopsis thaliana) (uniprot_sprot:sp|Q00874|DR100_ARATH)
cCL2823Contig1	MELO3C006081		10.44	9.79	8.19	7.47	8.8	8.68	7.27	7.13	8.92	8.04	8.46	9.48	9.59	8.35	6.5	8.07		Similar to WRKY transcription factor 22 (Arabidopsis thaliana) (uniprot_sprot:sp|O04609|WRK22_ARATH)
cCL284Contig2			9.6	8.92	10.27	9.58	8.74	9.61	8.62	6.96	10.32	11.2	10.04	9.34	9.82	11.46	6.12	6.52
cCL2867Contig1	MELO3C013455		13.34	13.47	12.21	11.86	12.87	12.1	11.4	10.75	13.5	12.58	11.92	12.15	13.5	13.03	10.95	10.33		Similar to Predicted protein (Populus trichocarpa) (uniref90:UniRef90_B9IAV6)
cCL2898Contig1	MELO3C017356		13.79	11.85	9.31	5.55	12.01	9.91	6.71	6.7	14.15	11.75	12.68	13.75	14.4	12.6	6.96	7.68		Similar to Phosphoethanolamine N-methyltransferase 1 (Arabidopsis thaliana) (uniprot_sprot:sp|Q9FR44|PEAM1_ARATH)
cCL2979Contig1	MELO3C011291		14.31	14.41	14.24	13.94	14.59	14.07	14.17	14.13	14.5	14.57	14.6	14.34	14.56	14.55	13.52	13.74		Similar to Probable CCR4-associated factor 1 homolog 7 (Arabidopsis thaliana) (uniprot_sprot:sp|Q9SKZ2|CAF1G_ARATH)
cCL3009Contig1	MELO3C010598		12.54	12.76	11.52	9.44	13.49	11.9	10.63	9.94	12.81	13.73	12.29	11.71	14	14.49	9.02	8.9		Similar to Auxin-induced protein 5NG4 (Pinus taeda PE=2 SV=1) (uniprot_sprot:sp|Q6J163|5NG4_PINTA)
cCL3036Contig1	MELO3C016232		15.55	15.6	13.12	8.42	14.69	13.22	9.36	9.15	15.52	15.26	12.62	12.05	15.38	15.08	8.47	7.63		Similar to Root phototropism protein 2 (Arabidopsis thaliana) (uniprot_sprot:sp|Q682S0|RPT2_ARATH)
cCL3039Contig1	MELO3C009308		10.67	10.08	9.83	9.62	9.48	9.62	9.17	7.71	10.38	10.1	10.25	10.67	10.41	10.09	7.29	7.96		Similar to Probable LRR receptor-like serine/threonine-protein kinase At1g67720 (Arabidopsis thaliana) (uniprot_sprot:sp|C0LGI2|Y1677_ARATH)
cCL3063Contig1	MELO3C013740		13.25	13.4	11.96	11.54	12.91	12.54	12.38	12.32	12.94	13.11	12.3	12.43	13.24	12.71	11.58	11.57		Similar to Putative uncharacterized protein (Ricinus communis) (uniref90:UniRef90_B9SXC6)
cCL3073Contig1	MELO3C007744		13.02	12.75	10.93	8.05	12.98	13.3	10.57	10.1	13.41	12.32	12.16	11.53	12.89	12.74	10.24	10.68		Similar to Phospho-2-dehydro-3-deoxyheptonate aldolase 1, chloroplastic (Arabidopsis thaliana) (uniprot_sprot:sp|P29976|AROF_ARATH)
cCL307Contig1	MELO3C013723		15.08	14.49	14.55	14.55	14.81	14.51	14.27	14.5	14.72	14.55	14.46	14.56	14.81	14.37	13.64	14.26		Similar to HMG1/2-like protein (Ipomoea nil PE=2 SV=1) (uniprot_sprot:sp|P40619|HMGL_IPONI)
cCL3090Contig1	MELO3C010875		14.55	13.92	13.57	9.94	14.63	13.99	12.41	10.26	14.44	14.13	13.71	12.08	13.52	14.12	12.49	9.92		None
cCL3118Contig1	MELO3C021521		14.22	14.19	14.45	12.88	14.89	14.32	13.43	11.15	15.07	15.11	14.83	14.93	14.92	15.14	10.69	11.02		Similar to Auxin-induced protein 5NG4 (Pinus taeda PE=2 SV=1) (uniprot_sprot:sp|Q6J163|5NG4_PINTA)
cCL3122Contig1	MELO3C014390		13.5	11.76	8.94	6.95	13.03	11.17	7.61	5.95	13.19	11.5	11.16	11.2	13.28	11.97	7.06	5.52		Similar to Mavicyanin (Cucurbita pepo PE=1 SV=1) (uniprot_sprot:sp|P80728|MAVI_CUCPE)
cCL3125Contig1	MELO3C012439		12.83	12.23	11.86	11.4	12.85	12.39	11.52	11.52	12.6	12.66	12.57	12.2	12.55	12.4	11.06	9.25		Similar to PREDICTED: hypothetical protein (Vitis vinifera) (uniref90:UniRef90_UPI00015C9E38)
cCL3139Contig1	MELO3C024975		9.94	10.46	10.5	9.23	11.92	10.6	9.48	11.18	11.89	11.74	11.84	11.8	11.29	12.02	7.44	5.33		Similar to Predicted protein (Populus trichocarpa) (uniref90:UniRef90_A9P994)
cCL3172Contig1	MELO3C020880		14.85	14.45	11.29	8.49	14.19	12.38	9.79	8.79	14.54	10.94	12.08	12.28	14.43	14	7.87	7.69		Similar to STS14 protein (Solanum tuberosum) (uniprot_sprot:sp|Q41495|ST14_SOLTU)
cCL3210Contig1	MELO3C005526		14.46	13.52	12.97	7.93	14.04	13.68	12.29	11.43	14.83	13.2	11.34	9.12	14.75	14.15	6.7	6.33		Similar to Aquaporin TIP2-3 (Arabidopsis thaliana) (uniprot_sprot:sp|Q9FGL2|TIP23_ARATH)
cCL321Contig1	MELO3C012725		14.87	14.83	13.29	13.11	15.38	14.14	14.37	14.4	15.17	14.51	14.3	14.32	15.2	14.8	11.93	11.47		Similar to Predicted protein (Populus trichocarpa) (uniref90:UniRef90_B9GNH0)
cCL3226Contig1	MELO3C013641		9.6	10.45	9.34	7.82	9.92	7.96	6.53	6.65	8.71	8.18	9.76	10.65	9.32	10.15	8.11	6.17		Similar to Putative NAC domain-containing protein 94 (Arabidopsis thaliana) (uniprot_sprot:sp|Q9FIW5|NAC94_ARATH)
cCL3227Contig1	MELO3C017356		13.84	11.73	9.04	6.77	11.96	9.32	7.15	6.92	14.29	11.87	12.31	13.77	14.95	12.71	6.69	7.47		Similar to Phosphoethanolamine N-methyltransferase 1 (Arabidopsis thaliana) (uniprot_sprot:sp|Q9FR44|PEAM1_ARATH)
cCL3232Contig1	MELO3C009443		13.79	12.83	12.42	11.03	12.89	12.2	10.97	11.38	13.82	13.12	12.92	12.79	13.64	13.48	10.54	11.07		Similar to Putative uncharacterized protein (Glycine max) (uniref90:UniRef90_C6T313)
cCL3238Contig1	MELO3C003554		12.53	13.15	11.2	8.39	9.77	9.28	8.36	8.17	12.67	11.96	10.12	10.06	11.9	12.29	7.89	7.05		Similar to Homeobox-leucine zipper protein ATHB-5 (Arabidopsis thaliana) (uniprot_sprot:sp|P46667|ATHB5_ARATH)
cCL324Contig1	MELO3C009532		13.69	14.22	14.6	12.97	14.99	14.49	13.37	12.38	14.42	14.26	14.07	13.88	13.87	14.55	10.27	11.26		Similar to Putative uncharacterized protein (Ricinus communis) (uniref90:UniRef90_B9T2S2)
cCL3251Contig1	MELO3C011921		12.28	11.97	12.31	9.48	12.51	13.08	11.87	11.16	11.41	13.14	13.89	12.84	11.3	13.02	8.96	11.92		Similar to F-box and wd40 domain protein, putative (Ricinus communis) (uniref90:UniRef90_B9RMT1)
cCL3255Contig1	MELO3C007742		14.38	14.88	14.5	14.34	14.33	14.16	14.32	14.58	14.73	14.87	14.71	14.71	14.89	14.48	14.05	13.73		Similar to Ras-related protein Rab11A (Lotus japonicus) (uniprot_sprot:sp|Q40191|RB11A_LOTJA)
cCL3259Contig1	MELO3C024750		11.79	11.27	11.05	11.07	12.01	11.25	11.56	12.62	12.39	12.03	11.89	12.44	12.14	11.87	11.4	11.88		Similar to Predicted protein (Populus trichocarpa) (uniref90:UniRef90_B9IPS4)
cCL3261Contig1	MELO3C003548		14.07	13.97	12.67	12.88	14.07	13.53	12.89	12.94	14.6	12.78	12.56	13.12	14.39	13.7	10.61	11.09		None
cCL3331Contig1	MELO3C012084		13.88	13.58	13.2	13.2	13.72	13.53	12.78	12.79	13.8	13.07	13.45	13.26	13.66	13.43	12.77	12.55		Similar to 40S ribosomal protein S9-2 (Arabidopsis thaliana) (uniprot_sprot:sp|Q9FLF0|RS92_ARATH)
cCL3333Contig1	MELO3C013699		11.65	10.8	8.49	9.55	10.24	9.75	8.11	9.01	10.13	8.83	9.25	11.55	11.28	11.31	8.31	7.27		Similar to Pectinesterase/pectinesterase inhibitor PPE8B (Prunus persica PE=2 SV=1) (uniprot_sprot:sp|Q43062|PME_PRUPE)
cCL3359Contig1	MELO3C013727		14.69	15.08	13.18	12.84	15.33	13.18	12.49	12.58	14.97	14.28	13.31	13.58	14.71	14.97	11.8	10.39		Similar to WUSCHEL-related homeobox 13 (Arabidopsis thaliana) (uniprot_sprot:sp|O81788|WOX13_ARATH)
cCL338Contig1	MELO3C002355		13.51	14.13	13.72	13.36	14.43	13.85	13.85	13.3	14.09	14.24	13.92	13.49	13.74	14.1	12.84	12.61		Similar to Elongation factor 1-delta (Pimpinella brachycarpa PE=2 SV=3) (uniprot_sprot:sp|P93447|EF1D_PIMBR)
cCL3427Contig1	MELO3C009776		12.35	12.18	11.24	10.83	11.95	11.12	10.47	10.91	12.31	11.87	11.63	11.72	11.99	11.56	10.03	10.66		Similar to DNA-directed RNA polymerases I, II, and III subunit RPABC1 (Caenorhabditis briggsae) (uniprot_sprot:sp|A8XGH1|RPAB1_CAEBR)
cCL3445Contig1	MELO3C013563		14.02	14.16	14.22	13.66	13.98	13.89	14.08	13.95	14.26	14.32	14.07	14.39	14.45	14.25	12.89	12.12		Similar to Metacaspase-4 (Arabidopsis thaliana) (uniprot_sprot:sp|O64517|MCA4_ARATH)
cCL3489Contig1	MELO3C002624		9.38	10.03	9.52	8.28	10.64	8.35	8.81	10.45	9.32	8.82	9.65	10.69	9.71	12.65	6.89	9.12		Similar to Ethylene-responsive transcription factor 9 (Arabidopsis thaliana) (uniprot_sprot:sp|Q9FE67|ERF80_ARATH)
cCL3494Contig1	MELO3C007762		13.38	14.38	12.05	12.15	14.04	12.27	12.82	12.97	14.41	13.34	13.47	14.21	14.64	14.38	8.96	8.5		Similar to Predicted protein (Populus trichocarpa) (uniref90:UniRef90_B9H535)
cCL3503Contig1	MELO3C012542		5.32	5.98	6.63	5.15	5.85	5.98	5.16	6.46	5.02	6.04	6.43	6.05	7.85	6.01	5.01	5.26		Similar to BURP domain-containing protein 17 (Oryza sativa subsp. japonica) (uniprot_sprot:sp|B9G9L9|BURPH_ORYSJ)
cCL3524Contig1	MELO3C003846		14.1	13.01	12.44	10.77	13.3	12.98	12.41	10.64	13.73	13.19	12.92	12.86	13.93	13.21	12.3	9.5		Similar to Glucan endo-1,3-beta-glucosidase 7 (Arabidopsis thaliana) (uniprot_sprot:sp|Q9M069|E137_ARATH)
cCL3535Contig1	MELO3C008709		14.31	14.18	13.91	13.23	14.84	13.8	13.46	13.54	14.73	14.5	14.31	14.41	14.69	14.67	12.88	13.29		Similar to Probable sodium-coupled neutral amino acid transporter 6 (Xenopus tropicalis) (uniprot_sprot:sp|Q28HE5|S38A6_XENTR)
cCL3537Contig1	MELO3C025555		12.32	12.46	12.27	11.76	12.38	11.79	11.93	12.18	12.65	12.82	12.49	12.81	12.74	12.52	11.64	11.47		Similar to Putative MO25-like protein At5g47540 (Arabidopsis thaliana) (uniprot_sprot:sp|Q9FGK3|MO25N_ARATH)
cCL3541Contig1	MELO3C010222		11.8	10.91	10.51	8.93	11.3	11.04	9.38	8.67	11.29	11.26	10.94	10.27	11.03	11.51	9.79	8.56		Similar to Eukaryotic translation initiation factor 5A (Manihot esculenta PE=2 SV=2) (uniprot_sprot:sp|Q9AXJ4|IF5A_MANES)
cCL3542Contig1	MELO3C005203		12.61	12.99	12.38	11.25	12.69	12.33	12.53	12.36	12.62	13.08	12.51	12.93	12.89	12.74	11.17	12.04		Similar to Putative F-box protein At1g65770 (Arabidopsis thaliana) (uniprot_sprot:sp|Q9SHX9|FB72_ARATH)
cCL3567Contig1	MELO3C017611		12.91	12.33	12.51	10.97	12.66	13.07	11.97	12.41	12.95	13.72	13.19	13	12.76	12.43	9.44	11.51		Similar to Probable LRR receptor-like serine/threonine-protein kinase At5g10290 (Arabidopsis thaliana) (uniprot_sprot:sp|C0LGT1|Y5129_ARATH)
cCL3598Contig1	MELO3C013343		9.7	9.56	9.54	7.98	13.56	11.03	9.84	10.81	12.78	12.87	11.56	11.4	12.84	13.09	6.02	7.82		Similar to Predicted protein (Populus trichocarpa) (uniref90:UniRef90_B9H1J9)
cCL35Contig1	MELO3C027040		15.01	12.19	9.98	8.06	8.98	9.34	9.16	9.68	15.05	13.53	12.48	10.67	14.36	11.77	9.67	7.32		Similar to 17 kDa phloem lectin (Cucumis melo) (uniref90:UniRef90_Q8L4J1)
cCL35Contig2	MELO3C023027		14.87	12.47	10.08	7.54	8.43	9.37	9.48	9.89	14.31	12.73	12.37	10.39	14.35	11.77	9.93	7		Similar to 17 kDa phloem lectin (Cucumis melo) (uniref90:UniRef90_Q8L4J1)
cCL3600Contig1	MELO3C011289		9.49	8.57	7.32	5.37	8.79	8.44	6.79	6.06	9.5	9.38	8.73	8.36	9.48	8.98	6.94	5.72		Similar to UPF0326 protein At4g17486 (Arabidopsis thaliana) (uniprot_sprot:sp|Q93VG8|U326_ARATH)
cCL3605Contig1	MELO3C004093		12.77	13.08	11.24	10.09	13.12	11.98	10.09	9.79	12.81	12.49	11.2	10.66	12.33	12.57	9.75	9.03		Similar to RING-H2 finger protein ATL56 (Arabidopsis thaliana) (uniprot_sprot:sp|Q9ZV51|ATL56_ARATH)
cCL3607Contig1	MELO3C009884		9.92	9.18	8.41	6.83	9.91	9.55	8.22	5.22	10.16	11.45	11.38	11.98	10.57	10.08	6.41	5.75		Similar to Aldose 1-epimerase (Rattus norvegicus) (uniprot_sprot:sp|Q66HG4|GALM_RAT)
cCL3614Contig1	MELO3C027076		12.59	11.47	10.5	5.24	11.04	11.5	9.34	11.1	12.65	12.42	11.99	11.66	12.96	12.24	5.24	5.02		Similar to Bidirectional sugar transporter SWEET16 (Oryza sativa subsp. japonica) (uniprot_sprot:sp|Q10LN5|SWT16_ORYSJ)
cCL3630Contig1	MELO3C007780		12.36	11.9	11.58	10.2	11.65	10.59	10.85	10.59	12.19	11.6	12.18	12.2	12.34	12.11	7.82	8.3		Similar to Aspartic proteinase-like protein 1 (Arabidopsis thaliana) (uniprot_sprot:sp|Q9LX20|ASPL1_ARATH)
cCL3641Contig1	MELO3C006058		14.05	14.12	13.32	13.14	13.95	13.69	13.41	13.14	14.12	13.82	13.66	13.58	13.66	13.97	12.86	12.38		Similar to Ubiquitin-conjugating enzyme E2-17 kDa (Solanum lycopersicum PE=2 SV=1) (uniprot_sprot:sp|P35135|UBC4_SOLLC)
cCL364Contig1	MELO3C025276		12.38	12.32	12.33	12.04	12.52	12.01	12.24	12.51	12.55	13.05	12.45	12.61	12.58	12.84	12.03	11.28		Similar to Putative uncharacterized protein (Ricinus communis) (uniref90:UniRef90_B9SCH7)
cCL3658Contig1	MELO3C013476		11.98	11.66	11.16	8.37	10.66	9.66	10.51	10.89	11.01	9.75	10.63	10.99	10.73	10.26	8.95	10.11		Similar to Phototropin-2 (Arabidopsis thaliana) (uniprot_sprot:sp|P93025|PHOT2_ARATH)
cCL367Contig1	MELO3C023076		13.42	13.86	12.44	11.02	14.09	13.02	12.46	12.39	14.05	14.12	13.23	13.36	13.79	14.26	11.09	10.44		Similar to GATA transcription factor 1 (Arabidopsis thaliana) (uniprot_sprot:sp|Q8LAU9|GATA1_ARATH)
cCL3682Contig1	MELO3C008057		12.98	12.64	12.69	11.97	12.69	12.57	12.82	11.88	13.37	13.28	12.99	13.39	13.51	13.5	11.55	11.11		Similar to Predicted protein (Populus trichocarpa) (uniref90:UniRef90_B9MZ93)
cCL3706Contig1	MELO3C020255		12.22	12.51	12.37	11.62	12.86	12.44	11.26	11.79	13.09	13.01	12.49	12.51	12.64	12.9	10.5	11.83		Similar to Predicted protein (Populus trichocarpa) (uniref90:UniRef90_B9HBB3)
cCL3720Contig1	MELO3C010966		11.63	12.31	12.34	10.2	12.49	11.83	11.5	10.94	12.58	13.15	12.85	12.6	12.73	12.94	8.79	9.64		Similar to Mitogen-activated protein kinase homolog NTF3 (Nicotiana tabacum) (uniprot_sprot:sp|Q40517|NTF3_TOBAC)
cCL3757Contig1	MELO3C014799		13.69	13.82	13.57	13.08	13.54	13.23	13.32	13.47	13.83	13.99	13.93	13.94	13.58	13.42	12.87	12.47		Similar to Protein AUXIN SIGNALING F-BOX 2 (Arabidopsis thaliana) (uniprot_sprot:sp|Q9LW29|AFB2_ARATH)
cCL3767Contig1	MELO3C005476		10.4	9.7	6.4	6.83	9.05	6.6	6.57	6.85	11.23	8.26	8.8	10.57	10.35	8.84	5.49	5.35		Similar to Auxin-induced protein 22D (Vigna radiata var. radiata) (uniprot_sprot:sp|O24542|AX22D_VIGRR)
cCL3810Contig1	MELO3C011241		4.86	4.82	4.74	5	10.56	6.47	5.83	5.21	11.04	6.18	6.35	8.72	11.36	9.13	4.86	4.69		None
cCL3827Contig1	MELO3C018721		11.46	11.33	10.87	9.59	11.72	11.72	9.8	9.4	11.41	11.05	11.18	10.43	11	10.42	10.03	9.81		Similar to Predicted protein (Populus trichocarpa) (uniref90:UniRef90_B9IA52)
cCL3840Contig1	MELO3C011572		13.12	13.09	11.81	10.85	12.81	11.43	11.27	11.47	12.91	12.65	12.24	12.45	13.58	13.38	7.97	9.9		Similar to Ethylene-responsive transcription factor ERF118 (Arabidopsis thaliana) (uniprot_sprot:sp|Q9CA27|EF118_ARATH)
cCL3878Contig1	MELO3C010945		9.8	9.61	9.22	8.68	9.78	10.01	9.45	8.96	10.2	9.6	9.36	9.39	9.71	9.79	9.79	8.32		Similar to Whole genome shotgun sequence of line PN40024, scaffold_1.assembly12x (Fragment) (Vitis vinifera) (uniref90:UniRef90_E0CQC9)
cCL3909Contig1	MELO3C010944		11.69	11.77	11.39	10.8	11.78	11.58	11.39	10.51	11.48	11.44	11.29	11.29	11.57	11.54	11.16	9.47		Similar to Cytosolic purine 5'-nucleotidase (Mus musculus) (uniprot_sprot:sp|Q3V1L4|5NTC_MOUSE)
cCL391Contig1	MELO3C009338		14.13	14.07	13.61	13.36	14.3	13.46	13.18	13.44	14.2	13.97	13.65	13.6	14.09	14.05	13.19	13.21		Similar to 60S ribosomal protein L12-1 (Arabidopsis thaliana) (uniprot_sprot:sp|P50883|RL121_ARATH)
cCL3943Contig1	MELO3C017880		13.2	12.52	12.76	11.17	13.39	13.19	11.8	12.53	13.22	12.63	12.31	12.34	13.31	12.92	10.71	11.02		Similar to Methyl-CpG-binding domain-containing protein 10 (Arabidopsis thaliana) (uniprot_sprot:sp|Q9XI36|MBD10_ARATH)
cCL3971Contig1	MELO3C021404		15.77	15.6	15.72	14.84	15.77	14.84	13.37	12.33	15.63	15.82	15.56	15.54	15.6	15.71	12.02	10.67		Similar to Putative uncharacterized protein (Arabidopsis lyrata subsp. lyrata) (uniref90:UniRef90_D7L4S5)
cCL3973Contig1	MELO3C005748		13.47	13.69	10.37	5.85	12.34	10.09	6.04	6.07	13.4	11.25	10.7	10.44	13.89	13.02	6.37	6.79		Similar to Endoglucanase 6 (Arabidopsis thaliana) (uniprot_sprot:sp|Q42059|GUN6_ARATH)
cCL4000Contig1	MELO3C017438		11.76	10.73	12.61	9.01	10.97	12.74	11.98	9.73	10.74	11.68	12.86	12.05	11.14	11.73	8.5	7.13		Similar to Cadmium/zinc-transporting ATPase 3 (Arabidopsis thaliana) (uniprot_sprot:sp|Q9SZW4|AHM3_ARATH)
cCL400Contig1	MELO3C005465		11.31	12.38	11.24	11.48	13.78	10.93	12.09	11.65	12.35	11.89	12.12	12.26	11.92	14.48	10.96	10.23		Similar to Ethylene-responsive transcription factor ERF105 (Arabidopsis thaliana) (uniprot_sprot:sp|Q8VY90|EF105_ARATH)
cCL4015Contig1			11.2	11.69	11.03	8.92	10.48	10.46	12.2	9.66	11.89	12.09	11.85	11.55	11.77	11.89	8.6	5.74
cCL4016Contig1	MELO3C011200		12.61	12.51	12.05	11.15	12.91	12.14	11.54	11.03	13.1	12.56	12.6	12.94	12.78	12.54	10.23	9.99		Similar to Whole genome shotgun sequence of line PN40024, scaffold_8.assembly12x (Fragment) (Vitis vinifera) (uniref90:UniRef90_D7SU32)
cCL4030Contig1	MELO3C002925		5.94	4.94	5.49	5.19	5.61	5.65	5.45	5.88	8.85	7.38	7.7	6.3	8.52	5.74	5.3	4.89		None
cCL4047Contig1	MELO3C012177		12.08	12.12	11.45	8.47	11.1	10.96	9.85	8.67	12.27	11.25	10.52	9.44	11.96	11.8	9.37	8.56		Similar to Transcription factor bHLH49 (Arabidopsis thaliana) (uniprot_sprot:sp|Q9CAA9|BH049_ARATH)
cCL4079Contig1	MELO3C002171		11.7	11.55	11.55	9.41	11.6	11.18	10.13	8.88	12.1	11.57	11.53	11.2	12.4	11.75	8.73	10.35		Similar to Probable metal-nicotianamine transporter YSL7 (Arabidopsis thaliana) (uniprot_sprot:sp|Q9SHY2|YSL7_ARATH)
cCL4094Contig1	MELO3C014521		13.15	13.28	12.55	7.48	13.95	13.64	10.04	8.63	13.69	13.7	12.85	11.04	13.87	14.37	6.8	6.39		Similar to Protein FAF-like, chloroplastic (Arabidopsis thaliana) (uniprot_sprot:sp|Q0V865|FAFL_ARATH)
cCL4103Contig1	MELO3C007251		10.57	10.11	9.95	8.03	10.44	10.15	7.85	7.28	10.12	10.18	10.88	10.52	10.32	10.56	6.36	6.54		Similar to Auxin response factor 3 (Arabidopsis thaliana) (uniprot_sprot:sp|O23661|ARFC_ARATH)
cCL4117Contig1	MELO3C002240		10.47	10.78	9.16	6.69	10.93	8.73	8.58	8.33	10.7	10	8.96	9.26	10.96	11.03	5.57	6.37		Similar to U-box domain-containing protein 38 (Arabidopsis thaliana) (uniprot_sprot:sp|Q9FJP6|PUB38_ARATH)
cCL4131Contig1	MELO3C009161		13.6	13.37	12.91	13.11	12.83	12.81	11.83	11.56	13.54	13.29	13.45	13.24	13.56	13.3	11.11	11.11		Similar to Calcium-dependent protein kinase 13 (Arabidopsis thaliana) (uniprot_sprot:sp|Q8W4I7|CDPKD_ARATH)
cCL414Contig1	MELO3C011279		13.17	13.32	12.23	12.02	13.56	12.52	11.92	11.86	13.44	12.7	12.28	12.26	13.47	13.08	11.95	10.52		Similar to Predicted protein (Malpighiales) (uniref90:UniRef90_B9IL17)
cCL4170Contig1	MELO3C017961		13.9	14.71	13.83	13.18	13.97	13.26	13.41	13.55	14.61	14.56	14.05	14.02	14.39	14.62	13.01	13.09		Similar to Phytochrome A-associated F-box protein (Arabidopsis thaliana) (uniprot_sprot:sp|Q8LEA8|EID1_ARATH)
cCL4208Contig1	MELO3C006468		12.54	12.59	12.17	10.66	12.34	11.45	11.67	11.47	12.06	12.69	12.43	12.72	12.85	12.47	10.73	12.2		Similar to Phosphatidylcholine transfer protein, putative (Ricinus communis) (uniref90:UniRef90_B9RTE2)
cCL4213Contig1	MELO3C005058		14.05	13.34	13.72	11.33	12.72	13.09	11.85	11.65	13.01	13.29	13.29	13.17	13.43	13.24	11.24	12.93		Similar to Protein binding protein, putative (Ricinus communis) (uniref90:UniRef90_B9SWB9)
cCL4239Contig1	MELO3C020708		12.79	12.74	13.22	12.54	13.02	12.38	12.03	12.74	13.77	13.59	13.19	11.58	13.51	14.18	11.68	12		Similar to Putative uncharacterized protein (Vitis vinifera) (uniref90:UniRef90_A5AIG4)
cCL4246Contig1	MELO3C022388		13.22	13.94	13.04	11.76	13.47	13.32	13.18	13.25	12.9	12.91	13.32	13.39	13.82	14	11.14	11.14		Similar to Pre-mRNA-processing factor 39 (Xenopus laevis) (uniprot_sprot:sp|Q4KLU2|PRP39_XENLA)
cCL4260Contig1	MELO3C017572		9.93	9.47	9.67	6.56	9.3	9.03	7.83	8.69	10.46	10.29	9.14	8.5	10.48	10.41	7.63	6.38		Similar to Transcription factor TGA1 (Arabidopsis thaliana) (uniprot_sprot:sp|Q39237|TGA1_ARATH)
cCL4270Contig1	MELO3C004454		12.62	12.92	12.76	12.07	13.56	13.51	12.95	12.4	15.03	14.57	13.33	13.46	13.96	12.18	12.45	12.61		Similar to Blue copper protein (Arabidopsis thaliana) (uniprot_sprot:sp|Q07488|BCB1_ARATH)
cCL4288Contig1	MELO3C019939		13.23	11.91	11.16	9.7	11.38	11.51	9.62	9.54	12.63	11.08	11.99	11.25	12.86	12.25	8.97	9.74		Similar to Receptor-like protein kinase HSL1 (Arabidopsis thaliana) (uniprot_sprot:sp|Q9SGP2|HSL1_ARATH)
cCL4309Contig1	MELO3C021978		12.98	14.18	12.94	9.15	13.47	12.83	12.71	9.5	13.52	12.25	11.79	10.73	12.93	13.93	7.45	7		Similar to Homeobox-leucine zipper protein HAT7 (Arabidopsis thaliana) (uniprot_sprot:sp|Q00466|HAT7_ARATH)
cCL4322Contig1	MELO3C007744		12.27	12.33	10.4	7.25	12.74	12.59	10.47	9.81	12.88	11.81	11.83	11.29	12.52	12.36	9.63	10.49		Similar to Phospho-2-dehydro-3-deoxyheptonate aldolase 1, chloroplastic (Arabidopsis thaliana) (uniprot_sprot:sp|P29976|AROF_ARATH)
cCL4328Contig1	MELO3C018708		10.79	11.32	10.19	9.8	10.72	9.62	9.08	9.92	11.36	11.43	11.04	12.42	10.62	11.19	7.34	8.87		Similar to Probable protein phosphatase 2C 58 (Arabidopsis thaliana) (uniprot_sprot:sp|Q93YW5|P2C58_ARATH)
cCL4388Contig1	MELO3C017311		14.36	14.29	13.91	12.76	14.42	13.47	12.83	12.52	14.44	14.14	14	14.02	14.52	14.38	12.67	12.23		Similar to Whole genome shotgun sequence of line PN40024, scaffold_0.assembly12x (Fragment) (Vitis vinifera) (uniref90:UniRef90_D7SIZ9)
cCL4393Contig1	MELO3C021184		10.05	9.63	9.97	9.23	9.49	9.36	9.34	9.36	10.18	10.42	10.08	10.13	10.17	9.75	9.16	8.94		Similar to Diacylglycerol kinase (Mycobacterium tuberculosis) (uniprot_sprot:sp|O53526|DAGK_MYCTU)
cCL4411Contig1	MELO3C012216		11.27	11.14	8.13	8.18	12.22	10.02	9.06	8.02	11.93	11.02	9.17	8.83	11.88	11.87	7.29	6.88		Similar to Probable galacturonosyltransferase-like 3 (Arabidopsis thaliana) (uniprot_sprot:sp|Q0V7R1|GATL3_ARATH)
cCL4437Contig1	MELO3C012215		12.51	12.32	12.41	11.55	11.78	12.1	12.43	12.55	12.66	12.48	12.48	12.83	12.97	12.69	11.4	11.89		Similar to NAC domain-containing protein 8 (Arabidopsis thaliana) (uniprot_sprot:sp|Q6NQK2|NAC8_ARATH)
cCL4512Contig1	MELO3C006926		14.07	13.6	12.86	10.52	14.17	13.11	11.42	11.49	14.32	13.76	13.5	12.45	14.36	14.26	10.07	11.4		Similar to Putative transporter arsB (Dictyostelium discoideum) (uniprot_sprot:sp|Q54GU0|ARSB_DICDI)
cCL4513Contig1	MELO3C014564		13.72	13.79	12	10.49	12.97	11.82	11.59	11.27	13.05	12.87	13.28	13.65	12.78	12.4	9.48	10.45		Similar to Putative uncharacterized protein (Fragment) (Vitis vinifera) (uniref90:UniRef90_A5BRG1)
cCL4514Contig1	MELO3C023989		15.03	14.89	13.9	13.26	14.69	13.85	13.36	13.39	14.98	14.27	13.84	13.91	15.04	14.84	12.8	12.99		Similar to Cycloartenol-C-24-methyltransferase (Arabidopsis thaliana) (uniprot_sprot:sp|Q9LM02|SMT1_ARATH)
cCL4533Contig1	MELO3C006468		14.91	14.87	14.35	13.82	14.32	14.1	14.12	13.93	14.34	14.71	14.65	14.63	14.74	14.48	13.55	14.17		Similar to Phosphatidylcholine transfer protein, putative (Ricinus communis) (uniref90:UniRef90_B9RTE2)
cCL4544Contig1	MELO3C010742		13.66	13.86	13.67	11.81	13.76	13.51	11.54	10.47	14.19	14.09	13.78	12.88	13.17	12.92	7.1	7.19		Similar to F-box protein At1g67340 (Arabidopsis thaliana) (uniprot_sprot:sp|Q9FYF9|FB76_ARATH)
cCL4552Contig1	MELO3C005795		14	13.72	12.81	11.26	13.56	13.45	13.01	12.92	14.03	13.46	13.43	13.83	13.51	13.39	10.26	9.69		Similar to Granule-bound starch synthase 1, chloroplastic/amyloplastic (Antirrhinum majus) (uniprot_sprot:sp|O82627|SSG1_ANTMA)
cCL455Contig1	MELO3C011276		12.67	12.71	11.9	11.82	12.99	11.94	11.09	11.35	12.89	12.35	12	11.86	12.54	12.3	10.88	10.93		Similar to 40S ribosomal protein S11-3 (Arabidopsis thaliana) (uniprot_sprot:sp|P42733|RS113_ARATH)
cCL4622Contig1	MELO3C015165		13.44	13.38	12.72	11.96	12.63	13.06	12.27	12.01	13.34	12.53	12.91	12.78	12.86	12.47	11.39	12.61		Similar to Nucleic acid binding protein, putative (Ricinus communis) (uniref90:UniRef90_B9RIF7)
cCL4645Contig1	MELO3C003105		14.57	13.67	13.01	9.24	14.19	12.52	10.77	6.78	14.37	13.53	13.48	12.38	14.54	14.16	11.54	6.51		Similar to Auxin-induced protein 5NG4 (Pinus taeda PE=2 SV=1) (uniprot_sprot:sp|Q6J163|5NG4_PINTA)
cCL4725Contig1	MELO3C018705		14.54	14.52	14.49	13.98	14.64	14.11	14.3	14.23	14.67	14.67	14.7	14.68	14.72	14.58	13.63	13.65		Similar to ADP,ATP carrier protein, mitochondrial (Solanum tuberosum) (uniprot_sprot:sp|P25083|ADT1_SOLTU)
cCL4745Contig1	MELO3C016802		11.99	10.96	10.04	8.7	11.06	10.19	9.76	9.96	11.4	10.79	10.41	10.16	11.56	11.19	7.23	8.91		Similar to Putative uncharacterized protein (Ricinus communis) (uniref90:UniRef90_B9R732)
cCL4765Contig1	MELO3C019780		11.48	11.27	9.48	6.8	11.99	10.29	9.1	9.6	11.75	10.88	9.64	8.6	11.51	11.8	7.36	7.68		Similar to Protein kinase 2B, chloroplastic (Arabidopsis thaliana) (uniprot_sprot:sp|O49840|APK2B_ARATH)
cCL4772Contig1	MELO3C010454		12.6	11.64	11.86	7.48	11.48	10.94	9.77	6.47	12.08	10.76	11.61	11.51	10.86	11.07	8.87	6.22		Similar to Probable calcium-binding protein CML29 (Oryza sativa subsp. japonica) (uniprot_sprot:sp|Q5Z676|CML29_ORYSJ)
cCL4785Contig1	MELO3C011925		7.05	7.36	8.38	5.83	8.19	6.92	6.22	6.57	8.11	8.43	7.23	7.32	8.49	8.77	5.77	7.08		Similar to E3 ubiquitin-protein ligase RGLG2 (Arabidopsis thaliana) (uniprot_sprot:sp|Q9LY87|RGLG2_ARATH)
cCL4787Contig1	MELO3C002662		11.58	11.6	11.03	9.22	10.95	10.44	8.26	8.66	10.45	11.18	11.02	10.76	10.98	10.96	8.87	7.06		Similar to Probable LRR receptor-like serine/threonine-protein kinase At2g24230 (Arabidopsis thaliana) (uniprot_sprot:sp|C0LGK9|Y2242_ARATH)
cCL4799Contig1	MELO3C018846		8.57	7.77	7.26	6.91	8.34	7.69	7.47	7.57	8.43	8.13	7.57	7.59	8.43	8.02	6.87	6.53		Similar to Glucosidase 2 subunit beta (Mus musculus) (uniprot_sprot:sp|O08795|GLU2B_MOUSE)
cCL4810Contig1	MELO3C009095		10.28	10.12	9.66	8.43	10.25	8.95	8.92	9.55	10.45	10.64	9.99	10.55	10.64	10.37	7.81	8.43		Similar to KH domain-containing protein At2g38610 (Arabidopsis thaliana) (uniprot_sprot:sp|Q9ZVI3|QKIL3_ARATH)
cCL4836Contig1	MELO3C012601		13.43	11.86	10.58	7	11.32	10.52	9.3	10.59	13.77	12.58	12.02	12.92	13.98	11.93	7.7	7.97		Similar to Putative uncharacterized protein (Ricinus communis) (uniref90:UniRef90_B9RHW0)
cCL4853Contig1	MELO3C015898		12.82	12.46	11.45	10.64	12.47	11.62	11.56	11.81	12.37	12.3	11.53	11.35	12.07	12.12	10.6	10.45		Similar to Protein TRANSPORT INHIBITOR RESPONSE 1 (Arabidopsis thaliana) (uniprot_sprot:sp|Q570C0|TIR1_ARATH)
cCL488Contig2	MELO3C026972		10.87	11.22	10.47	9.67	11.44	11.03	11.21	10.62	11.3	11.04	11.1	11.62	11.25	11.56	10.21	8.08		Similar to 3-hydroxyisobutyryl-CoA hydrolase-like protein 5 (Arabidopsis thaliana) (uniprot_sprot:sp|Q9SHJ8|HIBC8_ARATH)
cCL494Contig1	MELO3C005939		14.72	14.19	13.97	13.78	14.54	14.09	13.56	13.46	14.55	13.93	13.96	13.96	14.5	14.36	13.34	12.97		Similar to Nucleoside diphosphate kinase (Helianthus annuus PE=2 SV=1) (uniprot_sprot:sp|Q96559|NDK_HELAN)
cCL4976Contig1			8.93	8.07	7.74	6.46	8.38	8.68	6.39	6.8	6.58	8.27	7.54	8.37	7.52	7.31	5.83	5.49
cCL4994Contig1	MELO3C007038		11.19	9.35	8.2	7.31	7.97	7.53	7.31	6.77	9.03	8.53	8.41	8.69	9.3	7.71	5.86	6.16		Similar to Vacuolar protein sorting-associated protein 2 homolog 2 (Arabidopsis thaliana) (uniprot_sprot:sp|Q0WTY4|VPS2B_ARATH)
cCL4Contig2	MELO3C015995		14.64	14.55	13.6	11.74	15.22	13.67	13.43	13.39	14.75	14.83	14.77	14.18	14.49	14	12.28	12.43		Similar to Indole-3-acetic acid-induced protein ARG2 (Vigna radiata var. radiata) (uniprot_sprot:sp|P32292|ARG2_VIGRR)
cCL5002Contig1	MELO3C003044		12.75	11.74	10.59	9.07	11.03	10.75	9.33	9.69	11.3	10.98	10.39	9.71	11.7	10.94	8.46	7.84		Similar to PREDICTED: hypothetical protein (Vitis vinifera) (uniref90:UniRef90_UPI00019852EE)
cCL5012Contig1	MELO3C021589		11.63	11.28	11.27	10.48	12.02	11.27	10.19	9.61	12.58	11.31	10.93	11.38	12.19	12.44	10.03	9.9		Similar to Acetylglucosaminyltransferase, putative (Ricinus communis) (uniref90:UniRef90_B9S665)
cCL5097Contig1	MELO3C026000		13.52	13.57	13.42	12.41	13.27	12.92	13.16	12.68	13.49	13.13	12.99	13.07	13.07	13.15	12.15	12.4		Similar to Chlorophyll synthase, chloroplastic (Arabidopsis thaliana) (uniprot_sprot:sp|Q38833|CHLG_ARATH)
cCL5107Contig1	MELO3C014591		9.35	8.91	9.49	8.92	10.16	9.11	8.96	10.71	10.02	10.3	10.15	10.25	10	10.36	7.86	10.44		None
cCL5118Contig1	MELO3C003486		11.91	12.4	12.24	8.63	11.49	11.96	11.69	10.5	12.04	12.91	12.99	12.95	11.35	11.68	9.84	7.88		Similar to Receptor-like protein kinase HSL1 (Arabidopsis thaliana) (uniprot_sprot:sp|Q9SGP2|HSL1_ARATH)
cCL513Contig1	MELO3C011111		14.83	14.71	13.59	12.34	14.67	13.36	12.95	13.25	14.88	14.34	13.79	13.97	14.86	14.92	12.7	12.3		Similar to Auxin-responsive protein IAA9 (Arabidopsis thaliana) (uniprot_sprot:sp|Q38827|IAA9_ARATH)
cCL5142Contig1	MELO3C018440		12.47	12.66	11.53	9.71	12.27	11.54	11.37	11.02	12.45	12.69	11.87	11.76	12.5	12.89	9.27	9.73		Similar to Predicted protein (Populus trichocarpa) (uniref90:UniRef90_B9HRX9)
cCL5151Contig1	MELO3C004975		9.25	11.96	8.17	8.25	10.92	10.62	9.63	8.82	10.96	9.51	9.45	9.26	9.67	10.35	6.5	6.37		Similar to Predicted protein (Populus trichocarpa) (uniref90:UniRef90_B9HQN8)
cCL5170Contig1	MELO3C006569		13.08	13.05	11.99	11.43	12.77	11.73	11.44	12.11	13.31	13.1	12.67	13.01	13.47	13.1	11.19	11.17		Similar to Putative uncharacterized protein (Ricinus communis) (uniref90:UniRef90_B9RTT4)
cCL5228Contig1	MELO3C013947		13.68	13.2	12.76	11.99	13.89	12.89	13.02	12.94	13.29	13.09	13.48	13.61	13.44	13.18	12.19	12.96		Similar to Scarecrow-like protein 6 (Arabidopsis thaliana) (uniprot_sprot:sp|O81316|SCL6_ARATH)
cCL5242Contig1	MELO3C005293		14.92	14.73	14.76	14.37	14.81	14.91	14.27	13.94	14.83	14.9	14.72	14.71	14.82	14.53	13.93	13.73		Similar to Phosphoglucomutase, cytoplasmic (Populus tremula) (uniprot_sprot:sp|Q9ZSQ4|PGMC_POPTN)
cCL5269Contig1	MELO3C023313		11.14	10.64	10.25	4.92	10.16	8.48	5.19	4.85	10.88	11.02	9.68	8.36	10.93	10.92	7.17	5.45		Similar to Putative uncharacterized protein (Ricinus communis) (uniref90:UniRef90_B9RH74)
cCL526Contig1	MELO3C024605		13.5	11.88	9.37	7.7	11.61	11.27	10.29	10.53	12.77	11.95	11.32	10.29	12.32	10.73	9.47	7.05		None
cCL5310Contig1	MELO3C006486		12.41	12.29	9.03	6.19	13.27	10.56	6.87	6.76	13.31	12.08	10.38	9.89	13.26	12.28	6.45	5.86		Similar to Predicted protein (Populus trichocarpa) (uniref90:UniRef90_A9PG39)
cCL5319Contig1	MELO3C013093		12.93	11.08	10.18	8.86	10.5	10.03	9	7.96	12.14	11.5	11.38	11.79	11.88	10.72	8.28	7.78		Similar to Putative oxidoreductase GLYR1 (Gallus gallus) (uniprot_sprot:sp|Q5ZLS7|GLYR1_CHICK)
cCL5323Contig1	MELO3C009872		15.8	15.77	14.16	8.77	13.51	10.84	9.62	8.08	15.74	13.77	11.41	9.04	15.5	14.59	8.17	6.83		Similar to Gibberellin-regulated protein 4 (Arabidopsis thaliana) (uniprot_sprot:sp|P46690|GASA4_ARATH)
cCL5357Contig1	MELO3C018869		11.25	11.52	11.32	10.59	12.21	10.81	10.76	10.92	11.67	12.28	11.77	12.01	11.57	11.75	10.6	11.39		Similar to DDB1- and CUL4-associated factor 13 (Gallus gallus) (uniprot_sprot:sp|Q5ZLK1|DCA13_CHICK)
cCL5368Contig1	MELO3C019335		10.9	10.26	9.76	7.86	11.74	10.11	7.84	8.31	11.56	10.78	10.17	9	11.07	11.81	7.49	8.39		Similar to Predicted protein (Arabidopsis) (uniref90:UniRef90_D7L4H5)
cCL5388Contig1	MELO3C024280		11.6	11.63	11.41	11.27	12.64	11.44	11.16	10.62	12.06	12.13	11.98	12.23	11.92	11.92	10.53	10.69		Similar to Putative uncharacterized protein (Ricinus communis) (uniref90:UniRef90_B9RHU6)
cCL538Contig1	MELO3C016878		13.33	11.88	11.83	10.78	12.37	10.77	10.58	10.94	13.55	11.45	12.25	13.59	13.52	13.7	8.2	8.72		Similar to Glutaredoxin-C6 (Arabidopsis thaliana) (uniprot_sprot:sp|Q8L9S3|GRXC6_ARATH)
cCL5411Contig1	MELO3C003791		12.34	10.95	10.74	10.23	11.56	11.75	10.67	10.15	12.02	12.07	11.72	11.2	12.21	12.07	10.87	10.3		Similar to Thioredoxin H-type (Ricinus communis PE=3 SV=1) (uniprot_sprot:sp|Q43636|TRXH_RICCO)
cCL5416Contig1	MELO3C017009		12.6	12.22	11.59	9.61	11.09	10.34	8.67	9.63	11.5	11.36	12.12	12.32	10.7	10.24	7.28	10.22		Similar to 4-coumarate--CoA ligase-like 5 (Arabidopsis thaliana) (uniprot_sprot:sp|Q84P21|4CLL5_ARATH)
cCL542Contig1	MELO3C020718		12.83	13.6	12.57	11.38	13.47	11.7	11.28	11.34	12.45	12.73	12.84	13.14	13.06	13.98	10.31	11.19		Similar to Mitogen-activated protein kinase 3 (Arabidopsis thaliana) (uniprot_sprot:sp|Q39023|MPK3_ARATH)
cCL545Contig1	MELO3C011183		11.09	12.33	11.25	10.28	11.73	10.65	9.79	11.22	12.88	12.82	10.99	10.37	11.15	10.86	9.43	10.4		Similar to Predicted protein (Populus trichocarpa) (uniref90:UniRef90_B9N677)
cCL5479Contig1	MELO3C006020		13.95	13.74	12.57	12.44	13.2	11.9	11.65	12.93	13.57	11.81	12.45	12.55	13.77	12.93	7.72	9.03		Similar to Aspartic proteinase nepenthesin-1 (Nepenthes gracilis) (uniprot_sprot:sp|Q766C3|NEP1_NEPGR)
cCL5497Contig1	MELO3C010473		10.57	9.88	10.09	9.21	9.26	9.15	9.27	8.95	11.04	9.97	9.98	9.7	10.17	10.53	8.81	7.54		Similar to Putative uncharacterized protein (Vitis vinifera) (uniref90:UniRef90_A5B200)
cCL5517Contig1	MELO3C008028		13.44	11.75	10.16	7.27	12.57	11.49	7.09	7.16	12.85	10.93	9.46	10.18	13.13	12.4	6.71	6.51		None
cCL552Contig1			8.06	8.72	7.39	6.4	7.7	6.03	6.67	6.79	8.99	9.06	8.51	8.9	7.41	8.12	6.54	6.75
cCL5537Contig1	MELO3C024666		12.25	11.98	11.61	10.93	11.61	11.32	10.46	10.6	12.15	11.78	11.75	11.66	12.01	11.38	10.58	9.9		Similar to GPI-anchor transamidase (Saccharomyces cerevisiae) (uniprot_sprot:sp|P49018|GPI8_YEAST)
cCL5551Contig1	MELO3C025206		14.17	13.26	13.7	9.03	14.43	11.7	10.04	10.62	14.72	12.94	12.05	11.79	14.7	13.93	8	10.88		Similar to PREDICTED: hypothetical protein (Vitis vinifera) (uniref90:UniRef90_UPI00015CB35C)
cCL5562Contig1	MELO3C010907		12.93	12.82	9.14	6.64	12.73	10.15	6.77	7.06	13.31	12.95	8.94	8.28	13.74	13.26	6.42	6.27		Similar to F-box and wd40 domain protein, putative (Ricinus communis) (uniref90:UniRef90_B9R7M4)
cCL5578Contig1	MELO3C002808		9.45	9.56	9.03	8.16	9.65	8.3	7.53	8.32	9.61	9.32	8.31	8.26	9.49	9.23	7.44	7.35		Similar to ADP-ribosylation factor GTPase-activating protein AGD12 (Arabidopsis thaliana) (uniprot_sprot:sp|Q9FVJ3|AGD12_ARATH)
cCL5632Contig1	MELO3C026712		10.09	10.21	10.19	10.16	10.68	10.11	9.83	9.7	10.82	10.53	9.96	9.94	10.32	10.07	9.65	9.05		Similar to Probable plastid-lipid-associated protein 10, chloroplastic (Arabidopsis thaliana) (uniprot_sprot:sp|Q8W4F1|PAP10_ARATH)
cCL5649Contig1	MELO3C005368		12.51	12.13	11.39	10.69	13.64	10.6	10.68	9.91	14.44	13.14	12.05	11.2	14.24	14.37	9.65	8.72		Similar to Protein binding protein, putative (Ricinus communis) (uniref90:UniRef90_B9R9G5)
cCL5657Contig1	MELO3C010732		12.79	12.41	12.46	12.46	13.18	11.93	11.37	11.65	13.29	13.21	12.5	12.69	13.17	12.72	11.03	10.99		Similar to Whole genome shotgun sequence of line PN40024, scaffold_10.assembly12x (Fragment) (Vitis vinifera) (uniref90:UniRef90_D7TAN3)
cCL5678Contig1	MELO3C012079		14.06	12.74	11.65	10.78	13.29	11.8	11.28	11.02	14.21	13.13	12.88	13.31	14.49	12.9	10.88	10.89		Similar to Homeobox-leucine zipper protein ATHB-13 (Arabidopsis thaliana) (uniprot_sprot:sp|Q8LC03|ATB13_ARATH)
cCL5697Contig1	MELO3C022791		6.79	7.37	6.27	7.21	6.68	6.3	7.41	7	6.72	6.4	6.17	7.47	6.78	8.36	6.25	5.55		Similar to PREDICTED: hypothetical protein (Vitis vinifera) (uniref90:UniRef90_UPI000198545C)
cCL5736Contig1	MELO3C017317		8.74	8.78	7.47	5.27	8.5	7.86	6.64	5.85	9.14	8.51	7.27	7.2	8.58	8.27	6.66	4.88		Similar to Predicted protein (Populus trichocarpa) (uniref90:UniRef90_B9IE47)
cCL5772Contig1	MELO3C017959		11.74	11.05	11.88	11.83	12.56	11.77	11.18	11.27	12.4	11.27	11.76	11.88	11.76	12.2	10.1	12.05		Similar to Zinc finger CCCH domain-containing protein 31 (Arabidopsis thaliana) (uniprot_sprot:sp|O22243|C3H31_ARATH)
cCL5773Contig1	MELO3C015436		11.92	12.14	11.99	11.11	12.07	12.05	11.93	12.32	12.12	13.12	13.18	13.67	12.32	12.58	9.65	12.27		Similar to Zinc finger CCCH domain-containing protein 49 (Arabidopsis thaliana) (uniprot_sprot:sp|Q9M0G2|C3H49_ARATH)
cCL5778Contig1	MELO3C023896		13.21	12.51	12.03	9.54	13.22	12.55	10.95	9.13	13.13	13.33	12.42	12.19	12.42	12.26	10.99	10.11		Similar to Protein DA1-related 2 (Arabidopsis thaliana) (uniprot_sprot:sp|Q0WSN2|DAR2_ARATH)
cCL5787Contig1	MELO3C023350		11.06	10.98	10.41	8.01	10.99	10.24	9.17	9	11.46	11.45	10.78	10.62	11.27	11.77	8.57	8.76		Similar to GATA transcription factor 5 (Arabidopsis thaliana) (uniprot_sprot:sp|Q9FH57|GATA5_ARATH)
cCL5805Contig1	MELO3C009746		9.22	8.82	8.65	8.1	9.84	9.18	8.42	8.27	10.01	9.56	9.15	9.01	9.61	9.64	8.52	8.35		Similar to 3'-5' exonuclease (Cucumis melo subsp. melo) (uniref90:UniRef90_E5GBP0)
cCL5865Contig1	MELO3C021978		13.8	14.81	13.78	10.34	13.9	13.2	13.07	9.86	14.15	13.26	12.21	11.38	13.87	14.61	8.36	7.97		Similar to Homeobox-leucine zipper protein HAT7 (Arabidopsis thaliana) (uniprot_sprot:sp|Q00466|HAT7_ARATH)
cCL5885Contig1	MELO3C002085		12.56	13.09	11.67	11.26	13.2	11.15	11.38	12.29	12.86	12.7	12.56	12.4	13.12	12.84	10.96	11.56		Similar to PREDICTED: hypothetical protein (Vitis vinifera) (uniref90:UniRef90_UPI0001984F08)
cCL5914Contig1	MELO3C009268		12.71	12.86	12.29	11.82	12.05	11.33	11.58	11.87	12.67	13.15	12.85	12.86	12.95	12.89	11.4	11.7		Similar to PREDICTED: hypothetical protein (Vitis vinifera) (uniref90:UniRef90_UPI0001983D10)
cCL591Contig1	MELO3C015184		13.04	10.47	9.91	8.48	13.95	10.77	6.87	6.13	14.25	10.45	11.13	11.88	13.75	13.84	7.21	6.18		Similar to Putative uncharacterized protein (Vitis vinifera) (uniref90:UniRef90_A5B688)
cCL5966Contig1	MELO3C006244		8.66	8.01	7.95	7.83	9.8	9.38	7.95	7.46	9.2	9.17	8.08	8.46	8.62	8.26	6.89	7.57		Similar to ABC transporter C family member 9 (Arabidopsis thaliana) (uniprot_sprot:sp|Q9M1C7|AB9C_ARATH)
cCL5967Contig1	MELO3C008298		11.5	11.52	11.4	10.69	11.59	10.81	10.55	11.12	12.07	11.59	11.35	11.42	12.16	11.76	9.63	10.44		Similar to Dual specificity protein kinase pom1 (Schizosaccharomyces pombe) (uniprot_sprot:sp|Q09690|POM1_SCHPO)
cCL596Contig1	MELO3C011171		12.62	12.8	12.24	11.33	12.81	12.66	11.57	11.08	12.73	12.9	12.8	12.66	12.57	13.15	12.01	10.96		Similar to AIG2-like protein (Arabidopsis thaliana) (uniprot_sprot:sp|Q9FIX2|AIG2L_ARATH)
cCL59Contig1	MELO3C024610		13.94	12.51	10.86	8.53	12.88	12.69	11.26	11.91	13.41	13.68	13.15	11.85	12.93	11.87	9.97	8.24		None
cCL59Contig2	MELO3C024610		14.99	13.62	11.86	9.4	13.87	13.66	12.45	12.95	14.32	14.38	13.95	12.75	13.96	13.3	10.94	9.55		None
cCL6016Contig1	MELO3C025601		13.79	13.08	13.57	11.65	11.67	12.33	10.72	10.44	13.64	13.5	13.49	13.36	13.5	13.34	8.74	11		Similar to PREDICTED: hypothetical protein isoform 1 (Vitis vinifera) (uniref90:UniRef90_UPI00019857AF)
cCL6028Contig1	MELO3C022092		13.64	12.99	13.22	12.82	13.63	13.04	12.37	12.04	13.41	13.23	13.09	12.64	13.35	12.88	12.13	11.85		Similar to E3 ubiquitin-protein ligase HERC2 (Mus musculus) (uniprot_sprot:sp|Q4U2R1|HERC2_MOUSE)
cCL6036Contig1	MELO3C003746		10.23	10.4	10	9.25	10.49	10	9.23	9.32	10.22	9.98	9.32	8.97	9.99	9.71	8.71	8.96		Similar to Predicted protein (Populus trichocarpa) (uniref90:UniRef90_B9H4Z2)
cCL6046Contig1	MELO3C002417		11.23	11.4	10.38	8.82	12.31	10.91	9.28	9.66	11.4	11.18	10.28	9.44	11.14	11.58	8.51	9.69		Similar to PREDICTED: hypothetical protein (Vitis vinifera) (uniref90:UniRef90_UPI0001982929)
cCL6048Contig1	MELO3C022684		10.79	10.72	10.71	10.14	12.17	10.71	9.57	9.31	11.51	11.73	11.02	11.92	11.29	11.6	7.59	8.86		Similar to Peroxisomal (S)-2-hydroxy-acid oxidase GLO4 (Arabidopsis thaliana) (uniprot_sprot:sp|Q9LJH5|GLO4_ARATH)
cCL6059Contig1	MELO3C006042		13.5	14.42	13.37	11.58	13.78	10.98	9.12	10.65	13.79	13.71	14	14.17	13.88	14.08	7.32	6.95		Similar to Hydroquinone glucosyltransferase (Rauvolfia serpentina) (uniprot_sprot:sp|Q9AR73|HQGT_RAUSE)
cCL6060Contig1	MELO3C007609		14.53	14.33	10.38	8.57	14.72	13.18	12.02	11.17	14.55	11.43	13.51	15.06	14.35	13.39	8.03	7.61		Similar to Subtilisin-like protease (Arabidopsis thaliana) (uniprot_sprot:sp|O65351|SUBL_ARATH)
cCL6068Contig1	MELO3C008326		13.35	13.52	12.96	12.57	13.67	12.7	13.02	13.19	13.57	13.42	13.4	13.47	13.91	13.54	12.55	12.57		Similar to Predicted protein (Populus trichocarpa) (uniref90:UniRef90_B9H7V9)
cCL6073Contig1	MELO3C007120		13.77	13.3	13.45	13.29	13.74	13.42	13.02	12.8	13.8	13.64	13.5	13.39	13.62	13.66	13.28	12.49		Similar to 50S ribosomal protein L14 (Rickettsia bellii (strain RML369-C)) (uniprot_sprot:sp|Q1RHN1|RL14_RICBR)
cCL6078Contig1	MELO3C002417		7.86	8.46	7.77	5.87	10.6	8.13	7.52	7.67	9.65	10.3	8.24	7.52	9.52	10.09	5.49	8.08		Similar to PREDICTED: hypothetical protein (Vitis vinifera) (uniref90:UniRef90_UPI0001982929)
cCL6098Contig1	MELO3C011109		13.16	13.64	12.26	11.36	13.5	12.18	12.27	11.14	13.71	13.52	12.44	12.41	13.97	14.18	9.66	10.36		Similar to PREDICTED: hypothetical protein (Vitis vinifera) (uniref90:UniRef90_UPI0001985473)
cCL6105Contig1	MELO3C013353		14.93	14.52	13.24	9.53	14.14	13.74	12.83	13.37	14.82	13.95	13.63	14.09	14.72	14.28	10.24	9.95		Similar to Predicted protein (Populus trichocarpa) (uniref90:UniRef90_A9PI31)
cCL6196Contig1	MELO3C001444		13.87	9.86	7.42	5.85	13.48	13.31	10.65	10.74	14.45	13.63	13.53	12.3	13.94	12.79	7.96	5.37		None
cCL6230Contig1	MELO3C014872		10.53	9.87	9.29	5.28	10.27	9.5	7.9	8.44	11.38	11.4	9.71	9.85	11.42	10.44	5.53	9.59		Similar to Triacylglycerol lipase 2 (Arabidopsis thaliana) (uniprot_sprot:sp|Q67ZU1|LIP2_ARATH)
cCL6241Contig1	MELO3C006469		12.07	12.03	9.42	7.23	10.24	9.68	6.66	6.58	10.61	10.73	9.81	9.8	12.03	11.1	6.93	7.56		Similar to Putative uncharacterized protein (Ricinus communis) (uniref90:UniRef90_B9RTE3)
cCL6248Contig1	MELO3C007304		11.05	11.16	9.91	8.19	13	10.54	9.25	8.88	12.16	10.85	9.59	10.27	12.45	12.17	7.04	8.34		Similar to Dof zinc finger protein DOF5.3 (Arabidopsis thaliana) (uniprot_sprot:sp|Q84TE9|DOF53_ARATH)
cCL637Contig1	MELO3C005248		13.2	13.09	12.76	11.87	12.84	12.3	12.43	12.56	13.79	13.15	13.25	12.87	13.9	13.67	11.68	11.48		Similar to Zinc finger protein 4 (Arabidopsis thaliana) (uniprot_sprot:sp|Q39263|ZFP4_ARATH)
cCL655Contig2	MELO3C005578		12.76	13.24	12.49	10.69	14.47	13.65	12.18	11.33	12.95	13.84	13.58	12.98	11.65	13.32	11.44	11.12		Similar to Primary amine oxidase (Arabidopsis thaliana) (uniprot_sprot:sp|Q8H1H9|AMO_ARATH)
cCL693Contig1	MELO3C017588		11.52	10.31	8.25	8.58	11.42	12.35	9.66	6.21	11.15	11.02	9.93	9.22	10.81	10.17	8.66	8.75		Similar to Trehalose-phosphate phosphatase (Mycobacterium tuberculosis) (uniprot_sprot:sp|O50401|OTSB_MYCTU)
cCL719Contig1	MELO3C020906		14.43	14.52	13.76	13.54	14.61	13.8	13.36	13.56	14.67	14.37	14.23	14.04	14.53	14.34	13.19	13.15		Similar to 60S ribosomal protein L26-1 (Arabidopsis thaliana) (uniprot_sprot:sp|P51414|RL261_ARATH)
cCL734Contig1	MELO3C008273		13.01	12.76	12.67	12.39	13.04	12.32	12.17	12.08	13.1	13.26	12.65	12.82	13.19	13.03	12.01	11.62		Similar to Pollen-specific protein SF3 (Helianthus annuus) (uniprot_sprot:sp|P29675|SF3_HELAN)
cCL734Contig2	MELO3C008273		14.2	13.87	13.79	13.74	14.33	13.86	13.48	13.27	14.12	13.89	13.81	13.76	14.04	14.07	13.12	12.7		Similar to Pollen-specific protein SF3 (Helianthus annuus) (uniprot_sprot:sp|P29675|SF3_HELAN)
cCL741Contig1	MELO3C007784		13.94	14.16	14.17	11.57	13.93	13.85	12.48	12.7	13.92	13.42	13.5	11.93	13.5	13.91	9.87	10.31		None
cCL741Contig2	MELO3C007784		13.22	13.46	13.41	10.61	13.09	13.12	11.6	11.82	13.19	12.67	12.83	10.85	12.77	13.26	9.18	9.28		None
cCL780Contig2	MELO3C006002		13.5	13.74	13.75	13.3	14.48	13.72	13.39	13.44	13.95	14.22	13.81	13.83	13.96	14.16	12.88	13.24		Similar to Arginine/serine-rich-splicing factor RSP31 (Arabidopsis thaliana) (uniprot_sprot:sp|P92964|RSP31_ARATH)
cCL782Contig2	MELO3C024949		14.98	15.03	15.01	14.71	14.68	14.63	14.35	14.36	14.99	14.9	15.1	14.76	14.85	15.12	14.04	13.76		Similar to Predicted protein (Populus trichocarpa) (uniref90:UniRef90_B9I1B3)
cCL783Contig1	MELO3C020386		10.59	10.28	10.48	5.97	9.7	7.94	7.03	9.17	11.67	11.82	9.54	8.86	10.92	9.92	5.23	4.98		Similar to Putative uncharacterized protein (Glycine max) (uniref90:UniRef90_C6SYH2)
cCL827Contig1	MELO3C013382		13.68	13.23	13.58	13.51	13.27	13.28	12.85	12.9	13.67	13.39	13.6	13.69	13.77	13.48	12.65	12.93		Similar to 5'-methylthioadenosine/S-adenosylhomocysteine nucleosidase 1 (Arabidopsis thaliana) (uniprot_sprot:sp|Q9T0I8|MTN1_ARATH)
cCL85Contig1	MELO3C004020		13.05	13.15	12.82	12.54	13.45	12.98	12.94	13.23	13.61	13.58	13.9	13.48	13.59	13.52	12.45	12.83		Similar to 40S ribosomal protein S8 (Zea mays) (uniprot_sprot:sp|Q08069|RS8_MAIZE)
cCL862Contig1	MELO3C011417		14.63	14.62	13.98	14.18	14.55	14.18	14.16	13.85	14.77	14.53	14.63	14.35	14.69	14.53	13.7	11.62		Similar to T1K7.26 protein (Arabidopsis thaliana) (uniref90:UniRef90_Q9FZC2)
cCL865Contig1	MELO3C016237		13.89	14.21	14.1	12.82	13.52	13.13	12.71	13	14.08	14.16	13.79	13.71	13.49	13.74	12.12	12.74		Similar to Uncharacterized aminotransferase y4uB (Rhizobium sp. (strain NGR234)) (uniprot_sprot:sp|Q53196|Y4UB_RHISN)
cCL878Contig1	MELO3C027332		14.77	14.98	13.24	12.73	14.22	13.08	12.22	11.85	14.26	14.15	13.09	12.64	14.94	14.66	10.99	10.14		Similar to UDP-glucuronate 4-epimerase 1 (Arabidopsis thaliana) (uniprot_sprot:sp|Q9M0B6|GAE1_ARATH)
cCL929Contig1	MELO3C005696		14.66	14.37	13.02	11.32	14.94	11.52	11.05	11.24	14.33	12.76	12.95	13.39	14.45	14.23	10.48	10.65		Similar to RING-H2 zinc finger protein RHA1a (Arabidopsis thaliana) (uniprot_sprot:sp|Q9SUS4|RHA1A_ARATH)
cCL930Contig1	MELO3C004603		12.85	13.13	12.8	11.97	12.52	12.97	13.02	12.68	12.73	13.34	13	12.95	12.89	12.85	11.9	11.83		Similar to Protein-tyrosine phosphatase mitochondrial 1 (Rattus norvegicus) (uniprot_sprot:sp|P0C089|PTPM1_RAT)
cCL951Contig1	MELO3C007767		14.86	14.5	13.81	14.05	14.09	14.32	12.19	12.6	15.09	14.23	14.32	13.85	15.13	14.31	12.51	11.72		Similar to Wound/stress protein (Solanum lycopersicum) (uniref90:UniRef90_Q672Q3)
cCL971Contig1	MELO3C010985		13.11	12.29	12.46	11.1	11.53	11.13	11.28	10.7	11.59	12.28	12.33	12.5	12.34	10.64	9.64	10.83		Similar to Probable salt tolerance-like protein At1g75540 (Arabidopsis thaliana) (uniprot_sprot:sp|Q9LQZ7|STHX_ARATH)
cCL978Contig1	MELO3C011484		8.04	6.78	10.4	5.61	9.57	10.4	8.22	6.76	9.73	9.76	10.75	9.46	8.42	9.41	5.17	5.04		Similar to Thermospermine synthase ACAULIS5 (Arabidopsis thaliana) (uniprot_sprot:sp|Q9S7X6|ACL5_ARATH)
cCL978Contig2	MELO3C011484		12.34	11.5	13.82	10.13	12.81	12.93	12.13	10.83	12.92	13.18	13.65	12.53	12.78	13.49	6.87	8.18		Similar to Thermospermine synthase ACAULIS5 (Arabidopsis thaliana) (uniprot_sprot:sp|Q9S7X6|ACL5_ARATH)
cCL999Contig1			14.24	14.2	14.03	13.94	14.1	13.97	13.36	13.47	14.44	14.32	14.14	13.75	13.98	14.39	13.35	12.97		cCL999Contig1 similar to LF3 gene product - Epstein-Barr virus (strain GD1) (HHV-4) (Human herpesvirus 4)
cCL99Contig1	MELO3C021688		15.32	15.5	15.52	13.58	15.39	15.44	15.12	14.36	15.22	15.42	15.45	15.15	15.32	15.51	10.91	11.16		None
cF030_c	MELO3C024483		15.69	14.01	8.26	9.87	15.47	11.36	10.21	12.12	14.88	15.29	13.96	13.62	15.69	13.59	10.73	10.33		Similar to Aquaporin TIP1-1 (Arabidopsis thaliana) (uniprot_sprot:sp|P25818|TIP11_ARATH)
cF182_c	MELO3C023603		15.24	15	14.17	11.54	14.95	14.2	11.7	10.98	15.25	14.59	13.84	12.96	15.25	14.81	9	8.9		Similar to Delta(24)-sterol reductase (Pisum sativum) (uniprot_sprot:sp|P93472|DIM_PEA)
cF249_c	MELO3C003132		14.33	13.85	13.33	12.4	14.42	14.49	13.05	10.65	14.3	14.1	13.41	11.67	13.79	14.27	13.19	10.29		None
cF333_c	MELO3C012701		13.82	12.5	10.2	7.81	13.12	12.31	11.21	11.36	13.76	13.25	12.24	11.01	13.28	11.94	9.22	8.43		Similar to Phloem filament protein (Cucurbita maxima) (uniref90:UniRef90_P94012)
cFR10B22_c	MELO3C007426		13.72	13.44	12.42	11.1	13.44	11.9	12.11	12.18	13.55	13.48	12.86	12.97	13.92	13.43	9.52	10.86		Similar to Uncharacterized membrane protein At1g16860 (Arabidopsis thaliana) (uniprot_sprot:sp|Q9FZ45|Y1686_ARATH)
cFR10C7_c	MELO3C018051		13.72	12.44	10	8.16	14.17	11.28	8.28	8.87	14.36	11.12	9.89	10.95	13.64	13.03	7.44	6.91		Similar to Whole genome shotgun sequence of line PN40024, scaffold_114.assembly12x (Fragment) (Vitis vinifera) (uniref90:UniRef90_D7U674)
cFR10N17_c	MELO3C007758		14.33	14.4	14.35	13.52	14.23	14.02	13.13	11.42	14.77	14.49	14.36	14.38	14.82	14.64	11.29	10.62		Similar to PREDICTED: hypothetical protein isoform 1 (Vitis vinifera) (uniref90:UniRef90_UPI00015CD8C6)
cFR11E7_c			11.9	11.1	11.76	11.11	12.35	12.08	10.86	10.8	12.16	12.51	12.99	12.56	11.93	12.14	10.82	11.23
cFR11I15_c	MELO3C005580		13.29	12.99	12.94	13.19	13.87	13.21	12.57	12.69	13.68	13.28	13.22	12.96	13.27	13.15	12.85	12.34		Similar to 40S ribosomal protein S13 (Glycine max) (uniprot_sprot:sp|P62302|RS13_SOYBN)
cFR11J7_c	MELO3C016942		13.5	12.1	9.34	7.02	11.72	8.13	6.68	6.31	10.04	10.29	8.41	9.09	13.23	11.3	5.74	5.48		Similar to Aspartic proteinase nepenthesin-2 (Nepenthes gracilis) (uniprot_sprot:sp|Q766C2|NEP2_NEPGR)
cFR11K24_c	MELO3C019996		12.82	12.81	9.83	5.88	11.44	9.45	6.2	5.84	12.7	10.27	10.13	9.63	13.08	12.03	5.18	5.81		Similar to Histone H4 (Glycine max PE=3 SV=1) (uniprot_sprot:sp|P0CG89|H4_SOYBN)
cFR11M13_c	MELO3C005192		10.43	10.35	9.77	7.66	10.31	9.18	8.63	9.6	10.63	10.76	10.64	10.26	10.3	10.69	7.6	8.08		Similar to Predicted protein (Populus trichocarpa) (uniref90:UniRef90_B9I9A7)
cFR12D24_c	MELO3C021313		10.99	9.27	7.03	6.54	8.74	7.07	7.17	6.69	9.01	7.33	8	9.2	10.15	9.94	5.04	5.39		Similar to Predicted protein (Populus trichocarpa) (uniref90:UniRef90_B9N032)
cFR12G24_c			13.61	13.02	13.18	11.24	13.65	13.8	12.79	11.91	14.17	14.04	14.21	13.73	13.62	13.87	11.33	9.7		cFR12G24_c similar to Putative dihydroflavonol-4-reductase DFR1 - Oryza sativa (japonica cultivar-group)
cFR12J15_c	MELO3C007420		12.72	12.54	10.07	5.8	11.57	10.56	8.05	7.87	11.9	9.82	10.07	10.19	11.38	11.55	9.65	6.5		Similar to PREDICTED: hypothetical protein (Vitis vinifera) (uniref90:UniRef90_UPI0001986088)
cFR12K7_c	MELO3C003294		15.45	15.51	15.31	13.28	14.71	14.63	15.43	14.71	15.63	15.68	15.41	15.1	15.68	15.4	13.68	11.82		Similar to Vacuolar cation/proton exchanger 1 (Arabidopsis thaliana) (uniprot_sprot:sp|Q39253|CAX1_ARATH)
cFR12O11_c	MELO3C015184		12.84	9.88	9.43	7.93	13.64	10.33	5.93	5.31	13.86	9.82	10.69	11.49	13.36	13.45	6.58	5.64		Similar to Putative uncharacterized protein (Vitis vinifera) (uniref90:UniRef90_A5B688)
cFR12P1_c	MELO3C023946		10.25	6.42	5.82	5.44	8.21	6.04	5.75	5.85	8.2	7.91	7.97	8.19	8.81	5.97	5.37	5.27		Similar to Anaphase-promoting complex subunit cdc20 (Dictyostelium discoideum) (uniprot_sprot:sp|Q54MZ3|CDC20_DICDI)
cFR13G3_c	MELO3C013883		11.85	11.59	9.58	11.35	11.7	9.51	9.98	10.41	10.04	11.8	10.97	10.87	11.24	10.21	9.31	8.21		Similar to PREDICTED: hypothetical protein (Vitis vinifera) (uniref90:UniRef90_UPI0001982CBB)
cFR13J2_c	MELO3C010944		11.68	11.97	11.43	10.03	12.13	11.11	11.74	10.75	11.98	12.46	11.65	11.94	12.34	12.4	11.25	10.26		Similar to Cytosolic purine 5'-nucleotidase (Mus musculus) (uniprot_sprot:sp|Q3V1L4|5NTC_MOUSE)
cFR14G9_c	MELO3C011479		11.58	12.1	11.55	10.99	11.58	11.65	11.44	11.19	10.91	11.66	11.6	11.4	11.44	11.61	10.6	10.52		Similar to PHD finger protein At5g26210 (Arabidopsis thaliana) (uniprot_sprot:sp|O81488|Y5621_ARATH)
cFR14H11_c	MELO3C017653		10.38	10.46	10.21	9.78	10.85	10.12	9.47	9.67	10.73	10.33	10.07	10.62	10.76	10.52	9.95	8.88		Similar to Probable isoaspartyl peptidase/L-asparaginase 3 (Arabidopsis thaliana) (uniprot_sprot:sp|Q56W64|ASPG3_ARATH)
cFR15N18_c	MELO3C012096		12.76	13.06	12.61	12.33	13.36	12.41	12.77	12.95	13.1	13.41	13.07	13.07	13.19	13.4	12.23	12.7		Similar to Predicted protein (Populus trichocarpa) (uniref90:UniRef90_B9IQ02)
cFR16G3_c	MELO3C016232		14.94	15.2	11.24	6.28	13.52	11.16	7.75	7.41	14.73	14.93	10.74	10.14	15.14	14.55	6.63	6.43		Similar to Root phototropism protein 2 (Arabidopsis thaliana) (uniprot_sprot:sp|Q682S0|RPT2_ARATH)
cFR16J6_c	MELO3C015137		11.78	11.95	11.75	11.03	12.27	11.51	11.74	11.85	12.27	12.34	12.36	12.68	12.4	12.35	11.66	11.06		Similar to Magnesium transporter NIPA2 (Bos taurus) (uniprot_sprot:sp|Q3SWX0|NIPA2_BOVIN)
cFR17B15_c	MELO3C022331		11.52	11.93	11.36	8.79	11.98	10.26	9.51	10.12	11.96	11.65	11.15	11.35	11.58	12.42	9.41	9.05		Similar to Transcription factor TCP20 (Arabidopsis thaliana) (uniprot_sprot:sp|Q9LSD5|TCP20_ARATH)
cFR17B18_c	MELO3C018548		8.38	7.85	7.26	5.32	7.7	6.98	7.2	6.95	8.84	8.81	8.75	9.35	9.42	9.03	7.39	6.56		Similar to Uncharacterized protein At3g49720 (Arabidopsis thaliana) (uniprot_sprot:sp|Q9M2Y6|Y3972_ARATH)
cFR17E13_c	MELO3C009089		10.78	10.31	8.14	6.7	11.96	9.61	9.08	9.16	11.34	11.45	11.11	11.91	12.85	11.68	8.45	9.41		Similar to Probable leucine-rich repeat receptor-like protein kinase At5g49770 (Arabidopsis thaliana) (uniprot_sprot:sp|Q9LT96|Y5977_ARATH)
cFR17I20_c	MELO3C011417		14.61	14.52	13.93	14.05	14.55	14.19	14.11	13.73	14.69	14.39	14.53	14.25	14.57	14.65	13.6	11.51		Similar to T1K7.26 protein (Arabidopsis thaliana) (uniref90:UniRef90_Q9FZC2)
cFR18L17_c	MELO3C009548		7.97	9.03	8.63	8.7	8.56	7.7	8.53	8.81	8.24	7.91	8.55	9.11	8.55	9.95	8.04	8.23		Similar to Syntaxin-121 (Arabidopsis thaliana) (uniprot_sprot:sp|Q9ZSD4|SY121_ARATH)
cHS_02-F11-M13R_c	MELO3C025391		14.5	14.11	13.68	13.62	14.38	14.02	13.5	13.75	14.54	14.37	14.01	13.93	14.45	14.27	13.57	13.26		Similar to Predicted protein (Populus trichocarpa) (uniref90:UniRef90_A9P8A0)
cHS_04-A11-M13R_c	MELO3C011836		8.83	8.73	7.99	6.36	9.28	7.66	7.42	7.19	9.48	9.81	8.91	9.83	9.49	9.2	6.1	6.35		Similar to Serine/threonine-protein kinase-like protein At5g23170 (Arabidopsis thaliana) (uniprot_sprot:sp|Q9FMY3|STPKL_ARATH)
cHS_04-D09-M13R_c	MELO3C007713		12.48	12.59	10.84	10.2	11.77	11	10.69	10.5	11.78	11.55	11.18	11.5	12.46	12.12	9.2	9.89		Similar to PREDICTED: hypothetical protein (Vitis vinifera) (uniref90:UniRef90_UPI00019860A3)
cHS_04-H06-M13R_c	MELO3C019948		11.18	8.31	5.36	5.31	10.38	9.25	8.28	6.8	10.05	9.47	7.83	6.88	9.55	7.96	5.29	4.53		Similar to Uncharacterized oxidoreductase At4g09670 (Arabidopsis thaliana) (uniprot_sprot:sp|Q9SZ83|Y4967_ARATH)
cHS_05-E02-M13R_c	MELO3C006410		9.72	10.14	9.49	6.39	11.53	10.64	8.18	7.05	9.57	10.15	8.78	6.72	9.04	9.94	7.09	6.62		Similar to dCTP pyrophosphatase 1 (Mus musculus) (uniprot_sprot:sp|Q9QY93|DCTP1_MOUSE)
cHS_06-E09-M13R_c	MELO3C004361		12.43	12.41	12.81	12.49	12.67	12.9	12.44	12.23	13.27	12.72	13.27	13.23	13.09	13.16	12.11	11.39		Similar to Serine/threonine-protein kinase WNK1 (Arabidopsis thaliana) (uniprot_sprot:sp|Q9CAV6|WNK1_ARATH)
cHS_06-G07-M13R_c	MELO3C011866		13.44	12.25	9.99	7.56	13.38	10.7	9.05	9.17	12.92	11.19	11.11	11.85	13.39	13.16	6.35	6.84		Similar to F-box protein At1g67340 (Arabidopsis thaliana) (uniprot_sprot:sp|Q9FYF9|FB76_ARATH)
cHS_08-D11-M13R_c	MELO3C021952		13.82	14.1	13.19	11.15	13.98	13.15	12.15	12.22	14.41	13.74	13.05	12.47	13.88	13.98	11.34	12.03		Similar to Plastid division protein PDV2 (Arabidopsis thaliana) (uniprot_sprot:sp|Q9XII1|PDV2_ARATH)
cHS_08-F09-M13R_c	MELO3C026432		10.81	9.1	8.24	6.15	9.2	8.93	7.16	7.49	9.89	9.29	8.44	8.92	9.99	9.46	7.29	6.93		Similar to Predicted protein (Populus trichocarpa) (uniref90:UniRef90_B9HJF5)
cHS_08-F11-M13R_c	MELO3C003145		12.62	13.08	11.79	11.53	12.85	12.91	12.14	12.07	13.01	12.56	11.62	11.5	12.44	12.49	11.11	10.51		Similar to Uncharacterized protein C17orf39 homolog (Mus musculus PE=2 SV=1) (uniprot_sprot:sp|Q9CPY6|CQ039_MOUSE)
cHS_08-G05-M13R_c	MELO3C015575		15.12	14.66	13.29	13.06	14.24	13.74	12.7	12.35	14.82	14.23	14.34	14.43	14.99	14.23	11.65	11.35		Similar to Predicted protein (Populus trichocarpa) (uniref90:UniRef90_B9GY58)
cHS_09-C02-M13R_c			9.64	9.42	8.26	6.72	7.53	8.25	8.67	8.74	8.57	9.01	8.87	7.68	9.1	9.53	7.61	6.99
cHS_09-F04-M13R_c	MELO3C011057		13.8	14.01	13.26	8.59	12.64	12.44	9.67	8.68	14.22	14.76	12.61	12.21	14.58	14.69	8.18	11.23		Similar to Purine permease 3 (Arabidopsis thaliana) (uniprot_sprot:sp|Q9FZ95|PUP3_ARATH)
cHS_09-F11-M13R_c	MELO3C003473		9.34	7.41	8.32	5.7	7.2	7.31	6.23	5.54	8.09	8.66	8.64	8.21	8.48	7.51	7.05	4.85		Similar to Auxin-responsive protein IAA26 (Arabidopsis thaliana) (uniprot_sprot:sp|Q8LAL2|IAA26_ARATH)
cHS_10-B10-M13R_c	MELO3C006925		12.44	12.53	11.57	10.37	11.83	11.26	11.39	11.33	12.31	11.76	11.72	11.66	11.69	11.54	9.88	9.92		Similar to Mitogen-activated protein kinase kinase kinase ANP1 (Arabidopsis thaliana) (uniprot_sprot:sp|O22040|ANP1_ARATH)
cHS_10-F12-M13R_c	MELO3C009286		9.86	8.96	8.57	7.15	8.95	8.37	7.71	7.05	9.11	9.51	9.16	8.11	9.34	8.95	7.3	6.01		Similar to Chloroplast-targeted copper chaperone, putative (Ricinus communis) (uniref90:UniRef90_B9T733)
cHS_11-B02-M13R_c	MELO3C009167		9.4	10.09	8.32	7.11	8.75	8.26	7.36	7.17	8.23	9.2	7.28	7.95	8.94	9.17	6.64	7.31		Similar to Rhodanese-like family protein (Cucumis melo subsp. melo) (uniref90:UniRef90_E5GBF4)
cHS_11-C01-M13R_c	MELO3C014235		10.64	8.55	8.06	6.1	7.98	7.96	6.86	7.16	9.39	8.79	8.36	8.49	9.62	7.86	6.17	7.01		Similar to Cytokinin riboside 5'-monophosphate phosphoribohydrolase LOG3 (Arabidopsis thaliana) (uniprot_sprot:sp|Q8L8B8|LOG3_ARATH)
cHS_11-F05-M13R_c	MELO3C016581		13.42	13.19	12.74	11.83	13.29	12.41	12.77	11.06	14.1	13.16	12.71	12.56	13.72	13.43	9.48	8.89		Similar to Putative uncharacterized protein (Glycine max) (uniref90:UniRef90_C6TA36)
cHS_12-E05-M13R_c	MELO3C024709		14.22	14.07	13.86	13.77	13.67	13.58	13.73	14.31	14.3	13.96	14.1	14.55	14.32	13.87	13.59	12.87		Similar to Probable lactoylglutathione lyase, chloroplast (Arabidopsis thaliana) (uniprot_sprot:sp|Q8W593|LGUC_ARATH)
cHS_13-A07-M13R_c	MELO3C005761		8.13	7.96	8	6.6	8.15	7.58	6.62	5.75	8.45	8.3	8.71	9.53	7.75	8.67	6.63	5.53		Similar to Auxin response factor 9 (Arabidopsis thaliana) (uniprot_sprot:sp|Q9XED8|ARFI_ARATH)
cHS_13-B11-M13R_c	MELO3C017985		9.6	8.46	7.24	5.48	8.91	8.45	7.54	7.79	8.55	7.85	8.34	7.86	8.82	8.45	5.92	5.77		Similar to Putative uncharacterized protein (Vitis vinifera) (uniref90:UniRef90_A5C1V9)
cHS_17-D07-M13R_c	MELO3C024660		14.25	13.68	11.22	5.9	12.76	9.56	8.61	7.68	13.97	13.13	11.58	11.37	14.18	13.54	8.09	6.15		Similar to Auxin-responsive protein IAA16 (Arabidopsis thaliana) (uniprot_sprot:sp|O24407|IAA16_ARATH)
cHS_17-H06-M13R_c	MELO3C008197		12.51	12.96	11.77	9.69	11.46	11.81	12.19	10.12	11.67	13.53	12.26	12.46	13.1	11.13	7.87	9.85		Similar to Chloride channel protein CLC-b (Arabidopsis thaliana) (uniprot_sprot:sp|P92942|CLCB_ARATH)
cHS_18-B10-M13R_c	MELO3C010264		10.63	10.68	9.99	9.84	10.71	10.3	9.54	8.25	10.57	8.84	9.25	9.59	10.75	11.53	7.22	7.11		Similar to Putative uncharacterized protein (Vitis vinifera) (uniref90:UniRef90_A5ASH9)
cHS_18-G02-M13R_c	MELO3C012191		8.84	10.21	9.97	7.13	10.59	8.52	7.15	6.3	6.28	6.29	8.12	8.99	9.75	11.06	6.57	6.82		Similar to Putative uncharacterized protein (Ricinus communis) (uniref90:UniRef90_B9RLA8)
cHS_19-B12-M13R_c	MELO3C011852		14.11	14.14	13.49	12.58	14.43	13.46	11.88	11.58	15.13	14.4	14.1	14.34	13.93	14.59	11.5	12.52		Similar to Cysteine synthase, chloroplastic/chromoplastic (Solanum tuberosum PE=2 SV=1) (uniprot_sprot:sp|O81155|CYSKP_SOLTU)
cHS_19-E04-M13R_c	MELO3C010676		13.54	13.2	12.68	12.11	13.17	12.71	12.4	12.2	13.47	12.89	12.98	13.02	13.44	13.12	11.51	11.14		Similar to Probable LRR receptor-like serine/threonine-protein kinase At2g23950 (Arabidopsis thaliana) (uniprot_sprot:sp|Q0WVM4|Y2239_ARATH)
cHS_19-F05-M13R_c	MELO3C020508		12.41	11.85	10.52	8.23	12.79	11.28	10.9	10.57	13.03	11.61	11.15	11.35	12.61	12.16	7.69	8		Similar to Bifunctional dihydroflavonol 4-reductase/flavanone 4-reductase (Malus domestica) (uniprot_sprot:sp|Q9XES5|DFRA_MALDO)
cHS_21-E03-M13R_c	MELO3C017032		12.6	11.6	10.86	10.56	11.59	11.16	9.38	9.21	12.02	11.22	11.76	11.83	12.42	11.35	8.52	9.84		Similar to WUSCHEL-related homeobox 8 (Oryza sativa subsp. japonica) (uniprot_sprot:sp|Q5QMM3|WOX8_ORYSJ)
cHS_21-H10-M13R_c	MELO3C024236		6.58	8.01	7.98	5.19	10.1	8.19	5.51	4.87	8.01	8.81	8	6.61	7.94	9.16	5.53	6.03		Similar to G-type lectin S-receptor-like serine/threonine-protein kinase At1g67520 (Arabidopsis thaliana) (uniprot_sprot:sp|O64793|Y1675_ARATH)
cHS_22-D12-M13R_c	MELO3C023603		15.45	15.09	14.17	11.25	15.19	14.29	11.69	10.64	15.2	14.45	13.94	12.92	15.23	14.81	8.52	8.31		Similar to Delta(24)-sterol reductase (Pisum sativum) (uniprot_sprot:sp|P93472|DIM_PEA)
cHS_22-G01-M13R_c	MELO3C019801		12.73	12.17	12.43	12.31	12.1	12.68	12.67	12.17	12.61	12.44	12.4	12.71	12.93	12.47	11.85	12.29		Similar to Auxin response factor 18 (Oryza sativa subsp. japonica) (uniprot_sprot:sp|Q653H7|ARFR_ORYSJ)
cHS_24-B10-M13R_c	MELO3C011694		12.27	12.45	11.39	10.36	13.75	12.43	11.64	11.53	12.99	12.89	11.91	11.64	12.63	12.23	8.67	10.21		Similar to Trihelix transcription factor GT-2 (Arabidopsis thaliana) (uniprot_sprot:sp|Q39117|TGT2_ARATH)
cHS_24-F10-M13R_c	MELO3C002454		6.92	6.33	6.28	6.37	7.26	5.77	6.87	6.64	7.39	6.73	7.35	6.53	7.43	6.92	5.6	5.76		Similar to Putative uncharacterized protein (Cucumis melo subsp. melo) (uniref90:UniRef90_E5GC55)
cHS_24-H03-M13R_c			11.61	11.49	10.75	10.93	11.66	10.68	9.89	10.16	11.93	11.59	11.77	11.78	11.04	11.49	9.95	10.04
cHS_25-F10-M13R_c	MELO3C022753		13.16	13.03	12.01	12.98	12.73	12.32	12.72	12.92	13.37	12.26	12.89	13.59	13.63	13.51	10.46	9.67		Similar to Probable methyltransferase PMT21 (Arabidopsis thaliana) (uniprot_sprot:sp|Q94II3|PMTL_ARATH)
cHS_25-H07-M13R_c	MELO3C010884		10.78	11.46	10.79	10.31	11.87	11.34	10.43	10.98	11.88	11.47	11.2	10.58	10.75	11.19	10.17	9.12		Similar to PREDICTED: hypothetical protein isoform 1 (Vitis vinifera) (uniref90:UniRef90_UPI0001983289)
cHS_26-D01-M13R_c	MELO3C010959		13.23	12.85	12.06	12.07	12.7	12.73	12.3	11.55	12.68	12.54	12.11	12.06	13.31	13.35	12.1	10.49		Similar to PREDICTED: hypothetical protein isoform 1 (Vitis vinifera) (uniref90:UniRef90_UPI0001985480)
cHS_29-H11-M13R_c	MELO3C005170		7.5	7.11	7.15	5.91	7.29	6.82	5.87	5.18	7.41	6.94	7.09	7.19	7.32	6.86	5.89	5.62		Similar to Probable LRR receptor-like serine/threonine-protein kinase At2g23950 (Arabidopsis thaliana) (uniprot_sprot:sp|Q0WVM4|Y2239_ARATH)
cHS_30-D06-M13R_c	MELO3C013872		11.92	11.84	12.13	11.19	13.17	13.6	12.37	9.55	12.38	13.45	13.82	12.24	12.25	12.84	9.46	8.82		Similar to Type I inositol-1,4,5-trisphosphate 5-phosphatase 2 (Arabidopsis thaliana) (uniprot_sprot:sp|Q9FUR2|IP5P2_ARATH)
cHS_30-D09-M13R_c	MELO3C005866		13.62	13.79	13.49	13.35	14.11	13.85	13.52	13.56	13.89	13.99	13.78	13.86	13.35	13.88	13.41	12.86		Similar to Ubiquitin-conjugating enzyme E2 10 (Arabidopsis thaliana) (uniprot_sprot:sp|P35133|UBC10_ARATH)
cHS_31-F04-M13R_c	MELO3C002565		8.29	8.42	8.4	7.75	8.57	7.52	7.5	7.97	8.91	9.01	8.59	8.28	8.54	8.26	7.67	7		Similar to Putative uncharacterized protein (Ricinus communis) (uniref90:UniRef90_B9S5Z4)
cHS_32-B03-M13R_c	MELO3C009579		12.62	13.11	12.38	11.79	13.55	12.19	12.8	13.21	13.53	13.3	12.97	12.89	13.43	13.11	12.23	12.76		Similar to Putative uncharacterized protein (Ricinus communis) (uniref90:UniRef90_B9SDN9)
cHS_33-H04-M13R_c	MELO3C008494		12.77	12.96	12.46	11.48	11.92	12.02	11.46	11.51	12.54	12.72	12.61	12.99	12.81	12.88	11.34	11.15		Similar to E3 ubiquitin-protein ligase SINAT4 (Arabidopsis thaliana) (uniprot_sprot:sp|Q9STN8|SINA4_ARATH)
cHS_37-F02-M13R_c			9.87	8.38	7.54	4.57	8.01	7.28	4.9	4.71	9.32	7.77	8.09	6.55	9.26	8.56	4.52	6.2
cHS_38-A04-M13R_c	MELO3C006827		10.93	8.43	7.07	8.34	10.28	8.53	9.21	11.12	9.97	8.31	12.17	14.27	11.09	8.8	6.37	6.44		Similar to Putative uncharacterized protein (Populus trichocarpa) (uniref90:UniRef90_A9P888)
cHS_38-B09-M13R_c	MELO3C003768		12.07	10.99	10.4	9.05	10.82	10.93	9.16	9.26	11.33	10.44	11.72	11.35	11.93	10.94	9.19	10.76		Similar to Auxin response factor 5 (Arabidopsis thaliana) (uniprot_sprot:sp|P93024|ARFE_ARATH)
cHS_38-D12-M13R_c	MELO3C007160		8.65	7.98	8.19	7.77	9.48	9	8.28	7.97	9.55	9.35	8.51	8.83	8.55	8.38	8.21	7.93		Similar to Putative uncharacterized protein (Vitis vinifera) (uniref90:UniRef90_A5BSC3)
cHS_38-F04-M13R_c	MELO3C016185		12.89	12.47	10.98	9.15	11.58	10.53	9.85	10.13	12.37	11.6	10.98	10.54	12.35	11.97	9.12	8.21		Similar to Phytoene synthase, chloroplastic (Daucus carota) (uniprot_sprot:sp|Q9SSU8|PSY_DAUCA)
cHS_38-F06-M13R_c	MELO3C004148		11.79	11.86	9.97	9.39	9.89	10.43	9.44	10.63	10.64	10.83	10.43	10.44	11.1	10.15	9.06	8.95		Similar to Transcription factor PIF3 (Arabidopsis thaliana) (uniprot_sprot:sp|O80536|PIF3_ARATH)
cMC014_c	MELO3C005818		13.31	13.15	12.91	8.22	11.73	10.48	7.16	5.94	11.87	12.01	11.05	12.1	11.35	10.97	5.53	6.19		Similar to Probable aquaporin NIP5-1 (Arabidopsis thaliana) (uniprot_sprot:sp|Q9SV84|NIP51_ARATH)
cMC208_c	MELO3C009716		14.02	14.27	13.83	13.4	14.29	13.74	13.84	13.91	14.61	14.64	14.51	14.53	14.34	14.5	13.38	14.02		Similar to 40S ribosomal protein S2-3 (Arabidopsis thaliana) (uniprot_sprot:sp|P49688|RS23_ARATH)
cMC212_c	MELO3C024337		10.75	11.22	10.29	9.34	11.52	10.09	9.41	8.11	11.93	11.91	10.97	10.81	12.06	12.1	7.64	8.08		Similar to Transmembrane protein 87B (Mus musculus) (uniprot_sprot:sp|Q8BKU8|TM87B_MOUSE)
cMC256_c	MELO3C014390		12.88	11.65	9.73	8.72	13.13	11.76	8.95	7.99	12.96	11.13	11.59	11.42	12.82	12.09	8.11	7		Similar to Mavicyanin (Cucurbita pepo PE=1 SV=1) (uniprot_sprot:sp|P80728|MAVI_CUCPE)
cMC279_c	MELO3C018579		13.54	12.34	10.79	8.4	13.27	12.79	11.83	11.79	13.25	12.66	13.5	12.19	13.03	12.17	10.81	6.5		Similar to Phloem filament protein (Cucumis melo subsp. melo) (uniref90:UniRef90_E5GCR5)
cP12.68_c	MELO3C012371		11.71	8.89	8.19	5.36	8.22	10	7.97	6.92	10.22	10.13	9.82	9.08	10.85	8.59	8.51	4.87		Similar to Lysine histidine transporter 1 (Arabidopsis thaliana) (uniprot_sprot:sp|Q9FKS8|LHT1_ARATH)
cP12.79_c	MELO3C011683		11.04	10.87	9.47	6.93	10.64	10.75	9.28	8.4	11.35	11.5	9.37	8.44	11.62	10.94	8.11	8.28		Similar to Trihelix transcription factor GT-2 (Arabidopsis thaliana) (uniprot_sprot:sp|Q39117|TGT2_ARATH)
cP12.88_c	MELO3C011276		12.53	12.33	11.74	12.01	12.7	12.1	11.27	11.66	12.54	11.91	12.2	11.71	12.44	12.24	11.13	11.09		Similar to 40S ribosomal protein S11-3 (Arabidopsis thaliana) (uniprot_sprot:sp|P42733|RS113_ARATH)
cP2.27_c	MELO3C002155		7.8	6.78	6.56	6.67	6.8	6.89	7.07	6.84	7.58	8.32	7.38	6.83	9.18	7.9	6.25	6.22		Similar to Zinc finger protein MAGPIE (Arabidopsis thaliana) (uniprot_sprot:sp|Q9ZWA6|MGP_ARATH)
cP2.57_c	MELO3C022140		11.25	9.43	8.51	7.57	9.51	9.04	8.49	8.03	9.91	10.49	9.57	9.28	11.3	9.31	8.58	7.3		Similar to Probable nucleoredoxin 1 (Arabidopsis thaliana) (uniprot_sprot:sp|O80763|NRX1_ARATH)
cP3.27_c	MELO3C022072		12.03	12.75	8.84	8.04	14.45	12.58	11.16	8.9	14.43	13.51	9.17	8.22	12.74	13.16	6.97	6.26		Similar to Putative uncharacterized protein (Cucumis melo subsp. melo) (uniref90:UniRef90_E5GCT8)
cP3.57_c	MELO3C001392		14.18	14.54	14.15	13.87	14.71	13.94	14.03	13.78	14.58	14.77	14.72	14.77	14.41	14.74	14.07	13.52		Similar to ADP,ATP carrier protein 1, mitochondrial (Gossypium hirsutum) (uniprot_sprot:sp|O22342|ADT1_GOSHI)
cP3.58_c	MELO3C023320		11.18	11.41	12	6.61	10.55	9.22	7.3	6.43	11.32	12.71	13.48	12.59	10.7	11.25	6.06	6.29		None
cP4.67_c	MELO3C003105		13.9	12.72	12.34	9.3	13.23	11.32	10.32	7.69	13.53	12.8	12.4	11.71	13.95	13.65	10.46	8.97		Similar to Auxin-induced protein 5NG4 (Pinus taeda PE=2 SV=1) (uniprot_sprot:sp|Q6J163|5NG4_PINTA)
cP4.81_c	MELO3C024483		15.43	13.84	9.24	10.87	15.13	11.94	10.61	12.28	14.58	14.9	13.81	13.42	15.35	13.48	10.82	10.4		Similar to Aquaporin TIP1-1 (Arabidopsis thaliana) (uniprot_sprot:sp|P25818|TIP11_ARATH)
cP4.86_c	MELO3C026547		13.14	13.75	13.25	12.7	14	12.48	12.3	12.55	14.05	13.94	13.42	12.92	13.56	14.15	11.84	12.22		Similar to Probable serine/threonine-protein kinase At4g35230 (Arabidopsis thaliana) (uniprot_sprot:sp|Q944A7|Y4523_ARATH)
cP5.30_c	MELO3C009115		12.74	11.58	12.26	9.53	11.33	10.53	10.54	9.29	11.18	10.79	10.93	12.3	11.75	11.69	9.96	8.43		Similar to Putative uncharacterized protein (Ricinus communis) (uniref90:UniRef90_B9T648)
cP5.69_c	MELO3C025147		10.01	10.17	9.43	7.61	11.16	8.49	8.71	8.59	10.97	10.69	9.82	9.78	10.76	10.71	8.38	8.07		Similar to Uncharacterized protein At2g39920 (Arabidopsis thaliana) (uniprot_sprot:sp|O04195|Y2992_ARATH)
cP6.44_c	MELO3C015694		8.13	9.26	8.8	7.33	9.68	8.41	6.87	8.12	9.43	9.71	9.15	9.32	8.77	9.05	7.55	8.26		Similar to PREDICTED: hypothetical protein (Vitis vinifera) (uniref90:UniRef90_UPI00015C8CE1)
cP6.66_c	MELO3C026410		11.47	11.13	9.78	7.74	11.11	9.92	9.55	9.07	10.8	11.01	10.4	10.29	11.39	10.61	8.1	7.18		Similar to Transcription factor PIF1 (Arabidopsis thaliana) (uniprot_sprot:sp|Q8GZM7|PIF1_ARATH)
cPS_03-H11-M13R_c	MELO3C002244		9.9	9.26	8.3	7.3	8.29	7.93	8.26	7.67	8.68	9.78	8.66	8.43	8.72	8.91	7.43	8.53		Similar to Putative uncharacterized protein (Glycine max) (uniref90:UniRef90_C6T021)
cPS_04-C06-M13R_c	MELO3C025998		13.71	13.39	12.46	9.03	12.75	11.78	10.49	10.06	13.12	13.38	12.15	11.88	13.43	12.6	7.82	11.38		Similar to AMP deaminase (Arabidopsis thaliana) (uniprot_sprot:sp|O80452|AMPD_ARATH)
cPS_04-D07-M13R_c	MELO3C021779		12.62	11.89	9.55	6.56	12.83	9.26	6.52	6.51	12.95	10.29	9.54	9.37	13.42	12.93	6.47	5.73		Similar to Putative uncharacterized protein (Medicago truncatula) (uniref90:UniRef90_B7FMW3)
cPS_05-D02-M13R_c	MELO3C008026		12.15	10.13	8.03	5.72	11.54	11.79	8.42	6.39	8.6	8.36	8.96	9.81	10.02	8.85	5.51	5.41		Similar to Auxin-induced protein 5NG4 (Pinus taeda PE=2 SV=1) (uniprot_sprot:sp|Q6J163|5NG4_PINTA)
cPS_05-G09-M13R_c	MELO3C026660		11.87	11.53	11.67	10.77	11.98	11.3	11.9	11.74	11.68	11.42	11.93	12.01	11.85	11.67	10.44	10.22		Similar to Whole genome shotgun sequence of line PN40024, scaffold_2.assembly12x (Fragment) (Vitis vinifera) (uniref90:UniRef90_D7TZJ2)
cPS_06-A08-M13R_c	MELO3C021870		14.48	14.83	14.09	13.43	14.83	14.82	14.31	13.37	14.84	14.55	14.37	14.08	14.49	14.79	12.18	12.28		Similar to Inositol-tetrakisphosphate 1-kinase 1 (Arabidopsis thaliana) (uniprot_sprot:sp|Q9SBA5|ITPK1_ARATH)
cPS_06-B10-M13R_c	MELO3C007772		12.81	12.99	11.29	10.46	12.95	12.39	11.31	11.66	12.67	13.01	12.56	12.71	13.05	13.06	10.81	9.41		Similar to 2,3-bisphosphoglycerate-dependent phosphoglycerate mutase (Protochlamydia amoebophila (strain UWE25)) (uniprot_sprot:sp|Q6MEW4|GPMA_PARUW)
cPS_06-G10-M13R_c	MELO3C009161		13.4	13.53	13.04	12.62	13.44	12.55	12.24	11.84	13.53	13.7	13.49	13.57	13.87	13.66	11.2	11.81		Similar to Calcium-dependent protein kinase 13 (Arabidopsis thaliana) (uniprot_sprot:sp|Q8W4I7|CDPKD_ARATH)
cPS_07-C07-M13R_c	MELO3C008049		10.95	9.89	8.33	4.82	9.78	10.39	5.8	4.83	11.23	10.7	10.71	9.52	10.75	10.52	5.53	4.93		Similar to Putative uncharacterized protein (Vitis vinifera) (uniref90:UniRef90_A5BEQ8)
cPS_09-G09-M13R_c	MELO3C023076		13.87	13.99	12.69	11.69	14.33	13.54	13.16	12.9	14.09	13.98	13.74	13.66	13.69	14.08	11.73	10.93		Similar to GATA transcription factor 1 (Arabidopsis thaliana) (uniprot_sprot:sp|Q8LAU9|GATA1_ARATH)
cPS_10-F04-M13R_c	MELO3C003105		12.24	9.95	9.26	5.27	11.01	8.51	6.54	5.03	12.08	10.48	9.95	8.64	11.97	11.07	7.67	4.87		Similar to Auxin-induced protein 5NG4 (Pinus taeda PE=2 SV=1) (uniprot_sprot:sp|Q6J163|5NG4_PINTA)
cPS_10-F11-M13R_c	MELO3C012135		8.18	8.2	8.53	7.53	8.99	7.93	7.16	7.28	8.17	8.69	8.22	8.17	8.21	7.8	7.42	7.03		Similar to Anthocyanidin 5,3-O-glucosyltransferase (Rosa hybrid cultivar) (uniprot_sprot:sp|Q4R1I9|ANGLT_ROSHC)
cPS_11-B01-M13R_c	MELO3C007779		14.36	14.38	14.31	10.62	14.31	11.41	8.97	8.57	14.86	14.53	14.52	14.14	14.39	14.45	8.71	6.68		Similar to Metal ion binding protein, putative (Ricinus communis) (uniref90:UniRef90_B9SSL2)
cPS_13-B11-M13R_c	MELO3C025175		8.62	8.6	7.61	6.98	8.43	8.38	7.05	7.91	8.16	8.4	8.28	8.33	8.78	8.87	6.46	6.98		Similar to Protein yippee-like (Solanum tuberosum PE=2 SV=1) (uniprot_sprot:sp|P59234|YIPL_SOLTU)
cPS_13-E09-M13R_c	MELO3C026404		14.18	12.48	8.83	5.39	12.98	10.35	7.02	7.41	13.63	13.53	11.95	11.92	13.73	12.38	7.1	5.42		Similar to Uncharacterized aminotransferase y4uB (Rhizobium sp. (strain NGR234)) (uniprot_sprot:sp|Q53196|Y4UB_RHISN)
cPS_14-H04-M13R_c	MELO3C007288		7.47	7.66	6.53	6.71	8.4	6.99	6.55	6.22	8.09	7.49	6.63	6.56	7.06	6.64	6.05	5.91		Similar to Predicted protein (Populus trichocarpa) (uniref90:UniRef90_B9H2W3)
cPS_15-A08-M13R_c	MELO3C005949		11.21	10.26	8.99	8.49	9.6	9.51	8.69	7.92	11.22	10.68	11.37	11.64	10.64	10.28	8.52	6.62		Similar to Whole genome shotgun sequence of line PN40024, scaffold_48.assembly12x (Fragment) (Vitis vinifera) (uniref90:UniRef90_D7U821)
cPS_15-D12-M13R_c	MELO3C016979		9.74	8.1	8.86	7.36	8.66	8.54	8.04	7.75	7.89	8.07	8.4	8.77	8.88	8.38	7.5	7.29		Similar to Putative uncharacterized protein (Vitis vinifera) (uniref90:UniRef90_A5B4X1)
cPS_16-E10-M13R_c	MELO3C021624		14.01	14.18	13.83	13.02	13.86	13.74	13.34	13.63	13.72	14.14	13.5	13.46	13.93	13.95	12.99	13.42		Similar to Protein kinase APK1A, chloroplastic (Arabidopsis thaliana) (uniprot_sprot:sp|Q06548|APK1A_ARATH)
cPS_17-B03-M13R_c	MELO3C003622		9.31	8.9	8.37	8.38	10.11	9.41	9.49	9.68	10.42	9.45	10.07	10.3	10.17	10.87	9.87	8.61		Similar to Probable WRKY transcription factor 11 (Arabidopsis thaliana) (uniprot_sprot:sp|Q9SV15|WRK11_ARATH)
cPS_17-E10-M13R_c	MELO3C005147		11.38	10.85	7.79	8.01	9.34	8.6	8.01	7.78	12.84	10.05	10.25	13.05	12.2	11.77	9.13	6.96		Similar to NADPH:quinone oxidoreductase (Arabidopsis thaliana) (uniprot_sprot:sp|Q9LK88|NQR_ARATH)
cPS_18-A01-M13R_c	MELO3C025233		10.89	10.68	9.61	6.75	9.58	8.81	9.23	9.09	10.17	10.15	9.83	9.72	11.07	10.3	7.6	8.79		Similar to Probable inactive receptor kinase At5g58300 (Arabidopsis thaliana) (uniprot_sprot:sp|Q9LVM0|Y5830_ARATH)
cPS_18-F01-M13R_c	MELO3C026034		6.46	7.99	6.91	5.22	8.21	6.64	6.09	6.81	7.67	6.92	7.22	8.29	8.76	8.35	5.19	7.91		Similar to Solute carrier family 40 member 1 (Rattus norvegicus) (uniprot_sprot:sp|Q923U9|S40A1_RAT)
cPS_20-F11-M13R_c	MELO3C021262		11.83	9.44	8.35	8.32	10.39	10.85	7.61	8.15	10.66	8.47	9.99	9.17	11.91	11.14	6.25	6.33		None
cPS_21-E08-M13R_c	MELO3C010742		11.07	11.61	11.4	8.69	11.44	10.5	9.15	8.18	12.01	12.37	11.22	10.36	11.28	10.92	6.34	6.62		Similar to F-box protein At1g67340 (Arabidopsis thaliana) (uniprot_sprot:sp|Q9FYF9|FB76_ARATH)
cPS_22-A04-M13R_c	MELO3C005729		10.18	10.08	9.8	7.67	10.66	9.84	9.43	8.59	10.1	10.17	9.38	9.26	10.6	10.25	7.55	7.48		Similar to UPF0016 protein 1, chloroplastic (Oryza sativa subsp. indica) (uniprot_sprot:sp|B8AAM2|UF161_ORYSI)
cPS_26-B08-M13R_c	MELO3C002285		10.3	9.34	9.79	8.46	9.32	8.47	8.32	7.42	9.93	10.09	10.2	10.58	10.16	9.38	7.27	6.18		Similar to Whole genome shotgun sequence of line PN40024, scaffold_0.assembly12x (Fragment) (Vitis vinifera) (uniref90:UniRef90_D7SHM7)
cPS_26-D01-M13R_c	MELO3C011886		10.83	11.86	11.29	10.48	12.01	11.2	10.54	10.43	11.2	11.36	11.31	11.5	10.3	11.51	10.72	10.55		Similar to Cyclin-dependent kinase G-2 (Oryza sativa subsp. japonica) (uniprot_sprot:sp|Q7XUF4|CDKG2_ORYSJ)
cPS_27-F09-M13R_c			10.43	10.6	11.54	9.66	9.93	9.73	8.81	8.65	11	10.01	9.92	9.5	10.24	11.47	8.09	8.62		cPS_27-F09-M13R_c similar to Lipid transfer protein - Arabidopsis thaliana (Mouse-ear cress)
cPS_27-F10-M13R_c	MELO3C011683		10.09	10.05	8.76	6.17	10.1	9.91	8.86	8.13	10.6	10.98	8.63	7.5	11.03	10.56	7.37	7.66		Similar to Trihelix transcription factor GT-2 (Arabidopsis thaliana) (uniprot_sprot:sp|Q39117|TGT2_ARATH)
cPS_28-A04-M13R_c	MELO3C012869		13.41	13.87	13	13.26	14.14	13.12	13.33	13.83	13.8	14.12	13.5	13.36	13.5	13.73	13.21	12.77		Similar to Uncharacterized protein At1g03900 (Arabidopsis thaliana) (uniprot_sprot:sp|Q681Q7|Y1390_ARATH)
cPS_28-F06-M13R_c	MELO3C018636		9.85	9.97	9.33	7.15	10	9.77	8.22	7.11	10.14	11.2	10.22	9.57	9.58	10.28	8.12	7.57		Similar to Metacaspase-1 (Arabidopsis thaliana) (uniprot_sprot:sp|Q7XJE6|MCA1_ARATH)
cPS_29-C03-M13R_c	MELO3C022072		11.04	11.8	8.24	7.1	13.96	11.32	10.16	8.11	13.39	12.75	8.37	7.42	11.99	12.49	6.37	5.59		Similar to Putative uncharacterized protein (Cucumis melo subsp. melo) (uniref90:UniRef90_E5GCT8)
cPS_30-E02-M13R_c	MELO3C020957		11.52	10.84	9.75	6.69	8.47	8.31	7.08	6.8	9.97	10.27	10.25	10.52	11.7	9.88	6.82	6.46		Similar to GDSL esterase/lipase 5 (Arabidopsis thaliana) (uniprot_sprot:sp|Q9SSA7|GLIP5_ARATH)
cPS_30-G01-M13R_c	MELO3C023828		13.34	13.05	13.05	11.52	13.33	12.96	12.61	11.44	13.41	13.14	12.94	12.86	13.24	13.32	12.09	11.48		Similar to Metal tolerance protein 5 (Oryza sativa subsp. japonica) (uniprot_sprot:sp|Q5NA18|MTP5_ORYSJ)
cPS_31-A06-M13R_c	MELO3C007870		6.45	7.73	6.02	5.95	6.25	7.2	6.43	6.25	6.73	6.02	6.24	6.21	6.89	7.48	5.14	5.56		Similar to 3-epi-6-deoxocathasterone 23-monooxygenase (Arabidopsis thaliana) (uniprot_sprot:sp|Q9M066|C90C1_ARATH)
cPS_32-B04-M13R_c	MELO3C009551		10.15	8.48	9.69	5.33	9.1	8.51	7.42	7.32	9.65	9.67	9.62	9.41	11.55	11.12	6.57	6.08		Similar to Nuclear transcription factor Y subunit A-10 (Arabidopsis thaliana) (uniprot_sprot:sp|Q8LFU0|NFYAA_ARATH)
cPS_34-G02-M13R_c	MELO3C010222		12	11.27	10.85	9.12	11.75	11.42	9.82	9.1	11.73	11.7	11.17	10.64	11.47	12	10.07	9		Similar to Eukaryotic translation initiation factor 5A (Manihot esculenta PE=2 SV=2) (uniprot_sprot:sp|Q9AXJ4|IF5A_MANES)
cPS_34-G11-M13R_c	MELO3C009776		11.58	11.37	10.39	9.83	11.13	10.19	9.78	10.33	11.7	11.2	10.99	11.05	11.27	10.88	9.2	9.8		Similar to DNA-directed RNA polymerases I, II, and III subunit RPABC1 (Caenorhabditis briggsae) (uniprot_sprot:sp|A8XGH1|RPAB1_CAEBR)
cPS_34-H03-M13R_c	MELO3C011055		8.1	7.41	7.82	5.24	8.09	5.86	5.59	5.64	7.36	7.46	5.93	5.05	7.65	8.07	4.73	4.92		Similar to Protein TRANSPARENT TESTA 12 (Arabidopsis thaliana) (uniprot_sprot:sp|Q9LYT3|TT12_ARATH)
cPS_37-A02-M13R_c	MELO3C002641		13.74	13.58	12.23	11.01	13.66	13.49	10.21	8.93	14.41	14.16	13.35	13.31	13.07	12.85	8.4	7.4		Similar to Putative uncharacterized protein (Ricinus communis) (uniref90:UniRef90_B9S988)
cPS_38-A07-M13R_c	MELO3C014140		10.55	10.67	9.78	7.09	10.9	9.08	7.96	6.76	10.41	10.49	9.92	10.18	10.51	10.25	6.88	9.18		Similar to Predicted protein (Populus trichocarpa) (uniref90:UniRef90_B9I168)
cPS_38-D04-M13R_c	MELO3C016381		13.16	13.33	12.94	12.69	13.52	12.54	13.61	13.44	13.34	13.78	13.4	13.83	13.7	13.58	12.72	13.03		Similar to Tubby-like F-box protein 5 (Oryza sativa subsp. japonica) (uniprot_sprot:sp|Q6Z2G9|TLP5_ORYSJ)
cPS_38-E10-M13R_c	MELO3C010730		12.88	11.91	11.88	8.96	12.65	12.92	9.97	9.46	12.86	11.5	11.66	10.07	13.53	12.9	9.2	9.57		Similar to Predicted protein (Populus trichocarpa) (uniref90:UniRef90_B9HL94)
cPS_39-B07-M13R_c	MELO3C017652		12.53	11.61	12.24	10.83	12.27	11.55	10.73	11.3	12.65	11.5	12.01	11.76	12.7	12.37	10.42	10.8		Similar to Derlin-1 (Arabidopsis thaliana) (uniprot_sprot:sp|Q8VZU9|DERL1_ARATH)
cPS_40-C11-M13R_c	MELO3C024415		9.52	9.77	9.16	9.61	9.62	9.11	8.49	8.65	9.87	9.34	8.85	9.36	10.09	9.38	7.81	8.7		Similar to Probable LRR receptor-like serine/threonine-protein kinase At4g20450 (Arabidopsis thaliana) (uniprot_sprot:sp|C0LGQ7|Y4245_ARATH)
cPS_40-F05-M13R_c	MELO3C026034		6.91	8.41	6.94	6.59	8.01	7.23	6.94	7.32	7.94	6.84	7.6	8.43	8.55	8.52	6	7.69		Similar to Solute carrier family 40 member 1 (Rattus norvegicus) (uniprot_sprot:sp|Q923U9|S40A1_RAT)
cPS_41-H03-M13R_c	MELO3C013343		9.8	9.82	10.31	9.12	13.14	10.95	10.06	10.83	12.59	12.96	11.47	11.64	12.53	13.1	6.49	8.24		Similar to Predicted protein (Populus trichocarpa) (uniref90:UniRef90_B9H1J9)
cPSI_02-E07-M13R_c	MELO3C026757		14.83	14.54	14.64	12.77	14.5	13.82	13.22	12.44	14.8	14.56	14.47	14.29	14.61	14.68	12.09	11.65		Similar to Heparan-alpha-glucosaminide N-acetyltransferase (Mus musculus) (uniprot_sprot:sp|Q3UDW8|HGNAT_MOUSE)
cPSI_02-E09-M13R_c	MELO3C012562		8.53	8.46	8.13	7.2	8.18	7.45	7.61	7.92	7.76	8.83	8.11	8.67	9.32	9.03	7.94	7.48		Similar to Predicted protein (Populus trichocarpa) (uniref90:UniRef90_B9HRR0)
cPSI_03-A10-M13R_c	MELO3C007536		10	9.36	6.55	7.19	9.26	7.55	6.95	6.37	9.81	7.95	8.6	9.92	10.15	9.01	6.1	6.1		Similar to L-ascorbate oxidase homolog (Nicotiana tabacum PE=2 SV=1) (uniprot_sprot:sp|P29162|ASOL_TOBAC)
cPSI_03-B05-M13R_c	MELO3C006246		13.43	12.86	13.35	11.13	13.55	13.69	12.68	11.81	14.04	14.45	14.34	13.97	13.81	13.87	11.11	9.46		Similar to ABC transporter C family member 9 (Arabidopsis thaliana) (uniprot_sprot:sp|Q9M1C7|AB9C_ARATH)
cPSI_04-F02-M13R_c	MELO3C008026		10.75	8.75	6.48	4.7	10.05	10.7	6.36	5.44	6.82	6.97	7.83	8.08	8.48	7.36	4.94	4.78		Similar to Auxin-induced protein 5NG4 (Pinus taeda PE=2 SV=1) (uniprot_sprot:sp|Q6J163|5NG4_PINTA)
cPSI_05-E01-M13R_c	MELO3C009901		5.61	6.36	6.55	5.05	9.55	7.77	5.23	5.17	6.06	5.69	5.97	5.39	7.14	8.07	5.46	5.56		Similar to ATP binding protein, putative (Ricinus communis) (uniref90:UniRef90_B9RUJ6)
cPSI_07-E11-M13R_c	MELO3C009089		11.67	11.18	8.8	8.02	12.13	10.2	8.99	9	12.18	11.29	11.24	12.39	12.79	11.76	8.88	9.2		Similar to Probable leucine-rich repeat receptor-like protein kinase At5g49770 (Arabidopsis thaliana) (uniprot_sprot:sp|Q9LT96|Y5977_ARATH)
cPSI_09-C01-M13R_c	MELO3C004511		9.43	8.22	6.69	5.99	7.38	6.22	5.7	5.39	8.15	7.95	7.4	7.5	9.73	8.87	5.26	5.22		Similar to PREDICTED: hypothetical protein (Vitis vinifera) (uniref90:UniRef90_UPI000198422E)
cPSI_11-A09-M13R_c	MELO3C009678		12.86	12.49	11.63	6.18	13.25	11.95	7.36	6.91	13.53	13.37	12.78	11.29	13.49	13.78	8.37	7.27		Similar to Transcription factor MYB44 (Arabidopsis thaliana) (uniprot_sprot:sp|Q9FDW1|MYB44_ARATH)
cPSI_14-A10-M13R_c	MELO3C005549		6.59	6.53	5.56	5.52	5.91	5.62	5.72	5.89	7.23	5.48	6.68	6.16	6.83	7.39	4.53	5.07		Similar to 14 kDa proline-rich protein DC2.15 (Daucus carota PE=2 SV=1) (uniprot_sprot:sp|P14009|14KD_DAUCA)
cPSI_14-H12-M13R_c	MELO3C025233		10.22	10.69	9.52	7.09	9.55	9.37	9.58	9.53	10.13	10.19	10.15	9.78	11.07	10.42	8.1	8.98		Similar to Probable inactive receptor kinase At5g58300 (Arabidopsis thaliana) (uniprot_sprot:sp|Q9LVM0|Y5830_ARATH)
cPSI_15-A09-M13R_c	MELO3C011052		14.99	15	14.46	10.21	14.97	13.6	12.64	11.78	15.35	14.95	13.73	12.6	15.2	15.37	9.71	11.39		Similar to Transcription factor bHLH96 (Arabidopsis thaliana) (uniprot_sprot:sp|Q9C7T4|BH096_ARATH)
cPSI_15-D12-M13R_c	MELO3C020810		14.91	14.77	14.55	11.55	14.4	14.45	12.81	12.17	14.87	14.24	14.3	14.33	14.69	14.67	8.02	6.97		Similar to Subtilisin-like protease (Arabidopsis thaliana) (uniprot_sprot:sp|O65351|SUBL_ARATH)
cPSI_16-A11-M13R_c	MELO3C023660		14.9	14.78	14.45	13.96	15.18	14.55	14.38	14.13	15	14.65	14.56	14.37	15	14.82	14.04	14.01		Similar to 40S ribosomal protein S4 (Solanum tuberosum) (uniprot_sprot:sp|P46300|RS4_SOLTU)
cPSI_16-G03-M13R_c	MELO3C019524		10.31	11.19	9.41	7.4	10.04	9.5	9.62	10.05	9.38	9.33	9.98	10.16	11.08	11.02	7.71	7.98		Similar to 40S ribosomal protein S16 (Gossypium hirsutum) (uniprot_sprot:sp|P46293|RS16_GOSHI)
cPSI_20-B05-M13R_c	MELO3C023114		13.95	13.49	11.8	11.94	13.16	12.62	11.17	10.93	13.83	12.65	12.39	12.44	13.91	13.39	10.51	11.07		Similar to Cellulose synthase A catalytic subunit 3 [UDP-forming] (Arabidopsis thaliana) (uniprot_sprot:sp|Q941L0|CESA3_ARATH)
cPSI_20-C07-M13R_c	MELO3C022669		12.3	12.42	8.49	7.96	12.5	8.53	8.14	7.89	11.7	11.41	9.52	10.88	12.35	11.9	7.27	7.44		Similar to Putative uncharacterized protein (Glycine max) (uniref90:UniRef90_C6T342)
cPSI_20-D08-M13R_c	MELO3C011761		12.97	12.98	13.05	7.77	12.14	8.8	7.69	7.09	13.18	13.51	12.45	11.8	12.63	13.3	7.58	8.45		Similar to Aspartic proteinase nepenthesin-2 (Nepenthes gracilis) (uniprot_sprot:sp|Q766C2|NEP2_NEPGR)
cPSI_21-G06-M13R_c	MELO3C023660		14.59	14.18	13.97	13.97	14.73	14.3	13.89	13.72	14.45	13.96	14.4	14	14.33	14.16	13.78	13.63		Similar to 40S ribosomal protein S4 (Solanum tuberosum) (uniprot_sprot:sp|P46300|RS4_SOLTU)
cPSI_22-F11-M13R_c	MELO3C020832		8.54	8.66	8.17	5.34	7.89	6.78	6.63	5.91	8.27	8.9	8.13	8.39	9.75	9.25	5.35	6.12		Similar to Os04g0560500 protein (Oryza sativa Japonica Group) (uniref90:UniRef90_Q0JB26)
cPSI_23-D07-M13R_c	MELO3C006509		13.64	13.68	13.5	13.32	13.81	13.64	12.89	12.55	13.85	13.32	14	13.66	13.71	13.67	12.67	12.68		Similar to PREDICTED: hypothetical protein isoform 2 (Vitis vinifera) (uniref90:UniRef90_UPI00019832BE)
cPSI_25-F01-M13R_c	MELO3C010264		5.87	5.84	5.62	5.12	6.31	4.85	5.14	4.49	7.49	5.12	6.67	6.46	5.6	7.75	4.54	4.56		Similar to Putative uncharacterized protein (Vitis vinifera) (uniref90:UniRef90_A5ASH9)
cPSI_26-C04-M13R_c	MELO3C018174		12.93	13.29	12.9	12.12	12.5	12.45	12.37	12.14	13.1	13.11	13.16	13.16	12.85	13.25	11.33	12.06		Similar to Transcription factor, putative (Ricinus communis) (uniref90:UniRef90_B9SIH7)
cPSI_26-F01-M13R_c	MELO3C011441		9.06	10.35	9.72	8.23	9.35	8.74	8.53	8.48	10.49	10.26	9.92	10.29	10.36	10.53	6.77	8.85		Similar to Uncharacterized UDP-glucosyltransferase At1g05675 (Arabidopsis thaliana) (uniprot_sprot:sp|P0C7P7|Y1567_ARATH)
cPSI_26-G06-M13R_c	MELO3C006661		9.85	10.31	9.82	8.4	10.42	9.24	8.6	8.25	9.85	10.32	9.35	9.62	10.29	10.39	7.52	9.59		Similar to Probable protein phosphatase 2C 40 (Arabidopsis thaliana) (uniprot_sprot:sp|Q9LUS8|P2C40_ARATH)
cPSI_29-E03-M13R_c	MELO3C019519		7.34	7.73	7.13	6.84	7.37	6.57	6.55	6.3	7.88	7.79	7	7.3	7.51	7.31	5.8	5.85		None
cPSI_29-G09-M13R_c	MELO3C008944		13.41	13.52	13.53	12.72	13.97	13.53	13.55	13.37	13.88	14.35	14.06	14.33	14.01	13.95	12.35	11.98		Similar to Probable E3 ubiquitin-protein ligase HERC4 (Rattus norvegicus) (uniprot_sprot:sp|Q5PQN1|HERC4_RAT)
cPSI_30-E06-M13R_c	MELO3C020166		8.55	7	7.16	5.53	11.47	9.31	6.27	5.38	9.65	8.46	7.56	6.76	10.11	11.23	5.44	6.01		Similar to Probable WRKY transcription factor 70 (Arabidopsis thaliana) (uniprot_sprot:sp|Q9LY00|WRK70_ARATH)
cPSI_30-H07-M13R_c	MELO3C003659		13.15	11.96	12.57	10.87	12.43	12.4	12.06	12.03	12.86	12.93	12.75	12.73	13.36	12.52	11.59	11.74		Similar to Glucan endo-1,3-beta-glucosidase 5 (Arabidopsis thaliana) (uniprot_sprot:sp|Q9M088|E135_ARATH)
cPSI_31-C08-M13R_c	MELO3C010810		13.52	13.99	13.46	13.27	14.31	14.18	13.27	12.51	13.87	14.6	13.93	12.87	13.51	13.59	11.9	11.89		Similar to Sigma factor sigB regulation protein rsbQ (Bacillus subtilis) (uniprot_sprot:sp|O07015|RSBQ_BACSU)
cPSI_31-E03-M13R_c	MELO3C017505		9.57	9.14	8.99	7.75	9.21	8.98	7.95	7.69	9.81	9.63	9.2	8.86	9.48	9.08	7.4	8.84		Similar to Glutamate receptor 2.2 (Arabidopsis thaliana) (uniprot_sprot:sp|Q9SHV1|GLR22_ARATH)
cPSI_32-F11-M13R_c	MELO3C022132		8.24	7.89	7.04	7	7.65	6.6	6.75	6.75	7.62	7.25	7.02	7.8	7.87	7.91	6.52	6.3		Similar to Probable carboxylesterase 18 (Arabidopsis thaliana) (uniprot_sprot:sp|Q9LT10|CXE18_ARATH)
cPSI_34-E06-M13R_c	MELO3C022453		10.08	10.66	10.76	10.85	10.89	10.42	10.56	10.79	10.76	10.86	10.55	10.84	11.14	11.06	10.08	9.8		Similar to Probable dolichyl pyrophosphate Glc1Man9GlcNAc2 alpha-1,3-glucosyltransferase (Arabidopsis thaliana) (uniprot_sprot:sp|O80505|ALG8_ARATH)
cPSI_34-G01-M13R_c	MELO3C026566		12.49	12.09	10.3	7.37	11.73	10.7	9.79	10.73	12.29	12.57	11.53	10.94	12.89	11.02	8.79	9.14		Similar to Predicted protein (Populus trichocarpa) (uniref90:UniRef90_B9HT34)
cPSI_34-H12-M13R_c	MELO3C013566		7.22	7.28	6.64	5.57	7.61	7.29	6.81	6.04	7.41	6.98	7.15	6.22	7	7.02	5.43	5.54		Similar to Indole-3-acetic acid-amido synthetase GH3.6 (Arabidopsis thaliana) (uniprot_sprot:sp|Q9LSQ4|GH36_ARATH)
cPSI_35-C12-M13R_c	MELO3C025857		9.77	8.95	7.55	6.33	11.14	8.56	5.67	6.33	10.19	8.73	9.32	10.35	9.37	9.74	6.23	6.97		Similar to Villin-1 (Arabidopsis thaliana) (uniprot_sprot:sp|O81643|VILI1_ARATH)
cPSI_35-F04-M13R_c	MELO3C013785		11.9	12.7	11.34	10.64	12.02	11.36	11.08	10.87	12.65	12.28	11.78	11.91	11.96	12.63	10.22	10.16		Similar to Neutral alpha-glucosidase ab, putative (Ricinus communis) (uniref90:UniRef90_B9S1M1)
cPSI_36-E04-M13R_c	MELO3C014293		10.88	11.25	10.25	8.44	10.81	9.9	9.44	9.37	10.28	11.33	10.56	10.67	11.79	12.11	10.45	8.66		Similar to Type I inositol-1,4,5-trisphosphate 5-phosphatase CVP2 (Arabidopsis thaliana) (uniprot_sprot:sp|Q9LR47|IP5P3_ARATH)
cPSI_36-G07-M13R_c	MELO3C019378		10.12	10.17	10.19	8.64	9.94	9.33	9.51	10.47	10.11	10.41	10.11	10.5	11.16	10.37	8.76	9.88		Similar to 3-5 exonuclease, putative (Ricinus communis) (uniref90:UniRef90_B9RPI0)
cPSI_36-H11-M13R_c	MELO3C023843		9.44	8.12	8.68	5.13	6.95	7.55	6.09	4.7	9.23	10.4	7.82	7.35	9.36	8.89	4.94	5.77		Similar to Auxin-induced protein 5NG4 (Pinus taeda PE=2 SV=1) (uniprot_sprot:sp|Q6J163|5NG4_PINTA)
cPSI_37-C01-M13R_c	MELO3C006085		13.86	13.19	12.88	12.7	13.35	13.01	12.16	11.83	13.44	13.04	12.84	13.04	13.47	13.12	11.58	11.94		Similar to C-terminal-binding protein 2 (Bos taurus) (uniprot_sprot:sp|Q0VCQ1|CTBP2_BOVIN)
cPSI_37-C10-M13R_c	MELO3C018717		12.07	12.85	10.92	10.54	13.43	11.87	11.45	11.9	11.89	12.96	11.58	11.49	12.43	12.75	9.52	9.92		Similar to Probable WRKY transcription factor 69 (Arabidopsis thaliana) (uniprot_sprot:sp|Q93WV5|WRK69_ARATH)
cPSI_37-E04-M13R_c	MELO3C001954		12.16	11.87	10.34	9.43	12.61	10.34	9.2	9.29	12.48	11.57	11.46	12.1	12.64	12.59	8.04	7.88		Similar to Uncharacterized protein At4g15970 (Arabidopsis thaliana) (uniprot_sprot:sp|P0C042|Y4597_ARATH)
cPSI_37-F09-M13R_c	MELO3C010623		9.5	10.56	10.36	7.18	10.85	10.81	9.82	9.19	11.33	13.23	12.14	11.34	10.04	9.87	9.46	7.08		Similar to IAA-amino acid hydrolase ILR1-like 6 (Arabidopsis thaliana) (uniprot_sprot:sp|Q8VYX0|ILL6_ARATH)
cPSI_41-D11-M13R_c	MELO3C003302		10.42	10.88	10.73	10.31	10.85	9.82	10.81	10.72	10.79	11.25	10.91	11.47	10.94	11.1	9.96	10.22		Similar to BTB/POZ domain-containing protein At3g09030 (Arabidopsis thaliana) (uniprot_sprot:sp|Q9S7R7|Y3903_ARATH)
cSSH1J4_c	MELO3C022613		14.86	14.57	12.66	11.03	14.92	13.87	12.9	12.7	14.9	14.1	14.16	14.42	15.03	14.65	10.77	11.2		Similar to Delta(24)-sterol reductase (Pisum sativum) (uniprot_sprot:sp|P93472|DIM_PEA)
cSSH1L5_c	MELO3C018765		12.7	12.22	11.42	10	12.02	11.26	10.55	10.92	12.2	12.28	11.79	11.05	11.89	12.18	9.12	8.44		Similar to Putative uncharacterized protein (Ricinus communis) (uniref90:UniRef90_B9RW76)
cSSH1L8_c	MELO3C008197		11.88	12.62	11.18	9.04	11.11	10.81	11.7	10.14	11.24	13.44	11.79	11.73	12.82	10.76	8.39	10.1		Similar to Chloride channel protein CLC-b (Arabidopsis thaliana) (uniprot_sprot:sp|P92942|CLCB_ARATH)
cSSH4L4_c	MELO3C014430		14.21	14.33	12.34	8.82	13.4	13.24	12.99	10.03	14.55	12.73	12.57	12.18	15.05	14.66	8.99	8.37		Similar to Endoglucanase 11 (Arabidopsis thaliana) (uniprot_sprot:sp|O48766|GUN11_ARATH)
cSSH4N22_c	MELO3C008341		13.5	13.46	13.47	12.33	13.75	12.9	12.58	12.79	13.97	14.06	13.69	13.44	13.87	13.98	12.73	12.5		Similar to Tubby-like F-box protein 14 (Oryza sativa subsp. japonica) (uniprot_sprot:sp|Q2QXB2|TLP14_ORYSJ)
cSSH6B10_c	MELO3C005192		9.89	9.56	9.24	7.71	10.05	9.11	7.91	8.61	10.35	10.05	10.15	10.09	9.79	10.29	6.99	7.52		Similar to Predicted protein (Populus trichocarpa) (uniref90:UniRef90_B9I9A7)
cSSH6H21_c	MELO3C002271		11.11	10.81	11.06	10.06	9.35	11.22	11.41	11.37	11.62	11.49	11.14	10.93	11.91	10.92	9.78	11.15		Similar to Protein ApaG (Magnetospirillum magneticum (strain AMB-1 / ATCC 700264)) (uniprot_sprot:sp|Q2VZE7|APAG_MAGSA)
cSSH9F3_c	MELO3C020810		15.37	15.18	15.09	11.93	15.06	14.99	13.41	12.63	15.28	14.77	14.83	14.89	15.36	15.24	8.2	7.35		Similar to Subtilisin-like protease (Arabidopsis thaliana) (uniprot_sprot:sp|O65351|SUBL_ARATH)
MU10926	MELO3C023310		11.65	12.98	12.07	10.73	12.12	11.55	10.97	9.62	12.89	13.48	12.05	12.9	12.39	13.34	9.47	10.69		Similar to Glucose-1-phosphate adenylyltransferase large subunit 1 (Fragment) (Solanum tuberosum) (uniprot_sprot:sp|Q00081|GLGL1_SOLTU)
MU10933	MELO3C008033		12.85	12.42	12.69	10.11	14.05	13.33	12.52	11.75	14.06	13.27	12.69	12.51	13.14	13.19	7.61	9.62		Similar to RING-H2 finger protein ATL78 (Arabidopsis thaliana) (uniprot_sprot:sp|Q6NQG7|ATL78_ARATH)
MU10943	MELO3C013455		13.46	13.63	12.44	11.65	13.42	12.18	11.67	11.3	13.7	13.1	12.24	12.55	14.11	13.67	11.02	10.71		Similar to Predicted protein (Populus trichocarpa) (uniref90:UniRef90_B9IAV6)
c15d_01-H04-M13R_c	MELO3C007784		13.48	13.73	13.65	10.92	13.29	13.15	11.82	11.97	13.32	12.81	13.04	11.04	12.84	13.4	9.27	9.69		None
c15d_15-E01-M13R_c	MELO3C004195		9.84	9.69	8.32	6.98	7.98	6.84	6.57	7.66	13.26	12.91	11.07	8.64	9.42	8.25	6.37	7.47		Similar to Putative uncharacterized protein (Glycine max) (uniref90:UniRef90_C6SVT0)
c15d_22-A07-M13R_c			7.61	6.64	7.19	5.65	7.43	7.98	6.73	5.88	8.49	8.5	9.1	8.06	8.06	7.84	6.92	5.45
c15d_23-F03-M13R_c	MELO3C008152		9.22	10.05	8.77	6.13	10.81	10.25	7.76	7.39	10.79	12.16	10.47	9.43	9.04	7.6	6.14	7.7		Similar to PREDICTED: hypothetical protein (Vitis vinifera) (uniref90:UniRef90_UPI0001984C64)
c15d_23-F12-M13R_c	MELO3C009826		11.85	11.48	12.67	8.01	13.2	12.81	9.59	8.41	11.22	11.39	11.53	10.53	11.59	11.92	8.09	6.28		Similar to Serine carboxypeptidase-like 45 (Arabidopsis thaliana) (uniprot_sprot:sp|Q93Y09|SCP45_ARATH)
c15d_32-B11-M13R_c	MELO3C002059		7.94	7.4	6.67	5.46	7.52	6.81	5.95	5.86	7.32	7.91	6.68	5.54	6.89	6.68	5.09	5.39		None
c15d_36-G08-M13R_c	MELO3C010496		12.93	12.3	12.32	12.67	13.27	12.68	12.14	12.05	13.03	12.46	12.57	12.23	12.77	12.56	12.12	11.66		Similar to Aspartic proteinase Asp1 (Oryza sativa subsp. japonica) (uniprot_sprot:sp|Q0IU52|ASP1_ORYSJ)
cA_17-D01-M13R_c	MELO3C004382		10.85	10.15	10.66	6.99	10.74	10.35	9.19	8.37	10.22	9.69	8.82	7.71	10.22	10.43	6.94	8.63		Similar to Auxin-responsive protein IAA16 (Arabidopsis thaliana) (uniprot_sprot:sp|O24407|IAA16_ARATH)
cA_28-C07-M13R_c	MELO3C010755		12.25	11.45	11.18	11.14	12.64	11.9	11.45	11.08	12.57	11.8	11.83	12.33	12.25	11.9	12.08	11.21		Similar to Whole genome shotgun sequence of line PN40024, scaffold_8.assembly12x (Fragment) (Vitis vinifera) (uniref90:UniRef90_D7STS2)
cA_33-G09-M13R_c	MELO3C008342		7.26	6.98	7.44	5.52	8.77	8.49	6.24	6.23	7.51	8.5	6.39	5.75	7.9	9.74	5.63	4.86		Similar to Auxin-induced protein 5NG4 (Pinus taeda PE=2 SV=1) (uniprot_sprot:sp|Q6J163|5NG4_PINTA)
cA_40-H05-M13R_c	MELO3C017134		13.62	13.61	13.48	13.01	13.95	13.56	13.83	13.64	13.78	13.93	13.51	13.4	14.06	13.85	13	13.49		Similar to MYBR domain class transcription factor (Malus x domestica) (uniref90:UniRef90_D9ZJ86)
cA_41-E04-M13R_c	MELO3C013967		8.79	9.12	8.2	7.67	9.92	9.12	8.38	8.7	9.74	8.95	8.95	9.07	8.89	9.28	8.37	7.31		Similar to Flavin-containing monooxygenase FMO GS-OX-like 3 (Arabidopsis thaliana) (uniprot_sprot:sp|Q9SXD5|GSXL3_ARATH)
cAI_16-E08-M13R_c	MELO3C002703		8.68	7.83	6.74	5.58	8.88	8.97	7.63	7.29	8.83	7.47	6.74	7.32	8.3	7.54	5.28	6.31		Similar to 60S ribosomal protein L32-1 (Arabidopsis thaliana) (uniprot_sprot:sp|P49211|RL321_ARATH)
cAI_21-C01-M13R_c			9.35	8.67	8.66	6.06	9.73	8.78	7.84	7.62	9.25	7.86	8.89	6.31	9.08	7.91	5.72	7.3
cAI_30-A10-M13R_c	MELO3C003464		11.65	11.77	11.52	10	11.8	11.76	11.12	11.12	11.72	11.5	11.06	10.85	11.64	11.77	9.85	10.16		Similar to Peptidyl-tRNA hydrolase 2, mitochondrial (Homo sapiens) (uniprot_sprot:sp|Q9Y3E5|PTH2_HUMAN)
cCI_02-A08-M13R_c	MELO3C024290		13.24	13.37	13.13	12.88	13.86	13.41	13.01	12.74	13.43	13.33	13.18	13.09	13.28	13.17	12.6	12.29		Similar to 60S ribosomal protein L7-4 (Arabidopsis thaliana) (uniprot_sprot:sp|Q9LHP1|RL74_ARATH)
cCI_04-E12-M13R_c	MELO3C004382		14.09	13.16	13.63	9.6	13.88	13.34	12.39	11.22	13.22	12.66	11.94	11.01	13.2	13.24	9.65	11.4		Similar to Auxin-responsive protein IAA16 (Arabidopsis thaliana) (uniprot_sprot:sp|O24407|IAA16_ARATH)
cCI_10-D10-M13R_c	MELO3C010968		7.7	8.23	7.96	6.73	9.33	8.09	7.65	7.09	8.69	8.17	7.8	7.72	8.02	8.22	6.74	6.09		Similar to Whole genome shotgun sequence of line PN40024, scaffold_1.assembly12x (Fragment) (Vitis vinifera) (uniref90:UniRef90_E0CQI3)
cCI_11-F11-M13R_c	MELO3C019831		8.19	8.34	7.19	7.05	9.1	9.33	7.78	6.75	8.75	8.28	8.54	6.57	8.61	7.09	6.67	6.94		None
cCI_18-D12-M13R_c			11.05	11.25	11.17	10.52	11.49	11.1	11.45	11.36	11.36	11.42	11.03	11.22	11.65	11.77	10.97	10.18		cCI_18-D12-M13R_c highly similar to CmE8 protein - Cucumis melo (Muskmelon)
cCI_20-F08-M13R_c	MELO3C009934		14.36	14.62	13.54	7.55	14.75	13.65	11.47	12.33	14.68	15.06	12.85	9.22	14.27	13.88	6.33	8.24		Similar to Auxin-induced protein 5NG4 (Pinus taeda PE=2 SV=1) (uniprot_sprot:sp|Q6J163|5NG4_PINTA)
cCI_20-F09-M13R_c	MELO3C007405		11.14	11.42	11.1	10.67	12.7	12.09	10.15	9.58	12.19	11.16	10.59	10.11	11.16	11.99	9.85	9.35		Similar to Peroxisomal membrane protein PMP22 (Arabidopsis thaliana) (uniprot_sprot:sp|Q9ZS51|PMP22_ARATH)
cCI_27-G10-M13R_c	MELO3C012148		9.5	9.76	8.74	6.86	10.45	10.02	8.63	7.49	8.76	9.12	7.65	7.53	9.56	9.05	5.52	7.4		Similar to Triose phosphate/phosphate translocator TPT, chloroplastic (Arabidopsis thaliana) (uniprot_sprot:sp|Q9ZSR7|TPT_ARATH)
cCI_29-D08-M13R_c	MELO3C009223		8.89	9.82	8.99	8.09	10.04	9.58	9.11	7.95	9.44	8.94	8.61	8.75	9.15	10.23	8.18	7.6		Similar to Putative receptor protein kinase ZmPK1 (Zea mays) (uniprot_sprot:sp|P17801|KPRO_MAIZE)
cCI_43-F12-M13R_c	MELO3C016162		11.62	11.58	11.34	9.79	11.56	11.24	11.48	11.21	11.19	11.56	11.05	11.05	11.47	11.29	11.13	10.53		Similar to Caffeoyl-CoA O-methyltransferase 2 (Zea mays) (uniprot_sprot:sp|Q9XGD5|CAMT2_MAIZE)
cCI_43-G01-M13R_c	MELO3C007857		9.1	9.59	9.99	8.72	10.62	9.82	9.2	9.08	8.64	7.7	9.07	8.82	9.48	11.58	7.79	7.69		Similar to Probable mitochondrial chaperone bcs1 (Schizosaccharomyces pombe) (uniprot_sprot:sp|Q9P6Q3|BCS1_SCHPO)
cCI_44-C01-M13R_c	MELO3C024236		5.85	7.23	6.69	6.13	9.64	7.7	6.93	6.19	7.11	8.21	6.59	6.06	7.82	8.78	6.35	6.05		Similar to G-type lectin S-receptor-like serine/threonine-protein kinase At1g67520 (Arabidopsis thaliana) (uniprot_sprot:sp|O64793|Y1675_ARATH)
cCI_45-E06-M13R_c	MELO3C020139		13	13.52	13.37	12.88	14.28	13.58	13.05	12.78	13.85	13.46	12.82	12.61	13.1	13.8	13.18	12.44		Similar to Alpha-galactosidase/alpha-n-acetylgalactosaminidase, putative (Ricinus communis) (uniref90:UniRef90_B9S4D3)
cCL1090Contig1	MELO3C010817		14.6	14.4	14.97	13.85	15.07	14.96	15.17	14.52	15.04	15.47	15.36	15.25	15.03	15.13	14.52	12.49		Similar to Subtilisin-like protease (Arabidopsis thaliana) (uniprot_sprot:sp|O65351|SUBL_ARATH)
cCL13Contig1	MELO3C003132		13.92	13.48	12.96	12.5	13.98	14.29	13.13	10.37	14.13	13.8	13.46	11.64	13.46	13.92	13.14	10.19		None
cCL1438Contig1	MELO3C019601		14.56	14.43	14.13	13.6	14.81	14.63	14.45	14.35	14.67	14.78	14.02	14.08	14.62	14.57	12.44	11.03		Similar to CBS domain-containing protein CBSX3, mitochondrial (Arabidopsis thaliana) (uniprot_sprot:sp|Q9LEV3|CBSX3_ARATH)
cCL1438Contig2	MELO3C019601		14.38	14.28	13.94	13.48	14.39	14.47	14.23	14.24	14.49	14.4	14	13.86	14.49	14.42	12.46	11.12		Similar to CBS domain-containing protein CBSX3, mitochondrial (Arabidopsis thaliana) (uniprot_sprot:sp|Q9LEV3|CBSX3_ARATH)
cCL1692Contig1	MELO3C020798		14.39	14.23	13.14	13.3	15.36	15.14	14.27	13.91	14.7	14.9	14.16	14.42	14.81	15.04	12.14	11.19		Similar to 1-phosphatidylinositol phosphodiesterase (Cucumis melo subsp. melo) (uniref90:UniRef90_E5GC05)
cCL1972Contig1	MELO3C022072		12.19	13	9.18	8.49	14.64	12.56	11.66	9.59	14.31	13.68	9.53	8.5	12.96	13.29	7.34	6.45		Similar to Putative uncharacterized protein (Cucumis melo subsp. melo) (uniref90:UniRef90_E5GCT8)
cCL2022Contig2	MELO3C027425		10.13	10.02	9.62	9.62	12.18	11.13	10.89	9.83	9.91	10.78	10.16	9.27	12.02	12.09	9.75	7.64		Similar to TIR-NBS-LRR-AAA+ATPase class resistance protein (Cucumis sativus) (uniref90:UniRef90_D9I8I7)
cCL2059Contig1	MELO3C009860		11.99	10.87	10.3	10	10.98	10.85	10.31	10.4	11.49	10.73	10.9	9.96	11.26	10.62	9.54	8.85		None
cCL2398Contig1	MELO3C027266		13.48	14.12	11.49	10.74	12.44	11.85	13.11	13.87	13.34	11.65	12.51	12.57	13.25	12.54	10.22	10.33		Similar to CBL-interacting serine/threonine-protein kinase 11 (Arabidopsis thaliana) (uniprot_sprot:sp|O22932|CIPKB_ARATH)
cCL2560Contig1	MELO3C013926		10.78	11.78	10.41	9.13	12.67	11.33	10.68	10.53	12.68	11.51	9.82	8.54	11.01	11.23	8.26	7.23		Similar to Ethylene-responsive transcription factor ERF034 (Arabidopsis thaliana) (uniprot_sprot:sp|Q8LBQ7|ERF34_ARATH)
cCL2574Contig1	MELO3C016108		13.21	12.45	12.82	11.92	12.73	13.08	12.82	12.58	13.16	12.77	13.21	12.93	12.64	12.63	11.48	10.96		Similar to Probable LRR receptor-like serine/threonine-protein kinase At1g53440 (Arabidopsis thaliana) (uniprot_sprot:sp|C0LGG9|Y5344_ARATH)
cCL26Contig1	MELO3C025772		15.86	15.95	15.78	14.82	15.87	15.88	15.72	15.7	15.92	15.99	15.64	15.15	15.88	15.69	12.25	14.02		Similar to Aquaporin PIP2-7 (Zea mays) (uniprot_sprot:sp|Q9ATM4|PIP27_MAIZE)
cCL26Contig2	MELO3C025772		15.63	15.7	15.47	14.84	15.7	15.68	15.49	15.43	15.69	15.79	15.37	15	15.71	15.37	12.21	13.77		Similar to Aquaporin PIP2-7 (Zea mays) (uniprot_sprot:sp|Q9ATM4|PIP27_MAIZE)
cCL3497Contig1	MELO3C017100		14.46	14.9	14.17	8.83	15.43	14.65	14.16	14.53	15.08	14.77	14.04	13.44	14.64	14.83	8.22	10.82		Similar to Aldehyde dehydrogenase family 2 member B4, mitochondrial (Arabidopsis thaliana) (uniprot_sprot:sp|Q9SU63|AL2B4_ARATH)
cCL3578Contig1	MELO3C017948		12	12.14	12.12	9.35	11.86	11.2	10.16	9.83	11.88	9.87	9.48	9.45	11.69	11.85	8.36	7.26		Similar to Epoxide hydrolase 2 (Mus musculus) (uniprot_sprot:sp|P34914|HYES_MOUSE)
cCL3758Contig1	MELO3C018025		13.79	14.05	12.24	12.83	14.39	13.37	13.98	13.97	13.46	13.45	13.87	14.59	14.33	13.57	12.55	12.89		Similar to Tubulin alpha chain (Prunus dulcis) (uniprot_sprot:sp|P33629|TBA_PRUDU)
cCL3783Contig1	MELO3C009837		11.33	11.19	10.77	10.71	12.38	11.05	10.81	11.19	11.63	11.97	10.95	11.55	11.47	11.59	10.19	11.41		Similar to tRNA guanosine-2'-O-methyltransferase (Aquifex aeolicus) (uniprot_sprot:sp|O67577|TRMH_AQUAE)
cCL3950Contig1	MELO3C017858		12.09	12.38	12.39	10.89	11.88	12.23	12.47	12.5	13.41	13.65	12.71	11.24	12.42	12.85	12.25	12.07		Similar to Endoribonuclease Dicer homolog 4 (Oryza sativa subsp. japonica) (uniprot_sprot:sp|A7LFZ6|DCL4_ORYSJ)
cCL3960Contig1	MELO3C023815		8.91	9.85	9.04	8.26	10.39	9.52	8.17	8.63	8.49	9.02	8.49	8.26	8.45	9.29	6.63	6.88		Similar to Putative uncharacterized protein (Ricinus communis) (uniref90:UniRef90_B9SLC4)
cCL3996Contig1	MELO3C011078		8.65	7.11	7.54	5.53	8.15	7.74	6.71	5.9	6.89	8.14	7.22	6.69	7.92	7.25	6.6	7.13		Similar to GATA transcription factor 24 (Arabidopsis thaliana) (uniprot_sprot:sp|Q8GXL7|GAT24_ARATH)
cCL406Contig1	MELO3C025164		15.14	14.73	14.62	13.27	15.09	15.05	14.54	14.46	14.97	14.8	14.2	14.21	15.06	14.26	13.62	13.4		Similar to Probable aquaporin PIP1-5 (Arabidopsis thaliana) (uniprot_sprot:sp|Q8LAA6|PIP15_ARATH)
cCL4396Contig1	MELO3C020889		9.61	9.44	8.96	5.57	9.13	8.78	8.7	8.33	8.53	8.73	7.15	6.14	9.12	8.77	5.62	5.52		Similar to L-ascorbate oxidase homolog (Brassica napus) (uniprot_sprot:sp|Q00624|ASOL_BRANA)
cCL4405Contig1	MELO3C024583		15.41	15.05	14.78	13.74	14.91	14.74	14.69	14.38	14.96	15.02	14.03	13.6	15.26	14.89	13.34	11.94		Similar to Putative uncharacterized protein (Ricinus communis) (uniref90:UniRef90_B9T2S2)
cCL4704Contig1	MELO3C002024		13.98	12.72	12.96	11.44	12.73	12.78	12.31	12.62	13.41	12.82	12.02	12.16	13.5	11.87	10.05	10.96		Similar to Glucan endo-1,3-beta-glucosidase-like protein 2 (Arabidopsis thaliana) (uniprot_sprot:sp|Q9FNQ2|E13L2_ARATH)
cCL5028Contig1	MELO3C012254		12.48	12.09	11.82	10.69	12.3	12.54	11.7	11.77	12.45	12.16	11.3	11.08	12.56	12.35	11.19	10.01		Similar to 50S ribosomal protein L15, chloroplastic (Fragment) (Pisum sativum) (uniprot_sprot:sp|P31165|RK15_PEA)
cCL5531Contig1	MELO3C010941		9.15	9.16	9.03	7.21	9.58	9.15	8.14	7.85	9.04	9.14	8.95	8.42	9.42	9.04	8.11	8.84		Similar to 3-ketoacyl-CoA synthase 4 (Arabidopsis thaliana) (uniprot_sprot:sp|Q9LN49|KCS4_ARATH)
cCL5677Contig1	MELO3C026660		12.58	12.39	12.45	11.78	12.56	12.37	12.51	12.36	12.39	12.06	12.31	12.45	12.56	12.54	11.28	10.82		Similar to Whole genome shotgun sequence of line PN40024, scaffold_2.assembly12x (Fragment) (Vitis vinifera) (uniref90:UniRef90_D7TZJ2)
cCL5792Contig1	MELO3C018731		14.5	14.26	13.92	14.1	14.98	14.81	14.24	14.18	14.56	14.28	14.08	13.83	14.52	14.56	14.02	12.84		Similar to Putative uncharacterized protein (Medicago truncatula) (uniref90:UniRef90_B7FGK0)
cCL667Contig1	MELO3C002874		15.09	14.52	13.49	10.59	14.88	14.79	14.21	14.1	14.88	14.78	14.65	14.04	14.33	13.65	10.53	7.99		Similar to Protein PHLOEM PROTEIN 2-LIKE A1 (Arabidopsis thaliana) (uniprot_sprot:sp|O81865|P2A01_ARATH)
cCL667Contig2	MELO3C002874		13.89	13.07	11.37	7.73	13.63	13.6	12.67	12.56	13.73	13.31	13.44	12.24	12.38	11.09	8.34	6.16		Similar to Protein PHLOEM PROTEIN 2-LIKE A1 (Arabidopsis thaliana) (uniprot_sprot:sp|O81865|P2A01_ARATH)
cCL891Contig1	MELO3C017898		13.12	12.17	10.11	10.89	13.73	12.97	13.01	13.23	14.47	13.61	12.59	13.02	14.14	12.93	11.07	9.51		Similar to Ubiquitin-protein ligase, putative (Ricinus communis) (uniref90:UniRef90_B9RV30)
cP1.01_c	MELO3C002355		13.88	14.22	14.01	13.79	14.23	14.15	14.17	14	14.32	14.22	14.23	13.96	14.03	14.32	13.43	13.28		Similar to Elongation factor 1-delta (Pimpinella brachycarpa PE=2 SV=3) (uniprot_sprot:sp|P93447|EF1D_PIMBR)
cP11.08_c	MELO3C026260		11.3	10.05	9.86	7.84	13.47	11.23	10.27	9.82	12.27	11.97	9.02	7.52	10.88	11.22	7.03	7.14		Similar to Cytochrome P450 71A25 (Arabidopsis thaliana) (uniprot_sprot:sp|Q9STK8|C71AP_ARATH)
cP1.36_c	MELO3C020798		13.86	13.71	12.44	12.48	15.53	15.08	14.08	13.5	14.37	14.8	13.7	14.03	14.7	14.71	11.5	10.44		Similar to 1-phosphatidylinositol phosphodiesterase (Cucumis melo subsp. melo) (uniref90:UniRef90_E5GC05)
cP5.17_c	MELO3C002874		15.04	14.29	13.17	10.31	14.65	14.66	13.99	13.89	14.64	14.44	14.38	13.73	14.12	13.21	10.37	7.73		Similar to Protein PHLOEM PROTEIN 2-LIKE A1 (Arabidopsis thaliana) (uniprot_sprot:sp|O81865|P2A01_ARATH)
cPS_09-A09-M13R_c			11.96	11.98	11.89	10.96	11.81	11.18	12.02	11.98	12.36	12.44	12.36	12.4	12.71	12.3	11.62	12.31
cPS_41-C09-M13R_c	MELO3C016953		13.28	13.08	12.64	12.1	13.27	12.77	12.45	12.69	13.76	13.15	12.98	13.15	13.42	13.2	12.37	12.87		Similar to Probable protein phosphatase 2C 60 (Arabidopsis thaliana) (uniprot_sprot:sp|Q9SZ53|P2C60_ARATH)
cPSI_04-F08-M13R_c	MELO3C009171		8.71	8.89	8.37	8.14	9.9	9.03	9.13	8.7	9.4	9.18	8.67	8.94	9.22	9.38	8.35	7.87		Similar to Probable envelope ADP,ATP carrier protein, chloroplastic (Arabidopsis thaliana) (uniprot_sprot:sp|O65023|EAAC_ARATH)
cPSI_07-H11-M13R_c	MELO3C005488		11.79	11.71	11.05	9.7	12.57	12.05	10.49	10.35	10.23	10.9	10.37	9.05	11.04	10.47	8.31	8.52		Similar to Ceramide kinase (Homo sapiens) (uniprot_sprot:sp|Q8TCT0|CERK1_HUMAN)
cPSI_12-F11-M13R_c	MELO3C010729		13.9	13.58	12.58	10.84	13.44	13.26	13.75	13.77	13.77	13.23	12.51	12.5	13.66	13.17	10.67	11.38		Similar to Putative uncharacterized protein (Ricinus communis) (uniref90:UniRef90_B9RMM4)
cPSI_16-E05-M13R_c	MELO3C020798		13.73	13.55	12.24	12.37	15.25	14.87	13.97	13.32	14.18	14.41	13.6	13.88	14.5	14.59	11.22	10.28		Similar to 1-phosphatidylinositol phosphodiesterase (Cucumis melo subsp. melo) (uniref90:UniRef90_E5GC05)
cPSI_28-H07-M13R_c	MELO3C023420		14.29	12.81	12.63	10.04	14.74	13.42	11.63	11.07	14.25	15.36	13.83	12.59	13.83	14.02	10.19	14.27		Similar to Whole genome shotgun sequence of line PN40024, scaffold_2.assembly12x (Fragment) (Vitis vinifera) (uniref90:UniRef90_D7U131)
cPSI_40-E10-M13R_c	MELO3C007341		9.54	8.43	8.67	7.3	9.17	8.34	8.61	8.26	9.5	10.22	8.9	8.32	9.87	9.16	7.99	8.8		Similar to Transcription factor bHLH112 (Arabidopsis thaliana) (uniprot_sprot:sp|Q94JL3|BH112_ARATH)
c15d_12-B03-M13R_c			7.59	7.46	7.42	6.38	7.99	7.51	7.21	7.28	8.18	8.51	8.31	8.31	8.59	8	7.46	7.91
c15d_16-E02-M13R_c	MELO3C004033		13.48	13.54	13.1	12.11	12.56	12.57	11.73	11.66	12.83	12.66	12.32	11.31	12.47	12.83	10.76	11.14		Similar to Putative uncharacterized protein (Fragment) (Ricinus communis) (uniref90:UniRef90_B9T892)
c15d_21-G04-M13R_c	MELO3C018012		14.1	14.06	13.75	13.65	14.57	14.41	14.04	14.06	14.26	14.19	13.85	14.41	14.23	14.01	13.04	13.27		Similar to Adenylyl-sulfate kinase 1, chloroplastic (Arabidopsis thaliana) (uniprot_sprot:sp|Q43295|KAP1_ARATH)
c15d_21-G12-M13R_c			12.24	12.29	11.98	12.27	13.3	12.86	12.1	12.1	13.16	11.95	12.73	12.61	11.93	12.59	12.3	12.05
c15d_36-C09-M13R_c	MELO3C012854		14	13.95	14.08	12.21	12.73	13.69	13.93	13.88	13.69	13.75	13.57	13.33	13.84	13.71	10.3	11.64		Similar to Long-chain-alcohol oxidase FAO2 (Lotus japonicus) (uniprot_sprot:sp|B5WWZ9|FAO2_LOTJA)
c15d_39-C06-M13R_c	MELO3C022721		11.76	12.68	12	8.45	10.89	12.03	12.27	12.57	11.7	12.86	11.84	10.1	12.27	12.51	9.64	10.05		None
c46d_01-H09-M13R_c	MELO3C005136		12.38	12.6	10.98	11.24	13.31	12.67	12.22	12.16	13.02	12.5	11.73	12.13	12.4	12.46	10.97	10.93		Similar to Whole genome shotgun sequence of line PN40024, scaffold_143.assembly12x (Fragment) (Vitis vinifera) (uniref90:UniRef90_D7SQ18)
c46d_20-C03-M13R_c	MELO3C011204		11.52	10.71	11.08	10.47	11.28	11.1	11.12	11.01	10.52	10.96	10.74	11.37	11.17	11.11	10.71	10.48		Similar to Putative uncharacterized protein (Ricinus communis) (uniref90:UniRef90_B9S2X7)
c46d_37-E11-M13R_c	MELO3C025772		14.99	14.88	14.58	14.03	15.13	15.13	14.89	14.77	15.24	15.33	14.76	14.02	14.74	14.21	11.44	12.67		Similar to Aquaporin PIP2-7 (Zea mays) (uniprot_sprot:sp|Q9ATM4|PIP27_MAIZE)
c46d_38-G07-M13R_c	MELO3C004033		13.74	13.73	13.22	12.14	12.63	12.62	12.13	11.92	12.79	12.7	12.48	11.41	12.59	12.72	10.84	11.47		Similar to Putative uncharacterized protein (Fragment) (Ricinus communis) (uniref90:UniRef90_B9T892)
cA_05-B03-M13R_c	MELO3C020812		9.25	9.38	8.95	7.53	10.49	10.09	8.63	8.79	9.46	9.49	8.85	8.29	9.39	9.34	8.05	8.75		Similar to Myb-related protein 308 (Antirrhinum majus) (uniprot_sprot:sp|P81393|MYB08_ANTMA)
cA_21-A04-M13R_c	MELO3C012240		8.55	8.17	8.22	7.84	9.19	8.94	7.91	7.81	8.41	8.24	7.92	8.56	8.4	8.24	6.54	5.7		None
cA_27-E04-M13R_c	MELO3C025870		11.93	11.31	11.16	10.23	12.29	11.39	11.97	11.85	11.53	11.77	11.42	11.7	12.43	11.95	10.7	9.35		Similar to DNA binding protein, putative (Ricinus communis) (uniref90:UniRef90_B9SHX6)
cA_40-A03-M13R_c	MELO3C006391		8.54	9.03	9.15	7.5	10.2	9.32	8.65	7.96	9.13	10.7	8.01	7.1	8.74	9.77	7.13	9.16		Similar to Peptide transporter PTR3-B (Arabidopsis thaliana) (uniprot_sprot:sp|Q9FNL8|PTR4_ARATH)
cA_41-D12-M13R_c	MELO3C003364		11.82	12.41	11.7	11.07	12.12	12.13	12.22	11.87	11.69	11.57	11.97	11.89	12.26	11.87	11.51	10.74		Similar to Predicted protein (Fragment) (Populus trichocarpa) (uniref90:UniRef90_B9N2T3)
cAI_08-B02-M13R_c	MELO3C023420		14.12	12.73	12.36	9.93	14.72	13.49	11.54	10.97	14.09	15.37	13.84	12.53	13.86	13.94	10.07	14.23		Similar to Whole genome shotgun sequence of line PN40024, scaffold_2.assembly12x (Fragment) (Vitis vinifera) (uniref90:UniRef90_D7U131)
cAI_28-H10-M13R_c	MELO3C007341		10.81	9.42	9.98	7.74	10.3	9.7	9.44	9.23	10.49	11.2	10.27	9.5	11.08	10.42	9.61	9.94		Similar to Transcription factor bHLH112 (Arabidopsis thaliana) (uniprot_sprot:sp|Q94JL3|BH112_ARATH)
cAI_30-E04-M13R_c	MELO3C007650		10.05	10.68	9.93	8.24	13.22	12.35	10.96	9.86	11.74	11.01	10.71	10.2	11.62	11.2	7.07	8.24		None
cAI_38-H01-M13R_c	MELO3C023385		10.89	11.16	9.63	7.7	12.37	10.96	11.66	10.66	11.66	10.69	9.95	10.26	11.76	10.79	7.99	8.77		Similar to Sulfate transporter, putative (Ricinus communis) (uniref90:UniRef90_B9RUY1)
cCI_14-E07-M13R_c	MELO3C003975		11.21	11.02	10.39	6.62	10.88	9.91	10.45	11.48	10.72	9.14	8.88	9.89	11.27	9.92	6.18	7.32		Similar to Protein CHLOROPLAST IMPORT APPARATUS 2 (Arabidopsis thaliana) (uniprot_sprot:sp|Q9LU68|CIA2_ARATH)
cCI_16-D10-M13R_c	MELO3C025456		12.67	11.4	13.32	10.96	12.23	12.42	11.83	10.17	11.94	11.97	11.58	9.7	12.58	12.99	11.67	9.36		Similar to Auxin-induced protein 5NG4 (Pinus taeda PE=2 SV=1) (uniprot_sprot:sp|Q6J163|5NG4_PINTA)
cCI_18-F03-M13R_c	MELO3C002495		4.88	4.85	4.83	4.31	7.93	6.22	4.56	4.48	8	5.55	5.63	4.79	7.68	7.08	4.53	4.59		None
cCI_28-C12-M13R_c	MELO3C006097		9.74	9.14	8.68	6.28	10.89	9.24	10.01	10.87	10.65	10.11	9.87	10.44	10.73	10.64	5.56	8.44		Similar to Probable leucine-rich repeat receptor-like protein kinase At4g00330 (Arabidopsis thaliana) (uniprot_sprot:sp|Q8VZJ9|Y4330_ARATH)
cCI_35-B02-M13R_c	MELO3C022245		8.43	8.84	8.09	7.69	8	7.19	6.13	7.34	8.34	7.72	7.81	7.92	7.61	7.26	6.2	6.1		Similar to Whole genome shotgun sequence of line PN40024, scaffold_48.assembly12x (Fragment) (Vitis vinifera) (uniref90:UniRef90_D7U7Y1)
cCI_46-G08-M13R_c	MELO3C025253		10.69	10.33	10.02	9.38	10.39	10.46	10.61	10.47	10.65	10.49	10.24	10.17	10.57	10.55	9.63	10.15		Similar to Acetyltransferase NSI (Arabidopsis thaliana) (uniprot_sprot:sp|Q7X9V3|NSI_ARATH)
cCI_66-D08-M13R_c	MELO3C015396		11.61	12.25	11.26	10.2	13.07	12.38	13.09	11.53	13.35	12.52	11.63	11.79	12.19	12.86	9.37	9.73		Similar to Cysteine synthase (Citrullus lanatus PE=2 SV=1) (uniprot_sprot:sp|Q43317|CYSK_CITLA)
cCI_66-F02-M13R_c	MELO3C021520		9.56	9.96	9.31	7.49	10.25	8.65	7.81	7.18	11.08	10.62	9.73	9.82	10.58	11.2	7	8.97		Similar to Auxin-induced protein 5NG4 (Pinus taeda PE=2 SV=1) (uniprot_sprot:sp|Q6J163|5NG4_PINTA)
cCI_68-E05-M13R_c			5.02	6.14	5.42	4.41	10.12	7.27	4.55	4.4	7.44	6.8	4.68	4.65	7.21	8	4.9	4.61
cCI_68-F01-M13R_c	MELO3C019894		11.18	11.15	10.86	11.11	10.91	11.12	10.82	10.81	11.4	10.64	10.89	11.18	11.39	11.14	10.67	10.09		Similar to Whole genome shotgun sequence of line PN40024, scaffold_147.assembly12x (Fragment) (Vitis vinifera) (uniref90:UniRef90_D7SSF5)
cCL1114Contig1	MELO3C017979		12.79	12.66	12.5	12.37	12.85	12.85	12.28	12.09	12.95	12.57	12.07	12.39	12.83	12.76	12.46	11.12		Similar to C-1-tetrahydrofolate synthase, cytoplasmic (Saccharomyces cerevisiae) (uniprot_sprot:sp|P07245|C1TC_YEAST)
cCL1348Contig2	MELO3C024327		12.8	12.9	12.41	12.1	13.4	12.37	12.21	11.9	13.54	13.62	12.55	12.22	13.43	13.43	12.67	11.32		Similar to PREDICTED: hypothetical protein (Vitis vinifera) (uniref90:UniRef90_UPI0001983F0D)
cCL1443Contig1	MELO3C006439		12.3	12.52	11.77	10.6	11.58	12.91	11.76	10.6	10.46	12.27	11.68	11.16	11.74	11.51	10.77	9.94		Similar to 1-aminocyclopropane-1-carboxylate oxidase homolog 1 (Arabidopsis thaliana) (uniprot_sprot:sp|Q84MB3|ACCH1_ARATH)
cCL1791Contig1	MELO3C006331		13.74	13.54	13.71	13.36	14.35	13.93	13.4	13.24	13.79	13.62	13.56	13.63	13.72	13.07	13.25	14.01		Similar to Dihydroxy-acid dehydratase (Rhodopirellula baltica) (uniprot_sprot:sp|Q7UJ69|ILVD_RHOBA)
cCL1888Contig1	MELO3C010210		11.54	11.57	10.81	8.19	12.3	13.53	11.58	9.89	11.18	12.32	11.65	10.93	11.23	12.02	12.04	10.17		None
cCL1980Contig1	MELO3C016745		11.14	10.73	8.82	6.63	11.75	11.96	11.04	9.91	10.56	11.77	10.24	8.91	11.1	11.35	9.29	6.19		None
cCL1980Contig2	MELO3C016745		11.38	10.83	8.76	6.51	11.79	12.11	11.04	9.9	10.64	11.77	10.35	8.87	11.1	11.35	9.41	6.12		None
cCL2151Contig1	MELO3C010336		12.44	12.45	12.36	12.24	12.68	12.68	12.54	12.31	12.56	12.67	12.56	12.3	12.38	12.75	12.32	11.75		Similar to Putative uncharacterized protein (Ricinus communis) (uniref90:UniRef90_B9SET6)
cCL2214Contig1	MELO3C003595		10.56	10.02	10	9.47	13.5	12.92	12.02	11.76	13.4	13.23	12.43	12.44	13.64	13.53	11.97	12.32		Similar to Whole genome shotgun sequence of line PN40024, scaffold_8.assembly12x (Fragment) (Vitis vinifera) (uniref90:UniRef90_D7SU41)
cCL269Contig1	MELO3C002209		13.61	13.82	13.01	12.42	14.53	13.71	14.23	14.44	14.3	14.21	13.16	13.24	14	13.92	11.66	10.89		Similar to Homeobox-leucine zipper protein HAT5 (Arabidopsis thaliana) (uniprot_sprot:sp|Q02283|HAT5_ARATH)
cCL2916Contig1	MELO3C010640		10.53	10.82	10.37	10.14	11.44	10.25	10.62	10.58	10.91	11.09	10.38	10.99	10.83	10.98	10.38	10.7		Similar to Zinc finger CCCH domain-containing protein 1 (Arabidopsis thaliana) (uniprot_sprot:sp|Q8GX84|C3H1_ARATH)
cCL2956Contig1	MELO3C004219		13.05	12.99	13.85	12.03	14.24	14.13	13.35	12.92	13.63	13.87	14.05	13.67	13.29	13.68	9.68	11.3		Similar to Drm3 (Pisum sativum) (uniref90:UniRef90_Q8LKG1)
cCL3071Contig1	MELO3C019335		9.55	8.41	8.33	6.73	9.74	8.1	6.56	7.22	9.72	9.22	8.87	7.75	9.69	10.04	6.84	7.61		Similar to Predicted protein (Arabidopsis) (uniref90:UniRef90_D7L4H5)
cCL3099Contig1	MELO3C026532		15.61	15.66	15.36	13.63	15.72	15.56	15.69	15.59	15.64	15.66	15.19	14.72	15.66	15.69	14.08	13.58		Similar to Catalase isozyme 3 (Cucurbita pepo) (uniprot_sprot:sp|P48352|CATA3_CUCPE)
cCL3222Contig1	MELO3C006602		11.52	11.99	11.16	10.93	11.94	11.41	10.55	10.22	11.98	10.69	10.84	10.92	10.83	9.97	8.23	9.82		Similar to Serine/threonine-protein kinase ULK4 (Pongo abelii) (uniprot_sprot:sp|Q5R4M2|ULK4_PONAB)
cCL3324Contig1	MELO3C004507		13.02	12.97	13.21	11.98	13.18	13.55	13.34	12.69	12.97	13.01	12.48	12.2	12.68	12.97	11.6	9.78		Similar to Putative uncharacterized protein (Ricinus communis) (uniref90:UniRef90_B9SES2)
cCL353Contig1	MELO3C010866		14.58	13.68	12.58	12.56	12.81	13.13	12.48	11.55	13.42	12.93	13.04	12.48	13.42	12.8	12.59	10.69		None
cCL353Contig2	MELO3C010866		15.1	14.56	13.6	13.42	13.57	13.89	13.3	12.56	14.23	13.99	13.68	13.37	14.37	13.64	13.39	11.51		None
cCL3898Contig1	MELO3C022180		13.88	14.02	14.1	12.7	13.94	14.39	13.73	14.01	13.86	14.67	14.38	13.84	13.99	13.72	13.32	12.45		Similar to MATE efflux family protein 7 (Arabidopsis thaliana) (uniprot_sprot:sp|Q8GXM8|MATE7_ARATH)
cCL4217Contig1	MELO3C023261		12.35	12.4	12.33	12.19	12.95	12.64	12.08	12.18	12.76	12.6	12.62	12.78	12.71	12.37	11.86	12.94		Similar to mRNA turnover protein 4 homolog (Bos taurus) (uniprot_sprot:sp|A4FV84|MRT4_BOVIN)
cCL4262Contig1	MELO3C024844		13.21	13.11	12.62	11.79	13.26	12.96	12.33	12.32	13.42	13.1	13.02	12.62	12.29	11.84	10.42	9.73		Similar to Putative uncharacterized protein (fabids) (uniref90:UniRef90_C6T3W6)
cCL4457Contig1	MELO3C021767		10.98	11.2	11.13	10.32	11.81	12.75	11.56	9.97	13.06	12.81	12.05	10.56	10.18	11.34	10.89	9.51		Similar to Protein PHLOEM PROTEIN 2-LIKE A9 (Arabidopsis thaliana) (uniprot_sprot:sp|Q9SA16|P2A09_ARATH)
cCL4825Contig1	MELO3C026843		10.73	9.45	10.04	7.71	10.27	10.15	10.08	11.09	9.81	11.18	10.27	9.08	10.42	9.99	6	7.3		None
cCL4865Contig1	MELO3C005488		13.15	12.91	12.34	11.11	13.21	12.76	10.82	10.69	11.02	11.22	10.71	9.55	11.52	11.04	8.49	8.65		Similar to Ceramide kinase (Homo sapiens) (uniprot_sprot:sp|Q8TCT0|CERK1_HUMAN)
cCL488Contig1	MELO3C026972		11.98	12.23	11.67	11.04	12.06	12.02	11.92	11.09	12.06	11.72	11.85	12.02	11.56	11.78	11.29	9.15		Similar to 3-hydroxyisobutyryl-CoA hydrolase-like protein 5 (Arabidopsis thaliana) (uniprot_sprot:sp|Q9SHJ8|HIBC8_ARATH)
cCL5198Contig1	MELO3C015245		12.08	12.44	11.79	11.36	13	12.45	12.66	12.55	12.83	12.79	12.4	12.61	12.86	12.63	11.51	11.51		Similar to ATP-citrate synthase (Mus musculus) (uniprot_sprot:sp|Q91V92|ACLY_MOUSE)
cCL5318Contig1	MELO3C008020		12.16	11.78	11.76	10.97	11.8	11.74	12.23	12.01	11.72	12.18	11.82	11.89	12.01	11.95	11.77	11.17		Similar to Putative uncharacterized protein (Ricinus communis) (uniref90:UniRef90_B9T5J1)
cCL5509Contig1	MELO3C026781		11.85	12.07	11.88	7.36	11.67	12.35	12.64	12	11.57	12.87	12.47	12.56	12.48	12.66	5.97	6.11		Similar to Putative uncharacterized protein (Ricinus communis) (uniref90:UniRef90_B9S4U1)
cCL553Contig1	MELO3C011826		12.1	12.27	11.67	11.2	12.3	11.8	11.36	11.6	12.3	12.26	12.04	11.97	12.35	11.89	11.48	11.87		Similar to ATP phosphoribosyltransferase (Gemmatimonas aurantiaca (strain T-27 / DSM 14586 / JCM 11422 / NBRC 100505)) (uniprot_sprot:sp|C1A4M2|HIS1_GEMAT)
cCL6111Contig1	MELO3C006123		13.87	14.03	13.96	13.08	13.73	14.06	13.87	13.81	13.86	13.81	13.65	13.5	13.91	13.52	12.88	12.14		Similar to Acetyl-coenzyme A carboxylase carboxyl transferase subunit alpha, chloroplastic (Arabidopsis thaliana) (uniprot_sprot:sp|Q9LD43|ACCA_ARATH)
cCL6217Contig1	MELO3C020915		11.36	10.36	9.94	8.86	10.69	10.36	8.4	9.07	9.54	9.76	8.21	7.68	9.28	9.68	7.23	6.11		None
cCL6233Contig1	MELO3C021589		9.94	9.69	9.57	8.41	10.78	9.37	8.47	8.17	11.24	10.28	9.05	9.85	11.08	11.23	8.34	8.61		Similar to Acetylglucosaminyltransferase, putative (Ricinus communis) (uniref90:UniRef90_B9S665)
cCL6259Contig1	MELO3C022721		12.64	12.89	12.44	9.38	11.5	12.66	12.71	13.03	12.16	13.12	12.24	10.69	12.79	13.08	9.95	10.21		None
cCL820Contig1	MELO3C005136		11.21	11.39	9.94	10.64	12.19	11.65	11.18	11.05	11.64	10.95	10.72	10.85	11.02	11.15	9.97	9.59		Similar to Whole genome shotgun sequence of line PN40024, scaffold_143.assembly12x (Fragment) (Vitis vinifera) (uniref90:UniRef90_D7SQ18)
cF157_c	MELO3C004188		9.49	9.95	9.26	8.9	10.2	9.38	9.01	8.9	9.96	9.95	9.26	9.5	9.6	9.84	9.43	8.84		Similar to Pentatricopeptide repeat-containing protein At1g09820 (Arabidopsis thaliana) (uniprot_sprot:sp|O04504|PPR27_ARATH)
cFR14D21_c	MELO3C000111		15.09	15.19	14.98	14.77	15.29	15.18	15.35	15.17	15.06	15.19	15.38	15.12	15.23	15.31	14.81	14.19		Similar to 50S ribosomal protein L2, chloroplastic (Citrus sinensis) (uniprot_sprot:sp|Q09MB2|RK2_CITSI)
cFR16N20_c	MELO3C018523		13.28	13.92	13.63	13.35	13.91	13.59	13.84	13.8	13.98	14.29	13.76	13.63	13.6	14.11	13.09	12.84		Similar to ADP-ribosylation factor-like protein 8A (Gallus gallus) (uniprot_sprot:sp|Q5ZKQ8|ARL8A_CHICK)
cHS_03-H12-M13R_c	MELO3C006357		12.74	13.52	11.73	11.66	12.8	11.87	11.26	11.56	10.85	11.59	11.09	11.1	11.69	11.19	9.26	9.94		Similar to Probable glutathione S-transferase (Glycine max) (uniprot_sprot:sp|P32110|GSTX6_SOYBN)
cHS_20-H09-M13R_c	MELO3C003027		13.8	13.55	12.69	12.46	13.63	13.67	12.83	12.56	14.47	14.15	13.8	13.14	14.48	14.24	13.21	12.8		Similar to Putative uncharacterized protein (Medicago truncatula) (uniref90:UniRef90_B7FFD1)
cPS_02-E08-M13R_c	MELO3C003131		9.67	8.56	9.35	7.97	9.7	10.26	8.45	7.23	8.89	8.55	8.62	8.55	8.63	7.93	7.62	7.82		Similar to Probable protein phosphatase 2C 4 (Arabidopsis thaliana) (uniprot_sprot:sp|Q9LQN6|P2C04_ARATH)
cPS_04-A08-M13R_c	MELO3C017955		13.85	13.77	12.67	11.88	13.37	13.38	11.42	12.49	12.03	12.09	11.58	10.36	12.45	12.23	9.31	9.82		Similar to UDP-glucuronic acid decarboxylase 1 (Homo sapiens) (uniprot_sprot:sp|Q8NBZ7|UXS1_HUMAN)
cPS_16-C03-M13R_c	MELO3C009385		8.26	8.78	8.4	6.34	8.72	8.06	7.42	7.03	8.98	9.13	8.53	8.62	9.32	9.29	7.68	8.15		None
cPS_20-C03-M13R_c	MELO3C013883		13.63	13.37	11.45	12.94	13.32	11.46	11.5	11.63	11.86	13.39	12.37	12.49	12.76	11.91	11.04	9.76		Similar to PREDICTED: hypothetical protein (Vitis vinifera) (uniref90:UniRef90_UPI0001982CBB)
cPSI_08-D07-M13R_c	MELO3C018811		10.28	10.23	10.06	9.55	10.46	10.16	8.92	8.7	9.7	9.28	9.19	9.22	9.42	9.71	8.56	8.14		Similar to Putative uncharacterized protein (Oryza sativa) (uniref90:UniRef90_B9FQI4)
cPSI_09-F05-M13R_c	MELO3C009141		7.6	7.72	6.87	7.16	7.12	6.44	6.8	7.5	7.8	6.39	6.39	7.85	5.69	6.71	5.18	6.93		Similar to UPF0098 protein MTH_273 (Methanobacterium thermoautotrophicum) (uniprot_sprot:sp|O26373|Y273_METTH)
c15d_02-B02-M13R_c	MELO3C022457		13.14	12.98	11.35	7.46	15.05	14.33	13.25	13.56	13.3	13.33	12.4	11.4	13.78	13.43	6.95	6.43		Similar to Putative invertase inhibitor (Platanus acerifolia PE=1 SV=1) (uniprot_sprot:sp|Q8GT41|PLA1_PLAAC)
c15d_06-A02-M13R_c	MELO3C013456		13.69	14.11	13.54	12.57	14.51	13.76	13.76	14.21	14.03	13.83	13.77	13.47	13.81	13.77	12.79	12.67		Similar to U-box domain-containing protein 4 (Arabidopsis thaliana) (uniprot_sprot:sp|O22193|PUB4_ARATH)
c15d_06-D02-M13R_c	MELO3C025702		12.89	13.28	12.92	12.14	13.53	13.48	13.44	11.62	12.63	13.24	12.86	12.1	12.42	12.68	11.21	10.53		Similar to Uncharacterized UDP-glucosyltransferase At1g05675 (Arabidopsis thaliana) (uniprot_sprot:sp|P0C7P7|Y1567_ARATH)
c15d_10-D12-M13R_c	MELO3C003563		13.9	14.25	13.01	12.58	14.38	13.28	13.35	13.21	14.71	14.31	13.7	13.4	14.32	14.6	13.05	13.29		Similar to F-box protein FBW2 (Arabidopsis thaliana) (uniprot_sprot:sp|Q9ZPE4|FBW2_ARATH)
c15d_14-B09-M13R_c	MELO3C017981		7.05	6.17	6.11	4.63	10.94	5.83	4.71	4.57	9.59	8.83	6.23	5.3	7.36	8.24	4.81	4.97		Similar to Gibberellin 20 oxidase 1 (Arabidopsis thaliana) (uniprot_sprot:sp|Q39110|GAOX1_ARATH)
c15d_16-G07-M13R_c	MELO3C009150		10.66	10.82	10.8	11.17	12.03	11.51	11.11	10.75	11.42	11.26	10.84	11.22	11.15	11.33	10.81	9.64		Similar to Monothiol glutaredoxin-S16, chloroplastic (Arabidopsis thaliana) (uniprot_sprot:sp|Q8H7F6|GRS16_ARATH)
c15d_29-F02-M13R_c	MELO3C026781		12.93	12.98	13.1	10.08	12.75	13.53	13.46	12.99	12.37	12.75	13.26	13.19	12.93	13.26	8.39	8.05		Similar to Putative uncharacterized protein (Ricinus communis) (uniref90:UniRef90_B9S4U1)
c15d_40-E09-M13R_c	MELO3C011051		12.55	13.38	12.82	8.85	13.25	10.7	10.34	9.48	14.1	13.17	11.61	10.65	13.08	14	6.91	12.46		Similar to RING-H2 finger protein ATL54 (Arabidopsis thaliana) (uniprot_sprot:sp|Q8LFY8|ATL54_ARATH)
c46d_10-F05-M13R_c	MELO3C026741		12.22	12.75	12.45	11.4	13.95	13.36	13.06	12.97	13.85	13.73	13.9	13.98	12.83	13.32	8.4	10.28		Similar to CBL-interacting serine/threonine-protein kinase 25 (Arabidopsis thaliana) (uniprot_sprot:sp|Q8W1D5|CIPKP_ARATH)
c46d_34-H02-M13R_c	MELO3C021304		5.81	5.96	5.69	5.38	6.95	7	5.9	5.75	5.96	6.54	5.93	6.09	6.35	5.94	5.78	5.7		Similar to Whole genome shotgun sequence of line PN40024, scaffold_77.assembly12x (Fragment) (Vitis vinifera) (uniref90:UniRef90_D7SY96)
cA_02-A06-M13R_c	MELO3C011853		14.54	14.71	14.6	13.63	14.93	14.79	14.65	14.66	15.23	15.14	14.68	14.6	15.08	15.26	14.74	14.95		Similar to (+)-neomenthol dehydrogenase (Arabidopsis thaliana) (uniprot_sprot:sp|Q9M2E2|SDR1_ARATH)
cA_04-F05-M13R_c	MELO3C024317		11.89	12.94	14.07	9.82	14.08	14.52	13.22	11.12	13.85	14.17	13.66	12.7	11.6	13.08	8.83	7.99		Similar to GDSL esterase/lipase 5 (Arabidopsis thaliana) (uniprot_sprot:sp|Q9SSA7|GLIP5_ARATH)
cA_09-G06-M13R_c	MELO3C016366		13.49	14.03	13.76	12.59	14.31	13.89	13.95	14.08	13.93	14.29	14.17	13.87	13.83	13.97	12.13	12.71		Similar to PREDICTED: hypothetical protein (Vitis vinifera) (uniref90:UniRef90_UPI0001982D0F)
cA_40-B03-M13R_c			14.43	14.29	13.87	13.54	14.26	14.22	13.1	13.24	13.77	13.61	13.64	13.59	13.38	13.27	10.7	11.81
cAI_05-A06-M13R_c	MELO3C026402		13.85	14.4	14.58	14.31	14.78	14.43	13.57	13.87	14.41	14.73	14.15	14.26	13.32	14.62	12.1	13.7		None
cAI_16-D02-M13R_c	MELO3C006818		12.26	12.41	12.33	12.09	12.58	12.67	11.67	11.71	12.61	12.27	12.08	11.92	12.13	11.93	11.7	11.43		Similar to Whole genome shotgun sequence of line PN40024, scaffold_22.assembly12x (Fragment) (Vitis vinifera) (uniref90:UniRef90_D7T285)
cAI_28-H07-M13R_c	MELO3C014472		12.29	11.97	11.63	11.33	12.54	11.33	10.96	11.22	12.7	12.23	11.95	12.23	12.61	12.65	11.03	11.33		Similar to Mitogen-activated protein kinase 20 (Arabidopsis thaliana) (uniprot_sprot:sp|Q9SJG9|MPK20_ARATH)
cCI_06-C02-M13R_c	MELO3C011948		5.87	5.98	5.73	5.04	8.47	5.53	4.84	5.27	8.37	7.8	6.65	6.59	7.53	7.91	5.26	5.67		Similar to Leucine-rich repeat-containing protein 40 (Xenopus laevis) (uniprot_sprot:sp|Q6GPJ5|LRC40_XENLA)
cCI_14-B11-M13R_c	MELO3C013287		9.5	9.88	10.28	8.03	10.53	8.32	7.26	7.26	7.81	7.48	8.43	9.62	7.84	9.81	4.82	4.97		Similar to Putative NAC domain-containing protein 94 (Arabidopsis thaliana) (uniprot_sprot:sp|Q9FIW5|NAC94_ARATH)
cCI_17-D11-M13R_c	MELO3C010968		11.93	12.4	12.18	11.23	12.15	11.9	10.87	10.42	11.83	11.27	11.14	11.11	11.58	12.33	9.67	8.51		Similar to Whole genome shotgun sequence of line PN40024, scaffold_1.assembly12x (Fragment) (Vitis vinifera) (uniref90:UniRef90_E0CQI3)
cCI_26-F05-M13R_c	MELO3C026712		9.92	9.82	9.97	9.98	11.08	10.65	10.11	9.88	10.09	10.03	10.09	10.12	10.56	10.19	9.97	9.63		Similar to Probable plastid-lipid-associated protein 10, chloroplastic (Arabidopsis thaliana) (uniprot_sprot:sp|Q8W4F1|PAP10_ARATH)
cCI_28-F10-M13R_c	MELO3C007893		6.25	9.55	6.71	5.97	10.56	10.05	7.19	6.64	8.38	9.29	7.09	6.05	6.36	7.34	5.56	5.97		Similar to PREDICTED: hypothetical protein (Vitis vinifera) (uniref90:UniRef90_UPI000198302D)
cCI_30-G08-M13R_c	MELO3C010727		14.46	14.56	14.44	14.22	14.66	14.65	14.66	13.96	14.64	14.51	14.49	14.6	14.76	14.62	14.15	12.71		Similar to 3-oxoacyl-[acyl-carrier-protein] reductase, chloroplastic (Cuphea lanceolata) (uniprot_sprot:sp|P28643|FABG_CUPLA)
cCI_32-C07-M13R_c	MELO3C013430		10.31	9.08	9.67	7.51	12.81	11.87	10.76	9.25	9.99	10.27	9.62	9.46	9.12	10.03	6.37	5.57		Similar to Probable salt tolerance-like protein At1g75540 (Arabidopsis thaliana) (uniprot_sprot:sp|Q9LQZ7|STHX_ARATH)
cCI_49-H11-M13R_c	MELO3C007500		9.31	8.88	8.99	6.47	10.12	9.2	9.95	9.52	9.43	10.28	9.83	9.72	9.52	9.64	6.96	6.99		Similar to BEL1-like homeodomain protein 2 (Arabidopsis thaliana) (uniprot_sprot:sp|Q9SW80|BLH2_ARATH)
cCI_54-D07-M13R_c	MELO3C002343		12.18	11.43	11.49	10.9	12.67	13.21	12.07	10.84	12.19	12.15	11.79	12.1	11.84	10.66	10.1	10.28		Similar to Glyceraldehyde-3-phosphate dehydrogenase, cytosolic (Petunia hybrida) (uniprot_sprot:sp|P26520|G3PC_PETHY)
cCI_63-F07-M13R_c	MELO3C005122		12.93	12.83	12.87	12.37	13.12	12.59	12.67	12.72	13.1	13.48	12.82	13.01	13.26	12.85	12.14	13.34		Similar to Uridine 5'-monophosphate synthase (Arabidopsis thaliana) (uniprot_sprot:sp|Q42586|PYR5_ARATH)
cCL1014Contig1	MELO3C017165		13.4	13.19	12.99	13.1	12.78	13.05	12.99	13.26	12.66	12.77	12.79	12.84	13.26	13.44	12.8	11.68		Similar to HVA22-like protein a (Arabidopsis thaliana) (uniprot_sprot:sp|Q9S7V4|HA22A_ARATH)
cCL1117Contig2	MELO3C009094		8.97	9.32	9.02	9.07	10.82	9.59	9.24	9.35	9.07	9.52	8.92	9.28	9.35	10.02	7.82	8.61		Similar to Calcium-binding protein CML42 (Arabidopsis thaliana) (uniprot_sprot:sp|Q9SVG9|CML42_ARATH)
cCL1390Contig1	MELO3C009587		13.32	14.04	13.7	13.92	13.7	13.28	12.21	11.53	13.63	12.58	12.42	12.79	14.32	14.2	11.53	9.86		Similar to PREDICTED: hypothetical protein (Vitis vinifera) (uniref90:UniRef90_UPI00015C7752)
cCL160Contig1	MELO3C021331		13.29	13.69	12.39	14.24	14.43	12.95	13.26	13.98	14.3	13.8	13.81	14.27	13.7	14.13	13.11	10.73		Similar to Whole genome shotgun sequence of line PN40024, scaffold_20.assembly12x (Fragment) (Vitis vinifera) (uniref90:UniRef90_D7T6F5)
cCL1714Contig1	MELO3C003649		13.56	14.22	12.43	10.68	13.8	11.87	11.36	10.8	14.01	15	12.3	11.48	13.73	15	11.24	10.96		Similar to At4g31130 (Arabidopsis) (uniref90:UniRef90_Q9M089)
cCL1932Contig1	MELO3C019165		11.65	12.34	12.19	11.57	12.43	12.18	12.14	12.03	12.71	12.71	12.01	11.95	12.48	12.93	12.83	11.66		Similar to NADH-cytochrome b5 reductase 1 (Dictyostelium discoideum) (uniprot_sprot:sp|Q54NC1|NCB5R_DICDI)
cCL2512Contig1	MELO3C004435		14.75	14.94	15.02	14.59	15.5	15.34	15.44	14.67	14.97	15.49	15.48	15.24	15.12	15.19	13.35	12.99		Similar to Whole genome shotgun sequence of line PN40024, scaffold_118.assembly12x (Fragment) (Vitis vinifera) (uniref90:UniRef90_D7T4Z4)
cCL2526Contig1	MELO3C010132		5.86	5.27	5.77	5.39	6.63	5.18	5.17	5.22	6.66	6.11	4.84	6.35	5.94	5.64	5.38	5.17		Similar to GDSL esterase/lipase At5g33370 (Arabidopsis thaliana) (uniprot_sprot:sp|Q8LB81|GDL79_ARATH)
cCL2785Contig1	MELO3C007500		10.99	10.53	10.57	8.73	12.3	11.86	11.96	11.69	12.27	12.36	12.1	11.77	11.7	11.67	9.37	9.12		Similar to BEL1-like homeodomain protein 2 (Arabidopsis thaliana) (uniprot_sprot:sp|Q9SW80|BLH2_ARATH)
cCL4185Contig1	MELO3C009755		10.99	9.86	9.83	9.58	11.93	10.01	7.34	6.29	8.9	8.22	8.5	9.09	8.59	9.24	5.64	5.38		None
cCL4277Contig1	MELO3C002798		13.03	13.12	12.59	12.06	13.6	12.26	12.27	12.1	13.48	13.19	12.48	12.85	13.56	13.6	12.36	12		Similar to PREDICTED: hypothetical protein (Vitis vinifera) (uniref90:UniRef90_UPI0001985B65)
cCL4540Contig1	MELO3C005817		5.3	5.17	5.56	5.26	6.24	5.49	5.4	4.95	5.65	5.15	5.35	5.7	4.92	5.1	4.5	4.78		Similar to Probable aquaporin NIP5-1 (Arabidopsis thaliana) (uniprot_sprot:sp|Q9SV84|NIP51_ARATH)
cCL5072Contig1	MELO3C007969		12.42	11.39	12.12	10.85	12.34	11.92	12.18	12.18	12.6	12.7	11.59	12.33	11.79	11.32	10.6	12.16		Similar to Serine acetyltransferase 4 (Arabidopsis thaliana) (uniprot_sprot:sp|Q8W2B8|SAT4_ARATH)
cCL5789Contig1	MELO3C009484		12.75	13.37	12.89	11.51	12.23	12.79	13.47	13	12.74	13.15	13.33	13.58	12.5	12.52	8.71	9.2		Similar to Predicted protein (Populus trichocarpa) (uniref90:UniRef90_B9HBY5)
cCL5801Contig1	MELO3C012268		8.96	9.79	9.22	7.77	10.52	9.73	9.41	9.13	9.05	9.68	9.17	9.07	8.9	9.4	8.79	8.58		Similar to Probable serine/threonine-protein kinase At1g18390 (Arabidopsis thaliana) (uniprot_sprot:sp|P0C5E2|Y1839_ARATH)
cCL642Contig1	MELO3C023255		10.7	11.88	11.74	7.77	12.33	12.35	11.67	12	10.75	12.45	10.75	10.81	10.67	12.18	7.98	9.16		Similar to Predicted protein (Populus trichocarpa) (uniref90:UniRef90_B9HEJ7)
cFR16A20_c	MELO3C020375		11.27	12.12	11.46	10.66	12.96	11.39	11.4	10.97	12.29	12.62	11.78	10.99	11.75	11.85	10.08	12.91		Similar to RING-H2 finger protein ATL51 (Arabidopsis thaliana) (uniprot_sprot:sp|Q9SRQ8|ATL51_ARATH)
cFR17G15_c	MELO3C019206		11.87	12.31	12.73	10.18	13.42	13.12	13.49	12.9	13.26	12.88	12.01	12.13	12.8	12.97	8.8	10.36		Similar to Isoflavone 2'-hydroxylase (Glycyrrhiza echinata) (uniprot_sprot:sp|P93147|C81E1_GLYEC)
cHS_13-C07-M13R_c	MELO3C008944		14.05	13.84	13.81	13.58	13.85	13.8	13.54	13.53	13.79	13.77	14.02	14.21	13.94	13.88	12.96	12.08		Similar to Probable E3 ubiquitin-protein ligase HERC4 (Rattus norvegicus) (uniprot_sprot:sp|Q5PQN1|HERC4_RAT)
cHS_21-E01-M13R_c	MELO3C011078		5.83	5.45	6.14	5.86	7.14	5.83	5.53	5.76	7.17	6.11	5.24	6.62	6.15	5.93	5.79	5.84		Similar to GATA transcription factor 24 (Arabidopsis thaliana) (uniprot_sprot:sp|Q8GXL7|GAT24_ARATH)
cPS_04-C08-M13R_c			5.17	4.95	5.19	4.78	4.99	5.4	4.89	4.95	4.7	5.86	5.02	4.77	5.05	4.94	4.86	5.19
cPS_08-E06-M13R_c			7.02	6.6	5.93	5.34	6.54	6.12	6.49	7.81	6.62	7.18	6.69	7.68	6.75	6.22	5.3	5.64
cPS_11-A09-M13R_c	MELO3C015632		8.89	8.8	9.01	8.22	9.45	8.51	8.63	8.71	9.45	9.86	8.57	9.03	9.41	9.12	8.41	9.2		Similar to Programmed cell death protein 2 (Bos taurus) (uniprot_sprot:sp|Q2YDC9|PDCD2_BOVIN)
cPS_13-D07-M13R_c	MELO3C018844		7.34	6.17	5.84	5.57	6.99	7.41	7.53	7.17	7.08	7.84	6.68	7.46	7.46	6.07	5.28	4.99		Similar to Homeobox protein SBH1 (Glycine max) (uniprot_sprot:sp|P46608|HSBH1_SOYBN)
cPS_17-H08-M13R_c	MELO3C015503		10.49	10.7	10.9	10.79	10.78	10.94	10.39	10.49	10.8	10.43	10.27	10.21	10.55	10.48	9.7	9.5		Similar to Phenylalanine ammonia-lyase (Pinus taeda) (uniprot_sprot:sp|P52777|PALY_PINTA)
cPS_31-D11-M13R_c	MELO3C008535		12.93	13.21	12.63	12.36	12.85	12.57	13.39	13.52	12.95	13.24	13.25	13.85	13.57	13.23	12.17	12.78		Similar to Probable methyltransferase PMT2 (Arabidopsis thaliana) (uniprot_sprot:sp|B9DFI7|PMT2_ARATH)
cPS_33-H10-M13R_c	MELO3C024949		15.04	15.03	15.14	14.91	14.95	14.95	14.47	14.5	15.15	15.1	15.13	14.9	14.96	15.11	14.24	14.09		Similar to Predicted protein (Populus trichocarpa) (uniref90:UniRef90_B9I1B3)
cPSI_17-D08-M13R_c	MELO3C014491		7.7	7.18	6.94	7.86	7.58	6.98	7.92	7.52	7.62	6.37	7.52	7.87	7.87	6.89	6.21	5.92		Similar to Putative uncharacterized protein (Vitis vinifera) (uniref90:UniRef90_A5ASB9)
cPSI_37-F02-M13R_c	MELO3C026640		13.22	14.02	13.76	13.46	13.99	13.27	14.14	14.06	14.35	14.82	14.12	14.34	13.93	14.39	13.38	13.94		Similar to PREDICTED: hypothetical protein (Vitis vinifera) (uniref90:UniRef90_UPI00015C8B53)
cPSI_39-B10-M13R_c	MELO3C020550		10.79	11.07	11.28	10.62	12.36	11.27	10.55	10.4	11.24	11.35	10.47	10.54	11.05	11.11	10.18	11.4		Similar to Predicted protein (Populus trichocarpa) (uniref90:UniRef90_B9HP38)
cSSH4N23_c			8.94	10.21	9.32	7.36	10.4	10.39	10.25	9.95	9.77	10.32	9.68	9.61	9.68	10.12	8.59	7.62		cSSH4N23_c similar to Thymidine kinase - Medicago truncatula (Barrel medic)
cSSH6B1_c	MELO3C018694		13.06	12.88	10.49	8.12	12.88	9.69	8.37	7.7	12.62	12.11	10.72	10.73	13.42	12.95	8.37	8.55		Similar to TPR repeat-containing thioredoxin TTL1 (Arabidopsis thaliana) (uniprot_sprot:sp|Q9MAH1|TTL1_ARATH)
c15d_03-F02-M13R_c	MELO3C026689		11.65	11.86	11.57	8.91	12.73	12.24	12.13	12.14	12.53	12.14	12.25	12.89	10.73	11.37	8.12	8.8		Similar to Probable LRR receptor-like serine/threonine-protein kinase At1g56140 (Arabidopsis thaliana) (uniprot_sprot:sp|C0LGH3|Y5614_ARATH)
c15d_04-B11-M13R_c	MELO3C023009		11.83	11.89	11.11	9.58	11	10	9.69	10.25	11.21	11.12	10.96	11.7	12.24	11.55	8.42	11.56		Similar to PREDICTED: hypothetical protein (Vitis vinifera) (uniref90:UniRef90_UPI0001983508)
c15d_06-F05-M13R_c			11.87	12.16	12.75	12.47	13.16	12.37	12.43	11.69	12.44	11.57	12.34	12.47	12.36	12.54	11.03	10.99
c15d_28-F08-M13R_c	MELO3C012047		14.35	14.6	13.69	12.31	14.2	13.34	13.19	12.43	14.58	13.55	13.69	13.76	14.6	14.61	12.75	13.34		Similar to Probable beta-1,3-galactosyltransferase 19 (Arabidopsis thaliana) (uniprot_sprot:sp|Q9LV16|B3GTJ_ARATH)
c15d_31-E05-M13R_c	MELO3C015356		11.89	11.2	10.91	10.53	13.48	12.46	11.24	10.89	13.72	12.2	12.34	12.31	9.88	10.1	10.69	9.67		None
c46d_10-F08-M13R_c	MELO3C023649		11.62	11.51	11.49	11.26	11.47	11.13	10.97	10.94	11.56	11.42	11.18	11.32	11.43	11.52	11.25	10.12		Similar to PREDICTED: hypothetical protein (Vitis vinifera) (uniref90:UniRef90_UPI0001985657)
c46d_18-A09-M13R_c	MELO3C004610		12.99	12.74	12.9	10.59	13.39	13.71	13.39	13.74	12.84	13.72	14.03	13.63	13.14	12.04	7.98	7.39		Similar to Zinc finger CCCH domain-containing protein 20 (Arabidopsis thaliana) (uniprot_sprot:sp|O82199|C3H20_ARATH)
c46d_21-F07-M13R_c	MELO3C010069		12.53	12.49	12.41	12.5	12.18	12.23	11.53	12.71	12.28	12.17	12.23	11.9	12.43	12.31	11.59	11.04		Similar to Putative uncharacterized protein (Cucumis melo subsp. melo) (uniref90:UniRef90_E5GBK4)
c46d_28-B06-M13R_c	MELO3C019206		13.08	13.13	13.46	11.92	13.73	14.13	13.92	13.61	13.7	13.26	12.91	12.87	13.21	13.26	10.01	11.04		Similar to Isoflavone 2'-hydroxylase (Glycyrrhiza echinata) (uniprot_sprot:sp|P93147|C81E1_GLYEC)
c46d_40-F06-M13R_c	MELO3C018479		10.82	11.11	11.63	11.14	12.08	12.58	11.85	11.38	11.26	11.64	11.46	11.65	11.91	12.29	10.65	9.19		Similar to Putative uncharacterized protein (Ricinus communis) (uniref90:UniRef90_B9RYA8)
cA_01-B11-M13R_c	MELO3C020618		9.72	9.33	9.26	8.97	8.69	9.5	9.27	8.7	9.62	8.51	9.34	8.93	9.45	8.78	8.15	6.59		Similar to Catalytic, putative (Ricinus communis) (uniref90:UniRef90_B9T676)
cA_19-A11-M13R_c	MELO3C015011		7.79	6.46	5.08	5.01	13.26	11.85	10.48	9.1	13.29	12.29	10.79	8.87	8.45	6.86	4.79	4.98		Similar to MLP-like protein 329 (Arabidopsis thaliana) (uniprot_sprot:sp|Q9ZVF2|ML329_ARATH)
cA_34-D03-M13R_c	MELO3C017079		13.72	13.92	13.69	13.25	13.46	13.68	13.31	13.11	13.56	13.82	13.4	13.3	13.3	13.63	13.04	12.33		Similar to UPF0047 protein C4A8.02c (Schizosaccharomyces pombe) (uniprot_sprot:sp|O14155|YE72_SCHPO)
cA_38-A02-M13R_c	MELO3C017165		15.09	14.99	14.98	14.95	14.69	14.67	14.8	14.84	14.75	14.91	14.73	14.79	15.15	15.23	14.5	13.66		Similar to HVA22-like protein a (Arabidopsis thaliana) (uniprot_sprot:sp|Q9S7V4|HA22A_ARATH)
cA_39-D02-M13R_c	MELO3C018662		12	12.13	11.77	11.35	13.22	12.19	12.68	12.71	12.71	13.07	12.77	12.75	12.64	12.41	11.49	12		Similar to F-box/kelch-repeat protein At1g22040 (Arabidopsis thaliana) (uniprot_sprot:sp|Q9LM55|FBK8_ARATH)
cAI_02-C09-M13R_c	MELO3C017897		12.91	12.17	12.11	12.4	13.65	13.21	13.11	13.66	13.53	13.14	13.09	13.23	13.17	12.71	10.63	10.9		Similar to Uncharacterized protein At1g15400 (Arabidopsis thaliana) (uniprot_sprot:sp|Q9XI29|Y1540_ARATH)
cAI_05-B05-M13R_c	MELO3C003467		10.91	10.94	10.76	10.54	12.38	11.92	11.46	11.26	12.46	12.09	11.96	11.85	11.07	10.91	10.51	9.97		Similar to Whole genome shotgun sequence of line PN40024, scaffold_8.assembly12x (Fragment) (Vitis vinifera) (uniref90:UniRef90_D7SU90)
cAI_07-B08-M13R_c	MELO3C014278		14.31	13.78	13.08	14.1	13.23	13.56	13.18	13.05	13.79	13.93	13.44	13.25	13.58	12.97	12.35	13		Similar to PREDICTED: hypothetical protein (Vitis vinifera) (uniref90:UniRef90_UPI0001983559)
cCI_04-H02-M13R_c			5.33	5.21	5	5.02	6.34	5.24	4.94	5.08	6.07	7.5	5.19	5.27	5.49	5.66	5.09	5.59
cCI_25-C11-M13R_c	MELO3C012438		9.87	10.39	9.34	8.48	9.87	10.46	10.95	11.46	12.6	11.73	10.26	10.19	9.88	9.78	8.07	8.3		Similar to MLO-like protein 12 (Arabidopsis thaliana) (uniprot_sprot:sp|O80961|MLO12_ARATH)
cCI_30-A02-M13R_c	MELO3C007235		12.7	12.36	13.39	11.5	13.62	13.09	13.61	13.84	13.56	14.08	13.58	13.78	13.42	13.37	10.67	11.86		Similar to Protein IQ-DOMAIN 1 (Arabidopsis thaliana) (uniprot_sprot:sp|Q9SF32|IQD1_ARATH)
cCI_43-D06-M13R_c	MELO3C001944		10.82	11.17	10.63	10.62	11.44	11.28	11.59	11.42	10.88	11.9	11	10.8	11.37	10.99	10.71	7.98		Similar to Predicted protein (Populus trichocarpa) (uniref90:UniRef90_B9N362)
cCI_46-B09-M13R_c	MELO3C010070		7.05	6.06	6.18	5.72	8.12	6.62	6.26	6.29	6.89	7.24	6.41	7.29	6.9	6.36	6.91	7.13		Similar to Putative uncharacterized protein (Cucumis melo subsp. melo) (uniref90:UniRef90_E5GBK5)
cCI_47-H03-M13R_c	MELO3C008008		9.44	9.44	11.29	10.6	10.4	9.92	9.48	7.56	10.71	10.13	9.18	8.85	11.12	10.39	7.77	7.65		Similar to Nudix hydrolase 2 (Arabidopsis thaliana) (uniprot_sprot:sp|Q94B74|NUDT2_ARATH)
cCI_49-H04-M13R_c	MELO3C020850		12.65	12.74	13.2	12.68	13.53	13.7	13.16	12.41	13	12.35	13.06	13.02	12.28	12.95	8.35	7.53		Similar to Filament-like plant protein 7 (Arabidopsis thaliana) (uniprot_sprot:sp|Q9SLN1|FPP7_ARATH)
cCI_63-E05-M13R_c	MELO3C013562		11.26	11.14	11.45	10.58	10.53	11.58	11.75	12.22	12.31	11.89	11.86	12.42	12.27	11.63	9.7	11.12		Similar to Probable flavin-containing monooxygenase 1 (Arabidopsis thaliana) (uniprot_sprot:sp|Q9LMA1|FMO1_ARATH)
cCI_65-H12-M13R_c	MELO3C016384		5.48	5.43	6.33	4.31	5.23	7.43	4.8	5.22	4.93	5.09	5.91	5.41	5.27	5.87	4.78	5.04		Similar to Polygalacturonase inhibitor (Pyrus communis) (uniprot_sprot:sp|Q05091|PGIP_PYRCO)
cCL101Contig1	MELO3C012457		15.16	15.36	15.39	15.18	15.72	15.52	15.28	15.13	15.33	15.34	15.41	15.48	15.2	15.25	14.29	13.64		Similar to Annexin-like protein RJ4 (Fragaria ananassa PE=2 SV=2) (uniprot_sprot:sp|P51074|ANX4_FRAAN)
cCL1135Contig2	MELO3C024930		11.89	12.05	11.82	12.21	12.78	12.26	11.6	11.58	12.32	12	12.31	11.99	11.77	12.14	11.81	11.41		Similar to Putative uncharacterized protein (Ricinus communis) (uniref90:UniRef90_B9S9T7)
cCL132Contig1	MELO3C007269		15.01	15.2	15.11	15.09	15.54	15.59	15.31	15.31	15.53	15.6	15.39	15.01	14.77	15.2	14.26	13.44		Similar to Auxin-repressed 12.5 kDa protein (Fragaria ananassa PE=2 SV=1) (uniprot_sprot:sp|Q05349|12KD_FRAAN)
cCL132Contig2	MELO3C007269		15.2	15.11	15.17	15.15	15.56	15.36	15.12	15.2	15.42	15.46	15.33	15.03	14.75	15.02	14.15	13.39		Similar to Auxin-repressed 12.5 kDa protein (Fragaria ananassa PE=2 SV=1) (uniprot_sprot:sp|Q05349|12KD_FRAAN)
cCL1372Contig1	MELO3C013838		14.52	14.58	13.88	14.14	14.05	13.78	13.76	13.97	14.23	13.88	14.16	14.69	14.07	13.73	13	12.3		Similar to Alpha,alpha-trehalose-phosphate synthase [UDP-forming] 5 (Arabidopsis thaliana) (uniprot_sprot:sp|O23617|TPS5_ARATH)
cCL1771Contig1	MELO3C007253		7.92	7.38	9.78	7.66	10.74	11.15	9.38	9.73	9.48	10.15	10.2	10.77	10.7	12.35	8.52	8.37		Similar to Glutaredoxin-C9 (Arabidopsis thaliana) (uniprot_sprot:sp|Q9SGP6|GRXC9_ARATH)
cCL277Contig1	MELO3C013884		13.65	13.96	13.81	13.68	14.65	13.6	12.92	12.58	14.27	14.13	14.31	14.19	13.42	13.91	11.17	10.39		Similar to Predicted protein (Populus trichocarpa) (uniref90:UniRef90_B9MTW2)
cCL2877Contig1	MELO3C002618		12.79	11.93	13.55	12.08	12.03	12.8	12.24	10.16	10.37	11.18	11.35	10.61	12.18	12.98	10.06	9.86		Similar to Squamosa promoter-binding protein 1 (Antirrhinum majus) (uniprot_sprot:sp|Q38741|SBP1_ANTMA)
cCL3755Contig1	MELO3C013034		12.1	11.88	11.47	12.48	12.72	12.48	11.96	11.89	12.45	12.46	12.13	11.93	12.01	12.26	12.58	11.34		Similar to Charged multivesicular body protein 1 (Dictyostelium discoideum) (uniprot_sprot:sp|O96552|CHMP1_DICDI)
cCL4247Contig1	MELO3C018479		8.74	9.34	9.69	8.92	10.55	10.58	10.34	9.66	9.75	10.17	9.49	9.71	10.16	10.44	9.1	7.97		Similar to Putative uncharacterized protein (Ricinus communis) (uniref90:UniRef90_B9RYA8)
cCL4340Contig1	MELO3C014876		13.3	13.05	13.41	12.7	13.35	12.91	11.85	11.17	12.92	13.19	12.64	12.58	12.91	12.48	10.82	8.44		Similar to F-box/kelch-repeat protein At3g27150 (Arabidopsis thaliana) (uniprot_sprot:sp|Q9LI89|FBK70_ARATH)
cCL4345Contig1	MELO3C020375		10.06	10.98	10.8	10.82	12.17	11.08	10.57	10.29	11.33	11.48	11.11	10.2	10.67	10.88	9.64	12.11		Similar to RING-H2 finger protein ATL51 (Arabidopsis thaliana) (uniprot_sprot:sp|Q9SRQ8|ATL51_ARATH)
cCL5043Contig1	MELO3C011886		12.19	13.09	12.5	11.93	12.88	12.39	11.83	11.85	12.3	12.63	12.35	12.63	11.55	12.56	11.63	11.38		Similar to Cyclin-dependent kinase G-2 (Oryza sativa subsp. japonica) (uniprot_sprot:sp|Q7XUF4|CDKG2_ORYSJ)
cCL5258Contig1	MELO3C020884		15.15	15.16	13.38	14.26	14.43	13.37	13.15	12.38	13.08	14.77	13.82	13.52	13.91	14.64	13.42	9.99		Similar to Putative uncharacterized protein (Vitis vinifera) (uniref90:UniRef90_A5BVF1)
cCL5571Contig1	MELO3C026494		12.59	12	11.72	10.46	14.24	14.19	14.19	12.92	13.35	13.33	13.38	13.2	12.25	10.77	7.92	7.1		Similar to Cytochrome P450 82A3 (Glycine max) (uniprot_sprot:sp|O49858|C82A3_SOYBN)
cHS_06-F05-M13R_c	MELO3C010727		15.51	15.41	15.27	15.12	15.34	15.48	15.46	15	15.46	15.36	15.43	15.42	15.36	15.28	15.14	13.71		Similar to 3-oxoacyl-[acyl-carrier-protein] reductase, chloroplastic (Cuphea lanceolata) (uniprot_sprot:sp|P28643|FABG_CUPLA)
cPS_09-E10-M13R_c	MELO3C016384		11.07	11.65	12.23	7.57	11.81	12.89	12.31	12.13	10.62	11.2	11.82	11.93	10.82	12.12	6.15	8.52		Similar to Polygalacturonase inhibitor (Pyrus communis) (uniprot_sprot:sp|Q05091|PGIP_PYRCO)
cPSI_19-E01-M13R_c	MELO3C009809		8.37	9.97	8.87	7.9	8.57	8.59	9.04	7.61	7.72	9.45	9.09	7.88	8.84	8.88	9.06	7.01		Similar to Calcium-transporting ATPase 4, plasma membrane-type (Arabidopsis thaliana) (uniprot_sprot:sp|O22218|ACA4_ARATH)
cPSI_36-H09-M13R_c	MELO3C011984		10.75	12.56	10.78	8.82	11.44	12.44	12.47	12.47	11.73	12.83	12.42	12.63	10.81	12.17	8.29	8.14		Similar to Polygalacturonase (Cucumis melo subsp. melo) (uniref90:UniRef90_E5GBI5)
cPSI_38-E04-M13R_c	MELO3C008008		9.35	9.41	11.41	10.64	10.31	9.91	9.52	7.64	10.69	9.9	9.19	8.95	11.02	10.32	7.72	7.74		Similar to Nudix hydrolase 2 (Arabidopsis thaliana) (uniprot_sprot:sp|Q94B74|NUDT2_ARATH)
c15d_06-B03-M13R_c			12.33	12.61	11.35	11.8	12.54	11.55	11.05	10.66	11.96	11.81	11.39	11.56	10.71	10.45	9.89	8.3		c15d_06-B03-M13R_c similar to Gb|AAF03445.1 - Arabidopsis thaliana (Mouse-ear cress)
c15d_23-E07-M13R_c	MELO3C027406		13.3	13.16	13.87	12.57	13.58	13.95	14.18	13.95	13.61	14.01	14.19	13.83	13.27	13.6	10.51	9.35		Similar to Predicted protein (Populus trichocarpa) (uniref90:UniRef90_B9H8A3)
c15d_29-D03-M13R_c	MELO3C005527		10.55	11.24	10.99	10.71	11.02	10.84	10.28	9.74	9.8	10.15	10.18	10.19	10.03	10.08	9.01	8.33		Similar to Putative uncharacterized protein (Vitis vinifera) (uniref90:UniRef90_A5BI84)
c15d_39-H01-M13R_c	MELO3C002771		13.9	12.88	11.85	10.38	12.53	10.87	10.59	11.2	13.14	12.62	12.36	12.44	13.94	13.45	9.19	12.57		Similar to Auxin response factor 6 (Oryza sativa subsp. japonica) (uniprot_sprot:sp|Q6H6V4|ARFF_ORYSJ)
c15d_41-G07-M13R_c	MELO3C019125		13.52	12.99	13.71	12.85	13.8	14.04	12.77	10.97	13.56	13.86	13.99	13.26	13.49	13.26	11.79	10.93		Similar to Auxin-induced protein 5NG4 (Pinus taeda PE=2 SV=1) (uniprot_sprot:sp|Q6J163|5NG4_PINTA)
c46d_06-D05-M13R_c	MELO3C005818		10.14	9.34	9.95	7.37	9.21	8.67	6.04	5.34	8.51	8.3	9.38	9.58	7.93	7.31	4.58	4.82		Similar to Probable aquaporin NIP5-1 (Arabidopsis thaliana) (uniprot_sprot:sp|Q9SV84|NIP51_ARATH)
c46d_10-C07-M13R_c			11.54	11.42	11.53	11.2	10.95	11.51	10.91	10.18	11.8	10.69	11.08	11.12	10.79	11.25	9.68	8.42
c46d_19-C12-M13R_c	MELO3C001944		13	13.27	12.65	12.95	13.4	13.46	13.64	13.38	13.02	13.42	13.14	12.88	13.1	12.99	12.71	9.83		Similar to Predicted protein (Populus trichocarpa) (uniref90:UniRef90_B9N362)
c46d_23-B03-M13R_c	MELO3C013872		12.67	12.79	13.1	12.72	14.05	14.59	13.09	10.55	13.26	14.04	14.36	13.11	13.01	13.8	10.54	9.8		Similar to Type I inositol-1,4,5-trisphosphate 5-phosphatase 2 (Arabidopsis thaliana) (uniprot_sprot:sp|Q9FUR2|IP5P2_ARATH)
cA_13-A04-M13R_c	MELO3C016384		9.75	10.52	11.14	5.98	10.24	12.09	10.64	10.51	8.96	10.03	10.34	10.31	9.06	10.85	6.42	6.41		Similar to Polygalacturonase inhibitor (Pyrus communis) (uniprot_sprot:sp|Q05091|PGIP_PYRCO)
cA_28-A09-M13R_c	MELO3C014876		13.02	12.72	13.09	11.9	12.78	12.46	11.27	10.44	12.47	12.32	12.22	11.81	12.01	11.54	10.3	7.44		Similar to F-box/kelch-repeat protein At3g27150 (Arabidopsis thaliana) (uniprot_sprot:sp|Q9LI89|FBK70_ARATH)
cA_32-D09-M13R_c	MELO3C025151		14.71	14.45	14.86	14.56	14.65	14.81	14.84	14.47	14.6	14.49	14.73	14.83	14.36	14.71	13.48	12.41		Similar to Putative MYB transcription factor (Cucumis sativus) (uniref90:UniRef90_Q5NDD2)
cA_38-E12-M13R_c	MELO3C025151		13.54	13.11	13.58	13.33	13.51	13.63	13.5	13.04	13.29	13.19	13.47	13.59	12.97	13.35	12.04	10.55		Similar to Putative MYB transcription factor (Cucumis sativus) (uniref90:UniRef90_Q5NDD2)
cAI_21-F07-M13R_c	MELO3C018156		12.85	13.01	13.3	11.7	12.84	13.05	13.12	13.02	12.93	13.36	13.39	13.58	12.77	13.05	11.6	13.1		Similar to Predicted protein (Populus trichocarpa) (uniref90:UniRef90_B9I061)
cAI_23-D10-M13R_c	MELO3C015524		5.89	6.88	5.98	6.47	6.59	6.49	6.72	6.38	6.76	6.88	6.32	6.45	6.08	7.24	6.2	6.47		Similar to Serine/threonine-protein kinase At5g01020 (Arabidopsis thaliana) (uniprot_sprot:sp|Q8GXZ3|Y5102_ARATH)
cCL2553Contig1	MELO3C008010		14.6	14.54	15.12	14.65	15.02	15.04	14.64	14.55	14.73	15.17	15.22	14.62	14.24	14.68	12.06	10.19		Similar to Predicted protein (Populus trichocarpa) (uniref90:UniRef90_B9IH20)
cCL2621Contig1	MELO3C003770		12.27	12.21	12.41	12.39	12.44	12.88	12.27	12.17	12.43	12.52	12.41	12.45	12.15	11.92	11.09	10.88		Similar to Putative uncharacterized protein (Prunus persica) (uniref90:UniRef90_Q8GT91)
cCL2638Contig1	MELO3C003771		11.76	11.28	11.28	11.32	11.28	11.35	10.79	10.83	11.16	11.51	11.32	11.19	11.38	10.95	10.94	10.23		Similar to Whole genome shotgun sequence of line PN40024, scaffold_1.assembly12x (Fragment) (rosids) (uniref90:UniRef90_E0CPL1)
cCL2885Contig1	MELO3C008350		10.92	10.99	13.01	10.65	12.15	13.27	11.28	9.67	12.03	12.29	12.69	12.21	11.92	12.3	9.65	7.34		Similar to Nodulin-21 (Glycine max PE=2 SV=1) (uniprot_sprot:sp|P16313|NO21_SOYBN)
cCL2938Contig1	MELO3C009644		13.77	13.84	13.7	13.74	13.63	13.89	13.8	13.58	13.89	13.77	13.8	13.54	13.65	13.82	13.65	12.56		Similar to Protein translocase, putative (Ricinus communis) (uniref90:UniRef90_B9T270)
cCL3175Contig1	MELO3C007759		7.17	7.49	9.34	6.39	7.48	7.33	6.82	6.69	6.13	7.48	7.49	6.23	6.27	9.24	5.97	5.83		Similar to Putative uncharacterized protein (Ricinus communis) (uniref90:UniRef90_B9SZ33)
cCL668Contig1	MELO3C008008		8.72	8.53	10.85	10.23	9.1	9.13	8.71	7.36	10.04	9.34	8.63	8.45	10.36	9.86	7.24	7.41		Similar to Nudix hydrolase 2 (Arabidopsis thaliana) (uniprot_sprot:sp|Q94B74|NUDT2_ARATH)
cHS_08-G04-M13R_c	MELO3C017653		12.69	12.57	12.48	12.51	12.53	12.73	12.2	12.43	12.53	12.05	12.41	12.43	12.26	12.14	12.13	11.18		Similar to Probable isoaspartyl peptidase/L-asparaginase 3 (Arabidopsis thaliana) (uniprot_sprot:sp|Q56W64|ASPG3_ARATH)
cPS_24-B04-M13R_c	MELO3C016857		12.21	13.36	14.17	8.89	10.34	13.69	11.79	8.96	11.42	13.69	14.05	13.74	11.57	13.81	7.93	7.73		Similar to Probable protein phosphatase 2C 72 (Arabidopsis thaliana) (uniprot_sprot:sp|Q9XGZ9|P2C72_ARATH)
c46d_39-C07-M13R_c	MELO3C009941		13.56	14.07	14.05	13.38	13.97	14.21	13.42	13.11	13.78	14.02	14.07	14	13.24	13.68	12.39	10.95		Similar to Potassium transporter 8 (Arabidopsis thaliana) (uniprot_sprot:sp|Q9M7J9|POT8_ARATH)
cAI_20-H03-M13R_c			4.56	4.73	4.66	5.01	8.92	6.53	4.84	4.73	5.8	5.43	7.55	4.65	4.68	5.03	4.84	5.27
cCI_44-D02-M13R_c	MELO3C023322		14.37	14.62	14.53	14.42	14.14	14.17	14.24	14.13	14.47	14.68	14.42	14.12	14.25	14.67	13.9	13.63		Similar to Whole genome shotgun sequence of line PN40024, scaffold_46.assembly12x (Fragment) (Vitis vinifera) (uniref90:UniRef90_D7UC25)
cCL1446Contig1	MELO3C022114		11.27	10.46	10.63	10.63	10.39	10.8	10.14	9.93	10.76	10.2	10.19	9.94	10.39	10.16	10.22	8.76		Similar to Putative uncharacterized protein (Glycine max) (uniref90:UniRef90_C6SYR7)
cCL4154Contig1	MELO3C020909		8.81	9.68	9.81	9.96	10.24	9.55	9.33	9.25	10.1	9.98	9.46	9.77	9.57	10.23	9.37	9.23		Similar to Whole genome shotgun sequence of line PN40024, scaffold_129.assembly12x (Fragment) (Vitis vinifera) (uniref90:UniRef90_D7TT61)
cCI_39-D08-M13R_c	MELO3C002137		9.14	8.74	8.86	9.41	9.76	9.26	8.69	8.25	8.63	8.79	8.84	8.47	8.27	8.56	8.82	7.19		Similar to Down syndrome critical region protein 3 (Homo sapiens) (uniprot_sprot:sp|O14972|DSCR3_HUMAN)
cCI_46-D04-M13R_c	MELO3C017887		14.32	14.17	14.62	14.53	14.54	14.42	14.31	13.66	14.25	14.22	14.45	14.32	14.21	14.29	13.74	11.84		Similar to Phospholipase D alpha 1 (Ricinus communis) (uniprot_sprot:sp|Q41142|PLDA1_RICCO)
cCL2519Contig1	MELO3C001065		10.91	10.49	9.65	8.55	11.28	10.19	9.83	8.82	10.6	11.03	10.98	11.02	10.68	10.89	10.37	10.58		None
cPS_09-F07-M13R_c	MELO3C022381		10.5	10.79	11.1	10.69	11.25	10.85	10.49	9.89	10.34	10.8	10.63	10.55	10.23	10.49	9.91	10.32		Similar to Glutathione gamma-glutamylcysteinyltransferase 3 (Lotus japonicus) (uniprot_sprot:sp|Q2QKL5|PCS3_LOTJA)
cAI_27-H12-M13R_c	MELO3C013892		12.27	12.32	12.34	11.8	12.41	11.78	11.06	10.82	12.11	11.94	11.41	10.87	12.43	12.81	10.9	10.41		Similar to Calcineurin B-like protein 1 (Arabidopsis thaliana) (uniprot_sprot:sp|O81445|CNBL1_ARATH)
cCI_07-C05-M13R_c	MELO3C007098		9.82	9.2	8.67	8.83	10.13	8.15	7.5	7.75	10.43	9.56	9.19	9.65	9.39	9.53	7.15	8.26		Similar to LOB domain-containing protein 36 (Arabidopsis thaliana) (uniprot_sprot:sp|Q9FKZ3|LBD36_ARATH)
cCI_08-E08-M13R_c			13.14	12.9	13.27	13.32	14.06	13.89	13.3	12.98	13.77	13.54	13.83	13.9	13.23	13.66	13.34	13.07		cCI_08-E08-M13R_c similar to Gigantea protein - Medicago truncatula (Barrel medic)
cCL516Contig1	MELO3C026421		12.73	12.47	12.36	12.34	12.84	12.41	11.72	11.69	12.94	12.48	12.46	12.38	12.45	12.52	11.93	11.72		Similar to 30S ribosomal protein S17 (Desulforudis audaxviator (strain MP104C)) (uniprot_sprot:sp|B1I1J7|RS17_DESAP)
cCL6040Contig1	MELO3C007687		6.14	6.15	6.02	5.08	9.75	6.81	6.22	5.58	10.35	11.7	9.75	8.14	5.41	5.28	5.23	5.37		Similar to Phosphoenolpyruvate carboxykinase [ATP] (Arabidopsis thaliana) (uniprot_sprot:sp|Q9T074|PCKA_ARATH)
cA_18-C08-M13R_c	MELO3C004787		9.99	10.52	9.53	8.61	10.35	8.78	8.72	8.49	10.63	10.57	9.81	9.89	10.48	10.56	8.8	8.79		Similar to Cytoplasmic tRNA 2-thiolation protein 1 (Arabidopsis thaliana) (uniprot_sprot:sp|O64862|CTU1_ARATH)
cA_19-B11-M13R_c	MELO3C021763		13.49	14.2	12.99	8.76	14.09	13.32	9.01	7.27	12.5	12.59	11.69	9.73	9.56	13.26	10.33	10.03		Similar to Protein PHLOEM PROTEIN 2-LIKE A9 (Arabidopsis thaliana) (uniprot_sprot:sp|Q9SA16|P2A09_ARATH)
cAI_23-B11-M13R_c	MELO3C007917		11.66	11.45	12.59	9.24	10.59	11.72	9.58	8.23	10.56	11.9	12.34	11.06	11.92	10.93	10.46	8.06		Similar to Senescence-associated protein DIN1 (Raphanus sativus) (uniprot_sprot:sp|P27626|DIN1_RAPSA)
cCL2040Contig1	MELO3C010623		8.25	9.19	9.1	6.78	9.52	9.94	8.79	8.41	9.94	11.88	10.95	9.85	8.16	8.25	8.05	6.11		Similar to IAA-amino acid hydrolase ILR1-like 6 (Arabidopsis thaliana) (uniprot_sprot:sp|Q8VYX0|ILL6_ARATH)
cCL2618Contig1	MELO3C007421		14.45	14.12	14.15	14.17	14.03	13.94	13.71	13.5	14.22	14.15	14.05	14.18	14.07	13.96	13.67	13.06		Similar to Pyrophosphate--fructose 6-phosphate 1-phosphotransferase subunit beta (Ricinus communis) (uniprot_sprot:sp|Q41141|PFPB_RICCO)
cFR11P14_c	MELO3C012149		14.26	13.37	10.59	8.62	12.92	8.73	6.53	6.93	14.35	13.35	11.87	11.98	13.97	13.52	6.98	7.08		Similar to Glucan endo-1,3-beta-glucosidase-like protein At1g69295 (Arabidopsis thaliana) (uniprot_sprot:sp|Q93V72|E13L4_ARATH)
cHS_16-B01-M13R_c	MELO3C016978		11	10.79	10.9	9.05	11.57	10.41	8.96	8.97	10.76	11.59	10.63	9.23	10.92	11.11	9.89	9.32		Similar to UPF0326 protein At4g17486 (Arabidopsis thaliana) (uniprot_sprot:sp|Q93VG8|U326_ARATH)
cPSI_04-G01-M13R_c	MELO3C005368		9.68	9.44	8.88	8.11	11.36	7.66	7.89	6.97	12.54	10.51	9.51	8.88	12.23	12.36	7.68	7.11		Similar to Protein binding protein, putative (Ricinus communis) (uniref90:UniRef90_B9R9G5)
cPSI_20-G11-M13R_c	MELO3C007917		11.04	10.61	11.87	8.7	9.75	11.09	9.12	7.89	9.93	11.3	11.61	10.4	11.32	10.34	9.84	7.52		Similar to Senescence-associated protein DIN1 (Raphanus sativus) (uniprot_sprot:sp|P27626|DIN1_RAPSA)
c15d_14-A12-M13R_c			8.43	13.88	9.54	5.55	12.12	8.9	5.49	5.7	11.8	10.51	7.32	5.71	10.02	13.29	6.92	6.12
c15d_35-C03-M13R_c	MELO3C011365		13.05	12.85	11.98	11.33	13.14	11.6	10.89	11.03	12.77	12.59	12.48	13.17	12.31	12.62	10.35	12.68		Similar to Uncharacterized WD repeat-containing protein C2A9.03 (Schizosaccharomyces pombe) (uniprot_sprot:sp|Q9Y7K5|YGI3_SCHPO)
c15d_40-C05-M13R_c	MELO3C007006		13.71	13.2	12.94	11.11	12.87	12.47	11.15	10.21	13.11	12.04	12.65	12.71	13.19	13.37	11.38	11.04		Similar to Protein PHLOEM PROTEIN 2-LIKE A9 (Arabidopsis thaliana) (uniprot_sprot:sp|Q9SA16|P2A09_ARATH)
cA_36-H03-M13R_c	MELO3C002785		10.78	10.8	10.12	9.9	10.19	9.72	9.22	10.06	10.63	10.28	10.12	10.1	10.75	10.42	9.58	9.14		Similar to Epimerase family protein slr1223 (Synechocystis sp. (strain ATCC 27184 / PCC 6803 / N-1)) (uniprot_sprot:sp|P73467|Y1223_SYNY3)
cCI_35-G08-M13R_c	MELO3C006165		11.07	11.07	10.45	9.52	11.31	9.85	9.22	8.65	11.46	11.28	9.56	10.14	11.56	11.81	9.11	8.86		Similar to Glyoxylate reductase (Pyrococcus furiosus (strain ATCC 43587 / DSM 3638 / JCM 8422 / Vc1)) (uniprot_sprot:sp|Q8U3Y2|GYAR_PYRFU)
cCI_36-C01-M13R_c	MELO3C004297		12.05	11.59	11.53	10.86	10.82	11.91	10.47	9.34	11.84	11.35	11.36	10.82	11.77	11.4	10.65	9.57		Similar to Branched-chain-amino-acid aminotransferase-like protein 2 (Arabidopsis thaliana) (uniprot_sprot:sp|Q9ASR4|BCAL2_ARATH)
cCL1899Contig1	MELO3C006845		9.59	10.2	10.03	9.8	10.32	10.02	8.68	8.07	9.89	9.87	9.75	9.85	9.6	9.54	9.12	8.48		Similar to Predicted protein (Populus trichocarpa) (uniref90:UniRef90_B9ICY2)
cCL2082Contig1	MELO3C018766		12.3	12.13	7.24	5.65	11.73	6.72	4.68	5.25	12	11.76	10.19	9.12	11.39	11.08	5.94	5.79		None
cCL2133Contig1	MELO3C011271		15.94	15.81	12.97	14.28	15.82	13.94	10.94	10.31	15.85	14.33	13.85	14.1	15.87	15.59	12.04	9.27		Similar to 14 kDa proline-rich protein DC2.15 (Daucus carota PE=2 SV=1) (uniprot_sprot:sp|P14009|14KD_DAUCA)
cCL2274Contig1	MELO3C014197		8.26	10.44	10.48	8.48	9.44	9.29	8.43	7.62	8.88	10.92	8.76	9.01	7.54	8.47	5.66	8.01		Similar to GDSL esterase/lipase At5g55050 (Arabidopsis thaliana) (uniprot_sprot:sp|Q9FIA1|GDL87_ARATH)
cCL4982Contig1			8.24	7.69	7.74	5.84	7.34	7.65	5.74	5.68	8.12	9.33	7.1	6.11	8.24	8.67	6.32	6.15
cCL5315Contig1	MELO3C018356		15.4	14.75	12.93	11.05	13.89	12.1	10.74	10.58	14.11	13.23	12.93	12.8	15.08	13.75	10.73	10.84		Similar to Putative uncharacterized protein (Ricinus communis) (uniref90:UniRef90_B9SJ47)
cP4.42_c			8.88	6.74	5.93	4.58	5.22	5.56	5.55	5.77	9.06	7.85	8	6.23	8.36	6.48	5.84	5.23
cPS_18-B06-M13R_c	MELO3C021437		13	12.97	11.09	8.26	11.08	8.07	7.87	7.67	12.3	10.96	10.27	10.54	12.63	12.35	7.2	7.54		Similar to Protein kinase G11A (Oryza sativa subsp. japonica) (uniprot_sprot:sp|Q0DCT8|G11A_ORYSJ)
cPS_24-F07-M13R_c	MELO3C009531		5.31	6.18	6.53	5.07	5.92	5.56	5.27	6.18	5.97	5.52	6.13	5.72	5.87	8.14	5.23	6.53		Similar to Putative syntaxin-24 (Arabidopsis thaliana) (uniprot_sprot:sp|Q9C615|SYP24_ARATH)
cPSI_39-F02-M13R_c	MELO3C010623		7.42	8.22	8.42	6.43	9.04	8.7	7.84	7.34	9.65	11.75	10.21	9.49	8.38	8.45	8.05	5.52		Similar to IAA-amino acid hydrolase ILR1-like 6 (Arabidopsis thaliana) (uniprot_sprot:sp|Q8VYX0|ILL6_ARATH)
c15d_34-D03-M13R_c	MELO3C007394		11.42	10.77	9.31	7.8	9.65	9.05	7.17	6.59	10.35	9.17	8.59	8.33	10.73	10.69	7.86	5.88		None
c46d_04-H01-M13R_c	MELO3C005240		13.66	13.52	13.02	12.92	13.62	13.16	12.78	11.78	14.5	14.92	14.7	14.88	13.67	13.75	11.78	12.06		Similar to 65-kDa microtubule-associated protein 6 (Arabidopsis thaliana) (uniprot_sprot:sp|Q9SIS3|MA656_ARATH)
c46d_12-E08-M13R_c			9.7	10.28	10.45	9.06	10.92	9.52	8.32	8.14	10.31	10.87	11.29	11	9.87	10.92	8.7	9.35
cCI_09-B12-M13R_c	MELO3C020955		11.66	11.94	10.96	9.41	12.36	10.59	9.27	8.7	12.2	11.66	11.55	11.53	12.21	12.8	9.89	9.91		Similar to UPF0496 protein At2g18630 (Arabidopsis thaliana) (uniprot_sprot:sp|Q56XQ0|U496I_ARATH)
cCI_09-G08-M13R_c	MELO3C016123		14.08	13.72	13.48	13.32	13.24	13.49	12.99	12.96	13.76	13.41	13.44	13.69	14.13	13.55	13.11	12.71		Similar to Whole genome shotgun sequence of line PN40024, scaffold_14.assembly12x (Fragment) (Vitis vinifera) (uniref90:UniRef90_E0CS72)
cCI_22-D02-M13R_c	MELO3C011055		11.64	10.98	11.06	5.85	10.93	8.04	5.61	5.36	11.25	10.34	9.68	7.04	10.71	11.03	6.25	6.2		Similar to Protein TRANSPARENT TESTA 12 (Arabidopsis thaliana) (uniprot_sprot:sp|Q9LYT3|TT12_ARATH)
cCI_28-B04-M13R_c	MELO3C012009		9.39	8.83	8.53	6.8	7.72	7.58	6.53	6.54	8.54	7.73	8.17	8.56	8.67	7.76	7.21	6.17		Similar to Potassium transporter 6 (Arabidopsis thaliana) (uniprot_sprot:sp|Q8W4I4|POT6_ARATH)
cCI_55-A10-M13R_c	MELO3C016579		10.44	11.07	10.38	10.48	11.21	9.44	7.77	7.67	11.27	10.25	10.41	10.79	10.37	10.89	7.78	7.99		Similar to G-type lectin S-receptor-like serine/threonine-protein kinase At4g27290 (Arabidopsis thaliana) (uniprot_sprot:sp|O81832|Y4729_ARATH)
cCI_65-B10-M13R_c	MELO3C025811		13.19	11.88	10.15	8.03	8.67	7.74	7.91	7.55	10.4	11.24	10.12	9.57	10.94	10.14	7.82	6.18		Similar to Putative uncharacterized protein (Vitis vinifera) (uniref90:UniRef90_A5AXI3)
cCL1560Contig1	MELO3C005298		13.08	13.5	12.79	10.51	13.06	11.18	10.66	10.73	13.27	13.08	12.21	12.3	13.66	13.39	9.87	12.33		Similar to DELLA protein GAIP-B (Cucurbita maxima) (uniprot_sprot:sp|Q6EI05|GAIPB_CUCMA)
cCL2055Contig1	MELO3C009210		13.31	13.9	12.35	11.51	13.9	12.67	10.44	9.9	14.43	13.8	13.33	12.78	13.79	14.37	12.88	9.19		Similar to 17.3 kDa class I heat shock protein (Glycine max) (uniprot_sprot:sp|P02519|HSP11_SOYBN)
cCL4890Contig1	MELO3C022265		9	8.55	9.55	6.35	7.63	6.75	6.16	6.28	9.46	10.18	7.86	7.39	9.81	9.93	6.17	5.94		Similar to Dof zinc finger protein DOF3.7 (Arabidopsis thaliana) (uniprot_sprot:sp|Q43385|DOF37_ARATH)
cCL4898Contig1	MELO3C022530		9.7	12.16	11.83	9.96	10.79	8.04	7.61	6.99	12.36	12.63	12.39	12.4	11.93	12.7	6.86	7.61		Similar to Putative uncharacterized protein (Vitis vinifera) (uniref90:UniRef90_A5C0A8)
cCL5243Contig1	MELO3C012562		12.98	12.97	12.64	12.31	13.16	12.33	11.68	11.87	13.23	12.9	12.44	12.52	13.24	12.99	12.16	11.49		Similar to Predicted protein (Populus trichocarpa) (uniref90:UniRef90_B9HRR0)
cCL5893Contig1			11.02	11.23	11.63	11.79	11.99	11.39	10.66	10.99	12.05	11.96	11.58	11.42	11.62	11.94	10.84	11.11
cHS_04-A03-M13R_c	MELO3C019999		9.87	8.89	7.41	5.22	8.96	6.63	6.26	5.48	10.26	9.22	8.12	8.46	10.76	9.94	5.77	7.39		Similar to Putative uncharacterized protein (Ricinus communis) (uniref90:UniRef90_B9S4C0)
cHS_35-G08-M13R_c	MELO3C025508		8.6	8.94	8.73	8.94	8.56	8.33	6.79	6.55	9.37	9.83	9.21	10.11	9.3	9.68	6.17	5.73		None
cPS_12-C01-M13R_c			8.98	8.73	8.44	8.79	8.91	8.66	8.27	8.05	8.98	9.26	8.97	9.6	8.93	8.69	8.06	7.36
cPSI_04-A11-M13R_c	MELO3C022034		9.97	10.19	8.84	8.48	7.93	7.95	8.18	7.74	9.97	9.66	8.75	8.97	11.11	10.36	7.87	6.71		Similar to Agmatine coumaroyltransferase (Arabidopsis thaliana) (uniprot_sprot:sp|Q9FNP9|AGCT_ARATH)
cPSI_27-E05-M13R_c	MELO3C007917		12.25	12.2	13.2	10.23	11.33	12.78	10.27	8.39	11.33	12.69	13.09	11.77	12.61	11.74	11.33	8.95		Similar to Senescence-associated protein DIN1 (Raphanus sativus) (uniprot_sprot:sp|P27626|DIN1_RAPSA)
cPSI_29-E02-M13R_c	MELO3C009555		7.89	8.18	8.73	6.71	6.69	7.46	6.23	5.99	7.72	7.96	7.09	6.77	6.26	6.81	5.5	6.07		Similar to Phosphatidylglycerol/phosphatidylinositol transfer protein, putative (Ricinus communis) (uniref90:UniRef90_B9SDL0)
cSSH2M15_c	MELO3C018723		12.11	10.63	11.17	11.4	10.48	11.44	10.49	9.56	10.88	10.67	11.36	10.52	11.18	10.77	10.7	7.92		Similar to Putative uncharacterized protein (Glycine max) (uniref90:UniRef90_C6SYI6)
c15d_11-C12-M13R_c	MELO3C003573		11.87	12.08	11.08	9.95	10.22	10.22	10.08	9.81	10.94	11.7	11.52	12.17	11.6	10.92	9.84	10.46		None
c15d_20-F10-M13R_c	MELO3C022991		5.28	5.94	5.53	4.9	5.67	5.68	5.61	5.21	5.61	6.15	5.76	5.97	6.28	6.18	5.7	6.01		None
c15d_22-E09-M13R_c	MELO3C025454		12.89	11.19	12.3	9.69	11.2	11.33	9.74	8.93	11.89	11.94	11.5	11.11	12.64	12.22	10.49	9.41		Similar to 2-oxoglutarate dehydrogenase, mitochondrial (Dictyostelium discoideum) (uniprot_sprot:sp|Q54JE4|ODO1_DICDI)
c15d_24-A10-M13R_c	MELO3C011117		14.51	14.45	12.92	10.53	13.15	10.96	9.45	9.16	14.97	14.59	13.69	13.51	14.67	14.9	10.3	9.76		Similar to Receptor-like protein kinase HSL1 (Arabidopsis thaliana) (uniprot_sprot:sp|Q9SGP2|HSL1_ARATH)
c46d_14-E06-M13R_c	MELO3C020817		12.55	11.66	10.95	7.31	9.78	8.11	7.94	6.05	13.35	10.98	10.32	10.33	13.41	12.85	7.48	6.72		Similar to Receptor-like cytosolic serine/threonine-protein kinase RBK2 (Arabidopsis thaliana) (uniprot_sprot:sp|Q8RXC8|RBK2_ARATH)
c46d_39-E06-M13R_c	MELO3C004927		11.59	11.06	11.4	9.05	10.72	9.16	8.08	7.66	11.54	12.41	11.6	11.24	11.91	12.09	8.4	8.57		Similar to BEL1-like homeodomain protein 8 (Arabidopsis thaliana) (uniprot_sprot:sp|Q9SJJ3|BLH8_ARATH)
c46d_40-D03-M13R_c	MELO3C012846		8.93	8.59	8.22	7.26	7.19	7.27	7.23	7.26	9.01	8.81	8.88	9.23	8.71	8.02	6.64	7.64		Similar to 60S ribosomal protein L23 (Arabidopsis thaliana) (uniprot_sprot:sp|P49690|RL23_ARATH)
cA_38-E04-M13R_c	MELO3C003722		10.07	10.09	10.98	8.58	8.91	9.81	8.81	9.35	9.57	10.69	10.82	10.2	10.13	10.88	8.39	9.71		Similar to Serine/threonine-protein kinase HT1 (Arabidopsis thaliana) (uniprot_sprot:sp|Q2MHE4|HT1_ARATH)
cAI_06-G05-M13R_c			10.32	9.97	10.09	5.75	8.86	7.38	4.92	4.32	8.28	8.73	7.89	8.78	8.07	7.72	5.82	5.62
cCI_07-A02-M13R_c	MELO3C009210		13.17	13.66	12.09	11.24	13.73	12.53	10.34	9.48	14.53	13.89	13.28	12.82	13.92	14.34	12.84	9.21		Similar to 17.3 kDa class I heat shock protein (Glycine max) (uniprot_sprot:sp|P02519|HSP11_SOYBN)
cCI_16-F05-M13R_c			8.47	8.27	7.62	6.51	8.91	7.14	5.53	5.47	8.06	8.08	7.69	7.38	8.32	8.05	6.47	6
cCI_17-H05-M13R_c	MELO3C012215		7.47	7.26	8.03	7.52	7.8	7.81	7.52	7.7	7.61	8.02	8.03	8.44	8.39	8.27	7.62	6.77		Similar to NAC domain-containing protein 8 (Arabidopsis thaliana) (uniprot_sprot:sp|Q6NQK2|NAC8_ARATH)
cCI_60-B10-M13R_c	MELO3C004434		9.82	10.46	9.79	8.72	10.42	9.14	7.67	8.14	10.33	10.2	9.83	8.51	9.61	10.21	7.27	9.43		Similar to Putative uncharacterized protein (Medicago truncatula) (uniref90:UniRef90_B7FGS5)
cCL1213Contig1	MELO3C020218		7.43	10.24	6.78	6.44	9.86	7.06	6.19	5.85	12.77	10.99	9.03	7.77	10.01	12.16	8.49	5.47		None
cCL1469Contig1	MELO3C015601		12.53	12.33	11.92	11.53	11.76	11.47	11.67	11.63	12.43	12.43	12.12	12.09	12.6	12.41	11.47	11.68		Similar to SNF1-related protein kinase regulatory subunit beta-1 (Arabidopsis thaliana) (uniprot_sprot:sp|Q84VQ1|KINB1_ARATH)
cCL1821Contig1	MELO3C016198		12.95	12.83	12.42	12.47	13.35	12.65	12.2	12.26	13.15	13.21	13.34	12.84	12.93	12.92	12.44	12.83		Similar to 60S ribosomal protein L27 (Pisum sativum) (uniprot_sprot:sp|Q05462|RL27_PEA)
cCL1895Contig1	MELO3C004433		10.84	11.69	10.86	10.02	12.13	10.51	9.31	10.01	11.86	11.66	10.68	10.21	10.45	11.52	9.92	10.53		Similar to Calcium uptake protein 1, mitochondrial (Xenopus tropicalis) (uniprot_sprot:sp|B1H2N3|MICU1_XENTR)
cCL2523Contig1	MELO3C012660		12.69	12.17	12.7	11.53	12.45	11.46	10.11	8.85	13.33	13.2	13.44	12.9	13.13	13.01	11.38	9.04		Similar to PREDICTED: hypothetical protein (Vitis vinifera) (uniref90:UniRef90_UPI0001983262)
cCL265Contig3	MELO3C023322		14.03	14.2	14.18	14.09	13.81	13.87	13.91	13.71	14.05	14.38	14.04	13.87	13.84	14.18	13.47	13.12		Similar to Whole genome shotgun sequence of line PN40024, scaffold_46.assembly12x (Fragment) (Vitis vinifera) (uniref90:UniRef90_D7UC25)
cCL358Contig1	MELO3C020271		10.89	9.36	8.77	5.27	8.49	7.09	5.4	5.05	11.48	10.37	7.97	4.97	8.54	8.06	6.24	5.11		None
cCL3849Contig1	MELO3C025998		13.67	13.17	12.39	10.01	11.84	11.31	9.24	9.01	12.83	12.26	11.66	11.33	13.02	12.38	8.14	11.25		Similar to AMP deaminase (Arabidopsis thaliana) (uniprot_sprot:sp|O80452|AMPD_ARATH)
cCL4539Contig1	MELO3C007265		12.27	11.8	11.72	10.65	11.5	10.75	11.15	11.38	12.25	12.52	11.91	11.75	12.28	11.96	11.13	11.49		Similar to Protein DEHYDRATION-INDUCED 19 (Oryza sativa subsp. japonica) (uniprot_sprot:sp|Q688X9|DI191_ORYSJ)
cCL5528Contig1	MELO3C026958		13.85	13.51	13.57	13.87	13.97	13.8	13.08	12.9	13.81	13.28	13.3	13.31	13.56	13.68	13.2	12.78		Similar to Cyclin-dependent kinases regulatory subunit 2 (Arabidopsis thaliana) (uniprot_sprot:sp|Q9SJJ5|CKS2_ARATH)
cCL5529Contig1	MELO3C014474		12.33	11.99	11.99	11.47	12.22	11.09	10.48	10.5	12.15	12.02	11.96	11.81	12.42	12.42	10.6	10.59		Similar to Ribose-phosphate pyrophosphokinase 4 (Arabidopsis thaliana) (uniprot_sprot:sp|Q680A5|KPRS4_ARATH)
cCL5667Contig1	MELO3C016871		12.12	10.5	9.61	5.87	10.57	8.54	6.79	5.99	12.52	11.74	10.22	8.73	13.38	11.5	7.6	7.64		Similar to Predicted protein (Populus trichocarpa) (uniref90:UniRef90_B9HDM7)
cCL815Contig1	MELO3C003999		12.94	12.53	11.95	12	12.75	12.1	10.98	11.51	12.76	12.25	12.05	12.15	12.6	12.31	11.67	11.16		Similar to 60S acidic ribosomal protein P3-2 (Arabidopsis thaliana) (uniprot_sprot:sp|Q9LVC9|RLA32_ARATH)
cFR14H15_c	MELO3C002222		12.9	11.52	14.16	12.31	13.17	13.31	13	11.87	13.22	13.13	13.97	13.88	13.48	14.36	12.89	10.61		Similar to Probable mitochondrial chaperone BCS1-B (Dictyostelium discoideum) (uniprot_sprot:sp|Q54DY9|BCS1B_DICDI)
cHS_04-E05-M13R_c	MELO3C006997		14.63	14.73	11.86	12.13	13.82	11.36	9.87	9.45	14.39	13.73	12.36	13.58	15.08	14.39	10.98	8.78		Similar to Putative uncharacterized protein (Ricinus communis) (uniref90:UniRef90_B9T6X5)
cHS_05-F08-M13R_c	MELO3C019256		8.4	8.68	7.79	6.53	8.76	6.99	4.9	5.12	8.63	9.5	8.68	8.91	8.23	9.19	6.57	5.85		Similar to Glutamate receptor 3.4 (Arabidopsis thaliana) (uniprot_sprot:sp|Q8GXJ4|GLR34_ARATH)
cHS_20-A07-M13R_c	MELO3C023667		9.98	9.55	9.81	9.39	9.57	9.91	9.75	9.79	9.75	9.91	10.51	10.81	10.29	9.54	9.23	7.72		Similar to Whole genome shotgun sequence of line PN40024, scaffold_72.assembly12x (Fragment) (Vitis vinifera) (uniref90:UniRef90_D7SRA6)
cHS_23-C09-M13R_c	MELO3C006997		14.95	14.88	12.86	13.23	14.36	12.74	10.47	9.77	14.84	13.91	13.42	14.18	15.02	14.66	11.86	8.95		Similar to Putative uncharacterized protein (Ricinus communis) (uniref90:UniRef90_B9T6X5)
cPS_08-D08-M13R_c	MELO3C012149		13.17	12.37	9.2	7.17	11.02	6.8	5.81	5.88	13.93	12.35	10.56	10.85	13.24	12.67	6.42	6.69		Similar to Glucan endo-1,3-beta-glucosidase-like protein At1g69295 (Arabidopsis thaliana) (uniprot_sprot:sp|Q93V72|E13L4_ARATH)
cPS_09-B03-M13R_c	MELO3C020055		15.58	15.19	14.52	13.83	14.38	14.36	13.32	13.78	14.78	14.65	14.9	14.72	15.2	15	13.59	13.94		Similar to Histidine kinase 4 (Arabidopsis thaliana) (uniprot_sprot:sp|Q9C5U0|AHK4_ARATH)
cPS_09-D06-M13R_c	MELO3C002773		6.16	7.2	7.02	6.41	7.25	6.23	5.97	6.13	7.17	6.54	7.27	8.23	7.6	10.27	6.17	6.74		Similar to Phospholipase A1-Igamma2, chloroplastic (Arabidopsis thaliana) (uniprot_sprot:sp|Q3EBR6|PLA16_ARATH)
cPS_22-F12-M13R_c	MELO3C020809		10.41	10.97	9.62	10.74	9.87	9.37	9.11	8.79	11.18	10.47	9.75	10.52	10.51	10.93	9.6	7.41		Similar to Actin-depolymerizing factor 5 (Arabidopsis thaliana) (uniprot_sprot:sp|Q9ZNT3|ADF5_ARATH)
cPS_23-D02-M13R_c	MELO3C014324		8.29	9.27	7.44	7.05	7.61	6.01	6.33	6.31	9.53	8.95	8.31	7.44	8.16	8.24	6.06	6.13		Similar to Heat stress transcription factor A-2e (Oryza sativa subsp. japonica) (uniprot_sprot:sp|Q6F388|HFA2E_ORYSJ)
cPS_30-D04-M13R_c	MELO3C020244		13.43	13.07	12.61	11.93	13.22	12.39	12.13	11.73	13.39	13.2	12.65	12.68	13.67	13.42	12.2	12.22		Similar to UTP--glucose-1-phosphate uridylyltransferase (Musa acuminata) (uniprot_sprot:sp|Q9SDX3|UGPA_MUSAC)
cPS_32-D06-M13R_c	MELO3C009587		11.65	12.31	12.07	12.54	11.65	11.54	10.11	9.45	11.24	10.03	10.04	10.29	12.06	12.15	9.68	8		Similar to PREDICTED: hypothetical protein (Vitis vinifera) (uniref90:UniRef90_UPI00015C7752)
cPSI_19-D04-M13R_c	MELO3C011365		12	11.95	10.96	10	12.35	10.28	9.84	10.09	11.84	12.2	11.49	12.2	11.63	11.9	9.39	12.14		Similar to Uncharacterized WD repeat-containing protein C2A9.03 (Schizosaccharomyces pombe) (uniprot_sprot:sp|Q9Y7K5|YGI3_SCHPO)
cPSI_28-D12-M13R_c	MELO3C017978		10.85	10.54	10.27	10.13	10.06	9.65	9.54	9.4	11.38	11.26	10.2	10.22	10.68	10.47	9.49	9.17		Similar to BAHD acyltransferase At5g47980 (Arabidopsis thaliana) (uniprot_sprot:sp|Q9FI40|BAHD1_ARATH)
cSSH4J18_c			12.47	11.09	9.71	7.76	10.6	9.01	5.06	5.17	11.78	11.03	9.1	8.57	12.13	10.81	6.1	6
c15d_04-G01-M13R_c	MELO3C020218		7.73	10.64	7.45	7	10.24	7.51	6.77	6.17	13.07	11.19	9.27	8.2	10.44	12.5	8.9	6.03		None
c15d_11-H08-M13R_c	MELO3C026585		14.33	14.52	13.5	11.58	12.87	11.56	11.07	11.42	13.48	14.18	13.22	12.88	14.44	14.23	10.64	12.11		Similar to Protein kinase PVPK-1 (Phaseolus vulgaris PE=2 SV=1) (uniprot_sprot:sp|P15792|KPK1_PHAVU)
c15d_40-F09-M13R_c	MELO3C026522		13.36	12.79	11.07	9.74	11.87	10.08	9.33	9.01	12.57	11.69	11.57	11.93	13.43	12.2	9.08	10.26		Similar to Monosaccharide-sensing protein 2 (Arabidopsis thaliana) (uniprot_sprot:sp|Q8LPQ8|MSSP2_ARATH)
c46d_10-C03-M13R_c			11.83	12.18	11.32	10.85	11.63	11	10.08	10.42	11.39	12.13	11.04	10.63	11.46	11.66	10.6	10.21
cA_10-F10-M13R_c	MELO3C003722		8.49	8.54	9.52	6.83	7.35	8.53	7.81	8.18	8	9.09	9.99	9.13	8.98	9.79	7.13	8.43		Similar to Serine/threonine-protein kinase HT1 (Arabidopsis thaliana) (uniprot_sprot:sp|Q2MHE4|HT1_ARATH)
cA_34-C11-M13R_c	MELO3C007318		11.1	9.63	7.14	5.95	8.1	5.66	4.3	4.4	5.9	7.62	6.92	7.29	6.84	7.01	4.67	4.38		None
cAI_23-G12-M13R_c	MELO3C015574		9.97	9.89	9.27	9.13	9.84	9.28	8.71	8.68	9.97	9.68	9.86	9.85	10.19	10.1	9.03	9.03		Similar to Whole genome shotgun sequence of line PN40024, scaffold_4.assembly12x (Fragment) (Vitis vinifera) (uniref90:UniRef90_D7SLL6)
cAI_39-D11-M13R_c	MELO3C009053		13.14	13	12.32	11.77	12.92	11.69	10.9	9.86	12.97	11.88	12.34	11.77	13.01	12.81	10.08	11.12		Similar to Multiple C2 and transmembrane domain-containing protein 1 (Homo sapiens) (uniprot_sprot:sp|Q6DN14|MCTP1_HUMAN)
cCI_53-H07-M13R_c	MELO3C008543		5.71	5.45	5.86	5.74	6.77	5.68	5.57	5.66	6.58	6.76	5.46	6.56	5.97	5.51	5.89	6.16		Similar to Uncharacterized hydroxylase C887.15c (Schizosaccharomyces pombe) (uniprot_sprot:sp|O94298|YOOF_SCHPO)
cCL1709Contig1	MELO3C007406		11.67	11.58	10.87	10.73	11.67	10.6	9.65	9.78	12.37	12.28	11.45	11.51	12.32	11.9	10.34	9.92		Similar to Putative uncharacterized protein (Populus trichocarpa) (uniref90:UniRef90_A9PGE0)
cCL1961Contig1	MELO3C018694		13.68	13.4	10.9	8.93	13	10.28	7.75	6.65	13.52	12.29	11.52	11.36	13.52	12.83	8.8	8.46		Similar to TPR repeat-containing thioredoxin TTL1 (Arabidopsis thaliana) (uniprot_sprot:sp|Q9MAH1|TTL1_ARATH)
cCL2445Contig1	MELO3C009809		13.28	13.56	12.91	12.23	13.08	12.89	12.4	10.97	12.89	13.46	12.78	11.75	12.78	13.11	12.97	11.18		Similar to Calcium-transporting ATPase 4, plasma membrane-type (Arabidopsis thaliana) (uniprot_sprot:sp|O22218|ACA4_ARATH)
cCL2660Contig1	MELO3C011365		12.26	12.25	11.11	10.29	12.29	10.64	9.69	9.96	11.93	11.9	11.53	12.32	11.35	11.64	9.52	11.85		Similar to Uncharacterized WD repeat-containing protein C2A9.03 (Schizosaccharomyces pombe) (uniprot_sprot:sp|Q9Y7K5|YGI3_SCHPO)
cCL2828Contig1	MELO3C020591		12.37	12.03	11.32	9.29	9	7.88	7.62	7.18	11.82	10.48	10.2	9.53	11.97	11.65	6.18	7.12		Similar to Cytokinin-N-glucosyltransferase 1 (Arabidopsis thaliana) (uniprot_sprot:sp|Q9FI99|CNGT1_ARATH)
cCL2870Contig1	MELO3C006558		15.41	15.45	14.91	13.57	15.63	14.45	13.14	12.89	15.49	15.66	15.31	15.21	15.61	15.55	13.66	14.28		Similar to Stem-specific protein TSJT1 (Nicotiana tabacum) (uniprot_sprot:sp|P24805|TSJT1_TOBAC)
cCL3425Contig1	MELO3C017945		10.38	11.73	11.13	9.95	8.6	7.96	8.65	8.12	11.43	11	10.14	10.66	10.74	11.61	7.05	8.33		Similar to Epoxide hydrolase 2 (Sus scrofa) (uniprot_sprot:sp|Q6Q2C2|HYES_PIG)
cCL3741Contig1	MELO3C021441		13.41	13.34	12.97	12.48	12.8	12.5	12.06	11.61	13.34	13.04	12.48	12.42	13.04	13.22	12.53	11.21		Similar to Putative low molecular weight protein-tyrosine-phosphatase slr0328 (Synechocystis sp. (strain ATCC 27184 / PCC 6803 / N-1)) (uniprot_sprot:sp|Q55535|Y328_SYNY3)
cCL4438Contig1	MELO3C017597		12.87	13.38	13.22	12.04	12.72	12.05	12.06	12.16	13.16	13.46	13.53	13.37	13.21	13.43	12.32	12.52		Similar to Protein SCAI (Homo sapiens) (uniprot_sprot:sp|Q8N9R8|SCAI_HUMAN)
cCL4480Contig1	MELO3C022718		7.85	8.78	7.63	6.7	8.06	6.65	6.42	6.34	7.71	7.35	7.32	8.08	7.63	8.3	6.27	7.19		Similar to Ethylene-responsive transcription factor-like protein At4g13040 (Arabidopsis thaliana) (uniprot_sprot:sp|Q56XP9|ERFL1_ARATH)
cCL4837Contig1	MELO3C023357		14.12	13.8	13.92	13.94	13.42	13.84	13.3	13.24	13.79	13.5	13.77	13.53	13.68	13.57	13.53	11.95		Similar to Whole genome shotgun sequence of line PN40024, scaffold_38.assembly12x (Fragment) (Vitis vinifera) (uniref90:UniRef90_D7U5G7)
cCL5134Contig1	MELO3C022861		14.26	13.65	11.53	10.34	12.22	10.15	9.72	9.62	13.38	11.65	12.05	13.17	13.55	12.35	9.83	9.91		Similar to Glucan endo-1,3-beta-glucosidase 2 (Arabidopsis thaliana) (uniprot_sprot:sp|Q9C7U5|E132_ARATH)
cCL5458Contig1	MELO3C008580		13.7	13.58	12.89	12.25	12.76	12.73	11.63	9.89	12.98	12.39	12.52	12.51	13.24	12.74	10.81	11.5		Similar to Interferon-induced GTP-binding protein MxE (Danio rerio) (uniprot_sprot:sp|Q800G5|MXE_DANRE)
cCL5958Contig1	MELO3C022289		14.75	14.76	14.57	14.05	14.67	14.05	13.69	13.45	14.66	14.67	14.46	14.48	14.75	14.67	13.63	13.92		Similar to Whole genome shotgun sequence of line PN40024, scaffold_21.assembly12x (Fragment) (Vitis vinifera) (uniref90:UniRef90_D7SLZ5)
cFR12F18_c	MELO3C021767		12.22	12.63	12.52	11.3	11.76	12.81	11.47	9.85	13.17	12.9	11.76	10.8	11.78	13.1	11.95	10.58		Similar to Protein PHLOEM PROTEIN 2-LIKE A9 (Arabidopsis thaliana) (uniprot_sprot:sp|Q9SA16|P2A09_ARATH)
cHS_12-E01-M13R_c	MELO3C003820		12.05	11.86	10.78	8.45	10.05	9.23	7.64	7.67	11.66	10.81	10.03	10.17	11.78	11.36	8.72	7.59		Similar to Mannose/glucose-specific lectin (Fragment) (Parkia platycephala PE=1 SV=1) (uniprot_sprot:sp|P83304|LEC_PARPC)
cHS_22-C08-M13R_c	MELO3C007341		10.08	8.82	9.18	7.69	9.3	8.39	8.13	8.06	9.9	10.04	9.5	8.13	9.53	8.75	8.71	8.36		Similar to Transcription factor bHLH112 (Arabidopsis thaliana) (uniprot_sprot:sp|Q94JL3|BH112_ARATH)
cPS_05-G01-M13R_c	MELO3C012967		12.07	12.19	12.08	12.22	12.56	12.1	11.32	11.83	12.38	12.23	12.05	12.14	11.68	12.26	11.68	11.9		Similar to 60S ribosomal protein L37-3 (Arabidopsis thaliana) (uniprot_sprot:sp|Q8LEM8|RL373_ARATH)
cPS_06-D01-M13R_c	MELO3C024783		9.19	9.75	9.5	8.67	10.4	9.21	7.72	7.95	10.07	10.83	9.73	9.82	10.21	10.49	9.32	8.28		Similar to Probable iron/ascorbate oxidoreductase DDB_G0283291 (Dictyostelium discoideum) (uniprot_sprot:sp|Q54RA4|Y3291_DICDI)
cPS_26-A01-M13R_c	MELO3C002804		7.3	5.67	5.72	5.42	6.12	5.96	5.67	5.4	7.26	7.34	7.13	6.03	7.58	6.03	6.75	5.11		Similar to High affinity cationic amino acid transporter 1 (Mus musculus) (uniprot_sprot:sp|Q09143|CTR1_MOUSE)
cPS_34-E04-M13R_c			11.27	10.92	10.76	6.69	9.18	8.25	5.27	4.78	9.55	9.66	8.55	9.9	9.19	9.1	6.72	5.9
cPS_37-G10-M13R_c	MELO3C006845		6.04	5.9	5.9	4.84	5.5	5.35	4.81	4.74	4.89	5.58	5.63	5.74	5.56	5.81	5.05	5.14		Similar to Predicted protein (Populus trichocarpa) (uniref90:UniRef90_B9ICY2)
cPSI_33-C01-M13R_c	MELO3C026421		12.37	11.99	11.7	11.72	12.21	11.84	11.08	11.11	12.36	12.12	12.03	11.83	11.96	12.07	11.49	11.33		Similar to 30S ribosomal protein S17 (Desulforudis audaxviator (strain MP104C)) (uniprot_sprot:sp|B1I1J7|RS17_DESAP)
c15d_07-A02-M13R_c	MELO3C003416		12.14	10.08	10.48	10.17	7.79	9.29	6.11	5.07	10.03	8.62	10.11	9.19	10.41	9.36	5.44	5.27		None
c15d_11-A09-M13R_c	MELO3C010828		11.58	10.96	11.59	11.96	11.99	10.55	9.11	8.34	11.83	11.85	11.42	8.37	11.52	10.47	10.06	7.04		Similar to Cyclin-A3-2 (Arabidopsis thaliana) (uniprot_sprot:sp|Q9C6A9|CCA32_ARATH)
c15d_19-A07-M13R_c	MELO3C024920		14.82	13.85	12.78	11.6	13.23	11.29	9.83	10.58	12.42	13.75	13.1	12.33	12.71	14.88	10.63	10.93		Similar to Zinc transporter 11 (Arabidopsis thaliana) (uniprot_sprot:sp|Q94EG9|ZIP11_ARATH)
c46d_13-E03-M13R_c	MELO3C007339		11.86	12.22	11.89	10.74	11.57	11.09	11.31	11.59	11.49	11.78	11.63	12.09	11.69	11.52	11.35	11.93		Similar to U-box domain-containing protein 8 (Arabidopsis thaliana) (uniprot_sprot:sp|O81902|PUB8_ARATH)
cA_24-A02-M13R_c	MELO3C006470		13.29	12.39	11.72	10.17	11.16	10.39	8.5	8.01	11.88	11.62	11.13	10.71	12.63	12.68	7.96	9.25		Similar to Whole genome shotgun sequence of line PN40024, scaffold_141.assembly12x (Fragment) (Vitis vinifera) (uniref90:UniRef90_D7SQM3)
cAI_06-H11-M13R_c	MELO3C004195		12.38	11.55	10.46	9.19	9.6	8.72	7.91	9.33	14.46	13.91	12.69	10.2	11.9	10.95	9	9.26		Similar to Putative uncharacterized protein (Glycine max) (uniref90:UniRef90_C6SVT0)
cAI_28-F06-M13R_c	MELO3C022738		11.85	11.52	9.84	9.13	10.42	9.72	6.74	6.29	11.45	9.38	9.25	9.05	12.09	11.18	7.09	6.97		Similar to Formin-like protein 1 (Arabidopsis thaliana) (uniprot_sprot:sp|Q9SE97|FH1_ARATH)
cCI_07-A12-M13R_c			10.48	10.28	10.16	9.15	9.49	10.07	9.21	8.86	9.45	9.83	9.95	10.3	10.15	10.68	9.51	9.39
cCI_19-D03-M13R_c			9.03	8.38	7.72	8.61	8.5	8.76	7.69	6.61	8.22	8.21	9.28	8.8	7.99	8.09	7.28	6.17
cCI_20-B03-M13R_c			13.52	13	10.45	12.64	11.93	10.12	10	10.31	11.21	12.77	12.1	11.57	11.12	10.15	9.9	8.01
cCI_64-C03-M13R_c	MELO3C016740		9.56	9.15	9.49	9.51	9.74	9.08	8.01	8.41	10.31	9.6	9.04	8.92	8.94	8.96	8.62	8.05		Similar to Putative uncharacterized protein (Ricinus communis) (uniref90:UniRef90_B9R7F4)
cCL1352Contig1	MELO3C007006		13.79	13.25	12.81	11.28	12.8	12.32	10.94	9.92	13.09	12.02	12.56	12.68	13.2	13.54	11.26	11.16		Similar to Protein PHLOEM PROTEIN 2-LIKE A9 (Arabidopsis thaliana) (uniprot_sprot:sp|Q9SA16|P2A09_ARATH)
cCL1698Contig1	MELO3C026451		7.17	7.1	5.71	4.97	5.04	5.56	4.9	4.85	6.86	6.62	6.63	6.19	7.53	6.52	5.2	4.99		Similar to Uncharacterized oxidoreductase YMR226C (Saccharomyces cerevisiae) (uniprot_sprot:sp|Q05016|YM71_YEAST)
cCL1700Contig1	MELO3C013007		14.51	14.93	13.58	13.77	13.09	11.58	10.72	9.3	14.55	14.01	13.69	13.82	14.67	14.38	10.79	9.01		Similar to Profilin (Litchi chinensis PE=1 SV=1) (uniprot_sprot:sp|Q941H7|PROF_LITCN)
cCL1750Contig1	MELO3C014561		10.44	10.29	9.5	7.27	10.79	9.05	6.7	6.19	11.2	11.33	9.86	8.58	10.87	10.65	7.86	8.56		Similar to Predicted protein (Populus trichocarpa) (uniref90:UniRef90_B9GG82)
cCL2045Contig1	MELO3C002143		12.07	12.13	11.18	8.56	11.54	9.74	9.02	8.56	12.69	12.54	11.57	10.99	11.58	11.49	9.69	10.63		Similar to Protein TIFY 6B (Arabidopsis thaliana) (uniprot_sprot:sp|Q9LVI4|TIF6B_ARATH)
cCL345Contig1	MELO3C012415		10.66	10.81	10.36	9.63	10.44	10.06	9.37	9.43	10.57	10.67	10.26	10.62	10.52	10.4	10.13	9.61		Similar to Predicted protein (Populus trichocarpa) (uniref90:UniRef90_B9HLJ0)
cCL3628Contig1	MELO3C010935		9.34	9.07	9.75	9.81	9.35	9.56	8.14	8.32	9.77	9.81	9.12	8.59	9.16	8.74	8.54	7.65		Similar to Deoxyuridine 5'-triphosphate nucleotidohydrolase (Solanum lycopersicum PE=2 SV=1) (uniprot_sprot:sp|P32518|DUT_SOLLC)
cCL3722Contig1	MELO3C007917		11.07	11	12.28	9.37	10.19	11.52	9.31	7.72	10.23	11.4	11.87	10.81	11.3	10.6	10.05	7.79		Similar to Senescence-associated protein DIN1 (Raphanus sativus) (uniprot_sprot:sp|P27626|DIN1_RAPSA)
cCL3735Contig1			11.21	11.13	10.9	10.93	11.65	11.06	9.76	9.74	11.86	10.99	11.54	11.53	11.65	11.46	10.35	10.48
cCL4097Contig1	MELO3C020123		8.96	8.69	6.5	6.47	7.69	5.39	5.34	5.18	6.5	7.47	6.94	6.79	6.56	6.88	5.07	5.56		Similar to Probable peptide/nitrate transporter At2g40460 (Arabidopsis thaliana) (uniprot_sprot:sp|Q8VZR7|PTR30_ARATH)
cCL5591Contig1	MELO3C019130		11.62	11.73	11.18	10.29	10.69	10.79	9.51	8.99	11	11.04	10.58	10.47	10.74	11.15	10.46	8.93		None
cCL5683Contig1	MELO3C004789		11.33	10.47	12.85	8.09	8.58	6.97	6.88	6.49	10.28	10.08	9.92	8.35	10.16	10.64	6.69	6.26		Similar to Putative uncharacterized protein (Ricinus communis) (uniref90:UniRef90_B9T5T5)
cCL5870Contig1	MELO3C005177		11.92	10.95	10.15	9.55	10.55	9.91	7.93	9	11.29	10.31	10.55	10.64	11.28	10.4	8.54	9.56		None
cCL71Contig2	MELO3C010867		12.22	11.61	11.69	11.81	12.73	11.98	11.05	11.2	12.94	12.37	12.13	11.68	12.58	12.26	11.8	11.33		Similar to 40S ribosomal protein S13 (Glycine max) (uniprot_sprot:sp|P62302|RS13_SOYBN)
cHS_02-E10-M13R_c	MELO3C010883		11.35	11.41	10.93	10.48	11.29	10.4	10.17	10.22	11.58	11.48	11.37	11.2	11.32	11.1	10.23	10.9		Similar to Whole genome shotgun sequence of line PN40024, scaffold_1.assembly12x (Fragment) (Vitis vinifera) (uniref90:UniRef90_E0CP81)
cHS_09-F03-M13R_c	MELO3C023359		14.55	14.95	14.34	13.7	13.89	13.67	13.37	13.54	13.88	14.21	14.57	14.59	14.32	14.33	13.19	14.08		Similar to Arginine decarboxylase (Pisum sativum PE=2 SV=1) (uniprot_sprot:sp|Q43075|SPE1_PEA)
cMC050B_c	MELO3C026067		11.26	11.08	10.39	10.03	10.4	9.49	8.69	9.53	11.01	10.45	10.63	10.73	10.92	10.07	8.37	10.26		Similar to tRNA (guanine-N(1)-)-methyltransferase (Schizosaccharomyces pombe) (uniprot_sprot:sp|O14214|TRM10_SCHPO)
cPS_36-D10-M13R_c	MELO3C009063		12.05	12.47	12.01	10.72	11.42	10.57	10.38	9.75	12.02	13.1	12.32	12.36	12.56	12.35	10.8	10.6		Similar to Serine/threonine-protein kinase Nek6 (Arabidopsis thaliana) (uniprot_sprot:sp|Q9LT35|NEK6_ARATH)
cPS_41-D05-M13R_c	MELO3C019480		13.44	13.56	14.73	12.84	13.28	12.79	12.57	12.55	13.44	14.29	13.93	13.7	13.68	13.96	12.22	12.3		Similar to PREDICTED: hypothetical protein (Vitis vinifera) (uniref90:UniRef90_UPI0001984563)
cPSI_25-H04-M13R_c	MELO3C004383		13.87	13.75	13.69	14.06	13.8	13.53	12.74	11.88	12.78	13.99	13.06	12.26	13.53	12.81	12.25	12.34		Similar to Aldehyde dehydrogenase family 2 member B4, mitochondrial (Arabidopsis thaliana) (uniprot_sprot:sp|Q9SU63|AL2B4_ARATH)
cSSH6B3_c	MELO3C020206		13.36	13.26	12.68	11.06	12.68	10.62	10.28	9.45	13.51	13.06	12.66	12.29	13.33	13.81	11.1	9.89		Similar to DELLA protein GAI1 (Vitis vinifera) (uniprot_sprot:sp|Q8S4W7|GAI1_VITVI)
cSSH9D10_c	MELO3C015643		15.6	15.76	15.77	13.11	15.65	15.03	11.44	9.51	13.82	14.38	15.16	15.56	12.85	13.82	12.37	13.14		Similar to L-ascorbate oxidase (Cucumis sativus PE=1 SV=1) (uniprot_sprot:sp|P14133|ASO_CUCSA)
c15d_03-F01-M13R_c	MELO3C021808		13.21	13.09	13.01	12.59	12.97	12.67	11.93	12.09	12.96	13	12.66	13.04	13.25	12.95	12.06	12.5		Similar to tRNA (adenine-N(1)-)-methyltransferase catalytic subunit TRMT61A (Mus musculus) (uniprot_sprot:sp|Q80XC2|TRM61_MOUSE)
c15d_04-F05-M13R_c	MELO3C013918		12.03	11.76	11.28	10.01	11.02	11.2	9.84	7.29	12.32	11.57	10.88	11.13	12.25	11.71	10.47	8.67		Similar to Nudix hydrolase 8 (Arabidopsis thaliana) (uniprot_sprot:sp|Q8L7W2|NUDT8_ARATH)
c15d_35-E08-M13R_c	MELO3C026021		12.16	11.79	11.23	11.39	11.6	10.96	10.44	10.38	12.25	11.8	11.32	11.46	12.58	12.03	10.42	10.65		Similar to Predicted protein (Populus trichocarpa) (uniref90:UniRef90_B9IGH4)
c15d_40-G01-M13R_c			8.61	7.91	8.46	8.37	8.66	6.94	4.98	5.72	8.81	7.98	7.66	8.59	8.09	7.28	6.18	5.48
c15d_41-A06-M13R_c	MELO3C018732		11.64	11.42	11.66	11.82	11.82	11.25	8.98	9.26	11.75	11.64	10.98	9.57	11.31	11.1	10.06	8.58		Similar to Putative uncharacterized protein (Ricinus communis) (uniref90:UniRef90_B9RVZ1)
c46d_13-B07-M13R_c	MELO3C011085		13.3	13.2	13.34	12.89	13.85	12.99	12.89	12.62	13.73	13.65	13.97	13.98	13.62	13.9	13.48	13.21		Similar to Argininosuccinate lyase (Desulfotalea psychrophila) (uniprot_sprot:sp|Q6AR60|ARLY_DESPS)
c46d_16-E01-M13R_c	MELO3C024513		11.87	11.66	9	7.38	9.19	7.75	6.91	6.83	12.89	12.3	11.55	11.23	12.5	12.58	8.8	7.8		Similar to Glucomannan 4-beta-mannosyltransferase 9 (Arabidopsis thaliana) (uniprot_sprot:sp|Q9LZR3|CSLA9_ARATH)
cAI_04-D12-M13R_c	MELO3C007917		10.38	10.06	11.28	7.67	8.84	10.5	7.56	6.28	8.61	10.62	11.25	10.31	10.67	9.52	8.7	6.49		Similar to Senescence-associated protein DIN1 (Raphanus sativus) (uniprot_sprot:sp|P27626|DIN1_RAPSA)
cAI_15-E03-M13R_c	MELO3C018732		9.88	9.39	9.88	10.54	10.47	10.24	6.11	7.15	10.16	9.93	9.31	7.5	9.81	9.25	8.43	6.08		Similar to Putative uncharacterized protein (Ricinus communis) (uniref90:UniRef90_B9RVZ1)
cAI_31-H05-M13R_c	MELO3C023015		9.77	9.87	9.15	9.15	10.71	9.54	8.93	8.67	10.92	10.4	9.85	9.63	10.61	10.77	9.32	9.76		Similar to Predicted protein (Populus trichocarpa) (uniref90:UniRef90_B9HSH2)
cCI_67-G04-M13R_c			9.02	7.43	7.34	6.73	6.59	6.1	6.68	6.38	8.16	8.5	7.21	7.35	8.55	7.9	6.38	6.31
cCL1329Contig1	MELO3C015841		13.23	12.93	12.82	12.29	13.31	12.51	11.5	11.7	13.29	12.92	12.75	12.37	12.85	12.96	12.1	12.1		Similar to 40S ribosomal protein S19-3 (Arabidopsis thaliana) (uniprot_sprot:sp|Q9FNP8|RS193_ARATH)
cCL1924Contig1	MELO3C014474		13.78	13.36	13.55	13.75	13.57	13	12.13	11.91	13.22	13.15	13.38	13.03	13.46	13.58	12.23	12.09		Similar to Ribose-phosphate pyrophosphokinase 4 (Arabidopsis thaliana) (uniprot_sprot:sp|Q680A5|KPRS4_ARATH)
cCL2048Contig1	MELO3C007642		11.7	11.57	11.55	10.27	12.49	10.66	8.94	8.94	13.06	12.89	12.7	12.43	12.03	11.62	10.03	11.27		Similar to Amino-acid acetyltransferase (Buchnera aphidicola subsp. Schizaphis graminum) (uniprot_sprot:sp|P59099|ARGA_BUCAP)
cCL2607Contig1	MELO3C002120		12.46	12.85	12.12	12.18	12.61	11.94	11.68	11.93	13	12.87	12.41	12.42	12.61	12.79	11.79	12.26		Similar to Pre-mRNA-splicing factor SPF27 homolog (Arabidopsis thaliana) (uniprot_sprot:sp|Q949S9|SPF27_ARATH)
cCL2661Contig1	MELO3C023009		11.86	11.84	10.91	9.86	10.72	9.88	9.03	9.69	11.16	10.5	10.61	11.14	11.54	10.93	8.37	11.02		Similar to PREDICTED: hypothetical protein (Vitis vinifera) (uniref90:UniRef90_UPI0001983508)
cCL3176Contig1	MELO3C020945		10.89	10.92	10.67	10.22	11.28	9.92	9.92	10.07	11.44	11.75	10.54	10.9	11.27	11.46	10.08	10.57		Similar to Whole genome shotgun sequence of line PN40024, scaffold_197.assembly12x (Fragment) (Vitis vinifera) (uniref90:UniRef90_E0CVU5)
cCL3595Contig1	MELO3C023649		12.49	12.52	12.14	12.22	12.16	12.07	11.48	11.58	12.58	12.39	12.04	11.66	11.96	12.49	12.11	11.01		Similar to PREDICTED: hypothetical protein (Vitis vinifera) (uniref90:UniRef90_UPI0001985657)
cCL4101Contig1	MELO3C019734		14.2	14.74	13.15	12.18	14.04	12.24	12.14	12.09	13.87	14.12	13.13	13.2	13.95	13.9	13.18	11.98		Similar to Probable tyrosine-protein phosphatase At1g05000 (Arabidopsis thaliana) (uniprot_sprot:sp|Q9ZVN4|Y1500_ARATH)
cCL4803Contig1	MELO3C019529		12.03	12.51	13.84	11.7	12.46	12.49	10.59	10.37	12.27	13.8	13	11.97	12.3	12.6	11.24	10.3		Similar to Uncharacterized protein At4g06744 (Arabidopsis thaliana) (uniprot_sprot:sp|Q8W3M4|Y4744_ARATH)
cCL5682Contig1			10.89	10.75	10.36	9.53	10.43	9.5	9	8.97	10.68	11.1	10.71	11.06	11.45	11.18	9.04	10.13
cCL5743Contig1	MELO3C007996		12.9	12.49	12.83	12.77	12.83	11.92	11.08	10.65	13.1	12.08	12.72	12.54	12.98	13.11	12.22	10.13		Similar to Uncharacterized protein At4g26485 (Arabidopsis thaliana) (uniprot_sprot:sp|P0C8L4|Y4648_ARATH)
cCL760Contig1	MELO3C006507		14.04	14.26	13.36	12.95	14.02	12.92	12.41	12.58	14.51	14.09	13.43	13.46	14.13	14.07	12.68	13.12		Similar to 40S ribosomal protein S3a (Cicer arietinum PE=2 SV=1) (uniprot_sprot:sp|Q8GTE3|RS3A_CICAR)
c15d_10-G11-M13R_c	MELO3C007583		12.8	12.22	11.79	10.22	11.53	11.38	10.06	8.62	12.12	12.36	11.58	10.33	12.46	12.81	10.98	9.58		Similar to ADP-ribosylation factor 1 (Oryza sativa subsp. japonica) (uniprot_sprot:sp|Q06396|ARF1_ORYSJ)
c15d_11-F07-M13R_c	MELO3C023406		12.83	12.32	10.82	10.25	11.38	10.45	9.31	8.62	12.77	12.11	11.43	11.52	13.17	12.21	10.06	9.73		Similar to Probable polygalacturonase At1g80170 (Arabidopsis thaliana) (uniprot_sprot:sp|Q94AJ5|PGLR5_ARATH)
cAI_19-F04-M13R_c	MELO3C021333		11.96	12.65	12.69	11.23	12.01	10.95	9.46	9.03	12.72	13.93	13.25	13.03	11.7	12.9	9.79	8.44		Similar to Vesicle-associated membrane protein 724 (Arabidopsis thaliana) (uniprot_sprot:sp|O23429|VA724_ARATH)
cCI_30-D06-M13R_c	MELO3C010524		12.58	12.51	12.25	12.36	12.84	12.32	11.09	10.82	13.17	11.74	12.04	12	12.44	12.18	11.24	11.52		Similar to Reticulon3-A3, putative (Ricinus communis) (uniref90:UniRef90_B9S1R9)
cCI_38-F03-M13R_c	MELO3C015574		9.66	9.66	9.17	9.18	9.64	9.27	8.27	8.55	9.51	9.33	9.75	9.83	9.83	9.86	9.04	8.82		Similar to Whole genome shotgun sequence of line PN40024, scaffold_4.assembly12x (Fragment) (Vitis vinifera) (uniref90:UniRef90_D7SLL6)
cCL1395Contig1	MELO3C024783		11.19	11.31	11.36	9.9	10.75	10.49	9.69	9.68	11.28	11.8	10.95	10.89	11.48	11.54	10.75	9.95		Similar to Probable iron/ascorbate oxidoreductase DDB_G0283291 (Dictyostelium discoideum) (uniprot_sprot:sp|Q54RA4|Y3291_DICDI)
cCL1808Contig2	MELO3C015663		12.96	13.24	12.84	12.5	13.36	12.73	12.09	12.22	13.42	13.46	13.03	12.85	12.94	12.84	12.36	13.03		Similar to Ribosome biogenesis regulatory protein homolog (Arabidopsis thaliana) (uniprot_sprot:sp|Q9SH88|RRS1_ARATH)
cCL2937Contig1	MELO3C018581		8.24	5.78	4.74	5.2	5.7	6.38	5.5	5.36	10.62	10.56	10.08	8.97	8.54	6.74	6.52	5.02		Similar to Phloem filament protein (Cucumis melo subsp. melo) (uniref90:UniRef90_E5GCR7)
cCL3242Contig1			9.92	9.71	9.22	9.58	9.27	9.89	9.14	9.04	9.02	9.51	9.56	10.13	9.42	9.68	9.21	8.29
cCL4284Contig1	MELO3C009884		11.58	10.86	10.48	10.5	10.75	11.43	10.97	8.81	11.36	12.81	12.93	13.38	11.68	11.4	9.42	7.38		Similar to Aldose 1-epimerase (Rattus norvegicus) (uniprot_sprot:sp|Q66HG4|GALM_RAT)
cSSH4C17_c	MELO3C019791		8.73	11.52	11.52	10.45	11.9	9.88	10.37	10.02	10.04	11.45	11.14	11.49	10.17	11.84	9.18	9.4		Similar to Patatin group A-3 (Solanum tuberosum PE=2 SV=1) (uniprot_sprot:sp|Q2MY58|PATA3_SOLTU)
c15d_21-D08-M13R_c	MELO3C005283		10.94	10.9	11.34	10.93	11.5	10.52	10.23	10.31	12.11	11.36	11.16	11.56	10.16	10.11	9.78	9.01		None
c15d_41-G11-M13R_c	MELO3C022410		9.5	9.99	10.51	9.29	9.41	9.55	9.21	8.53	8.82	9.27	9.52	9.59	9.45	9.08	8.31	9.01		Similar to Protein KIAA0664 homolog (Dictyostelium discoideum) (uniprot_sprot:sp|O15818|K0664_DICDI)
c46d_02-B07-M13R_c	MELO3C005240		13.43	13.13	12.74	13.27	13.29	13.31	12.41	11.43	13.87	14.23	14.21	14.24	13.08	13.33	11.66	11.51		Similar to 65-kDa microtubule-associated protein 6 (Arabidopsis thaliana) (uniprot_sprot:sp|Q9SIS3|MA656_ARATH)
c46d_26-C05-M13R_c	MELO3C002618		6.2	5.09	6.95	5.02	5.27	6.41	5.7	4.8	4.81	5.57	6.15	5.97	5.37	5.95	4.61	4.77		Similar to Squamosa promoter-binding protein 1 (Antirrhinum majus) (uniprot_sprot:sp|Q38741|SBP1_ANTMA)
c46d_26-F11-M13R_c	MELO3C009584		13.33	13.01	12.82	12.85	12.27	12.34	11.44	9.49	13.16	13.34	13.47	13.48	12.57	12.64	10.54	9.46		Similar to Probable glutamate carboxypeptidase 2 (Arabidopsis thaliana) (uniprot_sprot:sp|Q9M1S8|GCP2_ARATH)
cA_20-E02-M13R_c	MELO3C023842		14.67	14.48	15.07	13.32	12.98	13.96	12.71	10.62	14.59	14.87	14.88	14.59	14.65	14.73	13.75	10.67		Similar to Auxin-induced protein 5NG4 (Pinus taeda PE=2 SV=1) (uniprot_sprot:sp|Q6J163|5NG4_PINTA)
cAI_02-D03-M13R_c	MELO3C005883		12.44	12.06	11.84	12.16	11.44	11.81	10.37	8.98	11.61	11.89	12.78	13.19	12.57	12.56	10.14	9.02		Similar to Predicted protein (Populus trichocarpa) (uniref90:UniRef90_B9IDS2)
cCL1434Contig1	MELO3C022062		10.82	9.74	12.29	6.86	9.64	10.07	7.77	6.34	9.88	12.16	13.05	13.67	10.19	11.55	7.35	6.35		Similar to BZIP transcription factor (Cucumis melo subsp. melo) (uniref90:UniRef90_E5GCT0)
cCL3555Contig1	MELO3C023822		8.9	8.85	8.01	6.71	6.56	7.8	7.54	6.13	8.28	7.88	7.84	8.17	7.21	6.49	7.42	6.17		Similar to Esterase/lipase/thioesterase family protein (Arabidopsis) (uniref90:UniRef90_D7LD44)
cCL4151Contig1	MELO3C009197		13.02	13.36	13.1	13.63	12.93	12.89	13.16	13.2	13.44	12.98	13.2	13.1	13.36	13.16	12.87	12.32		Similar to Reticulon-like protein B12 (Arabidopsis thaliana) (uniprot_sprot:sp|Q9M392|RTNLL_ARATH)
cCL5450Contig1	MELO3C023503		9.67	10.25	10.32	8.35	9.44	11.19	8.71	6.91	8.29	9.71	9.75	9.69	8.01	6.87	8.07	6.71		Similar to Putative uncharacterized protein (Ricinus communis) (uniref90:UniRef90_B9REN5)
cF254_c	MELO3C015303		11.48	11.5	11.55	11.54	11.45	11.63	11.7	11.41	11.76	11.69	11.9	11.71	11.85	12.16	12.04	10.97		Similar to Predicted protein (Populus trichocarpa) (uniref90:UniRef90_B9I8I8)
cFR10C6_c	MELO3C005705		13.02	12.75	12.84	11.31	11.86	11.72	9.76	8.71	12.55	12.19	12.17	11.4	12.32	12.34	10.38	10.19		Similar to Mitogen-activated protein kinase 4 (Arabidopsis thaliana) (uniprot_sprot:sp|Q39024|MPK4_ARATH)
cFR17B21_c	MELO3C009625		14.01	14.46	14.79	13.85	13.63	13.64	14.22	14.38	14.34	14.65	14.44	14.67	14.47	14.65	13.58	12.91		Similar to Probable protein phosphatase 2C 68 (Arabidopsis thaliana) (uniprot_sprot:sp|Q84JD5|P2C68_ARATH)
cHS_23-A08-M13R_c	MELO3C023667		8.28	8.03	8.47	8	7.95	8.08	8.06	8.15	8.36	8.84	8.65	9.07	8.66	8.16	7.59	6.68		Similar to Whole genome shotgun sequence of line PN40024, scaffold_72.assembly12x (Fragment) (Vitis vinifera) (uniref90:UniRef90_D7SRA6)
cMC088B_c	MELO3C014561		8.28	7.55	7.04	5.55	7.92	6.88	4.9	4.78	8.42	8.34	7.31	6.2	7.94	8.01	6.38	6.34		Similar to Predicted protein (Populus trichocarpa) (uniref90:UniRef90_B9GG82)
cP3.93_c			11.38	9.7	10.04	9.51	10.02	10.07	10.08	9.99	10.75	10.27	10.94	11.14	10.3	9.87	10.54	9.39
cPSI_38-G07-M13R_c	MELO3C020701		6.83	6.42	8.03	5.21	7.73	6.47	5.29	5.23	6.38	8.39	8.14	8.32	6.88	7.18	6.23	5.46		Similar to Transcription factor MYB59 (Arabidopsis thaliana) (uniprot_sprot:sp|Q4JL84|MYB59_ARATH)
c15d_01-B01-M13R_c	MELO3C024425		7.4	7.2	8.16	6.95	8.32	7.5	6	6.39	9.08	8.18	8.8	9.99	8.03	8.35	6.6	6.6		Similar to Putative leucine-rich repeat receptor-like protein kinase At2g19210 (Arabidopsis thaliana) (uniprot_sprot:sp|O65924|Y2921_ARATH)
c15d_23-F09-M13R_c	MELO3C017307		11.03	10.91	10.28	10.19	10.31	10.25	9.22	7.85	9.72	10.13	9.97	10.39	9.02	8.35	9.07	8.07		Similar to Whole genome shotgun sequence of line PN40024, scaffold_0.assembly12x (Fragment) (Vitis vinifera) (uniref90:UniRef90_D7SIZ3)
c15d_39-B04-M13R_c	MELO3C002222		13.75	12.56	14.95	13.59	13.92	14.21	13.94	12.86	13.94	13.78	14.66	14.61	14.29	15	13.91	11.65		Similar to Probable mitochondrial chaperone BCS1-B (Dictyostelium discoideum) (uniprot_sprot:sp|Q54DY9|BCS1B_DICDI)
c15d_41-A10-M13R_c			11.53	11.64	12.72	10.72	11.39	11.2	9.44	8.22	11.18	11.8	12.85	12.7	11.29	11.48	8.83	9.44
c46d_18-A06-M13R_c	MELO3C020637		10.73	10.54	10.34	10.64	10.76	9.84	10.09	9.61	11.41	10.92	11.18	12.01	10.35	10.16	9.17	8.72		Similar to Putative uncharacterized protein (Ricinus communis) (uniref90:UniRef90_B9T3N6)
c46d_34-C08-M13R_c	MELO3C009583		11.97	10.89	10.65	11.57	11.11	10.98	10.59	10.67	10.64	11.22	11.25	11.11	10.87	10.69	10.29	10.71		Similar to Probable E3 ubiquitin-protein ligase BAH1-like (Arabidopsis thaliana) (uniprot_sprot:sp|Q8GW10|BAH1L_ARATH)
cAI_11-E12-M13R_c	MELO3C005298		14.21	13.79	13.29	11.65	13.16	11.78	10.62	10.66	13.34	12.87	12.35	12.22	13.61	13.25	10.38	12.38		Similar to DELLA protein GAIP-B (Cucurbita maxima) (uniprot_sprot:sp|Q6EI05|GAIPB_CUCMA)
cAI_33-G10-M13R_c	MELO3C006381		12.34	12.93	12.63	11.92	13.42	11.76	12.79	12.77	13.13	13.8	13.15	13.34	12.92	13.31	12.51	13.34		Similar to U-box domain-containing protein 72 (Oryza sativa subsp. japonica) (uniprot_sprot:sp|Q9AV81|PUB72_ORYSJ)
cCI_30-B12-M13R_c	MELO3C007540		12.86	12.72	13.46	12.93	12.95	14.07	12.54	12.44	13.14	14.14	14.07	13.58	12.9	12.59	11.98	10.82		Similar to Whole genome shotgun sequence of line PN40024, scaffold_197.assembly12x (Fragment) (Vitis vinifera) (uniref90:UniRef90_E0CVV0)
cCI_64-D12-M13R_c	MELO3C025374		11.96	12.28	12.09	12.76	12.2	12.24	11.79	11.67	12.02	11.64	11.89	12.43	12.03	11.83	11.6	10.92		Similar to Calcium-dependent protein kinase (Daucus carota PE=2 SV=2) (uniprot_sprot:sp|P28582|CDPK_DAUCA)
cCL139Contig2	MELO3C017079		13.67	13.75	13.73	13.38	12.93	13.5	13.11	12.9	13.45	13.77	13.52	13.4	13.37	13.51	13.26	12.36		Similar to UPF0047 protein C4A8.02c (Schizosaccharomyces pombe) (uniprot_sprot:sp|O14155|YE72_SCHPO)
cCL1672Contig1	MELO3C010427		13.18	13.27	12.56	12.46	13.21	12.38	12.16	12.16	13.31	12.89	12.87	13.02	12.89	12.6	11.77	13.34		Similar to Aspartate-semialdehyde dehydrogenase (Prochlorococcus marinus) (uniprot_sprot:sp|P49420|DHAS_PROMA)
cCL2008Contig1	MELO3C004733		13.46	13.44	13.2	13.09	13.25	13.07	12.79	13.05	13.86	13.76	13.47	13.51	13.93	13.65	13.47	12.79		Similar to Predicted protein (Populus trichocarpa) (uniref90:UniRef90_B9MYX8)
cCL2192Contig1	MELO3C014729		11.05	11.11	11.27	10.99	10.39	10.46	10.65	10.43	11.14	11.09	10.96	11.42	10.88	10.94	9.93	9.61		Similar to Mediator of RNA polymerase II transcription subunit 21 (Arabidopsis thaliana) (uniprot_sprot:sp|C0LU16|MED21_ARATH)
cCL4442Contig1	MELO3C003675		10.76	9.98	10.55	9.65	10.33	10.46	9.35	7.93	10.51	10.44	10.88	10.64	10.43	10.34	10.18	9.35		Similar to Protein TIFY 8 (Arabidopsis thaliana) (uniprot_sprot:sp|Q84MB2|TIF8_ARATH)
cCL5397Contig1	MELO3C008500		12.22	12.87	12.6	11.62	11.03	11.11	10.87	9.87	12.28	12.39	12.36	12.2	11.48	12.13	10.43	10.24		Similar to Putative uncharacterized protein (Cucumis melo subsp. melo) (uniref90:UniRef90_E5GBA4)
cCL6130Contig1	MELO3C017352		11.92	11.9	10.8	8.77	10.68	7.54	5.98	7.21	13.04	12.58	11.56	10.99	12.16	12.28	7.95	8.59		Similar to Ras-related protein RABA1a (Arabidopsis thaliana) (uniprot_sprot:sp|P28185|RAA1A_ARATH)
cFR17D20_c	MELO3C007138		13.35	13.59	14.25	13.74	13.96	13.31	13.35	12.48	12.81	13.62	14.78	15.07	13.52	13.12	11.75	10.29		Similar to Putative uncharacterized protein (Ricinus communis) (uniref90:UniRef90_B9S121)
cP5.76_c			12.13	12.68	12.47	12.46	12.56	12.28	12.4	12.16	12.68	12.73	12.66	12.72	12.47	12.77	12.48	11.76
cPS_03-E10-M13R_c	MELO3C022805		13.88	13.92	13.99	14.02	13.58	14.1	13.43	13.43	14.01	13.76	13.95	14.2	13.93	13.99	13.68	12.92		Similar to Predicted protein (Populus trichocarpa) (uniref90:UniRef90_B9GUJ4)
cPS_24-C04-M13R_c	MELO3C008178		11.84	11.92	11.85	12.25	12.07	11.58	11.36	10.76	11.47	11.51	11.87	11.52	11.33	11.4	11.52	10.24		Similar to Predicted protein (Populus trichocarpa) (uniref90:UniRef90_B9N0Y2)
cPS_29-D03-M13R_c	MELO3C008040		11.62	11.5	12.71	11.78	11.97	12.34	12.12	10.78	12.08	12.96	13.07	12.77	12.36	12.47	10.37	11.79		Similar to U-box domain-containing protein 27 (Arabidopsis thaliana) (uniprot_sprot:sp|Q9FLF4|PUB27_ARATH)
cPSI_29-D04-M13R_c	MELO3C006666		9.79	7.78	7.31	6.46	6.84	6.41	6.63	6.55	9.52	9.81	8.57	7.63	9.54	8.31	6.62	7.67		Similar to Whole genome shotgun sequence of line PN40024, scaffold_20.assembly12x (Fragment) (Vitis vinifera) (uniref90:UniRef90_D7T6D5)
cPSI_38-F05-M13R_c	MELO3C009741		10.47	9.19	10.74	8.83	8.84	9.31	8.4	8.22	10.03	10.59	9.91	9.36	10.15	8.87	9.51	8.12		Similar to Cytochrome P450 98A2 (Glycine max) (uniprot_sprot:sp|O48922|C98A2_SOYBN)
cPSI_41-E02-M13R_c			11.43	11.25	11.01	11.1	11.51	11.07	9.63	9.68	12.14	11.41	11.65	11.61	11.89	11.78	10.46	10.56
cA_04-B09-M13R_c	MELO3C011570		12.05	11.76	11.43	11.6	10.92	9.94	9.76	10.33	12.46	12.76	12.09	11.7	13.25	12.29	10.07	10.35		Similar to Alpha-xylosidase (Arabidopsis thaliana) (uniprot_sprot:sp|Q9S7Y7|XYL1_ARATH)
cA_23-E07-M13R_c	MELO3C017028		11.71	12.11	11.62	11.47	11.73	10.71	10.39	10.5	12.12	11.29	11.8	11.98	11.73	11.88	10.75	10.84		Similar to Serine/threonine-protein kinase PBS1 (Arabidopsis thaliana) (uniprot_sprot:sp|Q9FE20|PBS1_ARATH)
cA_32-F06-M13R_c	MELO3C007006		12.65	12.01	11.76	10.36	11.85	11.36	9.97	9.13	12.05	10.98	11.74	11.76	12.03	12.4	10.78	10.62		Similar to Protein PHLOEM PROTEIN 2-LIKE A9 (Arabidopsis thaliana) (uniprot_sprot:sp|Q9SA16|P2A09_ARATH)
cCI_11-D05-M13R_c	MELO3C019384		10.74	9.01	9.45	9.15	8.68	8.91	7.7	7.43	8.55	9.42	9.98	9.22	8.5	9.69	8.6	7.35		Similar to Metal-nicotianamine transporter YSL3 (Arabidopsis thaliana) (uniprot_sprot:sp|Q2EF88|YSL3_ARATH)
cCI_47-A01-M13R_c	MELO3C010928		12.58	12.43	12.02	10.42	11.17	10.23	10.12	10.17	11.11	12.02	12.65	12.8	11.38	11.27	10.28	10.07		Similar to UPF0326 protein At4g17486 (Arabidopsis thaliana) (uniprot_sprot:sp|Q93VG8|U326_ARATH)
cCI_53-B11-M13R_c			7.02	6.62	6.67	6.19	8.27	6.38	5.9	6.09	8.45	7.79	6.2	7.7	7.61	7.5	6.93	6.9
cCL265Contig1	MELO3C023322		14.1	14.3	14.31	14.21	13.69	13.7	13.84	13.61	14.14	14.48	14.17	13.86	13.87	14.29	13.57	13.25		Similar to Whole genome shotgun sequence of line PN40024, scaffold_46.assembly12x (Fragment) (Vitis vinifera) (uniref90:UniRef90_D7UC25)
cCL3027Contig1	MELO3C006261		14.22	14.03	13.93	14.02	13.82	13.97	14.05	13.8	14.1	14.3	14.38	14.38	14.35	13.99	14	13.31		Similar to NAD-dependent malic enzyme 62 kDa isoform, mitochondrial (Solanum tuberosum PE=1 SV=1) (uniprot_sprot:sp|P37221|MAOM_SOLTU)
cCL3842Contig1	MELO3C016899		9.6	10.2	10.19	9.93	10.21	9.17	9.55	10.13	10.22	11.09	9.97	10.15	10.78	11.32	9.48	10.36		Similar to Solute carrier family 25 member 44 (Mus musculus) (uniprot_sprot:sp|Q8BGF9|S2544_MOUSE)
cCL3891Contig1	MELO3C002286		8.71	7.52	7.17	6.33	6.35	6.19	5.84	5.75	7.35	7.52	7.37	8.09	7.74	6.31	6.1	6.51		Similar to Probable LRR receptor-like serine/threonine-protein kinase At4g26540 (Arabidopsis thaliana) (uniprot_sprot:sp|C0LGR3|Y4265_ARATH)
cCL4092Contig1			9.47	9.71	10.08	7.74	9.2	7.64	6.97	7.64	9.76	10.68	9.86	10.16	10.56	11.07	7.56	9.51
cCL4173Contig1	MELO3C025229		13.79	13.63	13.19	12.54	12.88	12.21	12.42	12.38	13.52	12.82	13.24	13.59	13.69	13.23	12.26	12.95		Similar to Receptor-like protein kinase FERONIA (Arabidopsis thaliana) (uniprot_sprot:sp|Q9SCZ4|FERON_ARATH)
cCL5340Contig1	MELO3C023961		10.02	10.17	10.31	9.93	10.56	10.08	9.39	9.93	10.46	10.88	10.7	10.41	10.12	10.65	10.36	9.78		Similar to Ras-related protein RGP1 (Oryza sativa subsp. japonica) (uniprot_sprot:sp|P25766|RGP1_ORYSJ)
cFR10K11_c	MELO3C016032		10.08	10.16	10.92	10.24	9.42	8.86	8.7	9.4	9.64	10.22	9.22	9.45	9.33	9.73	9.15	7.48		Similar to Glutathione S-transferase (Hyoscyamus muticus PE=1 SV=1) (uniprot_sprot:sp|P46423|GSTF_HYOMU)
cFR16A3_c	MELO3C018082		13.9	14.12	14.24	12.86	14	12.42	12.18	12.02	14.11	14.44	14.15	14.15	13.9	13.5	12.43	13.59		Similar to Tryptophan synthase beta chain 2, chloroplastic (Arabidopsis thaliana) (uniprot_sprot:sp|P25269|TRBP2_ARATH)
cMC050_c	MELO3C026067		12.36	12.16	11.17	10.67	11.08	9.96	9.22	10.03	12.06	11.22	11.01	11.4	11.86	10.89	8.91	11.04		Similar to tRNA (guanine-N(1)-)-methyltransferase (Schizosaccharomyces pombe) (uniprot_sprot:sp|O14214|TRM10_SCHPO)
c46d_11-D05-M13R_c			7.54	6.75	5.57	4.71	4.92	4.65	4.47	4.69	5	7.03	6.35	5.32	5.28	8.3	5.09	4.97
cCI_21-C07-M13R_c			14.26	13.18	12.8	12.54	12.21	11.78	12.49	12.39	14.12	13.66	13.67	13.55	14.13	13.43	12.51	12.53		cCI_21-C07-M13R_c similar to RING-H2 zinc finger protein RHA2b - Arabidopsis thaliana (Mouse-ear cress)
cCI_47-G05-M13R_c			7.68	9.92	10.02	8.61	8.01	5.72	4.81	4.6	10.14	10.02	10.9	10.24	9.12	10.3	5.23	5.26
cCL1808Contig1	MELO3C015663		11.69	12.12	11.41	11.21	12.36	11.26	11.12	11.19	12.06	11.98	12.07	11.64	11.55	11.46	11.25	12.15		Similar to Ribosome biogenesis regulatory protein homolog (Arabidopsis thaliana) (uniprot_sprot:sp|Q9SH88|RRS1_ARATH)
cCL3873Contig1	MELO3C010753		12.78	12.66	12.79	12.56	12.51	12.82	12.47	11.88	12.85	13.82	14	13.26	13.02	13.02	12.17	11.84		Similar to Zinc transporter 4, chloroplastic (Arabidopsis thaliana) (uniprot_sprot:sp|O04089|ZIP4_ARATH)
cCL5113Contig1	MELO3C007735		8.95	9.21	8.29	8.1	9.53	8.07	6.29	7.91	7.81	10.64	10.96	10.56	7.92	10.24	7.38	7.41		Similar to E3 ubiquitin-protein ligase RING1 (Arabidopsis thaliana) (uniprot_sprot:sp|Q9LX93|ATL55_ARATH)
cF216_c	MELO3C015303		11.49	11.57	11.53	11.51	11.42	11.7	11.64	11.4	11.86	11.7	11.96	11.7	11.78	12.05	12.13	10.96		Similar to Predicted protein (Populus trichocarpa) (uniref90:UniRef90_B9I8I8)
cHS_35-D09-M13R_c	MELO3C011839		7	7.31	6.37	6.41	6.87	6.17	6.18	6.62	8.31	8.57	7.61	7.39	8.94	8.54	7.12	6.85		Similar to Uncharacterized membrane protein At4g06598 (Arabidopsis thaliana) (uniprot_sprot:sp|Q8W3M7|Y4598_ARATH)
cPS_21-C07-M13R_c	MELO3C008191		11.94	11.25	11.53	10.83	8.4	8.73	9.79	9.79	11.1	11	10.43	9.5	8.72	8.67	8.55	6.67		Similar to 50S ribosomal protein L27, chloroplastic (Nicotiana tabacum) (uniprot_sprot:sp|P30155|RK27_TOBAC)
cPS_31-F12-M13R_c	MELO3C025987		12.73	12.29	11.7	10.76	11.43	11.08	10.67	10.41	11.5	12.42	12.11	11.83	11.57	11.45	11.39	11.09		Similar to Scarecrow-like transcription factor PAT1 (Arabidopsis thaliana) (uniprot_sprot:sp|Q9LDL7|PAT1_ARATH)
c15d_04-H06-M13R_c	MELO3C008307		9.22	9.41	9.88	10.36	10.89	9.5	8.18	8.39	11.38	11.4	10.63	11.29	10.63	10.75	10.38	8.05		Similar to Transcription factor bHLH51 (Arabidopsis thaliana) (uniprot_sprot:sp|Q9XEF0|BH051_ARATH)
cA_09-E02-M13R_c	MELO3C016448		12.61	12.04	12.39	10.85	11.26	11.35	10.43	10.89	11.93	11.77	11.83	11.8	12.81	11.89	10.42	11.88		Similar to Methionine S-methyltransferase (Arabidopsis thaliana) (uniprot_sprot:sp|Q9LTB2|MMT1_ARATH)
cCI_40-A03-M13R_c	MELO3C020557		12.01	11.92	12.52	13.25	13.26	12.87	11.84	9.72	12.71	13	13.13	13.41	11.38	12.16	11.15	10.71		Similar to Predicted protein (Populus trichocarpa) (uniref90:UniRef90_B9GIJ2)
cCI_56-G06-M13R_c	MELO3C009884		8.49	6.92	6.88	7.5	7.01	8.51	6.89	4.66	7.61	9.4	10.23	10.54	8.08	7.38	6	4.8		Similar to Aldose 1-epimerase (Rattus norvegicus) (uniprot_sprot:sp|Q66HG4|GALM_RAT)
cCL1185Contig1	MELO3C013346		12.49	11.68	11.92	11.39	11.81	11.55	11.96	11.87	11.95	12.44	12.54	13.02	12.57	12.41	11.98	11.74		Similar to Putative uncharacterized protein (Ricinus communis) (uniref90:UniRef90_B9S5M1)
cCL2205Contig1	MELO3C009063		12.2	12.58	11.73	10.57	10.93	10.12	9.65	9.06	11.85	12.71	12.2	12.1	12.22	12.04	10.79	10.23		Similar to Serine/threonine-protein kinase Nek6 (Arabidopsis thaliana) (uniprot_sprot:sp|Q9LT35|NEK6_ARATH)
cCL2387Contig1	MELO3C011915		13.65	13.49	13.41	13.72	13	13.61	13.55	13.14	13.52	13.51	13.72	13.8	13.52	13.37	13.39	12.36		Similar to Oxysterol-binding protein-related protein 1D (Arabidopsis thaliana) (uniprot_sprot:sp|Q9SAF0|ORP1D_ARATH)
cCL2750Contig1	MELO3C015930		9.79	9.04	12.43	11.1	9.85	10.9	9.11	6.81	9.92	10.65	11.89	10.51	10.54	11.56	8.94	7.36		Similar to PREDICTED: hypothetical protein (Vitis vinifera) (uniref90:UniRef90_UPI0001983B08)
cCL3265Contig1	MELO3C007382		11.75	11.65	11.72	12.68	12.36	11.83	11.94	11.65	12.14	11.99	12.16	12.58	12.11	12.12	12.18	10.66		Similar to Cardiolipin synthase (Rattus norvegicus) (uniprot_sprot:sp|Q5U2V5|CRLS1_RAT)
cCL3590Contig1	MELO3C008191		11.93	11.5	11.69	10.74	8.46	8.83	9.62	9.54	10.94	10.92	10.34	9.33	8.45	8.16	8.35	6.9		Similar to 50S ribosomal protein L27, chloroplastic (Nicotiana tabacum) (uniprot_sprot:sp|P30155|RK27_TOBAC)
cCL4395Contig1	MELO3C010760		12.78	12.54	10.72	9.61	10.46	8.57	7.6	7.21	12.37	10.84	10.84	11.28	13.08	12.05	8.91	8.08		Similar to Pollen-specific protein SF21 (Helianthus annuus) (uniprot_sprot:sp|O23969|SF21_HELAN)
cCL4764Contig1	MELO3C003567		5.19	8.33	9.6	5.45	8.41	5.58	5.72	5.45	6.83	10.85	9.09	7.35	5.45	6.72	5.3	5.55		Similar to Cytokinin-O-glucosyltransferase 2 (Arabidopsis thaliana) (uniprot_sprot:sp|Q9SK82|COGT2_ARATH)
cHS_10-B04-M13R_c	MELO3C023667		9.95	9.23	9.73	9.71	8.56	9.85	9.03	9.14	9.22	9.61	10.12	10.41	9.58	9.15	9.02	7.01		Similar to Whole genome shotgun sequence of line PN40024, scaffold_72.assembly12x (Fragment) (Vitis vinifera) (uniref90:UniRef90_D7SRA6)
cMC060_c	MELO3C009336		13.31	13.34	12.87	13.27	13.02	13.31	13.11	13.1	13.23	13.2	13.09	12.75	13.12	12.9	13.27	12.08		Similar to V-type proton ATPase subunit G (Citrus limon) (uniprot_sprot:sp|Q9SP55|VATG_CITLI)
c15d_25-G11-M13R_c	MELO3C011570		14.7	14.54	14.2	14.63	13.61	13.76	13.02	13.41	14.95	14.66	14.93	14.47	14.59	13.87	13.65	12.84		Similar to Alpha-xylosidase (Arabidopsis thaliana) (uniprot_sprot:sp|Q9S7Y7|XYL1_ARATH)
c15d_35-C07-M13R_c	MELO3C006661		12.38	12.28	11.96	10.65	12.41	11.15	9.28	8.93	12.21	12.3	11.25	11.66	12.37	12.42	9.73	11.36		Similar to Probable protein phosphatase 2C 40 (Arabidopsis thaliana) (uniprot_sprot:sp|Q9LUS8|P2C40_ARATH)
c46d_06-A08-M13R_c	MELO3C020542		10.6	9.28	10.55	7.72	8.32	7.22	5.86	5.34	10.02	9.52	9.14	9.28	10.31	10.37	7.1	6.9		Similar to Putative uncharacterized protein (Vitis vinifera) (uniref90:UniRef90_A5BAL1)
cA_27-C10-M13R_c	MELO3C014378		12.59	12.47	12.64	13.4	11.99	11.3	9.78	9.21	12.59	12.91	13.18	13.17	12.58	12.59	10.86	9.68		Similar to Predicted protein (Fragment) (Populus trichocarpa) (uniref90:UniRef90_B9GZG0)
cAI_21-F02-M13R_c	MELO3C003638		10.92	10.69	11.58	12.52	10.55	11.42	8.94	8.68	10.98	11.9	11.26	10.44	10.22	9.94	10.67	6.82		Similar to Replication protein A 32 kDa subunit (Rattus norvegicus) (uniprot_sprot:sp|Q63528|RFA2_RAT)
cCI_28-H08-M13R_c	MELO3C014588		13.53	13.51	11.94	11.79	12.76	10.75	8.39	8.73	13.77	12.37	12.11	12.04	13.45	13.03	10.61	8.94		Similar to Calcium-dependent protein kinase 8 (Arabidopsis thaliana) (uniprot_sprot:sp|Q42438|CDPK8_ARATH)
cCI_50-C11-M13R_c	MELO3C002473		11.9	11.79	11.54	11.24	11.59	11.35	10.7	10.3	11.93	11.38	11.34	11.29	12.02	11.73	10.63	11.12		Similar to RNA pseudourine synthase 6, chloroplastic (Arabidopsis thaliana) (uniprot_sprot:sp|Q9SVS0|PUS6_ARATH)
cCL1915Contig1			9.68	9.68	9.84	10.35	10.28	9.93	9.26	9.38	10.24	10.05	9.92	10.14	9.56	9.43	9.99	8.74		cCL1915Contig1 highly similar to | Symbol: None | DNAJ heat shock N-terminal domain-containing protein, similar to SP:P39101 CAJ1 protein Saccharomyces cerevisiae; contains Pfam profile PF00226 DnaJ domain | chr3:23032096-23034307 FORWARD | Aliases: T17J13.150
cCL4819Contig1	MELO3C025789		11.93	12.6	12.17	12.7	12.22	12.25	12.01	11.64	12.44	12.37	12.3	12.39	11.98	12.47	12.3	11.26		Similar to Vacuolar cation/proton exchanger 2 (Oryza sativa subsp. japonica) (uniprot_sprot:sp|Q5KQN0|CAX2_ORYSJ)
cHS_34-E10-M13R_c	MELO3C026340		7.65	8.29	6.62	6.06	5.02	5.26	5.37	5.17	8.67	7.42	7.43	7.49	7.91	7.28	5.48	6.24		None
[truncated: 38 more rows]

## Sheet: CL3
CLUSTER 3 genes	Genome code		Description
[truncated: 598 more rows]

## Sheet: CL4
CLUSTER 4 genes	Genome code		Description
[truncated: 1,866 more rows]

## Sheet: CL5
CLUSTER 5 genes	Genome code		DUL_15d	DUL_25d	DUL_35d	DUL_H	PI_2_15d	PI_25d	PI_35d	PI_H	PS_15d	PS_3_25d	PS_35d	PS_H	VED_15d	VED_25d	VED_35d	VED_1H		Description
[truncated: 1,169 more rows]

[truncated: 4 more sheets: CL6, CL7, CL8, CL9]
