# Supplementary material for: Comparative transcriptional profiling analysis of developing melon (Cucumis melo L.) fruit from climacteric and non-climacteric varieties
Source: BMC Genomics. 2015 Jun 9;16(1):440. doi: 10.1186/s12864-015-1649-3 (PMC4460886; doi:10.1186/s12864-015-1649-3)
Supplement: Additional file 9: Table S6. — Members of the CmACS and CmACO families (1-aminocyclopropane-1-carboxylate synthase and 1-aminocyclopropane-1-carboxylate oxidase, respectively) extracted from the melon genome sequence. a: gene not present in the microarray, b: gene not present in the ICuGI database and c: gene not present in Genbank. [file 12864_2015_1649_MOESM9_ESM.xlsx]

## Sheet: Full1
	Gene name	Array code	ICuGI	Genome code	NCBI	Reference
ACS
	CmACS1	a	MU51580	MELO3C021182	GI:695401	Miki et al. 1995
	CmACS2	cPSI_39-H08-M13R_c	MU44681	MELO3C016340	GI:11323299	Ishiki et al. 2000
	CmACS3	cA_02-A09-M13R_c	MU43303 MU50588	MELO3C007662	GI:226823034
	CmACS4	c15d_41-D01-M13R_c	MU48457 MU63464	MELO3C005597	c
	CmACS5	cSSH1N10_c	MU49246 MU61271	MELO3C010779	DV631608
	CmACS6	a	b	MELO3C019008	c
	CmACS7	a	b	MELO3C015444	GI:196166611	Boualem et al. 2008
	CmACS8	a	b	MELO3C006840	c
ACO
	CmACO1	cCL451Contig1, cA_04-F11-M13R_c, cFR15J17_c	MU46283 MU56302 MU60665	MELO3C014437	GI:22662	Balague et al. 1993
	CmACO2	cCL4919Contig1, cA_01-G05-M13R_c, cCL2522Contig1	MU47715 MU56252 MU49056	MELO3C004619	GI:1183897	Lasserre et al. 1996
	CmACO3	a	MU52807	MELO3C007425	c
	CmACO4	cCI_07-F08-M13R_c	MU58134	MELO3C010508	c
	CmACO5	cCL3430Contig1	MU48195 MU61236	MELO3C019735	c
