# Supplementary material for: Comparative transcriptional profiling analysis of developing melon (Cucumis melo L.) fruit from climacteric and non-climacteric varieties
Source: BMC Genomics. 2015 Jun 9;16(1):440. doi: 10.1186/s12864-015-1649-3 (PMC4460886; doi:10.1186/s12864-015-1649-3)
Supplement: Additional file 10: Table S7. — Expression values of genes related to ethylene biosynthesis, perception and signalling (spreadsheet 1) and carotenoid biosynthesis (spreadsheet 2). Genes highlighted in yellow are those discussed in the main text. [file 12864_2015_1649_MOESM10_ESM.xls]

## Sheet: Ethylene pathway
ARRAY CODE	GENE NAME	GENE CODE	Ved-H vs PS-H	DUL-15d	DUL-25d	DUL-35d	DUL-H	PI-15d	PI-25d	PI-35d	PI-H	PS-15d	PS-25d	PS-35d	PS-H	VED-15d	VED-25d	VED-35d	VED-H		DESCRIPTION
ETHYLENE BIOSYNTHESIS
cfr16g4_c	CmSAM1	MELO3C023606	-0.135	15.7017	15.6625	14.873	14.6191	15.7337	15.1348	15.4275	15.6896	15.3929	15.3836	15.2363	15.5907	15.8155	15.665	15.165	15.4552		Similar to S-adenosylmethionine synthase 1 (Elaeagnus umbellata) (uniprot_sprot:sp|Q9AT56|METK1_ELAUM)
ccl3787contig1	CmSAM2	MELO3C012911	0.677	13.6473	14.0632	13.4781	12.3859	11.5561	9.46734	10.0302	10.8844	13.3724	14.6226	14.2934	14.3337	13.9923	14.3067	13.4741	15.0107		Similar to S-adenosylmethionine synthase 2 (Elaeagnus umbellata) (uniprot_sprot:sp|Q9AT55|METK2_ELAUM)
c15d_41-c10-m13r_c	CmSAM3	MELO3C024471	2.416	8.77533	6.87848	6.01507	6.76567	6.16303	5.69754	8.20966	9.79196	8.80821	6.1313	5.32206	5.24919	9.4244	6.95923	6.62218	7.66522		Similar to S-adenosylmethionine synthase 2 (Nicotiana tabacum) (uniprot_sprot:sp|Q6SYB9|METK2_TOBAC)
cPSI_39-H08-M13R_c	CmACS2	MELO3C016340	0.265	5.92617	5.71328	4.74431	4.74269	5.64052	4.91906	4.84308	4.82873	4.77509	4.75333	4.59713	4.67859	5.58204	6.76623	4.57878	4.94372		Similar to 1-aminocyclopropane-1-carboxylate synthase (Glycine max) (uniprot_sprot:sp|P31531|1A1C_SOYBN)
cA_02-A09-M13R_c	CmACS3	MELO3C007662	0.231	4.63525	5.26252	5.22089	5.80211	5.35357	5.31406	6.11298	5.63423	5.34557	5.13817	4.91977	5.12414	5.0172	5.21418	5.31691	5.35473		Similar to 1-aminocyclopropane-1-carboxylate synthase CMA101 (Cucurbita maxima) (uniprot_sprot:sp|Q00257|1A12_CUCMA)
c15d_41-D01-M13R_c	CmACS4	MELO3C005597	0.428	9.95778	9.98284	10.3381	9.55605	9.9174	9.43963	9.6264	9.88682	9.69154	10.9746	10.3157	10.2878	9.53615	9.9907	9.5589	10.7158		Similar to Probable aminotransferase ACS10 (Arabidopsis thaliana) (uniprot_sprot:sp|Q9LQ10|1A110_ARATH)
cSSH1N10_c	CmACS5	MELO3C010779	8.468	4.85334	5.39198	9.50989	14.4941	5.12667	5.74568	7.64967	6.86467	4.90039	4.89162	7.55281	5.63774	4.96504	5.89604	15.5329	14.1058		Similar to 1-aminocyclopropane-1-carboxylate synthase CMA101 (Cucurbita maxima) (uniprot_sprot:sp|Q00257|1A12_CUCMA)
cCL451Contig1	CmACO1	MELO3C014437	7.21	11.005	7.71046	8.26054	12.9768	8.40237	10.6855	13.6085	14.2414	6.99561	6.29933	8.19561	7.69046	8.98842	6.20766	15.0274	14.9008		Similar to 1-aminocyclopropane-1-carboxylate oxidase 1 (Cucumis melo) (uniprot_sprot:sp|Q04644|ACCO1_CUCME)
cCL4919Contig1	CmACO2	MELO3C004619	0.146	10.4261	12.9727	8.02239	8.88246	11.5162	8.17531	6.37717	5.59493	11.7522	8.00197	5.28325	5.73222	10.295	9.33073	7.39364	5.87837		Similar to ACC oxidase (Cucumis melo) (uniref90:UniRef90_Q43419)
cA_01-G05-M13R_c	CmACO2	MELO3C004619	1.372	10.3579	13.004	8.22706	9.4503	11.9076	8.90045	7.36917	6.71208	11.9629	8.34454	4.82948	5.07165	10.3259	9.38498	7.86831	6.44385		Similar to ACC oxidase (Cucumis melo) (uniref90:UniRef90_Q43419)
cCI_07-F08-M13R_c	CmACO4	MELO3C010508	-0.602	10.6017	10.9293	11.2113	11.2012	10.9785	11.0465	10.8389	10.4266	9.44639	9.70994	10.279	10.4688	10.2537	10.1207	9.89275	9.86645		Similar to 1-aminocyclopropane-1-carboxylate oxidase (Musa acuminata) (uniprot_sprot:sp|Q9FR99|ACCO_MUSAC)
cCL3430Contig1	CmACO5	MELO3C019735	0.409	14.8202	14.4036	14.1838	14.7863	15.3117	14.7072	14.799	14.3253	14.4534	14.0738	13.837	13.9513	13.7857	14.0702	15.4643	14.3601		Similar to 1-aminocyclopropane-1-carboxylate oxidase (Prunus mume) (uniprot_sprot:sp|Q9MB94|ACCO_PRUMU)
ETHYLENE PERCEPTION	GENE NAME	GENE CODE	Ved-H vs PS-H	DUL-15d	DUL-25d	DUL-35d	DUL-H	PI-15d	PI-25d	PI-35d	PI-H	PS-15d	PS-25d	PS-35d	PS-H	VED-15d	VED-25d	VED-35d	VED-H		DESCRIPTION
cCI_54-H09-M13R_c	CmETR1	MELO3C003906	-0.154	14.9579	14.7823	13.8698	14.8063	14.1377	13.7643	13.3142	14.0147	13.8994	14.2553	14.31	14.428	14.66	14.1865	15.0846	14.2735		Similar to Ethylene receptor 1 (Cucumis melo var. cantalupensis) (uniprot_sprot:sp|O82436|ETR1_CUCMN)
cCL1270Contig1	CmETR2	MELO3C006451	0.244	14.1402	14.2131	13.0809	13.934	13.3763	13.5779	13.122	13.6147	13.3438	13.7054	13.4274	13.1945	13.4217	13.2469	14.5581	13.4382		Similar to Ethylene receptor 2 (Arabidopsis thaliana) (uniprot_sprot:sp|Q0WPQ2|ETR2_ARATH)
cPS_23-A03-M13R_c	CmETR2	MELO3C006451	0.092	14.993	15.1075	14.3338	14.8556	14.7052	14.5473	14.5491	14.9039	14.625	15.0262	14.6711	14.6078	14.6989	14.6271	15.2034	14.6993		Similar to Ethylene receptor 2 (Arabidopsis thaliana) (uniprot_sprot:sp|Q0WPQ2|ETR2_ARATH)
ccl1444contig1	CmCTR	MELO3C009433	0.05	11.7775	11.9634	11.8148	11.6248	11.9014	12.1785	12.1956	12.1271	12.0706	12.1188	11.9719	12.1018	11.6374	11.8098	11.8295	12.1516		Similar to Serine/threonine-protein kinase CTR1 (Arabidopsis thaliana) (uniprot_sprot:sp|Q05609|CTR1_ARATH)
c15d_02-g01-m13r_c	CmCTR	MELO3C024518	1.083	11.2777	11.5907	11.6441	11.431	10.8945	10.414	10.9528	11.2863	10.5007	11.1695	11.1343	11.232	11.2393	11.4419	11.6301	12.3149		Similar to Serine/threonine-protein kinase CTR1 (Arabidopsis thaliana) (uniprot_sprot:sp|Q05609|CTR1_ARATH)
cFR13J11_c	CmEIN3	MELO3C015210	0.679	11.115	11.2966	11.9078	11.4055	11.4971	11.1667	11.9711	11.9221	10.8467	12.1205	11.6586	11.8365	11.9417	11.7728	11.7945	12.5155		Similar to ETHYLENE INSENSITIVE 3-like 3 protein (Arabidopsis thaliana) (uniprot_sprot:sp|O23116|EIL3_ARATH)
cP6,41_c	CmEIN3	MELO3C015633	0.6	13.7303	14.0916	14.0027	12.9573	14.4146	13.7176	14.3949	14.3196	14.3117	14.9442	14.8594	14.8842	14.2396	14.4576	13.3425	14.2772		Similar to Protein ETHYLENE INSENSITIVE 3 (Arabidopsis thaliana) (uniprot_sprot:sp|O24606|EIN3_ARATH)
MU10932	CmEIN3	MELO3C015633	0.7	14.3989	14.5083	14.7385	13.7305	14.7318	14.3205	14.8604	14.8408	14.7711	14.9464	15.2015	15.2565	14.7626	14.8859	13.8201	14.5645		Similar to Protein ETHYLENE INSENSITIVE 3 (Arabidopsis thaliana) (uniprot_sprot:sp|O24606|EIN3_ARATH)
cCL317Contig2	CmEIN3	MELO3C015633	-0.348	14.3183	14.5047	14.619	13.8936	14.6882	14.5125	14.743	14.7872	14.3934	14.8828	14.8296	14.8885	14.5453	14.7387	14.0582	14.5405		Similar to Protein ETHYLENE INSENSITIVE 3 (Arabidopsis thaliana) (uniprot_sprot:sp|O24606|EIN3_ARATH)
cFR18H24_c	CmEIN3/CmEIL1	MELO3C015633	-0.557	13.6817	13.9047	14.0283	13.1273	14.2188	13.7446	14.3324	14.3316	13.8828	14.7937	14.7113	14.7263	14.3824	14.4886	13.131	14.1689		Similar to Protein ETHYLENE INSENSITIVE 3 (Arabidopsis thaliana) (uniprot_sprot:sp|O24606|EIN3_ARATH)
cCL2843Contig1	CmEIN3/CmEIL2	MELO3C019931	-0.41	13.9473	14.1492	14.3974	14.3444	14.0289	13.9715	14.2532	14.2696	13.9091	14.0036	14.1425	14.1912	14.1188	14.3921	14.2716	14.6046		Similar to Protein ETHYLENE INSENSITIVE 3 (Arabidopsis thaliana) (uniprot_sprot:sp|O24606|EIN3_ARATH)
cFR14G13_c	CmEIN3/CmEIL2	MELO3C019931	0.474	14.0969	14.4875	14.6262	13.9458	14.4016	13.7248	14.657	14.7456	14.2056	14.8592	14.4568	14.5504	14.5742	14.8259	14.2496	15.0246		Similar to Protein ETHYLENE INSENSITIVE 3 (Arabidopsis thaliana) (uniprot_sprot:sp|O24606|EIN3_ARATH)
cps_22-b09-m13r_c	CmEIN3	MELO3C004498	0.663	14.3607	14.5228	12.5515	12.8363	14.0288	13.4341	14.1825	14.6596	12.8544	14.5617	13.9196	14.2189	13.7472	14.347	14.8006	14.8819		Similar to EIN3-binding F-box protein 1 (Arabidopsis thaliana) (uniprot_sprot:sp|Q9SKK0|EBF1_ARATH)
cfr15g9_c	CmEIN3	MELO3C011260	-0.389	14.7133	15.1528	14.5696	14.2361	15.0416	14.7422	15.0593	15.0411	14.0779	15.1563	15.0753	14.9705	14.7923	14.8948	14.7425	14.5813		Similar to EIN3-binding F-box protein 1 (Arabidopsis thaliana) (uniprot_sprot:sp|Q9SKK0|EBF1_ARATH)
cCL4361Contig1	CmEIP	MELO3C014230	-0.451	14.3517	14.3289	14.0453	14.2869	13.7337	14.2083	14.4602	14.5092	13.7711	13.9524	14.3098	14.372	13.9352	13.6168	13.9139	13.9214		Similar to Ethylene-insensitive protein 2 (Arabidopsis thaliana) (uniprot_sprot:sp|Q9S814|EIN2_ARATH)
cPSI_11-E04-M13R_c	CmATH	MELO3C026738	3.11	7.1231	8.59287	11.2171	12.918	8.65226	13.567	13.0929	13.1021	8.315	12.2976	9.96154	9.25413	6.7028	8.75046	12.3757	12.3568		Similar to N-acetyltransferase, putative (Ricinus communis) (uniref90:UniRef90_B9RGL3)
ETHYLENE TRANSCRIPTIONAL REGULATION
Ethylene-responsive element binding protein	GENE NAME	GENE CODE	Ved-H vs PS-H	DUL-15d	DUL-25d	DUL-35d	DUL-H	PI-15d	PI-25d	PI-35d	PI-H	PS-15d	PS-25d	PS-35d	PS-H	VED-15d	VED-25d	VED-35d	VED-H		DESCRIPTION
cCL2943Contig1	CmEREBP	MELO3C008014	7.49	4.77	5.28	5.85	6.8	5.66	5.83	6	6.8	5.53	5.28	5.37	5.62	4.97	5.13	6.33	13.11		Similar to Ethylene-responsive transcription factor ERF114 (Arabidopsis thaliana) (uniprot_sprot:sp|Q9FH54|EF114_ARATH)
cCI_03-A07-M13R_c	CmEREBP	MELO3C022251	5.225	4.65	4.57	6.63	8.86	5.93	7.09	7.63	7.95	5.05	5.15	6.27	6.17	4.5	5.65	7.2	11.39		Similar to T25K16.17 (Arabidopsis thaliana) (uniref90:UniRef90_Q9MAL7)
cCL6170Contig1	CmEREBP/ERT	MELO3C004553	5.21	5.15752	6.15114	7.96664	10.8108	6.0117	7.29598	8.86836	10.2222	5.93774	6.96106	7.18579	7.5991	5.58185	6.4794	11.7487	12.8052		Similar to Multiprotein-bridging factor 1c (Arabidopsis thaliana) (uniprot_sprot:sp|Q9LV58|MBF1C_ARATH)
cCL5010Contig1	CmEREBP/CmRAP2-3	MELO3C017940	3.648	8.94	9.85	10.15	12.34	10.32	10.61	11.8	12.11	9.09	7.68	9.37	9.91	9.48	11.67	12.77	13.56		Similar to Ethylene-responsive transcription factor RAP2-3 (Arabidopsis thaliana) (uniprot_sprot:sp|P42736|RAP23_ARATH)
cCL1517Contig2	CmEREBP/CmRAP2-1	MELO3C010840	3.45	8.41	8.97	10.15	10.73	10.38	11.44	11.97	13.13	7.93	11.65	10.16	8.57	8.79	9.62	12.07	12.02		Similar to Ethylene-responsive transcription factor RAP2-1 (Arabidopsis thaliana) (uniprot_sprot:sp|Q8LC30|RAP21_ARATH)
cCL1517Contig1	CmEREBP	MELO3C010840	2.876	10.18	11.16	12.99	12.31	11.83	13.07	13.22	13.83	10.04	13.46	12.26	10.2	10.45	11.78	13.25	13.08		Similar to Ethylene-responsive transcription factor RAP2-1 (Arabidopsis thaliana) (uniprot_sprot:sp|Q8LC30|RAP21_ARATH)
cCL3293Contig1	CmEREBP	MELO3C017940	2.862	11.9	12.49	12.46	14.34	12.72	13.2	14	14.15	11.61	10.28	12	11.95	11.75	13.57	14.48	14.81		Similar to Ethylene-responsive transcription factor RAP2-3 (Arabidopsis thaliana) (uniprot_sprot:sp|P42736|RAP23_ARATH)
cHS_22-G02-M13R_c	CmEREBP	MELO3C012217	2.72	13.96	14.28	13.93	13.65	13.76	12.84	12.38	12.31	11.44	14.24	12.63	11.44	12.08	14.6	14.28	14.16		Similar to AP2/ERF and B3 domain-containing transcription repressor RAV2 (Arabidopsis thaliana) (uniprot_sprot:sp|P82280|RAV2_ARATH)
cCL4931Contig1	CmEREBP	MELO3C026024	1.895	10.11	10.95	12.58	13.92	11.75	12.62	13.39	13.83	11.1	12.17	12.85	12.56	10.55	11.95	13.93	14.45		Similar to Dehydration-responsive element-binding protein 2A (Oryza sativa subsp. japonica) (uniprot_sprot:sp|Q0JQF7|DRE2A_ORYSJ)
cCI_54-E05-M13R_c	CmEREBP	MELO3C026024	1.811	8.4	9.26	10.64	11.97	10.35	10.7	11.3	11.82	9.26	10.12	10.55	10.8	8.85	10.08	11.63	12.61		Similar to Dehydration-responsive element-binding protein 2A (Oryza sativa subsp. japonica) (uniprot_sprot:sp|Q0JQF7|DRE2A_ORYSJ)
cCI_48-E01-M13R_c	CmEREBP	MELO3C013917	1.604	6.17	6.72	6.64	6.56	7.35	5.63	6.34	6.29	7.86	7.49	7.67	5.89	6.32	9.85	6.48	7.49		Similar to Ethylene-responsive transcription factor 5 (Arabidopsis thaliana) (uniprot_sprot:sp|O80341|EF102_ARATH)
cCL3683Contig1	CmEREBP	MELO3C006430	0.988	11.75	11.8	6.9	6.53	12.45	8.72	7.7	9.23	11.24	9.4	5.81	6.93	10.86	11.03	6.7	7.92		Similar to Ethylene-responsive transcription factor 1B (Arabidopsis thaliana) (uniprot_sprot:sp|Q8LDC8|ERF92_ARATH)
cCL3345Contig1	CmEREBP	MELO3C014441	0.823	11.29	11.23	10.52	10.5	11.54	10.39	10.42	10.75	11.3	11.86	10.68	9.84	11.35	10.9	11.79	10.67		Similar to Ethylene-responsive transcription factor 3 (Arabidopsis thaliana) (uniprot_sprot:sp|O80339|ERF82_ARATH)
cCL3743Contig1	CmEREBP	MELO3C021306	0.751	13.64	13.78	13.35	12.98	14.22	13.51	13.62	14.28	12.75	14.18	12.76	12.89	12.65	13.83	10.1	13.64		Similar to Ethylene-responsive transcription factor RAP2-3 (Arabidopsis thaliana) (uniprot_sprot:sp|P42736|RAP23_ARATH)
cFR14O9_c	CmEREBP	MELO3C010977	0.712	8.63	6.55	4.9	8.35	4.88	4.8	5.22	5.08	4.89	7.96	5.95	4.99	5.72	5.48	9.43	5.71		Similar to Dehydration-responsive element-binding protein 2D (Arabidopsis thaliana) (uniprot_sprot:sp|Q9LQZ2|DRE2D_ARATH)
cCL1726Contig1	CmEREBP	MELO3C012896	0.655	8.7	8.69	8.03	9.34	13.04	10.58	9.83	9.43	8.13	7.88	8.17	7.72	8.3	8.17	7.68	8.37		Similar to Ethylene-responsive transcription factor 1B (Arabidopsis thaliana) (uniprot_sprot:sp|Q8LDC8|ERF92_ARATH)
cCI_47-E05-M13R_c	CmEREBP	MELO3C005466	0.629	10.2	10.81	7.93	9.7	9.39	7.7	8.04	8.64	6.98	8.23	8.77	8.49	7.78	9.38	9.36	9.12		Similar to Ethylene-responsive transcription factor ERF106 (Arabidopsis thaliana) (uniprot_sprot:sp|Q9LY05|EF106_ARATH)
cA_39-H09-M13R_c	CmEREBP	MELO3C018744	0.63	5.91	5.97	6.12	6.55	6.57	6.58	7.23	6.64	6.3	6.19	5.67	6.46	6.02	6	6.26	5.83		Similar to Ethylene-responsive transcription factor ERF053 (Arabidopsis thaliana) (uniprot_sprot:sp|Q9SKT1|ERF53_ARATH)
cA_06-C12-M13R_c	CmEREBP	MELO3C012896	0.402	9.39	9.2	8.82	9.67	13.63	11.01	10.56	9.91	9.05	8.45	8.78	8.59	9.29	8.86	8.79	8.99		Similar to Ethylene-responsive transcription factor 1B (Arabidopsis thaliana) (uniprot_sprot:sp|Q8LDC8|ERF92_ARATH)
cPS_17-D08-M13R_c	CmEREBP	MELO3C003002	0.395	8.81	8.2	8.21	8.48	8.83	8.53	8.58	8.37	7.98	8.47	8.28	7.97	7.49	8.6	8.07	8.36		Similar to AP2/ERF and B3 domain-containing transcription factor RAV1 (Arabidopsis thaliana) (uniprot_sprot:sp|Q9ZWM9|RAV1_ARATH)
cCL5369Contig1	CmEREBP	MELO3C005466	0.278	11.18	12.13	8.7	10.29	10.33	8.71	9.03	9.37	8.04	8.66	8.82	8.94	8.56	10.05	9.41	9.22		Similar to Ethylene-responsive transcription factor ERF106 (Arabidopsis thaliana) (uniprot_sprot:sp|Q9LY05|EF106_ARATH)
cHS_31-H10-M13R_c	CmEREBP	MELO3C004579	0.209	8.13	6.37	7.93	10.32	7.16	6.53	6.67	6.73	8.12	6.45	6.73	6.98	8.18	7.91	10.62	7.19		Similar to Dehydration-responsive element-binding protein 3 (Arabidopsis thaliana) (uniprot_sprot:sp|Q9LYD3|DREB3_ARATH)
cCL2551Contig1	CmEREBP	MELO3C019763	0.118	9.61	9.22	9.16	9.22	8.87	9.24	8.75	8.93	9.22	9.2	9.15	8.86	9.18	8.83	9.27	8.98		Similar to Dehydration-responsive element-binding protein 2A (Oryza sativa subsp. indica) (uniprot_sprot:sp|A2WL19|DRE2A_ORYSI)
cCL3928Contig1	CmEREBP	MELO3C007572	0.066	13.54	13.47	14.46	14.96	14.45	14.85	15.04	15.16	14.05	14.93	15.02	14.91	13.76	14.08	15.02	14.98		Similar to Floral homeotic protein APETALA 2 (Arabidopsis thaliana) (uniprot_sprot:sp|P47927|AP2_ARATH)
c15d_38-B04-M13R_c	CmEREBP/ERE	MELO3C016980	-0.038	6.59415	6.69168	6.8511	7.27619	7.08102	6.90892	7.47199	7.27795	6.87627	6.61525	7.116	6.98242	6.69631	6.98115	6.72604	6.94409		Similar to Ethylene-responsive transcription factor ERF003 (Arabidopsis thaliana) (uniprot_sprot:sp|Q94AW5|ERF03_ARATH)
cCL1619Contig2	CmEREBP/AP2	MELO3C013916	-0.133	13.4304	13.4912	10.5952	10.1062	13.6135	10.864	8.7035	8.92891	11.7612	12.7079	10.7744	10.7075	12.2523	14.0905	10.3641	10.5749		Similar to Ethylene-responsive transcription factor 1A (Arabidopsis thaliana) (uniprot_sprot:sp|O80337|EF100_ARATH)
cPS_28-E11-M13R_c	CmEREBP	MELO3C005629	-0.325	5.62	6.43	6.77	7.37	6.78	6.85	7.8	7.88	6.87	6.21	6.87	7.08	6.25	7.05	6.31	6.76		Similar to Dehydration-responsive element-binding protein 1C (Arabidopsis thaliana) (uniprot_sprot:sp|Q9SYS6|DRE1C_ARATH)
cCL114Contig1	CmEREBP	MELO3C024315	-0.441	14.48	14.7	14.28	14.39	14.48	13.73	13.69	13.68	14.4	14.47	14.62	14.7	14.46	14.63	14.28	14.26		Similar to Ethylene-responsive transcription factor RAP2-12 (Arabidopsis thaliana) (uniprot_sprot:sp|Q9SSA8|RA212_ARATH)
cAI_06-G09-M13R_c	CmEREBP	MELO3C006870	-0.536	6.18	6.46	6.74	7.32	7.15	6.66	7.44	7.38	6.93	6.52	6.52	7.12	6.28	6.84	6.23	6.58		Similar to Ethylene-responsive transcription factor ERF025 (Arabidopsis thaliana) (uniprot_sprot:sp|Q9FJ90|ERF25_ARATH)
cCL379Contig1	CmEREBP	MELO3C019725	-0.581	12.53	12.47	12.66	13.1	12.62	12.84	13.27	13.28	12.1	12.69	13.02	12.87	12.19	12.18	13.39	12.28		Similar to Ethylene-responsive transcription factor 3 (Arabidopsis thaliana) (uniprot_sprot:sp|O80339|ERF82_ARATH)
cCL5871Contig1	CmEREBP	MELO3C014181	-0.67	15.23	15.54	15.17	14.92	15.3	14.91	15.18	15.25	15.48	15.42	15.37	15.39	15.36	15.35	15.05	14.72		Similar to Ethylene-responsive transcription factor 3 (Arabidopsis thaliana) (uniprot_sprot:sp|O80339|ERF82_ARATH)
cCL379Contig2	CmEREBP	MELO3C019725	-0.686	14.05	13.83	14.1	14.29	14.06	14.16	14.39	14.6	13.78	14.31	14.31	14.41	13.91	13.87	14.52	13.72		Similar to Ethylene-responsive transcription factor 3 (Arabidopsis thaliana) (uniprot_sprot:sp|O80339|ERF82_ARATH)
cCL3515Contig1	CmEREBP	MELO3C025608	-0.802	11.04	12.47	9.31	8.96	10.73	8.78	9.14	9.97	10.31	9.12	10.27	10.28	10.45	12.01	11.58	9.48		Similar to Ethylene-responsive transcription factor 4 (Arabidopsis thaliana) (uniprot_sprot:sp|O80340|ERF78_ARATH)
cPS_39-E08-M13R_c	CmEREBP	MELO3C002624	-0.803	8.51	8.94	8.62	7.84	9.78	8.02	8.31	9.64	8.32	7.63	9.33	9.62	8.61	11.44	7.41	8.82		Similar to Ethylene-responsive transcription factor 9 (Arabidopsis thaliana) (uniprot_sprot:sp|Q9FE67|ERF80_ARATH)
cCL2539Contig1	CmEREBP	MELO3C022694	-0.826	13.68	13.49	13.98	14.07	13	13.42	13.94	13.95	13.34	13.87	14.06	14.48	13.57	13.76	13.91	13.65		Similar to Ethylene-responsive transcription factor RAP2-2 (Arabidopsis thaliana) (uniprot_sprot:sp|Q9LUM4|RAP22_ARATH)
cCL152Contig1	CmEREBP		-0.926	12.33	13.05	12.75	12.98	12.41	12.87	13.66	13.71	11.82	12.57	13.61	13.7	11.69	13.54	14.02	12.77		Similar to Ethylene-responsive transcription factor 1B - Arabidopsis thaliana (Mouse-ear cress)
cPSI_17-E09-M13R_c	CmEREBP	MELO3C005747	-1.269	11.18	11.24	8.12	7.9	9.32	7.7	7.79	7.2	9.88	7.38	6.84	8.27	11.28	10.68	7.53	7		Similar to Ethylene-responsive transcription factor ERF061 (Arabidopsis thaliana) (uniprot_sprot:sp|Q9C7W2|ERF61_ARATH)
cCL2560Contig1	CmEREBP	MELO3C013926	-1.311	10.78	11.78	10.41	9.13	12.67	11.33	10.68	10.53	12.68	11.51	9.82	8.54	11.01	11.23	8.26	7.23		Similar to Ethylene-responsive transcription factor ERF034 (Arabidopsis thaliana) (uniprot_sprot:sp|Q8LBQ7|ERF34_ARATH)
cCL1200Contig1	CmEREBP	MELO3C007769	-1.345	12.62	12.98	12.31	11.08	12.93	13.41	13.55	13.38	11.56	12.28	12.9	12.61	11.94	12.3	12.17	11.27		Similar to Ethylene-responsive transcription factor ERF060 (Arabidopsis thaliana) (uniprot_sprot:sp|O65665|ERF60_ARATH)
cCL1534Contig2	CmEREBP	MELO3C016780	-1.362	10.94	11.69	14.5	14.15	12.29	13.41	13.6	12.54	11.69	13.07	14.02	14.2	10.58	11.98	14.46	12.84		Similar to Ethylene-responsive transcription factor ERF011 (Arabidopsis thaliana) (uniprot_sprot:sp|Q9SNE1|ERF11_ARATH)
cCL1534Contig1	CmEREBP	MELO3C016780	-1.369	10.04	10.73	13.5	13.24	10.97	12.27	12.65	11.64	10.76	11.93	13.11	13.15	9.62	11.14	13.35	11.78		Similar to Ethylene-responsive transcription factor ERF011 (Arabidopsis thaliana) (uniprot_sprot:sp|Q9SNE1|ERF11_ARATH)
c46d_36-H11-M13R_c	CmEREBP	MELO3C019590	-1.473	12.86	12.79	11.71	11.69	13.86	12.69	11.73	12.26	13.03	13.05	12.45	12.7	13.39	13.34	11.16	11.22		Similar to Ethylene-responsive transcription factor CRF4 (Arabidopsis thaliana) (uniprot_sprot:sp|Q9SUE3|CRF4_ARATH)
cCL3489Contig1	CmEREBP	MELO3C002624	-1.569	9.38	10.03	9.52	8.28	10.64	8.35	8.81	10.45	9.32	8.82	9.65	10.69	9.71	12.65	6.89	9.12		Similar to Ethylene-responsive transcription factor 9 (Arabidopsis thaliana) (uniprot_sprot:sp|Q9FE67|ERF80_ARATH)
cA_16-C12-M13R_c	CmEREBP	MELO3C011364	-1.59	13.99	14.26	14.22	14.01	14.52	14.39	14.6	14.87	14.05	14.25	14.49	14.47	14.25	14.54	13.55	12.88		Similar to Ethylene-responsive transcription factor RAP2-4 (Arabidopsis thaliana) (uniprot_sprot:sp|Q8H1E4|RAP24_ARATH)
c46d_23-B11-M13R_c	CmEREBP	MELO3C024520	-1.992	5.47	5.9	11.72	12.63	6.86	7.77	9.36	7.1	6.41	7.88	9.64	9.87	5.5	7.31	11.94	7.87		Similar to Ethylene-responsive transcription factor ERF024 (Arabidopsis thaliana) (uniprot_sprot:sp|Q9SJR0|ERF24_ARATH)
cCL400Contig1	CmEREBP	MELO3C005465	-2.028	11.31	12.38	11.24	11.48	13.78	10.93	12.09	11.65	12.35	11.89	12.12	12.26	11.92	14.48	10.96	10.23		Similar to Ethylene-responsive transcription factor ERF105 (Arabidopsis thaliana) (uniprot_sprot:sp|Q8VY90|EF105_ARATH)
cA_32-C06-M13R_c	CmEREBP	MELO3C007657	-2.279	13.09	9.6	6	7.01	8.98	6.76	6.82	7.25	10.89	7.18	6.66	8.95	12.43	8.85	6.06	6.16		Similar to AP2-like ethylene-responsive transcription factor ANT (Arabidopsis thaliana) (uniprot_sprot:sp|Q38914|ANT_ARATH)
c46d_32-F06-M13R_c	CmEREBP	MELO3C015739	-2.478	11.79	12.27	11.02	10.62	11.76	11.19	10.53	10.56	11.8	11.48	10.81	11.53	11.39	12.18	10.82	9.06		Similar to Ethylene-responsive transcription factor ERF098 (Arabidopsis thaliana) (uniprot_sprot:sp|Q9LTC5|ERF98_ARATH)
cCL3840Contig1	CmEREBP	MELO3C011572	-2.545	13.12	13.09	11.81	10.85	12.81	11.43	11.27	11.47	12.91	12.65	12.24	12.45	13.58	13.38	7.97	9.9		Similar to Ethylene-responsive transcription factor ERF118 (Arabidopsis thaliana) (uniprot_sprot:sp|Q9CA27|EF118_ARATH)
cCL5563Contig1	CmEREBP	MELO3C019506	-2.804	4.99	5	5.44	6.89	6.83	5.35	8.1	9.23	6.76	6.18	8.09	9.32	7.11	9.19	5.29	6.52		Similar to Ethylene-responsive transcription factor ERF109 (Arabidopsis thaliana) (uniprot_sprot:sp|Q9SZ06|EF109_ARATH)
cCL1118Contig1	CmEREBP/RAP4	MELO3C007267	-2.852	14.84	14.89	13.64	12.47	14.24	13.57	13.38	13.98	14.15	13.84	14.08	14.27	14.65	14.84	11.41	11.41		Similar to Ethylene-responsive transcription factor 4 (Nicotiana tabacum) (uniprot_sprot:sp|Q40477|ERF4_TOBAC)
c15d_17-C05-M13R_c	CmEREBP		-3.17	12.05	11.67	10.78	9.93	11.3	11.52	11.61	11.54	11.47	11.67	11.25	11.96	12.23	11.6	8.11	8.79		Similar to Ethylene-responsive element-binding factor - Gossypium hirsutum (Upland cotton)
cPS_08-B04-M13R_c	CmEREBP	MELO3C010466	-3.598	7.37	7.68	7.3	8.68	8.94	8.26	9.93	9.85	7.76	7.73	10.22	12.36	8.05	9.65	8.42	8.76		Similar to Ethylene-responsive transcription factor ERF012 (Arabidopsis thaliana) (uniprot_sprot:sp|Q9SFE4|ERF12_ARATH)
cCL3475Contig1	CmEREBP/TINY	MELO3C022181	-5.376	8.33	12.57	12.28	8.46	10.09	11.91	11.61	10.44	12.1	11.18	12.73	12.52	9.63	12.17	8.25	7.15		Similar to Ethylene-responsive transcription factor ERF021 (Arabidopsis thaliana) (uniprot_sprot:sp|Q9C9I2|ERF21_ARATH)
NAC/NAM transcription factors	GENE NAME	GENE CODE	Ved-H vs PS-H	DUL-15d	DUL-25d	DUL-35d	DUL-H	PI-15d	PI-25d	PI-35d	PI-H	PS-15d	PS-25d	PS-35d	PS-H	VED-15d	VED-25d	VED-35d	VED-H		DESCRIPTION
cCL1154Contig1	CmNAC/NAM	MELO3C016536	5.796	8.6	8.95	9.81	12.56	10.31	11.45	12.59	12.81	7.16	11.09	9.3	8.16	6.67	9.08	14.75	13.96		Similar to NAC domain-containing protein 72 (Arabidopsis thaliana) (uniprot_sprot:sp|Q93VY3|NAC72_ARATH)
cCL5122Contig1	CmNAC/NAM	MELO3C012114	2.663	5.77	6.95	5.91	7.63	6.67	7.22	7.99	8.14	5.98	5.98	5.81	6.33	5.91	5.83	7.44	8.99		Similar to NAC domain-containing protein 29 (Arabidopsis thaliana) (uniprot_sprot:sp|O49255|NAC29_ARATH)
cCL1722Contig1	CmNAC/NAM	MELO3C010632	2.576	11.92	12.13	12.09	13.6	12.89	12.64	13.38	13.56	10.33	12.7	12.43	12.73	10.97	12.68	13.93	15.31		Similar to NAC domain-containing protein 2 (Arabidopsis thaliana) (uniprot_sprot:sp|Q39013|NAC2_ARATH)
cCL1112Contig1	CmNAC/NAM	MELO3C023195	2.135	11.95	11.66	11.27	11.52	11.85	11.11	11.01	11.32	10.1	10.71	11.19	11.39	11.16	12.81	11.27	13.52		Similar to NAC domain-containing protein 2 (Arabidopsis thaliana) (uniprot_sprot:sp|Q39013|NAC2_ARATH)
cCL2105Contig1	CmNAC/NAM	MELO3C010500	1.382	13.97	13.28	13.82	14.61	12.32	13.8	14.18	14.06	11.88	12.66	13.33	13.77	12.41	12.75	13.58	15.16		Similar to NAC domain-containing protein 2 (Arabidopsis thaliana) (uniprot_sprot:sp|Q39013|NAC2_ARATH)
cA_25-D01-M13R_c	CmNAC/NAM	MELO3C008056	1.336	10.75	11.36	11.5	11.76	12.22	11.12	12.12	12.51	12.01	12.81	11.75	12.08	12.27	12.65	11.88	13.41		Similar to NAC domain-containing protein 78 (Arabidopsis thaliana) (uniprot_sprot:sp|Q84K00|NAC78_ARATH)
cPSI_21-D04-M13R_c	CmNAC/NAM	MELO3C008790	1	6.34	6.95	6.97	8.5	7.3	7.76	7.92	8.23	7	7.78	7.8	8.05	6.19	6.87	7.7	9.05		Similar to Protein CUP-SHAPED COTYLEDON 2 (Arabidopsis thaliana) (uniprot_sprot:sp|O04017|NAC98_ARATH)
cPSI_32-D02-M13R_c	CmNAC/NAM	MELO3C012390	0.863	10.07	9.89	10.41	9.65	10.32	9.58	10.76	10.64	9.75	10.75	10.46	10.71	10.47	10.53	10.33	11.58		Similar to NAC domain-containing protein 78 (Arabidopsis thaliana) (uniprot_sprot:sp|Q84K00|NAC78_ARATH)
cCL461Contig1	CmNAC/NAM	MELO3C008056	0.835	12.73	12.96	13.18	13.6	13.78	13.09	13.69	14.01	13.7	13.9	13.63	13.61	13.72	13.88	13.65	14.45		Similar to NAC domain-containing protein 78 (Arabidopsis thaliana) (uniprot_sprot:sp|Q84K00|NAC78_ARATH)
cPSI_18-H09-M13R_c	CmNAC/NAM	MELO3C017185	0.601	9.28	9.83	11.87	13.34	7.67	12.11	13.03	13.38	7.48	11.55	12.12	11.94	9.69	9.75	13.18	12.54		Similar to Protein CUP-SHAPED COTYLEDON 2 (Arabidopsis thaliana) (uniprot_sprot:sp|O04017|NAC98_ARATH)
cPSI_35-E01-M13R_c	CmNAC/NAM	MELO3C010555	0.6	7.7	7.05	6.87	6.82	5.02	6.25	6.29	7.22	6.81	6.56	7.74	7.8	7.22	8.71	7.6	8.4		Similar to NAC domain-containing protein 21/22 (Arabidopsis thaliana) (uniprot_sprot:sp|Q84TE6|NAC22_ARATH)
cCL5324Contig1	CmNAC/NAM	MELO3C017185	0.461	9.53	10.01	12.39	13.57	8.59	12.79	13.26	13.58	8.42	11.38	12.12	12.19	9.71	9.99	13.48	12.65		Similar to Protein CUP-SHAPED COTYLEDON 2 (Arabidopsis thaliana) (uniprot_sprot:sp|O04017|NAC98_ARATH)
cCI_35-C03-M13R_c	CmNAC/NAM	MELO3C012390	0.34	12.96	12.78	12.91	12.64	12.7	12.72	12.95	13.04	12.96	13.18	13.07	13.22	12.84	12.97	12.92	13.56		Similar to NAC domain-containing protein 78 (Arabidopsis thaliana) (uniprot_sprot:sp|Q84K00|NAC78_ARATH)
c46d_02-A02-M13R_c	CmNAC/NAM	MELO3C013173	0.118	12.83	13.34	13.49	13.66	13.16	13.49	13.5	13.45	13.1	13.62	13.68	13.75	12.99	13.18	13.69	13.87		Similar to NAC domain-containing protein 78 (Arabidopsis thaliana) (uniprot_sprot:sp|Q84K00|NAC78_ARATH)
cA_12-H01-M13R_c	CmNAC/NAM	MELO3C001959	-0.056	10.35	7.12	6.44	6.26	7.67	5.53	5.95	5.64	8.75	6.35	6.3	5.84	9.88	8.08	5.16	5.78		Similar to NAC domain-containing protein 74 (Oryza sativa subsp. japonica) (uniprot_sprot:sp|Q7GCL7|NAC74_ORYSJ)
cCL5609Contig1	CmNAC/NAM	MELO3C011164	-0.088	7.87	8.11	8.42	9.05	8.68	9.25	10.37	9.7	8.52	8.55	8.49	8.54	7.82	8.29	8.48	8.45		Similar to Protein CUP-SHAPED COTYLEDON 2 (Arabidopsis thaliana) (uniprot_sprot:sp|O04017|NAC98_ARATH)
cCL212Contig1	CmNAC/NAM	MELO3C016540	-0.143	10.16	14.26	15.12	14.73	14.34	15.18	15.29	15.14	12.45	15.39	15.18	15.12	10.27	14.18	15.16	14.98		Similar to NAC domain-containing protein 18 (Arabidopsis thaliana) (uniprot_sprot:sp|Q9ZNU2|NAC18_ARATH)
cCL5336Contig1	CmNAC/NAM	MELO3C022342	-0.144	12.84	12.61	12.25	11.67	13	13.06	13.05	12.76	12.61	13.38	12.66	12.2	12.65	12.54	13.23	12.06		Similar to NAC domain-containing protein 29 (Arabidopsis thaliana) (uniprot_sprot:sp|O49255|NAC29_ARATH)
cPS_08-E11-M13R_c	CmNAC/NAM	MELO3C019954	-0.442	11.99	12.35	12	11.23	12.78	11.59	12.34	12.27	12.2	12.97	12.62	13.15	12.41	12.88	11.44	12.71		Similar to NAC domain-containing protein 78 (Arabidopsis thaliana) (uniprot_sprot:sp|Q84K00|NAC78_ARATH)
cCL5589Contig1	CmNAC/NAM	MELO3C018237	-0.657	10.01	11.8	11.82	11.04	13.1	12.32	12.3	12.18	12.06	12.75	11.94	11.81	10.34	11.95	10.64	11.15		Similar to NAC domain-containing protein 18 (Arabidopsis thaliana) (uniprot_sprot:sp|Q9ZNU2|NAC18_ARATH)
cPS_34-F11-M13R_c	CmNAC/NAM	MELO3C014505	-0.727	5.78	5.76	6.3	6.52	6.74	6.56	6.45	6.99	6.87	6.47	6.24	7.17	6.29	6.11	6.26	6.44		Similar to NAC domain-containing protein 90 (Arabidopsis thaliana) (uniprot_sprot:sp|Q9FMR3|NAC90_ARATH)
cCL4437Contig1	CmNAC/NAM	MELO3C012215	-0.945	12.51	12.32	12.41	11.55	11.78	12.1	12.43	12.55	12.66	12.48	12.48	12.83	12.97	12.69	11.4	11.89		Similar to NAC domain-containing protein 8 (Arabidopsis thaliana) (uniprot_sprot:sp|Q6NQK2|NAC8_ARATH)
cCL4939Contig1	CmNAC/NAM	MELO3C017754	-1.469	10.95	11.66	12.15	12.4	10.8	11.71	11.24	12.5	10.85	11.8	12.12	12.33	11.52	11.39	12.62	10.86		Similar to NAC domain-containing protein 29 (Arabidopsis thaliana) (uniprot_sprot:sp|O49255|NAC29_ARATH)
c15d_10-D11-M13R_c	CmNAC/NAM	MELO3C014141	-1.475	9.96	9.61	8.92	8.28	10.71	9.21	8.54	8.13	10.01	9.87	9.58	10.3	10.43	10.14	8.33	8.83		Similar to NAC domain-containing protein 7 (Arabidopsis thaliana) (uniprot_sprot:sp|Q9FWX2|NAC7_ARATH)
cCI_17-H05-M13R_c	CmNAC/NAM	MELO3C012215	-1.678	7.47	7.26	8.03	7.52	7.8	7.81	7.52	7.7	7.61	8.02	8.03	8.44	8.39	8.27	7.62	6.77		Similar to NAC domain-containing protein 8 (Arabidopsis thaliana) (uniprot_sprot:sp|Q6NQK2|NAC8_ARATH)
cCI_64-A04-M13R_c	CmNAC/NAM	MELO3C010555	-2.001	9.43	9.28	8.1	9.48	10.29	9.34	9.95	9.43	8.89	9.85	9.1	8.97	8.78	10.69	8.97	6.97		Similar to NAC domain-containing protein 21/22 (Arabidopsis thaliana) (uniprot_sprot:sp|Q84TE6|NAC22_ARATH)
cCL3226Contig1	CmNAC/NAM	MELO3C013641	-4.482	9.6	10.45	9.34	7.82	9.92	7.96	6.53	6.65	8.71	8.18	9.76	10.65	9.32	10.15	8.11	6.17		Similar to Putative NAC domain-containing protein 94 (Arabidopsis thaliana) (uniprot_sprot:sp|Q9FIW5|NAC94_ARATH)
MADS box transcription factor	GENE NAME	GENE CODE	Ved-H vs PS-H	DUL-15d	DUL-25d	DUL-35d	DUL-H	PI-15d	PI-25d	PI-35d	PI-H	PS-15d	PS-25d	PS-35d	PS-H	VED-15d	VED-25d	VED-35d	VED-H		DESCRIPTION
cCL5689Contig1	CmMADS	MELO3C024001	1.752	11.07	10.53	12	13.26	9.31	10.43	9.62	10.83	10.45	11.52	11.79	11.86	10.74	10.91	13.55	13.61		Similar to Agamous-like MADS-box protein AGL15 (Arabidopsis thaliana) (uniprot_sprot:sp|Q38847|AGL15_ARATH)
cCL2603Contig1	CmMADS	MELO3C019694	0.913	14.13	14.07	14.45	14.61	14	14.37	14.4	14.43	13.33	13.8	13.93	13.69	13.39	13.69	14.65	14.6		Similar to Agamous-like MADS-box protein AGL1 (Arabidopsis thaliana) (uniprot_sprot:sp|P29381|AGL1_ARATH)
cCL3953Contig1	CmMADS	MELO3C022316	0.81	11.08	9.28	11.8	11.46	11.82	12.23	11.38	12.17	10.43	10.97	10.54	10.42	11.2	11.77	11.38	11.23		Similar to Agamous-like MADS-box protein AGL9 homolog (Petunia hybrida) (uniprot_sprot:sp|Q03489|AGL9_PETHY)
cCL3452Contig1	CmMADS	MELO3C011093	-0.333	5.76	6.41	6.59	7.19	6.81	6.98	7.59	7.18	6.99	5.9	6.5	6.83	5.89	6.34	6.4	6.5		Similar to MADS-box protein SVP (Arabidopsis thaliana) (uniprot_sprot:sp|Q9FVC1|SVP_ARATH)
c46d_11-A08-M13R_c	CmMADS	MELO3C003778	-1.057	9.15	8.86	7.29	8.2	6.91	7.98	6.87	7.47	8.49	8.9	7.53	9.96	10.12	9.54	8.48	8.9		Similar to Floral homeotic protein DEFICIENS (Antirrhinum majus) (uniprot_sprot:sp|P23706|DEFA_ANTMA)
cCL1745Contig1	CmCUM	MELO3C007181	-1.88	15.12	14.6	13.66	13.22	14.94	14.72	14.21	12.81	15.01	14.16	13.89	14.09	15.12	14.83	13.49	12.21		Similar to Floral homeotic protein AGAMOUS (Nicotiana tabacum) (uniprot_sprot:sp|Q43585|AG_TOBAC)
cCL2496Contig1	CmMADS	MELO3C022315	-3.324	5.73	6.81	7.01	6.51	13.21	13.96	12.44	10.84	7.72	10.29	10.52	10.31	9.12	11.45	8.73	6.98		Similar to MADS-box transcription factor 8 (Oryza sativa subsp. japonica) (uniprot_sprot:sp|Q9SAR1|MADS8_ORYSJ)
HD-Zip homeobox transcription factor	GENE NAME	GENE CODE	Ved-H vs PS-H	DUL-15d	DUL-25d	DUL-35d	DUL-H	PI-15d	PI-25d	PI-35d	PI-H	PS-15d	PS-25d	PS-35d	PS-H	VED-15d	VED-25d	VED-35d	VED-H		DESCRIPTION
cPSI_41-F06-M13R_c	CmHD-Zip	MELO3C011116	4.06	7.13	5.27	5.22	7.21	5.01	6.67	6.21	9.94	5.13	4.53	4.94	5.03	5.27	5.59	10.23	9.09		Similar to PREDICTED: similar to transcription factor-related (Vitis vinifera) (uniref90:UniRef90_UPI0001983C7F)
cPSI_03-G05-M13R_c	CmHD-Zip	MELO3C011116	3.44	8.77	7.44	6.96	8.51	6.84	7.26	7.72	9.66	7.06	5.77	6.88	6.93	7.39	7.21	11.34	10.37		Similar to PREDICTED: similar to transcription factor-related (Vitis vinifera) (uniref90:UniRef90_UPI0001983C7F)
cCL1287Contig1	CmHD-Zip	MELO3C011116	3.34	9.17	7.73	7.13	8.76	6.98	7.65	7.59	10.33	7.34	6.44	6.8	7.53	8	7.77	11.63	10.87		Similar to PREDICTED: similar to transcription factor-related (Vitis vinifera) (uniref90:UniRef90_UPI0001983C7F)
cPSI_21-H02-M13R_c	CmHD-Zip	MELO3C011116	3.18	9.23	7.92	7.33	8.98	7.41	7.79	8.2	10.25	7.28	6.21	7.06	7.57	7.91	7.8	11.76	10.75		Similar to PREDICTED: similar to transcription factor-related (Vitis vinifera) (uniref90:UniRef90_UPI0001983C7F)
cA_17-F04-M13R_c	CmHD-Zip	MELO3C004378	2.55	11.55	11.55	11.22	11.42	11.67	11.7	10.63	11.16	11.54	11.67	10.89	9.42	11.44	11.4	10.61	11.97		Similar to Light-inducible protein CPRF2 (Petroselinum crispum) (uniprot_sprot:sp|Q99090|CPRF2_PETCR)
cCL5062Contig1	CmHD-Zip	MELO3C020145	1.67	12.45	12.18	10.62	11.13	12.29	11.36	11.94	12.28	11.96	12.28	11.31	10.9	12.47	11.76	13.04	12.57		Similar to Transcription factor RF2b (Oryza sativa subsp. japonica) (uniprot_sprot:sp|Q6S4P4|RF2B_ORYSJ)
cA_18-G01-M13R_c	CmHD-Zip	MELO3C017790	1.32	10.85	11.45	11.02	11.04	10.92	10.55	11.97	12.29	10.8	11.49	11.41	11.77	11.42	11.65	12.98	13.09		Similar to Protein NLP8 (Arabidopsis thaliana) (uniprot_sprot:sp|O22864|NLP8_ARATH)
cPS_29-A11-M13R_c	CmHD-Zip	MELO3C018845	1.25	12.38	8.41	5.77	6.34	10.1	6.42	6.68	6.84	9.69	5.87	5.58	5.87	11.39	7.27	5.7	7.12		Similar to Transcription factor RF2a, putative (Ricinus communis) (uniref90:UniRef90_B9SGM7)
cCL2849Contig1	CmHD-Zip	MELO3C012181	1.03	6.96	7.06	10.41	11.65	6.7	11.83	10.42	7.25	7.58	9.23	9.27	7.65	6.28	6.95	12.21	8.68		Similar to Predicted protein (Populus trichocarpa) (uniref90:UniRef90_B9HIW1)
cPS_07-E10-M13R_c	CmHD-Zip	MELO3C018845	0.8	12.04	8.12	6.62	7.49	9.41	6.98	7.29	7.2	9.35	6.54	6.38	6.45	11.1	7.27	6.68	7.25		Similar to Transcription factor RF2a, putative (Ricinus communis) (uniref90:UniRef90_B9SGM7)
cCL1657Contig1	CmHD-Zip	MELO3C018845	0.72	11.42	7.24	5.43	5.92	9.51	5.95	6.21	6.18	8.48	5.33	5.49	5.57	10.31	6.61	5.64	6.29		Similar to Transcription factor RF2a, putative (Ricinus communis) (uniref90:UniRef90_B9SGM7)
cCL6205Contig1	CmHD-Zip	MELO3C013357	0.59	12.12	11.7	11.77	11.7	12.02	11.26	11.44	11.59	11.76	12	11.65	11.72	12.46	11.97	11.48	12.31		Similar to DNA binding protein, putative (Ricinus communis) (uniref90:UniRef90_B9T7C9)
cCL1491Contig1	CmHD-Zip	MELO3C023710	0.52	12.98	13.27	13.53	13.24	13.08	12.89	13.27	13.24	12.94	13.26	13.38	13.44	12.8	12.92	13.85	13.96		Similar to Transcription factor VIP1 (Arabidopsis thaliana) (uniprot_sprot:sp|Q9MA75|VIP1_ARATH)
cCI_44-H03-M13R_c	CmHD-Zip	MELO3C019237	0.49	12.76	12.42	12.75	12.91	12.71	12.97	12.92	12.82	12.59	12.62	12.42	12.56	12.48	12.24	13.28	13.05		Similar to TraB domain-containing protein (Mus musculus) (uniprot_sprot:sp|Q99JY4|TRABD_MOUSE)
cPSI_19-E07-M13R_c	CmHD-Zip	MELO3C004728	0.48	8.59	7.56	6.64	7.71	7.85	8.38	7.99	7.23	6.33	6.31	6.27	7.18	8.75	8.12	8.22	7.66		Similar to TGACG-sequence-specific DNA-binding protein TGA-2.1 (Nicotiana tabacum) (uniprot_sprot:sp|O24160|TGA21_TOBAC)
cHS_06-C08-M13R_c	CmHD-Zip	MELO3C013357	0.41	12.74	12.28	12.06	12.39	12.33	12	11.74	11.84	12.43	12.08	12.06	12.02	12.51	12.06	12.12	12.43		Similar to DNA binding protein, putative (Ricinus communis) (uniref90:UniRef90_B9T7C9)
cCL3643Contig1	CmHD-Zip	MELO3C017064	0.39	13.18	13.58	13.79	14.19	12.79	13.32	13.94	14.21	12.93	12.88	13.94	14.24	13.19	13.65	14.03	14.63		Similar to Predicted protein (Populus trichocarpa) (uniref90:UniRef90_B9H5X3)
cPS_24-A08-M13R_c	CmHD-Zip	MELO3C009730	0.39	10.95	11.53	11.74	11.48	11.4	11.4	11.87	11.8	11.28	11.78	12.27	12.1	11.01	11.23	11.66	12.49		Similar to TGACG-sequence-specific DNA-binding protein TGA-1B (Fragment) (Nicotiana tabacum) (uniprot_sprot:sp|P14233|TGA1B_TOBAC)
cCL3650Contig1	CmHD-Zip	MELO3C015754	0.37	11.44	11.7	11.65	11.99	12.08	11.61	11.71	12.03	11.85	11.72	11.72	12.16	11.47	11.72	12.2	12.53		Similar to Light-inducible protein CPRF2 (Petroselinum crispum) (uniprot_sprot:sp|Q99090|CPRF2_PETCR)
cA_26-H07-M13R_c	CmHD-Zip	MELO3C010492	0.36	11.16	11.74	10.34	12.68	8.8	8.93	7.97	8.65	11	9.36	9.94	10.6	11.51	12.05	11.03	10.96		Similar to F8K7.18 protein (Arabidopsis) (uniref90:UniRef90_Q9XI02)
cCL6000Contig1	CmHD-Zip	MELO3C003443	0.34	11.3	11.32	11.59	11.28	11.53	11.29	11.71	11.71	11.53	11.81	11.68	11.71	11.37	11.53	11.87	12.05		Similar to Transcription factor HBP-1a (Triticum aestivum PE=2 SV=1) (uniprot_sprot:sp|P23922|HBP1A_WHEAT)
cCL776Contig1	CmHD-Zip	MELO3C023318	0.25	11.99	12.18	11.93	13.12	12.18	13.69	13.95	13.9	11.75	11.85	12.95	12.8	12.55	12.56	12.55	13.05		Similar to Predicted protein (Populus trichocarpa) (uniref90:UniRef90_B9H4F3)
cCL4795Contig1	CmHD-Zip	MELO3C009753	0.2	12.33	12.55	12.58	12.25	12.34	12.47	12.84	13.31	12.29	13.15	12.92	13.24	12.4	12.76	12.47	13.44		Similar to TGACG-sequence-specific DNA-binding protein TGA-2.1 (Nicotiana tabacum) (uniprot_sprot:sp|O24160|TGA21_TOBAC)
cCL3477Contig1	CmHD-Zip	MELO3C007811	0.13	13.09	13.05	13.02	12.64	13.37	12.72	13.16	13.12	13.18	13.66	13.22	13.22	13.26	13.21	12.66	13.35		Similar to G-box-binding factor 1 (Arabidopsis thaliana) (uniprot_sprot:sp|P42774|GBF1_ARATH)
cA_40-G03-M13R_c	CmHD-Zip	MELO3C007865	-0.02	9	5.73	8.34	6.19	10.64	11.43	9.21	7.22	10.06	9.86	7.13	5.61	9.45	5.77	5.71	5.59		Similar to BZIP domain class transcription factor (Malus x domestica) (uniref90:UniRef90_D9ZIR3)
cPS_40-A01-M13R_c	CmHD-Zip	MELO3C013820	-0.09	13.29	13.05	13.11	12.99	13.21	12.99	13.05	13.03	13.15	13.21	13.2	13.26	13.01	12.98	13.08	13.17		Similar to Transcription factor HBP-1a (Triticum aestivum PE=2 SV=1) (uniprot_sprot:sp|P23922|HBP1A_WHEAT)
cHS_05-D03-M13R_c	CmHD-Zip	MELO3C015377	-0.2	7.37	7.88	7.79	8.4	8.44	8.5	8.68	8.63	7.78	7.71	7.75	7.82	7.07	7.45	7.67	7.62		Similar to Light-inducible protein CPRF2 (Petroselinum crispum) (uniprot_sprot:sp|Q99090|CPRF2_PETCR)
cPSI_40-G06-M13R_c	CmHD-Zip	MELO3C013407	-0.21	15.13	14.86	13.78	13.61	14.11	12.92	13.73	13.91	13.96	13.89	13.94	14.28	14.76	14.37	13.48	14.07		Similar to Transcription factor RF2a (Oryza sativa subsp. japonica) (uniprot_sprot:sp|Q69IL4|RF2A_ORYSJ)
cCL1574Contig1	CmHD-Zip	MELO3C011388	-0.23	12.52	12.42	12.85	11.88	12.3	12.33	11.98	11.38	12.55	13.82	13.06	12.8	12.62	12.97	12.03	12.57		Similar to Transcription factor HBP-1b(c1) (Fragment) (Triticum aestivum PE=1 SV=2) (uniprot_sprot:sp|Q41558|HBP1C_WHEAT)
cCL5941Contig1	CmHD-Zip	MELO3C012332	-0.3	9.74	8.73	7.74	7.62	8.23	7.34	7.5	7.32	9.03	8.9	7.78	8.33	9.75	7.79	8.55	8.03		Similar to Predicted protein (Populus trichocarpa) (uniref90:UniRef90_B9HKN0)
cFR13D16_c	CmHD-Zip		-0.36	13.51	13.99	14.01	14.55	14.29	14.32	14.26	14.1	13.94	14.23	14.44	14.62	13.65	14.23	14.71	14.26		Similar to BZIP protein DPBF4 - Arabidopsis thaliana (Mouse-ear cress)
cCL4985Contig1	CmHD-Zip	MELO3C017918	-0.54	14.26	14.53	14.52	14.75	14.47	14.9	14.81	15.04	14.09	14.65	15.1	15.25	14.1	14.26	15	14.71		Similar to Ocs element-binding factor 1 (Zea mays) (uniprot_sprot:sp|P24068|OCS1_MAIZE)
cHS_35-D09-M13R_c	CmHD-Zip	MELO3C011839	-0.54	7	7.31	6.37	6.41	6.87	6.17	6.18	6.62	8.31	8.57	7.61	7.39	8.94	8.54	7.12	6.85		Similar to Uncharacterized membrane protein At4g06598 (Arabidopsis thaliana) (uniprot_sprot:sp|Q8W3M7|Y4598_ARATH)
cA_08-F02-M13R_c	CmHD-Zip	MELO3C003686	-0.63	8.31	8.04	7.53	8.23	8.22	8.54	8.61	8.28	8.32	8.32	8.55	8.49	8.2	7.54	8.89	7.86		Similar to Transcription factor HY5 (Arabidopsis thaliana) (uniprot_sprot:sp|O24646|HY5_ARATH)
cCL5292Contig1	CmHD-Zip	MELO3C016260	-0.72	13.6	13.81	14.17	13.66	13.85	14.15	14.02	13.74	13.86	14.01	14.32	14.09	13.61	13.78	12.62	13.37		Similar to Protein NLP7 (Arabidopsis thaliana) (uniprot_sprot:sp|Q84TH9|NLP7_ARATH)
cHS_16-G08-M13R_c	CmHD-Zip	MELO3C011388	-0.91	10.42	10.85	11.58	10.32	10.84	11.36	10.8	10.18	10.37	12.18	11.98	11.61	11.35	11.76	9.78	10.7		Similar to Transcription factor HBP-1b(c1) (Fragment) (Triticum aestivum PE=1 SV=2) (uniprot_sprot:sp|Q41558|HBP1C_WHEAT)
c46d_35-H09-M13R_c	CmHD-Zip	MELO3C011550	-1.6	6.77	7.37	8.68	8.56	6.22	7.35	7.91	8.74	7.48	8.57	8.81	9.48	6.65	7.51	8.1	7.88		Similar to Transcription factor HBP-1b(c1) (Fragment) (Triticum aestivum PE=1 SV=2) (uniprot_sprot:sp|Q41558|HBP1C_WHEAT)
cCL2412Contig1	CmHD-Zip	MELO3C006054	-1.74	10.47	10.21	10.19	9.4	9.84	9.91	10.54	10.8	9.94	10.06	10.17	10.94	10.07	9.72	10.14	9.2		Similar to Common plant regulatory factor 1 (Petroselinum crispum) (uniprot_sprot:sp|Q99089|CPRF1_PETCR)
c15d_41-C06-M13R_c	CmHD-Zip	MELO3C008128	-2.01	9.26	8.02	7.62	6.18	7.68	7.11	6.95	6.75	7.88	8.48	8.1	8.96	8.82	8.39	6.09	6.95		Similar to Transcription factor TGA7 (Arabidopsis thaliana) (uniprot_sprot:sp|Q93ZE2|TGA7_ARATH)
cCL4260Contig1	CmHD-Zip	MELO3C017572	-2.12	9.93	9.47	9.67	6.56	9.3	9.03	7.83	8.69	10.46	10.29	9.14	8.5	10.48	10.41	7.63	6.38		Similar to Transcription factor TGA1 (Arabidopsis thaliana) (uniprot_sprot:sp|Q39237|TGA1_ARATH)
cCL1046Contig1	CmHD-Zip	MELO3C008128	-2.88	13.48	12.03	11.44	10.12	12	11.24	10.52	10.45	12	12.37	12.18	12.94	12.95	12.68	9.57	10.06		Similar to Transcription factor TGA7 (Arabidopsis thaliana) (uniprot_sprot:sp|Q93ZE2|TGA7_ARATH)
cA_25-E03-M13R_c	CmHD-Zip	MELO3C008128	-2.96	13.78	12.2	11.51	10.29	12	11.27	10.52	10.22	12.14	12	12.12	13.17	13.28	12.63	9.9	10.21		Similar to Transcription factor TGA7 (Arabidopsis thaliana) (uniprot_sprot:sp|Q93ZE2|TGA7_ARATH)
cPS_18-D04-M13R_c	CmHD-Zip	MELO3C021427	-4.67	9.06	8.57	8.31	7.83	9.4	10.43	10.63	9.33	9.83	9.86	9.57	10	8.35	7.21	5.32	5.33		Similar to TGACG-sequence-specific DNA-binding protein TGA-2.1 (Nicotiana tabacum) (uniprot_sprot:sp|O24160|TGA21_TOBAC)
cCL1434Contig1	CmHD-Zip	MELO3C022062	-7.32	10.82	9.74	12.29	6.86	9.64	10.07	7.77	6.34	9.88	12.16	13.05	13.67	10.19	11.55	7.35	6.35		Similar to BZIP transcription factor (Cucumis melo subsp. melo) (uniref90:UniRef90_E5GCT0)
F-Box Signaling regulation	GENE NAME	GENE CODE	Ved-H vs PS-H	DUL-15d	DUL-25d	DUL-35d	DUL-H	PI-15d	PI-25d	PI-35d	PI-H	PS-15d	PS-25d	PS-35d	PS-H	VED-15d	VED-25d	VED-35d	VED-H		DESCRIPTION
cCL2643Contig1	CmF-box	MELO3C004213	7.5917	7.21312	9.2292	7.82835	9.93701	6.42146	7.87195	7.89223	9.42552	5.65858	6.85958	6.81733	5.90682	5.55605	7.59509	12.1359	13.4985		Similar to F-box protein PP2-B15 (Arabidopsis thaliana) (uniprot_sprot:sp|O80494|P2B15_ARATH)
cCL4661Contig1	CmF-box	MELO3C005373	4.17	10.76	10.69	9.77	10.07	10.43	9.18	8.48	9.02	11.29	11.85	9.93	8.91	9.95	10.58	11.58	13.08		Similar to F-box protein PP2-A14 (Arabidopsis thaliana) (uniprot_sprot:sp|Q9FJ80|P2A14_ARATH)
cCL1593Contig2	CmF-box	MELO3C014507	2.34	10.74	11.19	11.92	10.46	14.58	13.45	12.5	13.22	11.49	12.92	10.29	9.49	10.89	12.64	9.99	11.83		Similar to Probable F-box protein At1g60180 (Arabidopsis thaliana) (uniprot_sprot:sp|Q9SIH5|FB322_ARATH)
cCL1593Contig1	CmF-box	MELO3C014507	2.29	10.6	11	11.78	10.1	14.37	13.24	12.28	12.99	11.14	12.83	9.86	9.22	10.62	12.49	9.63	11.51		Similar to Probable F-box protein At1g60180 (Arabidopsis thaliana) (uniprot_sprot:sp|Q9SIH5|FB322_ARATH)
cCL3250Contig1	CmF-box	MELO3C020856	2.08	10.56	11.55	12.3	13.37	10.77	11.61	12.79	13.52	11.93	12.85	12.36	12.11	10.71	12.72	13.69	14.19		Similar to F-box protein At5g67140 (Arabidopsis thaliana) (uniprot_sprot:sp|Q9FH99|FB302_ARATH)
cCI_15-H12-M13R_c	CmF-box	MELO3C020856	2.06	9.89	10.76	11.62	12.65	9.76	10.72	11.95	12.64	11.11	12.14	11.79	11.44	10.12	11.91	13	13.5		Similar to F-box protein At5g67140 (Arabidopsis thaliana) (uniprot_sprot:sp|Q9FH99|FB302_ARATH)
cCL5542Contig1	CmF-box	MELO3C014678	1.91	9.11	10.96	10.86	11.61	11.47	9.97	10	10.76	9.59	9.96	10.33	11.41	11.36	11.71	12.36	13.32		Similar to F-box/kelch-repeat protein At2g44130 (Arabidopsis thaliana) (uniprot_sprot:sp|O80582|FBK46_ARATH)
cCL4813Contig1	CmF-box	MELO3C014363	1.77	9.98	11.12	11.92	13.34	9.89	10.82	12.25	13.14	10.7	11.64	11.21	11.9	10.9	11.85	13.79	13.67		Similar to F-box protein CPR30 (Arabidopsis thaliana) (uniprot_sprot:sp|Q9SU30|CPR30_ARATH)
cCI_12-A10-M13R_c	CmF-box	MELO3C005495	1.73	9.18	9.4	9.53	9.56	13.06	10.69	9.42	9.69	8.08	7.83	7.41	7.39	8.92	10.59	8.67	9.12		Similar to F-box protein At5g07610 (Arabidopsis thaliana) (uniprot_sprot:sp|Q9FLS0|FB253_ARATH)
cCL3414Contig1	CmF-box	MELO3C016791	1.49	14.76	14.14	12.6	12.62	13.56	12.81	13.08	13.63	14.27	13.08	12.8	12.08	14.6	13.3	13.62	13.57		Similar to F-box protein GID2 (Arabidopsis thaliana) (uniprot_sprot:sp|Q9STX3|GID2_ARATH)
cCI_64-F05-M13R_c	CmF-box	MELO3C005495	1.41	9.01	9.29	9.57	9.74	13.18	11.08	10.27	10.53	8.06	7.73	7.46	7.76	8.84	10.33	9.29	9.17		Similar to F-box protein At5g07610 (Arabidopsis thaliana) (uniprot_sprot:sp|Q9FLS0|FB253_ARATH)
cPSI_17-G10-M13R_c	CmF-box	MELO3C016791	1.4	15.03	14.49	13.01	12.97	13.97	13	13.39	14.05	14.49	13.5	13.06	12.44	14.94	13.86	13.74	13.84		Similar to F-box protein GID2 (Arabidopsis thaliana) (uniprot_sprot:sp|Q9STX3|GID2_ARATH)
c46d_28-D02-M13R_c	CmF-box	MELO3C010800	1.39	9.91	10.19	10.65	11.49	10.24	10.73	11.05	11.11	10.25	10.33	10.13	10.57	10.14	10.54	11.56	11.96		Similar to F-box protein At3g12350 (Arabidopsis thaliana) (uniprot_sprot:sp|Q84WW1|FB140_ARATH)
c15d_11-F05-M13R_c	CmF-box	MELO3C005288	1.38	9.27	10.78	10.9	10.93	11.59	10.94	11.2	11.6	10.76	11.35	11.07	10.64	9.98	11.17	11.23	12.02		Similar to F-box protein SKIP28 (Arabidopsis thaliana) (uniprot_sprot:sp|Q9ZU90|SKI28_ARATH)
cA_22-F07-M13R_c	CmF-box	MELO3C014551	1.32	13.18	13.43	12.54	12.15	13.1	13.29	12.68	12.78	12.19	12.03	11.44	11.42	12.58	12.75	13.33	12.74		Similar to F-box protein At2g32560 (Arabidopsis thaliana) (uniprot_sprot:sp|Q8RY82|FB121_ARATH)
cCL5212Contig1	CmF-box	MELO3C013657	1.01	9.19	9.95	9.71	10.32	11.3	11.11	11.61	11.45	10.82	11.4	10.95	11.34	10.67	11.15	12.23	12.35		Similar to F-box protein SKIP23 (Arabidopsis thaliana) (uniprot_sprot:sp|Q3EBZ2|SKI23_ARATH)
c15d_14-E10-M13R_c	CmF-box	MELO3C011777	1	10.33	10.52	11.52	11.85	10.89	11.13	11.64	11.83	10.63	11.58	11.29	11.29	10.63	11.48	11.7	12.29		Similar to F-box/LRR-repeat protein At4g29420 (Arabidopsis thaliana) (uniprot_sprot:sp|Q9M0E1|FBL77_ARATH)
cA_14-C10-M13R_c	CmF-box	MELO3C011757	0.87	12.47	12.23	12	11.53	12.01	11.29	11.78	11.82	13.02	12.62	11.86	12.02	13.13	12.62	12.11	12.89		Similar to F-box/LRR-repeat protein 4 (Arabidopsis thaliana) (uniprot_sprot:sp|Q9C5D2|FBL4_ARATH)
cCL4909Contig1	CmF-box	MELO3C011777	0.82	8.89	9.22	9.89	9.9	9.4	9.54	10.15	10.37	9.11	9.98	9.89	10.01	9.42	10.09	10.24	10.83		Similar to F-box/LRR-repeat protein At4g29420 (Arabidopsis thaliana) (uniprot_sprot:sp|Q9M0E1|FBL77_ARATH)
cHS_03-H03-M13R_c	CmF-box	MELO3C006604	0.78	9.5	10.33	9.65	8.03	11.34	9.94	9.65	9.03	11.01	10.27	8.3	8.62	9.96	10.78	8.24	9.4		Similar to Tubby-like F-box protein 3 (Arabidopsis thaliana) (uniprot_sprot:sp|Q8VY21|TLP3_ARATH)
cHS_23-B08-M13R_c	CmF-box	MELO3C017667	0.78	11.26	11.44	11.6	11.37	11.57	11.09	11.09	10.61	11.95	11.26	11.02	10.88	11.51	11.78	11.43	11.66		Similar to F-box protein At5g07670 (Arabidopsis thaliana) (uniprot_sprot:sp|Q8VYT5|FB254_ARATH)
cAI_18-F06-M13R_c	CmF-box	MELO3C021363	0.77	9.44	9.35	9.61	9.81	9.9	9.13	10.22	10.64	9.43	9.55	10.42	10.44	9.75	9.26	10.39	11.21		Similar to Tubby-like F-box protein 6 (Oryza sativa subsp. japonica) (uniprot_sprot:sp|Q10LG8|TLP6_ORYSJ)
cCL3467Contig1	CmF-box	MELO3C014362	0.76	10.95	10.95	11.04	11.54	11.38	11.11	11.14	11.26	11.25	11.51	11.1	11.17	11.23	11.36	12.22	11.93		Similar to F-box protein CPR30 (Arabidopsis thaliana) (uniprot_sprot:sp|Q9SU30|CPR30_ARATH)
cA_25-C09-M13R_c	CmF-box	MELO3C016130	0.74	12.64	12.47	12.41	11.87	12.61	12.07	12.82	13.03	12.6	12.95	12.36	12.8	12.76	12.56	12.64	13.54		Similar to Tubby-like F-box protein 7 (Arabidopsis thaliana) (uniprot_sprot:sp|Q93VI8|TLP7_ARATH)
cPSI_08-A11-M13R_c	CmF-box	MELO3C021388	0.72	8.16	9.12	9.29	9.39	9.79	9.08	10.06	9.94	9.03	9.67	9.29	9.96	9.56	9.8	9.26	10.68		Similar to F-box/LRR-repeat protein 4 (Arabidopsis thaliana) (uniprot_sprot:sp|Q9C5D2|FBL4_ARATH)
cPS_21-H07-M13R_c	CmF-box	MELO3C019160	0.68	10.14	10.19	10.58	10.33	10.82	10.53	10.66	10.89	9.98	10.81	10.65	10.72	10.04	10.3	11.34	11.4		Similar to F-box protein SKIP24 (Arabidopsis thaliana) (uniprot_sprot:sp|Q9CAZ0|SKI24_ARATH)
cPS_22-B09-M13R_c	CmF-box	MELO3C004498	0.66	14.36	14.52	12.55	12.84	14.03	13.43	14.18	14.66	12.85	14.56	13.92	14.22	13.75	14.35	14.8	14.88		Similar to EIN3-binding F-box protein 1 (Arabidopsis thaliana) (uniprot_sprot:sp|Q9SKK0|EBF1_ARATH)
c15d_23-B04-M13R_c	CmF-box	MELO3C011757	0.6	13.1	12.76	12.63	12.43	12.75	12.12	12.48	12.56	13.43	13.06	12.82	12.73	13.6	13.16	12.62	13.33		Similar to F-box/LRR-repeat protein 4 (Arabidopsis thaliana) (uniprot_sprot:sp|Q9C5D2|FBL4_ARATH)
cA_28-B06-M13R_c	CmF-box	MELO3C006795	0.58	11.04	11.62	10.53	10.31	12.39	10.76	11.6	12.02	11.43	11.87	11.3	11.21	11.39	11.45	11.39	11.79		Similar to F-box protein SKIP16 (Arabidopsis thaliana) (uniprot_sprot:sp|Q9LND7|SKI16_ARATH)
cPS_02-C10-M13R_c	CmF-box	MELO3C011897	0.54	10.1	11.26	10.99	11.24	10.84	11.46	11.78	12.5	10.84	11.05	11.52	11.15	10.59	11.34	11.33	11.69		Similar to F-box protein SKIP14 (Arabidopsis thaliana) (uniprot_sprot:sp|Q9LU91|SKI14_ARATH)
cHS_39-F11-M13R_c	CmF-box	MELO3C021388	0.52	11.04	11.37	11.36	11.98	11.68	11.38	11.67	11.77	11.33	11.26	11.82	12.11	11.28	11.32	11.53	12.63		Similar to F-box/LRR-repeat protein 4 (Arabidopsis thaliana) (uniprot_sprot:sp|Q9C5D2|FBL4_ARATH)
cCL4416Contig1	CmF-box	MELO3C013321	0.51	10.16	10.15	10.49	9.82	10.68	10.24	11.18	11.19	10.27	11.09	10.64	10.9	10.58	10.4	10.36	11.41		Similar to F-box/LRR-repeat protein 10 (Arabidopsis thaliana) (uniprot_sprot:sp|Q9SDA8|FBL10_ARATH)
c15d_12-B10-M13R_c	CmF-box	MELO3C015764	0.46	10.46	10.44	11.33	12.31	10.17	10.5	8.91	9.97	10.42	11.17	10.88	9.91	10.24	9.51	10.35	10.37		Similar to F-box/LRR-repeat protein 17 (Arabidopsis thaliana) (uniprot_sprot:sp|Q8W104|FBL17_ARATH)
cPSI_12-C02-M13R_c	CmF-box	MELO3C024542	0.44	11.66	11.95	11.91	11.58	12.1	11.14	11.96	12.15	12.25	12.6	11.91	11.9	12.48	12.57	11.89	12.34		Similar to F-box/LRR-repeat protein At1g67190 (Arabidopsis thaliana) (uniprot_sprot:sp|Q9ZW88|FBL34_ARATH)
cCL5680Contig1	CmF-box	MELO3C010482	0.4	12.08	12.09	11.76	11.2	11.96	11.49	12.08	12.25	12.09	12.56	12.25	12.28	12.29	12.28	11.98	12.68		Similar to F-box protein 7 (Arabidopsis thaliana) (uniprot_sprot:sp|Q9XI00|SKI32_ARATH)
cCL1623Contig2	CmF-box	MELO3C010688	0.4	11.93	11.86	12.43	12.15	12.1	11.96	12.11	12.38	11.97	12.48	12.39	12.43	11.88	12.09	12.59	12.83		Similar to F-box protein At1g70590 (Arabidopsis thaliana) (uniprot_sprot:sp|Q94C27|FB84_ARATH)
cPS_39-A11-M13R_c	CmF-box	MELO3C005372	0.38	12.38	13.07	12.82	12.77	13.34	12.43	12.81	13.2	13.16	13.49	13.16	13.14	13.21	13.4	13.16	13.52		Similar to F-box protein At4g00755 (Arabidopsis thaliana) (uniprot_sprot:sp|Q8LG03|FB345_ARATH)
c15d_03-B02-M13R_c	CmF-box	MELO3C005980	0.38	12.06	12.42	12.33	11.83	11.73	11.73	11.87	12.19	12.19	12.11	12.32	12.66	11.81	12	12.03	13.04		Similar to Protein ARABIDILLO 1 (Arabidopsis thaliana) (uniprot_sprot:sp|O22161|ADLO1_ARATH)
cCL1939Contig1	CmF-box	MELO3C027345	0.37	13.97	13.96	13.93	14.7	12.59	13.89	13.94	13.68	13.19	14.05	14.6	13.85	13.83	13.57	14.84	14.22		Similar to F-box/kelch-repeat protein SKIP11 (Arabidopsis thaliana) (uniprot_sprot:sp|Q8L736|SKI11_ARATH)
cSSH6D7_c	CmF-box	MELO3C021388	0.37	12.43	12.86	12.89	12.98	13.62	12.72	13.25	13.14	12.73	13.11	13.12	13.37	13.11	13.24	12.55	13.74		Similar to F-box/LRR-repeat protein 4 (Arabidopsis thaliana) (uniprot_sprot:sp|Q9C5D2|FBL4_ARATH)
cCL5695Contig1	CmF-box	MELO3C021363	0.34	12.67	12.87	12.75	13.11	12.53	12.41	12.6	13.14	12.76	12.83	12.88	13.07	12.95	12.73	13.05	13.41		Similar to Tubby-like F-box protein 6 (Oryza sativa subsp. japonica) (uniprot_sprot:sp|Q10LG8|TLP6_ORYSJ)
cCL3942Contig1	CmF-box	MELO3C013909	0.24	11.04	11.31	11.26	11.72	12.68	11.54	11.25	11.43	11.71	11.42	11.3	11.38	11.64	11.32	11.73	11.62		Similar to F-box protein At5g39250 (Arabidopsis thaliana) (uniprot_sprot:sp|Q9FL82|FB270_ARATH)
cPS_06-E07-M13R_c	CmF-box	MELO3C014710	0.19	12.11	12.15	12.39	12.53	12.41	12.01	12.98	12.8	11.79	12.43	12.51	12.57	12.2	12.33	12.89	12.76		Similar to F-box/WD-40 repeat-containing protein At5g21040 (Arabidopsis thaliana) (uniprot_sprot:sp|Q94AD8|FBW3_ARATH)
cCL4586Contig1	CmF-box	MELO3C026526	0.17	11.04	10.81	10.74	10.28	11.25	10.23	11.07	11.08	11.08	11.55	10.97	11.24	11.81	11.39	11.26	11.41		Similar to F-box/kelch-repeat protein At5g42350 (Arabidopsis thaliana) (uniprot_sprot:sp|Q9FII2|FK117_ARATH)
cCM91_c	CmF-box	MELO3C005372	0.17	10.27	10.72	10.73	10.96	11.6	10.8	11.55	11.69	11.1	11.18	11.69	11.6	11.09	11.2	11.4	11.77		Similar to F-box protein At4g00755 (Arabidopsis thaliana) (uniprot_sprot:sp|Q8LG03|FB345_ARATH)
cCI_22-D11-M13R_c	CmF-box	MELO3C019498	0.16	14.36	14.26	14.22	14.17	14.25	14.13	14.04	13.86	14.03	14.28	14.28	14.12	14.04	14.43	14.34	14.28		Similar to Tubby-like F-box protein 8 (Oryza sativa subsp. japonica) (uniprot_sprot:sp|Q75HX5|TLP8_ORYSJ)
cCL2577Contig1	CmF-box	MELO3C004126	0.13	7.71	8.17	8.13	7.91	8.87	7.83	8.11	8.03	8.63	8.83	8.27	8.62	8.31	8.86	8.77	8.75		Similar to F-box protein SKIP1 (Arabidopsis thaliana) (uniprot_sprot:sp|Q9FDX1|SKIP1_ARATH)
cFR11N18_c	CmF-box	MELO3C009392	0.11	11.67	11.82	11.97	12.22	12.4	11.89	12.67	13.09	12.31	12.67	12.45	12.43	12.34	12.47	11.98	12.54		Similar to F-box protein CPR30 (Arabidopsis thaliana) (uniprot_sprot:sp|Q9SU30|CPR30_ARATH)
cCI_40-A11-M13R_c	CmF-box	MELO3C014381	0.08	10.33	11.07	10.87	10.92	10.81	10.55	10.99	11.01	10.13	10.96	11.27	11.42	10.58	11.1	11.08	11.5		Similar to Uncharacterized protein At1g10890 (Arabidopsis thaliana) (uniprot_sprot:sp|P0CB26|Y1089_ARATH)
cCL1623Contig1	CmF-box	MELO3C010688	0.06	14.07	14.29	14.46	14.16	14.57	14.17	14.62	14.82	14.4	14.95	14.62	14.77	14.46	14.84	14.35	14.83		Similar to F-box protein At1g70590 (Arabidopsis thaliana) (uniprot_sprot:sp|Q94C27|FB84_ARATH)
cAI_14-A04-M13R_c	CmF-box	MELO3C011685	0.05	11.86	12.13	12.08	11.95	12.31	11.72	12.04	12.35	12.18	12.53	12.47	12.53	12.35	12.65	12.45	12.58		Similar to Tubby-like F-box protein 14 (Oryza sativa subsp. japonica) (uniprot_sprot:sp|Q2QXB2|TLP14_ORYSJ)
c46d_24-C09-M13R_c	CmF-box	MELO3C006795	0.05	13	13.19	12.23	12.45	13.74	12.8	13.08	13.49	13.34	13.41	13.25	13.09	12.95	12.88	13.1	13.14		Similar to F-box protein SKIP16 (Arabidopsis thaliana) (uniprot_sprot:sp|Q9LND7|SKI16_ARATH)
cCL4204Contig1	CmF-box	MELO3C012462	0.02	11.05	11.27	11.94	12.55	10.97	11.34	11.57	11.77	11.51	11.5	11.78	11.91	11.43	11.6	12.42	11.93		Similar to F-box protein SKIP5 (Arabidopsis thaliana) (uniprot_sprot:sp|Q94FT2|SKIP5_ARATH)
c15d_40-A08-M13R_c	CmF-box	MELO3C011685	0.01	13.41	13.33	13.42	13.71	13.79	13.64	13.47	13.63	13.44	13.55	13.6	13.68	13.32	13.68	13.64	13.69		Similar to Tubby-like F-box protein 14 (Oryza sativa subsp. japonica) (uniprot_sprot:sp|Q2QXB2|TLP14_ORYSJ)
cPSI_39-H10-M13R_c	CmF-box	MELO3C014522	-0.02	13.54	13.83	13.78	13.67	13.74	13.75	13.79	13.88	13.59	13.59	13.68	14	13.42	13.66	13.24	13.98		Similar to Serine/threonine-protein phosphatase BSL2 (Arabidopsis thaliana) (uniprot_sprot:sp|Q9SJF0|BSL2_ARATH)
cA_36-B05-M13R_c	CmF-box	MELO3C004126	-0.04	8.55	8.8	8.87	9.22	9.67	8.7	8.79	8.94	9.15	9.41	9.14	9.15	9.02	9.36	9.54	9.11		Similar to F-box protein SKIP1 (Arabidopsis thaliana) (uniprot_sprot:sp|Q9FDX1|SKIP1_ARATH)
cAI_04-D02-M13R_c	CmF-box	MELO3C012185	-0.05	8.59	8.9	8.86	9.46	9.53	9	9.27	9.38	9.04	9.28	8.67	9.11	8.95	9.29	10.09	9.06		Similar to F-box/FBD/LRR-repeat protein At1g13570 (Arabidopsis thaliana) (uniprot_sprot:sp|Q9FZ70|FDL1_ARATH)
cA_25-G04-M13R_c	CmF-box	MELO3C007094	-0.05	7.42	7.49	7.69	7.82	8.06	7.43	7.8	7.94	7.11	7.83	7.97	8.24	7.84	7.64	8.47	8.19		Similar to F-box protein SKIP19 (Arabidopsis thaliana) (uniprot_sprot:sp|Q9M0U9|SKI19_ARATH)
cCL2827Contig1	CmF-box	MELO3C024047	-0.09	14.78	15.13	14.96	14.66	15.16	14.77	15.19	15.26	15.18	15.43	15.13	15.15	15.02	15.19	14.85	15.06		Similar to F-box/kelch-repeat protein OR23 (Arabidopsis thaliana) (uniprot_sprot:sp|Q0V7S6|FK125_ARATH)
cCL3018Contig1	CmF-box	MELO3C025152	-0.09	12.85	13.66	14	13.76	14.37	14.28	14.75	14.75	13.33	14.1	14.14	13.54	13.22	13.71	13.82	13.45		Similar to Coronatine-insensitive protein 1 (Arabidopsis thaliana) (uniprot_sprot:sp|O04197|COI1_ARATH)
cAI_18-E01-M13R_c	CmF-box	MELO3C025964	-0.09	10.2	9.36	7.38	7.57	7.59	6.9	6.93	7.31	7.39	7.54	6.85	7.1	8.33	7.62	6.79	7.01		Similar to F-box protein SNE (Arabidopsis thaliana) (uniprot_sprot:sp|Q9LUB6|SNE_ARATH)
c15d_10-D12-M13R_c	CmF-box	MELO3C003563	-0.11	13.9	14.25	13.01	12.58	14.38	13.28	13.35	13.21	14.71	14.31	13.7	13.4	14.32	14.6	13.05	13.29		Similar to F-box protein FBW2 (Arabidopsis thaliana) (uniprot_sprot:sp|Q9ZPE4|FBW2_ARATH)
cP11.03_c	CmF-box	MELO3C016784	-0.130208	14.6754	14.6605	14.6512	14.6625	14.919	14.4968	14.6933	14.681	14.5631	14.5882	14.6094	14.6548	14.7757	14.7104	14.6606	14.5246		Similar to F-box protein At1g47056 (Arabidopsis thaliana) (uniprot_sprot:sp|Q9C626|FB37_ARATH)
cCI_52-C07-M13R_c	CmF-box	MELO3C007404	-0.14	7.9	7.34	7.63	7.74	8.07	9.38	10.98	11.44	7.98	7.42	6.44	7.21	7.87	8.3	7.01	7.07		Similar to Probable F-box protein At4g22030 (Arabidopsis thaliana) (uniprot_sprot:sp|O65451|FB333_ARATH)
cA_29-B01-M13R_c	CmF-box	MELO3C026526	-0.15	8.27	7.84	7.81	8.67	7.95	8	8.62	8.56	8	7.8	8.18	8.14	7.79	7.5	8.32	7.99		Similar to F-box/kelch-repeat protein At5g42350 (Arabidopsis thaliana) (uniprot_sprot:sp|Q9FII2|FK117_ARATH)
cCL4233Contig1	CmF-box	MELO3C012066	-0.16	12.86	12.6	12.88	12.11	12.42	12.77	12.78	12.75	12.57	13.13	12.47	12.7	12.88	12.38	11.96	12.54		Similar to Protein TWIN LOV 1 (Arabidopsis thaliana) (uniprot_sprot:sp|O64511|TLOV1_ARATH)
cCL6213Contig1	CmF-box	MELO3C025768	-0.19	13.88	14	13.93	14.58	13.78	14.14	14.57	14.39	13.78	13.79	14.32	14.36	13.77	13.46	15.19	14.17		Similar to F-box/kelch-repeat protein At5g60570 (Arabidopsis thaliana) (uniprot_sprot:sp|Q9FKJ0|FK132_ARATH)
cPSI_41-F05-M13R_c	CmF-box	MELO3C015287	-0.2	11.78	11.04	10.29	9.73	9.89	9.99	9.24	9.32	11.46	10.79	10.47	9.6	11.59	10.09	9.47	9.4		Similar to F-box/LRR-repeat protein 3 (Arabidopsis thaliana) (uniprot_sprot:sp|Q8RWU5|FBL3_ARATH)
c15d_33-E12-M13R_c	CmF-box	MELO3C006795	-0.26	13.01	13.32	12.52	13.03	13.88	13.2	13.21	13.61	13.9	13.65	13.52	13.46	12.95	12.9	13.35	13.2		Similar to F-box protein SKIP16 (Arabidopsis thaliana) (uniprot_sprot:sp|Q9LND7|SKI16_ARATH)
cCL705Contig1	CmF-box	MELO3C016912	-0.28	13.41	13.66	13.21	12.77	13.44	13.09	13.24	13.53	13.36	13.35	13.51	13.79	13.08	13.11	13.27	13.51		Similar to F-box/LRR-repeat protein 15 (Arabidopsis thaliana) (uniprot_sprot:sp|Q9SMY8|FBL15_ARATH)
cPSI_08-G11-M13R_c	CmF-box	MELO3C006114	-0.31	11.76	11.63	11.09	11.32	11.52	11	10.68	10.45	11.94	11.57	11.14	11.13	11.66	11.32	11.56	10.82		Similar to F-box/kelch-repeat protein SKIP4 (Arabidopsis thaliana) (uniprot_sprot:sp|Q9M2C9|SKIP4_ARATH)
cCL3834Contig1	CmF-box	MELO3C016784	-0.35	12.34	12.76	12.78	12.6	12.89	12.44	12.94	12.96	12.55	12.75	12.49	12.85	12.48	12.84	12.71	12.5		Similar to F-box protein At1g47056 (Arabidopsis thaliana) (uniprot_sprot:sp|Q9C626|FB37_ARATH)
cFR15G9_c	CmF-box	MELO3C011260	-0.39	14.71	15.15	14.57	14.24	15.04	14.74	15.06	15.04	14.08	15.16	15.08	14.97	14.79	14.89	14.74	14.58		Similar to EIN3-binding F-box protein 1 (Arabidopsis thaliana) (uniprot_sprot:sp|Q9SKK0|EBF1_ARATH)
cCL1753Contig1	CmF-box	MELO3C022422	-0.42	12.91	13.41	13.4	12.99	12.41	11.69	12.36	13.05	13.16	13.87	13.47	13.55	12.37	12.83	13.13	13.13		Similar to F-box only protein 6 (Arabidopsis thaliana) (uniprot_sprot:sp|Q9FZK1|FBX6_ARATH)
cPS_34-E10-M13R_c	CmF-box	MELO3C007122	-0.43	14.03	14.38	14.29	14.09	14.77	14.15	14.47	14.39	14.35	14.87	14.61	14.8	14.19	14.57	14.07	14.37		Similar to F-box protein At5g46170 (Arabidopsis thaliana) (uniprot_sprot:sp|Q9FNK5|FB285_ARATH)
cCL5822Contig1	CmF-box	MELO3C014055	-0.45	11.68	11.84	11.82	12.48	12.4	12.64	12	12.06	11.49	11.98	11.86	11.86	11.25	11.36	12.15	11.41		Similar to F-box protein PP2-A12 (Arabidopsis thaliana) (uniprot_sprot:sp|Q9LN77|P2A12_ARATH)
c46d_38-H06-M13R_c	CmF-box	MELO3C002753	-0.48	12.98	13.49	13.25	12.95	13.63	13.32	13.66	13.71	12.93	13.56	13.34	13.53	12.97	13.37	12.08	13.05		Similar to F-box protein At5g46170 (Arabidopsis thaliana) (uniprot_sprot:sp|Q9FNK5|FB285_ARATH)
cCL6269Contig1	CmF-box	MELO3C007122	-0.53	12.88	13.22	13.25	13.1	13.51	13.19	13.26	13.35	13.28	13.88	13.49	13.73	13.06	13.59	12.97	13.2		Similar to F-box protein At5g46170 (Arabidopsis thaliana) (uniprot_sprot:sp|Q9FNK5|FB285_ARATH)
cAI_37-G11-M13R_c	CmF-box	MELO3C018662	-0.57	13.28	13.29	12.98	12.75	13.24	12.79	12.46	12.84	13.48	13.35	13.18	13.36	13.56	13.28	12.65	12.79		Similar to F-box/kelch-repeat protein At1g22040 (Arabidopsis thaliana) (uniprot_sprot:sp|Q9LM55|FBK8_ARATH)
cCL4742Contig1	CmF-box	MELO3C010523	-0.59	10.46	10.54	11.16	11.29	11.11	11.02	11.25	11.13	10.63	11.37	11.08	11.56	10.49	11.01	11.37	10.97		Similar to F-box protein SKIP31 (Arabidopsis thaliana) (uniprot_sprot:sp|Q9FHK0|SKI31_ARATH)
cCI_16-C12-M13R_c	CmF-box	MELO3C005056	-0.63	13.79	13.53	13.56	13.74	13.75	13.67	13.07	13.01	13.47	13.23	13.37	13.31	13.6	13.37	13.66	12.68		Similar to F-box/kelch-repeat protein At5g60570 (Arabidopsis thaliana) (uniprot_sprot:sp|Q9FKJ0|FK132_ARATH)
cA_40-C03-M13R_c	CmF-box	MELO3C002753	-0.65	13.41	13.86	13.53	13.16	14.27	13.99	13.83	13.72	13.02	13.66	13.43	13.54	12.88	13.38	12.25	12.89		Similar to F-box protein At5g46170 (Arabidopsis thaliana) (uniprot_sprot:sp|Q9FNK5|FB285_ARATH)
c46d_25-G10-M13R_c	CmF-box	MELO3C007094	-0.66	10.21	10.45	10.34	10.53	10.53	10.63	10.37	10.51	10.28	10.43	10.53	10.82	10.35	10.41	10.62	10.16		Similar to F-box protein SKIP19 (Arabidopsis thaliana) (uniprot_sprot:sp|Q9M0U9|SKI19_ARATH)
cCL1751Contig1	CmF-box	MELO3C011260	-0.71	13.78	14.33	13.51	13.52	14.04	14.02	14.21	14.3	12.99	14.07	14.32	14.1	13.67	13.87	14.12	13.39		Similar to EIN3-binding F-box protein 1 (Arabidopsis thaliana) (uniprot_sprot:sp|Q9SKK0|EBF1_ARATH)
cA_39-D02-M13R_c	CmF-box	MELO3C018662	-0.75	12	12.13	11.77	11.35	13.22	12.19	12.68	12.71	12.71	13.07	12.77	12.75	12.64	12.41	11.49	12		Similar to F-box/kelch-repeat protein At1g22040 (Arabidopsis thaliana) (uniprot_sprot:sp|Q9LM55|FBK8_ARATH)
cPS_38-D04-M13R_c	CmF-box	MELO3C016381	-0.8	13.16	13.33	12.94	12.69	13.52	12.54	13.61	13.44	13.34	13.78	13.4	13.83	13.7	13.58	12.72	13.03		Similar to Tubby-like F-box protein 5 (Oryza sativa subsp. japonica) (uniprot_sprot:sp|Q6Z2G9|TLP5_ORYSJ)
cA_39-B05-M13R_c	CmF-box	MELO3C008341	-0.82	14.53	14.4	14.74	14.13	14.82	14.14	13.8	13.92	14.92	14.97	14.58	14.57	14.91	15.07	13.81	13.75		Similar to Tubby-like F-box protein 14 (Oryza sativa subsp. japonica) (uniprot_sprot:sp|Q2QXB2|TLP14_ORYSJ)
cPS_09-G08-M13R_c	CmF-box	MELO3C024789	-0.83	9.78	10.41	10.81	10.58	10.47	9.69	10.28	10.07	10.03	11.07	10.36	10.89	10.41	10.72	10.98	10.06		Similar to F-box protein SKIP2 (Arabidopsis thaliana) (uniprot_sprot:sp|Q9FE83|SKIP2_ARATH)
cCL3542Contig1	CmF-box	MELO3C005203	-0.89	12.61	12.99	12.38	11.25	12.69	12.33	12.53	12.36	12.62	13.08	12.51	12.93	12.89	12.74	11.17	12.04		Similar to Putative F-box protein At1g65770 (Arabidopsis thaliana) (uniprot_sprot:sp|Q9SHX9|FB72_ARATH)
cCL4853Contig1	CmF-box	MELO3C015898	-0.9	12.82	12.46	11.45	10.64	12.47	11.62	11.56	11.81	12.37	12.3	11.53	11.35	12.07	12.12	10.6	10.45		Similar to Protein TRANSPORT INHIBITOR RESPONSE 1 (Arabidopsis thaliana) (uniprot_sprot:sp|Q570C0|TIR1_ARATH)
c15d_40-F02-M13R_c	CmF-box/TIR1	MELO3C003539	-0.92	13.59	13.52	13.51	13.23	13.61	12.98	13.42	13.22	13.82	13.43	13.38	13.81	14.02	13.85	12.84	12.89		Similar to Transport inhibitor response 1-like protein (Arabidopsis thaliana) (uniprot_sprot:sp|Q9LTX2|TIR1L_ARATH)
cCL4170Contig1	CmF-box	MELO3C017961	-0.93	13.9	14.71	13.83	13.18	13.97	13.26	13.41	13.55	14.61	14.56	14.05	14.02	14.39	14.62	13.01	13.09		Similar to Phytochrome A-associated F-box protein (Arabidopsis thaliana) (uniprot_sprot:sp|Q8LEA8|EID1_ARATH)
cSSH4N22_c	CmF-box	MELO3C008341	-0.94	13.5	13.46	13.47	12.33	13.75	12.9	12.58	12.79	13.97	14.06	13.69	13.44	13.87	13.98	12.73	12.5		Similar to Tubby-like F-box protein 14 (Oryza sativa subsp. japonica) (uniprot_sprot:sp|Q2QXB2|TLP14_ORYSJ)
c15d_36-H07-M13R_c	CmF-box	MELO3C016381	-0.99	12.48	12.73	12.18	11.75	12.73	11.91	12.92	12.66	12.77	12.82	12.78	13.11	12.74	12.56	12.1	12.12		Similar to Tubby-like F-box protein 5 (Oryza sativa subsp. japonica) (uniprot_sprot:sp|Q6Z2G9|TLP5_ORYSJ)
cCL4987Contig1	CmF-box	MELO3C009128	-1.08	11.3	11.9	11.32	10.94	11.71	11.17	11.83	11.73	11.06	11.74	12.09	12.27	12.1	12.07	11.23	11.19		Similar to F-box/LRR-repeat protein 3 (Arabidopsis thaliana) (uniprot_sprot:sp|Q8RWU5|FBL3_ARATH)
cA_21-D09-M13R_c	CmF-box	MELO3C009421	-1.18	10.79	10.96	9.63	9.94	10.36	9.25	8.84	10.1	10.24	10.23	10.58	11.15	10.92	10.79	10.3	9.97		Similar to F-box protein PP2-A15 (Arabidopsis thaliana) (uniprot_sprot:sp|Q9LF92|P2A15_ARATH)
cCL2114Contig1	CmF-box	MELO3C016381	-1.19	13.01	12.95	12.62	12.44	13.06	12.49	13.02	12.84	13.11	13.21	13.09	13.41	13	12.79	12.43	12.22		Similar to Tubby-like F-box protein 5 (Oryza sativa subsp. japonica) (uniprot_sprot:sp|Q6Z2G9|TLP5_ORYSJ)
cCI_29-F03-M13R_c	CmF-box	MELO3C010359	-1.45	12.5	12.12	12.75	12.55	11.94	12.37	12.38	12.4	12.24	12.03	13.38	13.34	12.19	12.29	11.92	11.89		Similar to F-box/kelch-repeat protein At1g55270 (Arabidopsis thaliana) (uniprot_sprot:sp|Q93W93|FBK22_ARATH)
cCL4482Contig1	CmF-box	MELO3C011450	-1.5	11.31	11.02	9.94	8.23	11.26	9.81	10.29	8.3	11.59	11.44	10.53	10.69	11.96	11.45	9.71	9.19		Similar to F-box/kelch-repeat protein At1g67480 (Arabidopsis thaliana) (uniprot_sprot:sp|Q9CAG8|FBK28_ARATH)
cCI_41-D03-M13R_c	CmF-box	MELO3C007953	-1.55	11.44	11.98	12.06	11.62	12.05	11.58	11.73	11.76	12.21	12.48	11.84	11.78	11.1	11.55	10.15	10.23		Similar to Putative F-box protein At1g65770 (Arabidopsis thaliana) (uniprot_sprot:sp|Q9SHX9|FB72_ARATH)
cCL1127Contig2	CmF-box	MELO3C007834	-1.59	13.85	15.01	14.32	12.88	14.29	13.79	13.96	13.82	15.11	15.14	14.36	14.53	14.84	15.47	12.9	12.94		Similar to Tubby-like F-box protein 5 (Oryza sativa subsp. japonica) (uniprot_sprot:sp|Q6Z2G9|TLP5_ORYSJ)
cCL1127Contig1	CmF-box	MELO3C007834	-1.72	12.99	14.43	13.61	12.32	13.6	13.11	12.87	12.78	14.53	14.47	13.71	13.83	14.01	14.83	12.35	12.11		Similar to Tubby-like F-box protein 5 (Oryza sativa subsp. japonica) (uniprot_sprot:sp|Q6Z2G9|TLP5_ORYSJ)
cCL891Contig1	CmF-box	MELO3C017898	-3.51	13.12	12.17	10.11	10.89	13.73	12.97	13.01	13.23	14.47	13.61	12.59	13.02	14.14	12.93	11.07	9.51		Similar to Ubiquitin-protein ligase, putative (Ricinus communis) (uniref90:UniRef90_B9RV30)
cCL4340Contig1	CmF-box	MELO3C014876	-4.14	13.3	13.05	13.41	12.7	13.35	12.91	11.85	11.17	12.92	13.19	12.64	12.58	12.91	12.48	10.82	8.44		Similar to F-box/kelch-repeat protein At3g27150 (Arabidopsis thaliana) (uniprot_sprot:sp|Q9LI89|FBK70_ARATH)
c15d_35-A07-M13R_c	CmF-box	MELO3C024542	-7.08	12.01	12.03	12.08	12.52	12.09	12.04	12.12	12.24	12.1	11.91	12.13	12.06	4.92	4.47	4.79	4.98		Similar to F-box/LRR-repeat protein At1g67190 (Arabidopsis thaliana) (uniprot_sprot:sp|Q9ZW88|FBL34_ARATH)

## Sheet: Carotenoid pathway
ARRAY CODE	GENE NAME	GENE CODE	Fold Ved-25 vs PS-25	Fold Ved-H vs PS-H	DUL-15d	DUL-25d	DUL-35d	DUL-H	PI-15d	PI-25d	PI-35d	PI-H	PS-15d	PS-25d	PS-35d	PS-H	VED-15d	VED-25d	VED-35d	VED-H		DESCRIPTION
ISOPRENOID BIOSYNTHESIS
-	CmFPPS1	MELO3C024967	-	-
cCL1209Contig1	CmFPPS2	MELO3C024982	1.28103	-0.575	12.4967	11.7975	10.5829	11.1862	12.0398	10.7955	9.09993	8.40503	12.2385	10.3722	9.92174	10.0992	12.8277	11.6532	9.26383	9.52393		Similar to Farnesyl pyrophosphate synthase 1 (Lupinus albus) (uniprot_sprot:sp|P49351|FPPS1_LUPAL)
cSSH9H5_c	CmGGPPS1	MELO3C020952	0.00752967	-0.931	13.689	14.1636	13.964	12.884	14.257	14.2787	14.4837	14.014	13.8632	14.3208	13.9858	13.5373	14.0024	14.3284	13.883	12.6066		Similar to Geranylgeranyl pyrophosphate synthase, chloroplastic (Hevea brasiliensis) (uniprot_sprot:sp|Q94ID7|GGPPS_HEVBR)
cCI_30-G03-M13R_c	CmGGPPS1	MELO3C020952	0.151279	-1.001	13.3288	13.5026	13.6662	13.2319	13.6804	13.9844	14.0204	13.6366	13.3352	13.5389	13.695	13.3083	13.2866	13.6902	13.5795	12.307		Similar to Geranylgeranyl pyrophosphate synthase, chloroplastic (Hevea brasiliensis) (uniprot_sprot:sp|Q94ID7|GGPPS_HEVBR)
cCL3519Contig1	CmGGPPS2	MELO3C007109	-0.466769	0.653	10.1492	10.1288	10.7528	10.8691	9.80419	9.97884	10.8617	10.9923	9.87701	10.9525	10.6579	11.3214	10.7643	10.4857	11.3099	11.9743		Similar to Decaprenyl-diphosphate synthase subunit 1 (Mus musculus) (uniprot_sprot:sp|Q33DR2|DPS1_MOUSE)
c15d_29-D01-M13R_c	CmGGPPS2	MELO3C007109	-0.165026	0.107	12.0927	11.7527	12.4957	12.9546	11.6205	12.0984	12.3591	12.7002	11.4726	12.1033	12.4724	12.9624	12.0888	11.9383	12.9428	13.0692		Similar to Decaprenyl-diphosphate synthase subunit 1 (Mus musculus) (uniprot_sprot:sp|Q33DR2|DPS1_MOUSE)
cPS_13-H07-M13R_c	CmGGPPS3	MELO3C007490	0.32983	-0.984	5.06594	4.96026	5.41002	5.39586	5.91612	5.10801	5.24898	5.32031	5.98073	5.88264	5.13861	6.17693	5.39053	6.21247	5.4275	5.19302		Similar to Geranylgeranyl pyrophosphate synthase, chloroplastic (Hevea brasiliensis) (uniprot_sprot:sp|Q94ID7|GGPPS_HEVBR)
cCL3539Contig1	CmGGPPS4	MELO3C013320	-0.224855	0.653	11.642	11.9265	12.3944	11.9331	11.5701	12.3003	12.9385	12.7217	11.6314	12.2322	11.9756	11.9531	11.7049	12.0073	12.7575	12.6065		Similar to Geranylgeranyl pyrophosphate synthase-related protein, chloroplastic (Arabidopsis thaliana) (uniprot_sprot:sp|Q39108|GGR_ARATH)
cHS_10-E06-M13R_c	CmGPPS1	MELO3C013157	0.886262	2.407	7.13406	6.739	8.12935	7.37398	8.68606	9.91288	10.3109	11.4351	6.76077	6.44777	6.2557	6.92884	6.43735	7.33403	8.37647	9.33611		Similar to Geranylgeranyl pyrophosphate synthase-related protein, chloroplastic (Arabidopsis thaliana) (uniprot_sprot:sp|Q39108|GGR_ARATH)
cCL1327Contig1	CmGGH	MELO3C017176	1.54329	2.443	12.6904	13.3491	13.2753	10.1547	13.1095	13.7921	13.9753	13.5453	12.6494	10.7986	8.80553	7.6646	12.8944	12.3419	8.69034	10.1076		Similar to Geranylgeranyl diphosphate reductase, chloroplastic (Nicotiana tabacum) (uniprot_sprot:sp|Q9ZS34|CHLP_TOBAC)
cCL1327Contig2	CmGGH	MELO3C017176	1.42373	2.46	14.4672	14.8439	14.8048	11.9313	14.4672	15.255	15.3036	14.9345	14.4745	12.4773	10.512	9.21897	14.4283	13.901	10.0136	11.6788		Similar to Geranylgeranyl diphosphate reductase, chloroplastic (Nicotiana tabacum) (uniprot_sprot:sp|Q9ZS34|CHLP_TOBAC)
c46d_11-H12-M13R_c	CmIPI1	MELO3C008717	0.308445		11.1802	10.5516	11.1446	11.6538	10.6548	10.9894	11.0531	10.9945	10.9259	10.5275	10.2187	10.1623	11.276	10.836	12.5878	12.0228		Similar to Isopentenyl-diphosphate Delta-isomerase II (Camptotheca acuminata) (uniprot_sprot:sp|O48965|IDI2_CAMAC)
ARRAY CODE	GENE NAME	GENE CODE	Fold Ved-25 vs PS-25	Fold Ved-H vs PS-H	DUL-15d	DUL-25d	DUL-35d	DUL-H	PI-15d	PI-25d	PI-35d	PI-H	PS-15d	PS-25d	PS-35d	PS-H	VED-15d	VED-25d	VED-35d	VED-H
CAROTENOID BIOSYNTHESIS
cA_12-A10-M13R_c	CmPDS	MELO3C017772	0.00567759	0.460323	14.0868	14.2854	15.0729	14.9896	14.2248	15.3101	15.1697	14.8814	14.3273	14.6825	14.5614	14.1441	14.367	14.6882	15.5211	14.6044		Similar to Phytoene dehydrogenase, chloroplastic/chromoplastic (Glycine max) (uniprot_sprot:sp|P28553|CRTI_SOYBN)
cCL3831Contig1	CmZEP	MELO3C020872	-0.163105	-1.02687	12.8837	13.0263	13.0302	12.249	13.0966	13.1665	13.0396	12.7617	12.477	12.9763	12.7431	12.9249	12.6381	12.8132	12.6521	11.8981		Similar to Zeaxanthin epoxidase, chloroplastic (Prunus armeniaca PE=2 SV=1) (uniprot_sprot:sp|O81360|ABA2_PRUAR)
cCL3330Contig1	CmLCY-B1	MELO3C020744	-0.517552	-0.795031	12.4571	12.6411	13.2912	13.3981	12.5958	13.1386	12.8647	12.4664	12.6247	13.3864	13.2318	12.9814	12.493	12.8688	13.9747	12.1863		Similar to Lycopene beta cyclase, chloroplastic (Solanum lycopersicum) (uniprot_sprot:sp|Q43503|LCYB_SOLLC)
cSSH9H21_c	CmLCY-B1	MELO3C020744	-0.126717	-0.713199	10.1879	10.135	10.9948	11.4768	10.6665	10.9473	11.2377	10.8246	10.4509	10.7825	11.7638	11.2791	10.4151	10.6558	11.9023	10.5659		Similar to Lycopene beta cyclase, chloroplastic (Solanum lycopersicum) (uniprot_sprot:sp|Q43503|LCYB_SOLLC)
-	CmLCY-B2	MELO3C017963	-	-
cCL3615Contig1	CmCHYB1	MELO3C006938	-1.09547	0.721824	12.6496	11.7639	12.5681	11.9647	12.3646	14.14	14.5572	14.5142	11.1438	12.7853	12.9004	12.6293	12.0079	11.6899	13.4661	13.3512		Similar to PREDICTED: hypothetical protein isoform 1 (Vitis vinifera) (uniref90:UniRef90_UPI00015CBF1C)
-	CmCHYB2	MELO3C005704	-	-
MU10942	CmPSY1	MELO3C025102	0.0482581	1.26355	11.9402	12.8099	14.5986	13.1337	12.9362	14.0832	13.9855	13.8772	12.4293	14.0748	14.1325	13.3413	12.0722	14.1231	14.0027	14.6049		Similar to Phytoene synthase, chloroplastic (Cucumis melo) (uniprot_sprot:sp|P49293|PSY_CUCME)
cSSH9H13_c	CmPSY1	MELO3C025102	-0.288383	0.791668	10.0384	10.5665	11.9344	11.4186	10.99	11.9275	12.61	12.2672	10.2694	11.3332	12.3932	11.4397	9.78245	11.0448	12.029	12.2314		Similar to Phytoene synthase, chloroplastic (Cucumis melo) (uniprot_sprot:sp|P49293|PSY_CUCME)
cA_34-G04-M13R_c	CmPSY2	MELO3C014677	0.837919	0.307384	6.57335	6.7473	6.7681	7.5698	6.50616	7.30263	8.50526	8.36226	6.13804	5.70991	7.33325	6.70855	6.36898	6.54782	7.78622	7.01594		Similar to Phytoene synthase 1, chloroplastic (Solanum lycopersicum) (uniprot_sprot:sp|P08196|PSY1_SOLLC)
cHS_38-F04-M13R_c	CmPSY3	MELO3C016185	0.361995	-2.33061	12.8862	12.4679	10.9774	9.15304	11.5807	10.525	9.8521	10.1271	12.3686	11.603	10.9821	10.5377	12.3453	11.965	9.1213	8.2071		Similar to Phytoene synthase, chloroplastic (Daucus carota) (uniprot_sprot:sp|Q9SSU8|PSY_DAUCA)
cA_28-F05-M13R_c	CmZDS1	MELO3C024674	-0.243233	0.565681	10.6976	10.8741	11.5663	11.6928	11.1729	11.8822	12.5923	12.0654	10.8308	11.4735	11.4619	11.5335	11.0843	11.2303	12.766	12.0992		Similar to Zeta-carotene desaturase, chloroplastic/chromoplastic (Tagetes erecta PE=2 SV=1) (uniprot_sprot:sp|Q9FV46|ZDS_TARER)
cA_16-H07-M13R_c	CmZDS1	MELO3C024674	0.125424	0.147249	13.2371	13.2673	13.9627	14.3888	13.1252	14.3299	14.1342	13.9517	13.2733	13.3222	13.4965	13.5649	13.1275	13.4476	14.7977	13.7121		Similar to Zeta-carotene desaturase, chloroplastic/chromoplastic (Tagetes erecta PE=2 SV=1) (uniprot_sprot:sp|Q9FV46|ZDS_TARER)
cCL1223Contig1	CmZDS1	MELO3C024674	-0.167381	0.323283	13.5916	13.6936	14.1684	14.2182	13.8975	14.5122	14.5373	14.3536	13.6878	13.9357	13.9516	13.9009	13.7024	13.7683	14.9188	14.2242		Similar to Zeta-carotene desaturase, chloroplastic/chromoplastic (Tagetes erecta PE=2 SV=1) (uniprot_sprot:sp|Q9FV46|ZDS_TARER)
cHS_25-B12-M13R_c	CmZDS1	MELO3C024674	0.0680901	0.0604307	13.2989	13.242	14.0964	14.3446	13.1569	14.3146	14.1309	13.8894	13.2296	13.4273	13.537	13.535	13.0956	13.4954	14.7314	13.5954		Similar to Zeta-carotene desaturase, chloroplastic/chromoplastic (Tagetes erecta PE=2 SV=1) (uniprot_sprot:sp|Q9FV46|ZDS_TARER)
-	CmZDS2	MELO3C024675	-	-
-	CmVDE1	MELO3C020965	-	-
cHS_06-B12-M13R_c	CmVDE2	MELO3C008677	-0.372986	0.727941	5.08235	5.02371	5.51479	5.83671	5.80612	6.11573	6.23301	6.34416	5.24108	5.3847	5.20363	5.36701	4.86038	5.01172	5.35553	6.09495		Similar to Violaxanthin de-epoxidase, chloroplastic (Spinacia oleracea) (uniprot_sprot:sp|Q9SM43|VDE_SPIOL)
cCI_04-E08-M13R_c	CmCHYE/Lut1	MELO3C024495	0.378722	1.86705	10.7761	11.1478	11.6525	11.5147	11.6446	11.6744	12.8252	12.3281	10.9815	11.7065	11.0576	11.4335	11.7826	12.0852	13.6434	13.3006		Similar to Cytochrome P450 97B2, chloroplastic (Glycine max) (uniprot_sprot:sp|O48921|C97B2_SOYBN)
cCL1236Contig1	CmCRTISO1	MELO3C009571	0.0797996	-1.3736	12.6484	12.6294	13.0636	12.6994	12.4006	12.8331	12.712	12.0166	12.5577	12.6253	12.5203	12.7369	12.6734	12.7051	12.7127	11.3633		Similar to Carotenoid isomerase, chloroplastic (Daucus carota) (uniprot_sprot:sp|Q2VEX9|CRTSO_DAUCA)
-	CmCRTISO2	MELO3C016495	-	-
cCL4493Contig1	CmLCYE	MELO3C004633	0.695038	0.472143	7.52606	6.74601	7.07367	5.2826	5.85055	8.01879	10.0385	9.11035	6.08893	4.74731	4.78834	4.87142	7.11146	5.44234	4.94783	5.34356		Similar to Lycopene epsilon cyclase, chloroplastic (Arabidopsis thaliana) (uniprot_sprot:sp|Q38932|LCYE_ARATH)
ARRAY CODE	GENE NAME	GENE CODE	Fold Ved-25 vs PS-25	Fold Ved-H vs PS-H	DUL-15d	DUL-25d	DUL-35d	DUL-H	PI-15d	PI-25d	PI-35d	PI-H	PS-15d	PS-25d	PS-35d	PS-H	VED-15d	VED-25d	VED-35d	VED-H
CAROTENOGENESIS REGULATION
cCL3475Contig1	CmEREBPF	MELO3C022181	0.983682	-5.37	8.3277	12.5655	12.2792	8.46462	10.0889	11.9071	11.6066	10.4363	12.0973	11.1823	12.7257	12.5242	9.62777	12.166	8.2477	7.14848		Similar to Ethylene-responsive transcription factor ERF021 (Arabidopsis thaliana) (uniprot_sprot:sp|Q9C9I2|ERF21_ARATH)
cCL5010Contig1	CmEREBPF/RAP2-3	MELO3C017940	3.98854	3.61	8.93887	9.85148	10.1534	12.3414	10.3226	10.6121	11.8041	12.1058	9.08779	7.6803	9.3683	9.91362	9.47524	11.6688	12.7652	13.5619		Similar to Ethylene-responsive transcription factor RAP2-3 (Arabidopsis thaliana) (uniprot_sprot:sp|P42736|RAP23_ARATH)
cPSI_41-F06-M13R_c	CmHD-Zip	MELO3C011116	1.06	4.06	7.13	5.27	5.22	7.21	5.01	6.67	6.21	9.94	5.13	4.53	4.94	5.03	5.27	5.59	10.23	9.09		Similar to PREDICTED: similar to transcription factor-related HBP (Vitis vinifera) (uniref90:UniRef90_UPI0001983C7F)
cCL652Contig1	CmORG	MELO3C024554	-0.273488	1.59686	12.2456	12.0355	12.3402	11.9997	11.8425	12.7014	12.8795	13.0767	11.7533	11.7949	11.5894	11.5099	12.0394	11.5214	13.3464	13.1068		Similar to chaperone protein dnaJ-like protein . Orange gene
ccl5932contig1	CmHSP	MELO3C020588	-0.06	3.7	7.96	7.8	7.9	8.87	8.56	8.06	8.09	9.52	8.94	7.78	8.24	9.23	7.67	7.72	7.52	12.93		Similar to 18.5 kDa class I heat shock protein (Glycine max) (uniprot_sprot:sp|P05478|HSP16_SOYBN)
ccl5861contig1	CmHSP20	MELO3C007560	1.53	5.62	8.55	8.94	8.32	12.44	8.31	10.25	11.47	13.4	8.12	7.01	8.45	9.49	8.38	8.54	13.42	15.11		Similar to Heat shock factor protein HSF24 (Solanum peruvianum) (uniprot_sprot:sp|P22335|HSF24_SOLPE)
cA_23-H05-M13R_c	CmSGR	MELO3C005616	-1.95887	1.76427	5.87072	5.66031	8.67817	10.4847	7.08966	10.5556	12.4291	12.0195	5.01795	7.64595	10.0785	9.78607	5.76663	5.68708	11.9599	11.5503		Similar to STAY-GREEN2 protein - Arabidopsis thaliana (Mouse-ear cress)
cFR12O9_c	CmAGM	MELO3C022209	-3.14497	0.349373	8.97968	6.51573	9.31613	7.09503	8.51815	9.40193	6.8182	6.97072	7.70466	8.9744	8.33259	6.61329	7.75881	5.82944	6.98082	6.96266		Similar to Agamous-like MADS-box protein AGL11 (Arabidopsis thaliana) (uniprot_sprot:sp|Q38836|AGL11_ARATH)
cPSI_29-H01-M13R_c	CmSQM	MELO3C026197	2.33255	-0.0725036	10.6663	8.5064	5.80624	5.27077	8.24825	5.23166	5.21216	5.12203	7.96667	5.44946	5.44562	5.38802	9.64715	7.78202	5.2004	5.31551		Similar to Squamosa promoter-binding protein (Citrus trifoliata) (uniref90:UniRef90_B8Y9B2)		Similar to Squamosa promoter-binding protein (Citrus trifoliata) (uniref90:UniRef90_B8Y9B2)
