# Supplementary material for: Comparative transcriptional profiling analysis of developing melon (Cucumis melo L.) fruit from climacteric and non-climacteric varieties
Source: BMC Genomics. 2015 Jun 9;16(1):440. doi: 10.1186/s12864-015-1649-3 (PMC4460886; doi:10.1186/s12864-015-1649-3)
Supplement: Additional file 11: Table S8. — MapMan analysis of Ved and PS at harvest stage (spreadsheet 1). Ethylene and carotenoid biosynthesis, transcription factors, sugar and cell wall related genes were analyzed. De-regulated genes were also detected by running the SAM tool (spreadsheet 2). Genes more expressed in Ved have positive values and genes more expressed in PS have negative values. Genes highlighted in yellow are those discussed in the main text. [file 12864_2015_1649_MOESM11_ESM.xls]

## Sheet: MapMan V-H vrs PS-H
Ethylene pathway	GENE NAME	GENE CODE	FC Ved-H Vrs PS-H	DUL-15d	DUL-25d	DUL-35d	DUL-H	PI-15d	PI-25d	PI-35d	PI-H	PS-15d	PS-25d	PS-35d	PS-H	VED-15d	VED-25d	VED-35d	VED-H	DESCRIPTION
BIOSYNTHESIS
c15d_41-c10-m13r_c	CmSAM3	MELO3C024471	2.416	8.78	6.88	6.02	6.77	6.16	5.7	8.21	9.79	8.81	6.13	5.32	5.25	9.42	6.96	6.62	7.67	Similar to S-adenosylmethionine synthase 2 (Nicotiana tabacum) (uniprot_sprot:sp|Q6SYB9|METK2_TOBAC)
cSSH1N10_c	CmACS5	MELO3C010779	8.46	4.85	5.39	9.51	14.49	5.13	5.75	7.65	6.86	4.9	4.89	7.55	5.64	4.97	5.9	15.53	14.11	Similar to 1-aminocyclopropane-1-carboxylate synthase CMA101 (Cucurbita maxima) (uniprot_sprot:sp|Q00257|1A12_CUCMA)
cCL451Contig1	CmACO1	MELO3C014437	7.21	11	7.71	8.26	12.98	8.4	10.69	13.61	14.24	7	6.3	8.2	7.69	8.99	6.21	15.03	14.9	Similar to 1-aminocyclopropane-1-carboxylate oxidase 1 (Cucumis melo) (uniprot_sprot:sp|Q04644|ACCO1_CUCME)
cA_01-G05-M13R_c	CmACO2	MELO3C004619	1.37	10.36	13	8.23	9.45	11.91	8.9	7.37	6.71	11.96	8.34	4.83	5.07	10.33	9.38	7.87	6.44	Similar to ACC oxidase (Cucumis melo) (uniref90:UniRef90_Q43419)
SIGNAL TRANSDUCTION
cCL6170Contig1	CmERT	MELO3C004553	5.2	5.16	6.15	7.97	10.81	6.01	7.3	8.87	10.22	5.94	6.96	7.19	7.6	5.58	6.48	11.75	12.81	Similar to Multiprotein-bridging factor 1c (Arabidopsis thaliana) (uniprot_sprot:sp|Q9LV58|MBF1C_ARATH)
cPSI_11-E04-M13R_c	CmATH	MELO3C026738	3.1	7.12	8.59	11.22	12.92	8.65	13.57	13.09	13.1	8.32	12.3	9.96	9.25	6.7	8.75	12.38	12.36	Similar to N-acetyltransferase, putative (Ricinus communis) (uniref90:UniRef90_B9RGL3)
TRANSCRIPTIONAL REGULATION
cCL5010Contig1	CmRAP2-3	MELO3C017940	3.64	8.94	9.85	10.15	12.34	10.32	10.61	11.8	12.11	9.09	7.68	9.37	9.91	9.48	11.67	12.77	13.56	Similar to Ethylene-responsive transcription factor RAP2-3 (Arabidopsis thaliana) (uniprot_sprot:sp|P42736|RAP23_ARATH)
cCL1118Contig1	CmRAP4	MELO3C007267	-2.85	14.84	14.89	13.64	12.47	14.24	13.57	13.38	13.98	14.15	13.84	14.08	14.27	14.65	14.84	11.41	11.41	Similar to Ethylene-responsive transcription factor 4 (Nicotiana tabacum) (uniprot_sprot:sp|Q40477|ERF4_TOBAC)
Carotenoid pathway	GENE NAME	GENE CODE	FC Ved-H Vrs PS-H	DUL-15d	DUL-25d	DUL-35d	DUL-H	PI-15d	PI-25d	PI-35d	PI-H	PS-15d	PS-25d	PS-35d	PS-H	VED-15d	VED-25d	VED-35d	VED-H	DESCRIPTION
CAROTENES BIOSYNTHESIS
cCI_04-E08-M13R_c	CmCHYE/Lut1	MELO3C024495	1.87	10.78	11.15	11.65	11.51	11.64	11.67	12.83	12.33	10.98	11.71	11.06	11.43	11.78	12.09	13.64	13.3	Similar to Cytochrome P450 97B2, chloroplastic, carotene ɛ-hydroxylase (Glycine max) (uniprot_sprot:sp|O48921|C97B2_SOYBN)
MU10942	CmPSY1	MELO3C025102	1.26	11.94	12.81	14.6	13.13	12.94	14.08	13.99	13.88	12.43	14.07	14.13	13.34	12.07	14.12	14	14.6	Similar to Phytoene synthase, chloroplastic (Cucumis melo) (uniprot_sprot:sp|P49293|PSY_CUCME)
cCL3831Contig1	CmZEP	MELO3C020872	-1.03	12.88	13.03	13.03	12.25	13.1	13.17	13.04	12.76	12.48	12.98	12.74	12.92	12.64	12.81	12.65	11.9	Similar to Zeaxanthin epoxidase, chloroplastic (Prunus armeniaca PE=2 SV=1) (uniprot_sprot:sp|O81360|ABA2_PRUAR)
cCL1236Contig1	CmCRTISO1	MELO3C009571	-1.37	12.65	12.63	13.06	12.7	12.4	12.83	12.71	12.02	12.56	12.63	12.52	12.74	12.67	12.71	12.71	11.36	Similar to Carotenoid isomerase, chloroplastic (Daucus carota) (uniprot_sprot:sp|Q2VEX9|CRTSO_DAUCA)
chs_38-f04-m13r_c	CmPSY3	MELO3C016185	-2.33061	12.89	12.47	10.98	9.15	11.58	10.53	9.85	10.13	12.37	11.6	10.98	10.54	12.35	11.97	9.12	8.21	Similar to Phytoene synthase, chloroplastic (Daucus carota) (uniprot_sprot:sp|Q9SSU8|PSY_DAUCA)
ISOPRENOID BIOSYNTHESIS
ccl1327contig2	CmGGH	MELO3C017176	2.45983	14.47	14.84	14.8	11.93	14.47	15.25	15.3	14.93	14.47	12.48	10.51	9.22	14.43	13.9	10.01	11.68	Similar to Geranylgeranyl diphosphate reductase, chloroplastic (Nicotiana tabacum) (uniprot_sprot:sp|Q9ZS34|CHLP_TOBAC)
ccl1327contig1	CmGGH	MELO3C017176	2.44305	12.69	13.35	13.28	10.15	13.11	13.79	13.98	13.55	12.65	10.8	8.81	7.66	12.89	12.34	8.69	10.11	Similar to Geranylgeranyl diphosphate reductase, chloroplastic (Nicotiana tabacum) (uniprot_sprot:sp|Q9ZS34|CHLP_TOBAC)
cHS_10-E06-M13R_c	CmGDS	MELO3C013157	2.40727	7.13	6.74	8.13	7.37	8.69	9.91	10.31	11.44	6.76	6.45	6.26	6.93	6.44	7.33	8.38	9.34	Similar to Geranylgeranyl pyrophosphate synthase-related protein, chloroplastic (Arabidopsis thaliana) (uniprot_sprot:sp|Q39108|GGR_ARATH)
Transcription factors	GENE NAME	GENE CODE	FC Ved-H Vrs PS-H	DUL-15d	DUL-25d	DUL-35d	DUL-H	PI-15d	PI-25d	PI-35d	PI-H	PS-15d	PS-25d	PS-35d	PS-H	VED-15d	VED-25d	VED-35d	VED-H	DESCRIPTION
NAC DOMAIN
ccl1154contig1	CmNAC/JA	MELO3C016536	5.79642	8.6	8.95	9.81	12.56	10.31	11.45	12.59	12.81	7.16	11.09	9.3	8.16	6.67	9.08	14.75	13.96	Similar to NAC domain-containing protein 72 (Arabidopsis thaliana) (uniprot_sprot:sp|Q93VY3|NAC72_ARATH)
ccl5122contig1	CmNAC	MELO3C012114	2.66261	5.77	6.95	5.91	7.63	6.67	7.22	7.99	8.14	5.98	5.98	5.81	6.33	5.91	5.83	7.44	8.99	Similar to NAC domain-containing protein 29 (Arabidopsis thaliana) (uniprot_sprot:sp|O49255|NAC29_ARATH)
ccl1722contig1	CmNAC	MELO3C010632	2.57646	11.92	12.13	12.09	13.6	12.89	12.64	13.38	13.56	10.33	12.7	12.43	12.73	10.97	12.68	13.93	15.31	Similar to NAC domain-containing protein 2 (Arabidopsis thaliana) (uniprot_sprot:sp|Q39013|NAC2_ARATH)
ccl1112contig1	CmNAC	MELO3C023195	2.13515	11.95	11.66	11.27	11.52	11.85	11.11	11.01	11.32	10.1	10.71	11.19	11.39	11.16	12.81	11.27	13.52	Similar to NAC domain-containing protein 2 (Arabidopsis thaliana) (uniprot_sprot:sp|Q39013|NAC2_ARATH)
cci_64-a04-m13r_c	CmNAC	MELO3C010555	-2.00134	9.43	9.28	8.1	9.48	10.29	9.34	9.95	9.43	8.89	9.85	9.1	8.97	8.78	10.69	8.97	6.97	Similar to NAC domain-containing protein 21/22 (Arabidopsis thaliana) (uniprot_sprot:sp|Q84TE6|NAC22_ARATH)
ccl3226contig1	CmNAC	MELO3C013641	-4.48208	9.6	10.45	9.34	7.82	9.92	7.96	6.53	6.65	8.71	8.18	9.76	10.65	9.32	10.15	8.11	6.17	Similar to Putative NAC domain-containing protein 94 (Arabidopsis thaliana) (uniprot_sprot:sp|Q9FIW5|NAC94_ARATH)
MADS-box
cCL5689Contig1	CmMADS	MELO3C024001	1.75	11.07	10.53	12	13.26	9.31	10.43	9.62	10.83	10.45	11.52	11.79	11.86	10.74	10.91	13.55	13.61	Similar to Agamous-like MADS-box protein AGL15 (Arabidopsis thaliana) (uniprot_sprot:sp|Q38847|AGL15_ARATH)
c46d_11-A08-M13R_c	CmMADS	MELO3C003778	-1.057	9.15	8.86	7.29	8.2	6.91	7.98	6.87	7.47	8.49	8.9	7.53	9.96	10.12	9.54	8.48	8.9	Similar to Floral homeotic protein DEFICIENS (Antirrhinum majus) (uniprot_sprot:sp|P23706|DEFA_ANTMA)
ccl2496contig1	CmMADS8	MELO3C022315	-3.32386	5.73	6.81	7.01	6.51	13.21	13.96	12.44	10.84	7.72	10.29	10.52	10.31	9.12	11.45	8.73	6.98	Similar to MADS-box transcription factor 8 (Oryza sativa subsp. japonica) (uniprot_sprot:sp|Q9SAR1|MADS8_ORYSJ)
WRKY
ccl3756contig1	CmWRKY	MELO3C015910	2.98805	12.73	12.31	9.72	11.05	7.02	8.52	7.95	10.52	8.89	7.25	6.5	5.67	10.56	9.27	7.98	8.66	Similar to Probable WRKY transcription factor 23 (Arabidopsis thaliana) (uniprot_sprot:sp|O22900|WRK23_ARATH)
cai_21-h01-m13r_c	CmWRKY	MELO3C008175	2.37404	4.81	6.47	6.35	12.92	6.41	8.5	10.12	11.94	4.91	5.89	7.22	8.33	4.77	5.6	10.77	10.7	Similar to Probable WRKY transcription factor 75 (Arabidopsis thaliana) (uniprot_sprot:sp|Q9FYA2|WRK75_ARATH)
c46d_14-c08-m13r_c	CmWRKY	MELO3C020963	-2.14301	4.66	4.95	6.33	4.87	6.23	6.82	6.09	4.65	4.64	5.22	6.38	6.66	4.76	7.24	4.45	4.52	Similar to Probable WRKY transcription factor 51 (Arabidopsis thaliana) (uniprot_sprot:sp|Q93WU9|WRK51_ARATH)
ccl5180contig1	CmWRKY	MELO3C020963	-3.89578	6.88	8.08	9.63	7.62	10.38	9.79	9.27	6.85	6.62	8.21	9.1	9.96	7.31	9.59	5.51	6.07	Similar to Probable WRKY transcription factor 51 (Arabidopsis thaliana) (uniprot_sprot:sp|Q93WU9|WRK51_ARATH)
ca_25-b01-m13r_c	CmWRKY	MELO3C009097	-4.55571	15.73	15.2	15.15	13.99	15.6	14.89	14.23	12.82	15.81	15.53	15.32	15.45	15.78	15.77	10.07	10.89	Similar to Probable WRKY transcription factor 70 (Arabidopsis thaliana) (uniprot_sprot:sp|Q9LY00|WRK70_ARATH)
EREBP
ccl2943contig1	CmABRP1	MELO3C008014	7.49018	4.77	5.28	5.85	6.8	5.66	5.83	6	6.8	5.53	5.28	5.37	5.62	4.97	5.13	6.33	13.11	Similar to Ethylene-responsive transcription factor ERF114 (Arabidopsis thaliana) (uniprot_sprot:sp|Q9FH54|EF114_ARATH)
cci_03-a07-m13r_c	CmT25K16.17	MELO3C022251	5.2247	4.65	4.57	6.63	8.86	5.93	7.09	7.63	7.95	5.05	5.15	6.27	6.17	4.5	5.65	7.2	11.39	Similar to T25K16.17 (Arabidopsis thaliana) (uniref90:UniRef90_Q9MAL7)
ccl1517contig2	CmEREBP/RAP2-1	MELO3C010840	3.45047	8.41	8.97	10.15	10.73	10.38	11.44	11.97	13.13	7.93	11.65	10.16	8.57	8.79	9.62	12.07	12.02	Similar to Ethylene-responsive transcription factor RAP2-1 (Arabidopsis thaliana) (uniprot_sprot:sp|Q8LC30|RAP21_ARATH)
chs_22-g02-m13r_c	CmRAV	MELO3C012217	2.71976	13.96	14.28	13.93	13.65	13.76	12.84	12.38	12.31	11.44	14.24	12.63	11.44	12.08	14.6	14.28	14.16	Similar to AP2/ERF and B3 domain-containing transcription repressor RAV2 (Arabidopsis thaliana) (uniprot_sprot:sp|P82280|RAV2_ARATH)
ccl400contig1	CmEREBP	MELO3C005465	-2.02793	11.31	12.38	11.24	11.48	13.78	10.93	12.09	11.65	12.35	11.89	12.12	12.26	11.92	14.48	10.96	10.23	Similar to Ethylene-responsive transcription factor ERF105 (Arabidopsis thaliana) (uniprot_sprot:sp|Q8VY90|EF105_ARATH)
c46d_32-f06-m13r_c	CmEREBP	MELO3C015739	-2.47819	11.79	12.27	11.02	10.62	11.76	11.19	10.53	10.56	11.8	11.48	10.81	11.53	11.39	12.18	10.82	9.06	Similar to Ethylene-responsive transcription factor ERF098 (Arabidopsis thaliana) (uniprot_sprot:sp|Q9LTC5|ERF98_ARATH)
ccl3840contig1	CmAP2	MELO3C011572	-2.54489	13.12	13.09	11.81	10.85	12.81	11.43	11.27	11.47	12.91	12.65	12.24	12.45	13.58	13.38	7.97	9.9	Similar to Ethylene-responsive transcription factor ERF118 (Arabidopsis thaliana) (uniprot_sprot:sp|Q9CA27|EF118_ARATH)
ca_32-c06-m13r_c	CmEREBP	MELO3C007657	-2.79181	13.09	9.6	6	7.01	8.98	6.76	6.82	7.25	10.89	7.18	6.66	8.95	12.43	8.85	6.06	6.16	Similar to AP2-like ethylene-responsive transcription factor ANT (Arabidopsis thaliana) (uniprot_sprot:sp|Q38914|ANT_ARATH)
cps_08-b04-m13r_c	CmAP2	MELO3C010466	-3.59811	7.37	7.68	7.3	8.68	8.94	8.26	9.93	9.85	7.76	7.73	10.22	12.36	8.05	9.65	8.42	8.76	Similar to Ethylene-responsive transcription factor ERF012 (Arabidopsis thaliana) (uniprot_sprot:sp|Q9SFE4|ERF12_ARATH)
ccl3475contig1	CmEREBP/TINY	MELO3C022181	-5.37569	8.33	12.57	12.28	8.46	10.09	11.91	11.61	10.44	12.1	11.18	12.73	12.52	9.63	12.17	8.25	7.15	Similar to Ethylene-responsive transcription factor ERF021 (Arabidopsis thaliana) (uniprot_sprot:sp|Q9C9I2|ERF21_ARATH)
MYB
ca_39-d05-m13r_c	CmMYB	MELO3C006728	2.56783	6.5	5.94	5.69	5.84	6.93	6.78	6.1	6.52	5.98	5.2	5.24	6.49	5.4	6.46	9.25	9.06	Similar to Myb-related protein 305 (Antirrhinum majus) (uniprot_sprot:sp|P81391|MYB05_ANTMA)
cpsi_38-g07-m13r_c	CmMYB	MELO3C020701	-2.86594	6.83	6.42	8.03	5.21	7.73	6.47	5.29	5.23	6.38	8.39	8.14	8.32	6.88	7.18	6.23	5.46	Similar to Transcription factor MYB59 (Arabidopsis thaliana) (uniprot_sprot:sp|Q4JL84|MYB59_ARATH)
ccl1941contig1	CmMYB	MELO3C020701	-3.2423	7.81	8.08	9.38	7.01	9.15	7.92	6.04	5.74	8.48	9.91	9.62	9.92	7.49	8.17	8.15	6.68	Similar to Transcription factor MYB59 (Arabidopsis thaliana) (uniprot_sprot:sp|Q4JL84|MYB59_ARATH)
ccl2476contig1	CmMYB	MELO3C009678	-3.38514	11.01	10.93	9.53	5.25	11.45	9.62	5.99	5.84	11.66	11.71	11.27	9.41	12.01	12.04	6.76	6.02	Similar to Transcription factor MYB44 (Arabidopsis thaliana) (uniprot_sprot:sp|Q9FDW1|MYB44_ARATH)
ca_27-f08-m13r_c	CmMYB	MELO3C015228	-4.02192	11.3	11.58	8.77	6.57	11.67	10.95	9.91	7.06	10.96	11.44	9.23	10.28	12.09	11.36	6.16	6.26	Similar to Transcription factor MYB86 (Arabidopsis thaliana) (uniprot_sprot:sp|Q8LPH6|MYB86_ARATH)
IAA
ccl4756contig1	CmAUX/IAA	MELO3C014266	-4.23032	13.33	12.45	9.7	6.51	13.17	11	8.92	10.08	13.36	9.24	10.32	10.86	13.55	12.48	7.4	6.63	Similar to Auxin-induced protein 22B (Vigna radiata var. radiata) (uniprot_sprot:sp|P32294|AX22B_VIGRR)
chs_17-d07-m13r_c	CmAUX/IAA	MELO3C024660	-5.21693	14.25	13.68	11.22	5.9	12.76	9.56	8.61	7.68	13.97	13.13	11.58	11.37	14.18	13.54	8.09	6.15	Similar to Auxin-responsive protein IAA16 (Arabidopsis thaliana) (uniprot_sprot:sp|O24407|IAA16_ARATH)
ccl3767contig1	CmAUX/IAA	MELO3C005476	-5.21766	10.4	9.7	6.4	6.83	9.05	6.6	6.57	6.85	11.23	8.26	8.8	10.57	10.35	8.84	5.49	5.35	Similar to Auxin-induced protein 22D (Vigna radiata var. radiata) (uniprot_sprot:sp|O24542|AX22D_VIGRR)
cci_59-b08-m13r_c		MELO3C005761	-5.671	12.84	12.34	11.01	7.21	10.88	9.09	8.17	9.2	11.86	11.66	12.51	13.69	13	12.07	7.57	8.02	Similar to Auxin response factor 9 (Arabidopsis thaliana) (uniprot_sprot:sp|Q9XED8|ARFI_ARATH)
UBIQUITIN
cfr15e6_c	CmUBCE	MELO3C015132	4.497	12.88	12.51	12.2	11.96	7.97	7.74	8.82	9.14	7.58	8.47	8.19	7.93	12.78	12.44	12.36	12.43	Similar to Probable E3 ubiquitin-protein ligase HERC1 (Homo sapiens) (uniprot_sprot:sp|Q15751|HERC1_HUMAN)
ccl225contig1	CmUBCE	MELO3C005691	3.17599	7.06	7.08	6.26	6.85	6.81	5.71	6.35	7	5.96	5.45	5.3	4.98	6.54	6.4	9.03	8.15	Similar to Ubiquitin-conjugating enzyme E2 5 (Arabidopsis thaliana) (uniprot_sprot:sp|P42749|UBC5_ARATH)
ccl1061contig1	CmUBCE	MELO3C013359	3.02948	12.6	12.37	11.13	11.64	10.72	12.35	11.67	12.26	12.34	12.86	11.47	9.7	11.35	11.07	12.39	12.73	Similar to Ubiquitin-conjugating enzyme E2 28 (Arabidopsis thaliana) (uniprot_sprot:sp|Q94F47|UBC28_ARATH)
cai_29-b04-m13r_c	CmUBCE	MELO3C013359	2.94899	12.66	12.34	11.21	11.71	10.65	12.33	11.57	12.23	12.3	12.98	11.35	9.72	11.48	11.16	12.5	12.66	Similar to Ubiquitin-conjugating enzyme E2 28 (Arabidopsis thaliana) (uniprot_sprot:sp|Q94F47|UBC28_ARATH)
ccl1934contig1	CmUBCE	MELO3C002248	2.01344	12.09	12.33	11.68	12.49	12.52	11.61	10.11	10.99	12.8	11.43	10.47	9.95	12.58	12.49	12.06	11.96	Similar to Ubiquitin-conjugating enzyme E2 5 (Arabidopsis thaliana) (uniprot_sprot:sp|P42749|UBC5_ARATH)
ccl891contig1	CmUFO	MELO3C017898	-3.51149	13.12	12.17	10.11	10.89	13.73	12.97	13.01	13.23	14.47	13.61	12.59	13.02	14.14	12.93	11.07	9.51	Similar to Ubiquitin-protein ligase, putative (Ricinus communis) (uniref90:UniRef90_B9RV30)
F-box
ccl4661contig1	CmF-box	MELO3C005373	4.17047	10.76	10.69	9.77	10.07	10.43	9.18	8.48	9.02	11.29	11.85	9.93	8.91	9.95	10.58	11.58	13.08	Similar to F-box protein PP2-A14 (Arabidopsis thaliana) (uniprot_sprot:sp|Q9FJ80|P2A14_ARATH)
ccl1593contig2	CmF-box	MELO3C014507	2.3408	10.74	11.19	11.92	10.46	14.58	13.45	12.5	13.22	11.49	12.92	10.29	9.49	10.89	12.64	9.99	11.83	Similar to Probable F-box protein At1g60180 (Arabidopsis thaliana) (uniprot_sprot:sp|Q9SIH5|FB322_ARATH)
ccl1593contig1	CmF-box	MELO3C014507	2.29389	10.6	11	11.78	10.1	14.37	13.24	12.28	12.99	11.14	12.83	9.86	9.22	10.62	12.49	9.63	11.51	Similar to Probable F-box protein At1g60180 (Arabidopsis thaliana) (uniprot_sprot:sp|Q9SIH5|FB322_ARATH)
ccl3250contig1	CmF-box	MELO3C020856	2.08248	10.56	11.55	12.3	13.37	10.77	11.61	12.79	13.52	11.93	12.85	12.36	12.11	10.71	12.72	13.69	14.19	Similar to F-box protein At5g67140 (Arabidopsis thaliana) (uniprot_sprot:sp|Q9FH99|FB302_ARATH)
cci_15-h12-m13r_c	CmF-box	MELO3C020856	2.05529	9.89	10.76	11.62	12.65	9.76	10.72	11.95	12.64	11.11	12.14	11.79	11.44	10.12	11.91	13	13.5	Similar to F-box protein At5g67140 (Arabidopsis thaliana) (uniprot_sprot:sp|Q9FH99|FB302_ARATH)
ccl4340contig1	CmF-box	MELO3C014876	-4.13827	13.3	13.05	13.41	12.7	13.35	12.91	11.85	11.17	12.92	13.19	12.64	12.58	12.91	12.48	10.82	8.44	Similar to F-box/kelch-repeat protein At3g27150 (Arabidopsis thaliana) (uniprot_sprot:sp|Q9LI89|FBK70_ARATH)
chs_06-g07-m13r_c	CmF-box	MELO3C011866	-5.008	13.44	12.25	9.99	7.56	13.38	10.7	9.05	9.17	12.92	11.19	11.11	11.85	13.39	13.16	6.35	6.84	Similar to F-box protein At1g67340 (Arabidopsis thaliana) (uniprot_sprot:sp|Q9FYF9|FB76_ARATH)
c15d_35-a07-m13r_c	CmF-box	MELO3C024542	-7.07738	12.01	12.03	12.08	12.52	12.09	12.04	12.12	12.24	12.1	11.91	12.13	12.06	4.92	4.47	4.79	4.98	Similar to F-box/LRR-repeat protein At1g67190 (Arabidopsis thaliana) (uniprot_sprot:sp|Q9ZW88|FBL34_ARATH)
OTHER TF
ccl1343contig1	CmDDB	MELO3C019040	6.401	5.51	6.32	6.04	11.51	8.85	7.03	7.12	9.7	6.75	5.16	5.84	7.05	5.85	6.18	12.85	13.45	Similar to Putative methyltransferase DDB_G0268948 (Dictyostelium discoideum) (uniprot_sprot:sp|Q55EX9|Y8948_DICDI)
cpsi_41-f06-m13r_c	CmTFR	MELO3C011116	4.057	7.13	5.27	5.22	7.21	5.01	6.67	6.21	9.94	5.13	4.53	4.94	5.03	5.27	5.59	10.23	9.09	Similar to PREDICTED: similar to transcription factor-related (Vitis vinifera) (uniref90:UniRef90_UPI0001983C7F)
ccl2163contig1	CmDOF	MELO3C002617	-4.079	11.59	11.75	11.51	8.65	11.6	10.22	8.23	6.95	11.59	11.78	10.9	9.35	11.16	11.1	6.15	5.27	Similar to Dof zinc finger protein PBF (Zea mays) (uniprot_sprot:sp|O24463|PBF_MAIZE)
ccl1526contig1	CmHLZ	MELO3C007736	-4.224	14.95	14.65	13.8	10.57	15.05	13.16	11.02	11.37	15.01	14.67	14.75	15.04	15.1	14.81	8.97	10.82	Similar to Homeobox-leucine zipper protein ATHB-6 (Arabidopsis thaliana) (uniprot_sprot:sp|P46668|ATHB6_ARATH)
cai_22-g09-m13r_c	CmU-box	MELO3C019521	-4.349	12.93	12.92	12.27	8.42	12.58	11.55	9.56	9.12	13.38	13.18	13.28	13.16	13.08	13.03	8.02	8.81	Similar to U-box domain-containing protein 26 (Arabidopsis thaliana) (uniprot_sprot:sp|Q9FXA4|PUB26_ARATH)
ccl4398contig1	CmARR	MELO3C012031	-4.511	10.8	10.27	11.02	7.72	11.7	12.11	11.42	11.19	9.47	10.99	11.97	11.82	10.16	10.83	7.38	7.31	Similar to Two-component response regulator ARR3 (Arabidopsis thaliana) (uniprot_sprot:sp|Q9ZWS9|ARR3_ARATH)
cps_18-d04-m13r_c	CmTGA	MELO3C021427	-4.668	9.06	8.57	8.31	7.83	9.4	10.43	10.63	9.33	9.83	9.86	9.57	10	8.35	7.21	5.32	5.33	Similar to TGACG-sequence-specific DNA-binding protein TGA-2.1 (Nicotiana tabacum) (uniprot_sprot:sp|O24160|TGA21_TOBAC)
cpsi_06-d07-m13r_c	CmDOF	MELO3C002616	-5.03	11.47	11.18	11.19	7.81	10.76	10.34	8.69	7.24	10.56	10.87	10.63	10.4	10.62	11.41	7.51	5.37	Similar to Dof zinc finger protein DOF5.4 (Arabidopsis thaliana) (uniprot_sprot:sp|Q8LDR0|DOF54_ARATH)
ccl1434contig1	CmbZIP	MELO3C022062	-7.318	10.82	9.74	12.29	6.86	9.64	10.07	7.77	6.34	9.88	12.16	13.05	13.67	10.19	11.55	7.35	6.35	Similar to BZIP transcription factor (Cucumis melo subsp. melo) (uniref90:UniRef90_E5GCT0)
cssh6a3_c	CmHSF	MELO3C010748	-7.991	9.44	10.19	12.25	12.26	13.11	12.72	13.52	12.36	11.25	12.98	13.46	13.68	5.68	5.85	6.02	5.69	Similar to Heat shock factor protein HSF30 (Solanum peruvianum) (uniprot_sprot:sp|P41152|HSF30_SOLPE)
Sugar metabolism	GENE NAME	GENE CODE	FC Ved-H Vrs PS-H	DUL-15d	DUL-25d	DUL-35d	DUL-H	PI-15d	PI-25d	PI-35d	PI-H	PS-15d	PS-25d	PS-35d	PS-H	VED-15d	VED-25d	VED-35d	VED-H	DESCRIPTION
cmc107_c	CmGALS	MELO3C021249	4.86382	6.21	12.77	13.29	12.76	6.95	13.23	11.31	9.69	5.64	9.99	12.04	6.41	6.4	9.21	12.32	11.28	Similar to Galactinol synthase (Cucumis) (uniref90:UniRef90_Q84V66)
ccl2745contig1	CmAGLU	MELO3C019091	4.38156	11.83	12.08	12.2	12.54	11.25	12.06	12.34	12.12	9.51	9.1	9.94	9.88	11.07	11.25	14.79	14.26	Similar to Alpha-glucosidase yihQ (Escherichia coli (strain K12)) (uniprot_sprot:sp|P32138|YIHQ_ECOLI)
ccl54contig2	CmGALS	MELO3C021249	3.51684	6.18	11.59	12.11	12	6.84	12.72	10.65	8.85	5.96	9.08	11.35	6.9	6.49	8.48	11.45	10.42	Similar to Galactinol synthase (Cucumis) (uniref90:UniRef90_Q84V66)
ccl4861contig1	CmINV	MELO3C005363	3.48261	14.0035	12.9125	9.99996	7.57471	12.3157	11.4211	11.5481	13.3964	13.3067	11.4944	8.94101	6.79011	13.8777	10.7378	9.58372	10.2727	Similar to Acid invertase - Lagenaria leucantha (Bottle gourd) (Lagenaria siceraria)moderately similar to ( 233)AT1G12240|
ccl54contig1	CmGALS	MELO3C021249	3.43574	5.26	11.09	11.89	10.86	6.01	11.76	9.89	7.73	5.6	8.51	10.32	6.4	5.86	8.05	10.64	9.83	Similar to Galactinol synthase (Cucumis) (uniref90:UniRef90_Q84V66)
cps_18-f08-m13r_c	CmSTCS	MELO3C015912	3.41915	10.26	13.41	11.76	11.47	9.87	11.62	9.64	8.81	9.28	9.61	10.32	8.56	9.3	10.16	10.86	11.98	Similar to Stachyose synthase (Pisum sativum) (uniprot_sprot:sp|Q93XK2|STSYN_PEA)
ccl4896contig1	CmPDH	MELO3C012035	3.20456	10.5154	9.60649	9.32901	10.6986	8.28548	9.11905	9.31393	9.3172	8.60419	8.63659	8.15252	8.37514	9.4179	8.67763	10.8612	11.5797	Similar to Pyruvate dehydrogenase E1 component subunit alpha, mitochondrial (Pisum sativum PE=2 SV=1) (uniprot_sprot:sp|P52902|ODPA_PEA)
ccl5390contig1	CmGAL	MELO3C011770	2.69977	12.52	12.15	10.62	8.95	12.52	11.17	8.78	8.09	12.65	10.75	8.48	7.46	12.97	12.21	10.2	10.16	Similar to Alpha-galactosidase (Coffea arabica PE=1 SV=1) (uniprot_sprot:sp|Q42656|AGAL_COFAR)
ca_37-e01-m13r_c	CmAGLU	MELO3C020949	2.56432	9.95	9.57	8.71	7.79	9.95	8.12	8.54	8.45	10.05	9.48	7.79	7.68	10.63	9.77	8.09	10.25	Similar to 4-alpha-glucanotransferase, chloroplastic/amyloplastic (Solanum tuberosum) (uniprot_sprot:sp|Q06801|DPEP_SOLTU)
cai_22-a11-m13r_c	CmFRU	MELO3C022452	2.43746	12.18	13.26	12.65	12.76	13.62	12.73	11.8	12.86	12.78	12.91	12.4	11.55	12.77	12.69	12.41	13.99	Similar to Probable fructokinase-4 (Arabidopsis thaliana) (uniprot_sprot:sp|Q9M1B9|SCRK4_ARATH)
cai_22-a11-m13r_c	CmFK	MELO3C022452	2.43746	12.1792	13.255	12.6495	12.756	13.6154	12.7342	11.8038	12.8597	12.7831	12.909	12.4045	11.5504	12.7698	12.6858	12.4057	13.9879	Similar to Probable fructokinase-4 (Arabidopsis thaliana) (uniprot_sprot:sp|Q9M1B9|SCRK4_ARATH)
cai_22-a11-m13r_c	CmBFRU	MELO3C022452	2.43746	12.18	13.26	12.65	12.76	13.62	12.73	11.8	12.86	12.78	12.91	12.4	11.55	12.77	12.69	12.41	13.99	Similar to Probable fructokinase-4 (Arabidopsis thaliana) (uniprot_sprot:sp|Q9M1B9|SCRK4_ARATH)
cssh9h24_c	CmGAL	MELO3C011770	2.26268	12.49	12.17	10.91	9.23	12.74	11.26	9.34	8.67	12.77	11.04	8.7	8.17	13.17	12.41	10.2	10.43	Similar to Alpha-galactosidase (Coffea arabica PE=1 SV=1) (uniprot_sprot:sp|Q42656|AGAL_COFAR)
mu10926	CmGAT	MELO3C023310	-2.20932	11.65	12.98	12.07	10.73	12.12	11.55	10.97	9.62	12.89	13.48	12.05	12.9	12.39	13.34	9.47	10.69	Similar to Glucose-1-phosphate adenylyltransferase large subunit 1 (Fragment) (Solanum tuberosum) (uniprot_sprot:sp|Q00081|GLGL1_SOLTU)
c15d_19-a04-m13r_c	CmTPH	MELO3C007259	-2.6123	14.05	13.8	14.48	11.3	13.9	14.67	15.17	14.59	14.01	13.62	12.39	12.73	14.39	13.55	9.11	10.12	Similar to Triose phosphate/phosphate translocator, chloroplastic (Pisum sativum PE=1 SV=1) (uniprot_sprot:sp|P21727|TPT_PEA)
ca_15-c06-m13r_c	CmGAL	MELO3C011771	-3.25259	11.27	10.58	8.26	6.61	11.24	7.44	6.56	6.3	11.69	10.04	9.16	9.36	12.03	10.97	6.15	6.1	Similar to Alpha-galactosidase (Coffea arabica PE=1 SV=1) (uniprot_sprot:sp|Q42656|AGAL_COFAR)
ccl5319contig1	CmGLYR	MELO3C013093	-4.01772	12.93	11.08	10.18	8.86	10.5	10.03	9	7.96	12.14	11.5	11.38	11.79	11.88	10.72	8.28	7.78	Similar to Putative oxidoreductase GLYR1 (Gallus gallus) (uniprot_sprot:sp|Q5ZLS7|GLYR1_CHICK)
cci_49-h03-m13r_c	CmGBSS	MELO3C005795	-4.09017	14.34	14.2	13.47	11.89	14.34	14.13	13.88	13.62	14.49	14.11	14.18	14.58	14.29	14.15	10.7	10.49	Similar to Granule-bound starch synthase 1, chloroplastic/amyloplastic (Antirrhinum majus) (uniprot_sprot:sp|O82627|SSG1_ANTMA)
ccl4552contig1	CmGBSS	MELO3C005795	-4.1411	14	13.72	12.81	11.26	13.56	13.45	13.01	12.92	14.03	13.46	13.43	13.83	13.51	13.39	10.26	9.69	Similar to Granule-bound starch synthase 1, chloroplastic/amyloplastic (Antirrhinum majus) (uniprot_sprot:sp|O82627|SSG1_ANTMA)
c46d_34-c03-m13r_c	CmCWINV	MELO3C010751	-4.34535	9.62	10.29	13.49	14.68	10.4	13.51	13.66	11.55	11.69	15.07	15.29	14.92	10.77	11.62	11.59	10.58	Similar to Beta-fructofuranosidase, insoluble isoenzyme CWINV3 Invertase (Arabidopsis thaliana) (uniprot_sprot:sp|Q67XZ3|INV3_ARATH)
cCL2226Contig1	CmINV-Inh	MELO3C008049	-4.90042	14.9997	14.9795	13.5977	10.9757	13.9655	14.0738	11.5144	10.0487	14.7502	14.4106	14.0062	13.3981	14.6148	14.4861	10.1171	8.49771	Similar to cell wall/vacuolar Inhibitor fructosidase [Arabidopsis thaliana] Invertase
c15d_02-B02-M13R_c	CmINV-Inh	MELO3C022457	-4.9715	13.1445	12.9804	11.3477	7.45899	15.0451	14.3329	13.2508	13.5629	13.2971	13.3336	12.3988	11.4009	13.7769	13.4261	6.94815	6.42944	Similar to Putative invertase inhibitor (Platanus acerifolia PE=1 SV=1) (uniprot_sprot:sp|Q8GT41|PLA1_PLAAC)
cssh9i1_c	CmGAL	MELO3C011771	-7.0208	13.77	13.22	10.78	5.11	13.05	9.12	5.18	5.09	13.77	12.92	12.23	12.33	14	13.06	5.48	5.31	Similar to Alpha-galactosidase (Coffea arabica PE=1 SV=1) (uniprot_sprot:sp|Q42656|AGAL_COFAR)
Cell wall related genes	GENE NAME	GENE CODE	FC Ved-H Vrs PS-H	DUL-15d	DUL-25d	DUL-35d	DUL-H	PI-15d	PI-25d	PI-35d	PI-H	PS-15d	PS-25d	PS-35d	PS-H	VED-15d	VED-25d	VED-35d	VED-H	DESCRIPTION
ccl3465contig1	CmPG	MELO3C013129	6.7408	5.19	5.82	5.73	6.67	5.48	5.57	6.62	6.3	5.66	4.81	5.49	5.42	5.19	5.35	13.18	12.16	Similar to Polygalacturonase (Prunus persica PE=2 SV=1) (uniprot_sprot:sp|P48979|PGLR_PRUPE)
mu10927	CmPG	MELO3C016494	6.54406	4.26	4.45	10.4	12.41	4.55	8.52	11.32	11.59	4.35	4.4	4.87	4.77	4.42	4.82	12.13	11.31	Similar to Polygalacturonase (Prunus persica PE=2 SV=1) (uniprot_sprot:sp|P48979|PGLR_PRUPE)
cfr14j7_c	CmPG	MELO3C023556	4.04649	8.47	8.37	8.35	10.32	7.61	7.56	7.57	8.84	8.57	7.73	7.57	7.44	8.47	8.2	12.38	11.49	Similar to Polygalacturonase QRT2 (Arabidopsis thaliana) (uniprot_sprot:sp|Q9SFB7|QRT2_ARATH)
ccl3761contig1	CmGLU	MELO3C020979	3.98607	12.36	10.48	10.89	12.73	11.67	12.43	11.98	12.82	10.81	8.5	8.21	7.57	11.99	10.13	13.5	11.55	Similar to Glucan endo-1,3-beta-glucosidase 7 (Arabidopsis thaliana) (uniprot_sprot:sp|Q9M069|E137_ARATH)
c46d_22-c09-m13r_c	CmHYD	MELO3C016683	3.32972	7.96	7.45	8.23	7.76	6.9	8.97	9.02	8.51	6.71	6.71	7.09	5.39	7.58	8.15	8.14	8.72	Similar to Hydrolase, hydrolyzing O-glycosyl compounds, putative (Ricinus communis) (uniref90:UniRef90_B9SR72)
ccl6050contig1	CmHYD		3.26061	10.81	9.86	9.89	11.84	10.62	10.94	11.62	12.51	9.49	7.76	8.02	7.61	10.91	9.5	12.47	10.87	Similar to Glycosyl hydrolases family 17 - Medicago truncatula (Barrel medic)
ccl1814contig1	CmXYL	MELO3C021281	3.05954	8.69	9.84	11.47	11.22	10.08	12.69	11.58	11.87	9.75	10.28	9.47	8.17	8.32	8.55	11.44	11.23	Similar to Beta-D-xylosidase 1 (Arabidopsis thaliana) (uniprot_sprot:sp|Q9FGY1|BXL1_ARATH)
ccl2795contig1	CmXTH	MELO3C010782	2.26439	11.54	10.21	7.93	7.17	7.78	7.02	6.98	6.7	9.67	7.49	7.08	7.17	12.27	9.36	7.89	9.43	Similar to Probable xyloglucan glycosyltransferase 12 (Arabidopsis thaliana) (uniprot_sprot:sp|Q9ZQB9|CSLCC_ARATH)
cai_12-h11-m13r_c	CmCEL	MELO3C008769	2.1752	6.48	7.49	7.38	7.13	7.28	6.25	6.52	7.36	7.07	7.26	6.76	7.55	6.58	6.53	6.99	9.72	Similar to Endoglucanase 7 (Arabidopsis thaliana) (uniprot_sprot:sp|O04478|GUN7_ARATH)
ccl1540contig2	CmFAG	MELO3C014248	-2.02145	9.93	8.86	8.04	5.99	7.48	9.14	6.48	5.91	9.83	10.49	9.04	7.22	10	9.27	5.05	5.2	Similar to Fasciclin-like arabinogalactan protein 11 (Arabidopsis thaliana) (uniprot_sprot:sp|Q8LEJ6|FLA11_ARATH)
ccl1465contig1	CmPG	MELO3C010662	-2.09136	12.77	12.98	14.9	14.52	11.54	13.07	12.98	11.38	13.45	14.8	14.82	14.27	13.35	13.6	15.44	12.18	Similar to Probable polygalacturonase non-catalytic subunit JP650 (Arabidopsis thaliana) (uniprot_sprot:sp|P92990|JP650_ARATH)
ccl6159contig1	CmCEL	MELO3C024950	-2.11236	7.17	6.73	5.87	6.2	5.32	5.58	5.85	9.37	5.89	5.18	6.57	8.31	6.77	6.21	5.83	6.2	Similar to Cellulose synthase-like protein E1 (Arabidopsis thaliana) (uniprot_sprot:sp|Q8VZK9|CSLE1_ARATH)
ccl2581contig1	CmXYL	MELO3C007695	-2.16812	13.12	12.8	12.27	10.12	13.2	12.24	10.67	9.57	12.91	12.22	11.39	10.88	13.46	12.85	9.55	8.71	Similar to Probable beta-D-xylosidase 6 (Arabidopsis thaliana) (uniprot_sprot:sp|Q9LXA8|BXL6_ARATH)
ccl2158contig1	CmXTH	MELO3C017481	-2.21768	12.34	13.59	9.1	9.83	11.8	10.75	9.47	11.13	12.76	14.06	11.55	11.37	10.68	11.52	9.06	9.15	Similar to Probable xyloglucan endotransglucosylase/hydrolase protein 23 (Arabidopsis thaliana) (uniprot_sprot:sp|Q38910|XTH23_ARATH)
ccl326contig1	CmXTH	MELO3C017478	-2.2469	10.63	11.74	9.87	11.3	10.7	11.07	11.91	12	11.02	12.18	12.86	13.92	9.37	12.37	10.22	11.68	Similar to Probable xyloglucan endotransglucosylase/hydrolase protein 23 (Arabidopsis thaliana) (uniprot_sprot:sp|Q38910|XTH23_ARATH)
ccl5422contig1	CmXTH	MELO3C021106	-2.31338	10.45	10.54	8.78	9.62	9	8.87	8.51	9.11	9.48	8.54	9.1	10.32	10.04	9.73	9.29	8.01	Similar to Probable xyloglucan glycosyltransferase 6 (Arabidopsis thaliana) (uniprot_sprot:sp|Q9SRT3|CSLC6_ARATH)
cci_40-f07-m13r_c	CmPG	MELO3C006092	-2.36476	11.82	11.33	9.14	7.01	8.93	8.22	7.81	7.26	11.55	9.2	9.69	10.24	11.67	9.55	7.05	7.88	Similar to Probable polygalacturonase (Vitis vinifera) (uniprot_sprot:sp|A7PZL3|PGLR_VITVI)
ca_26-e03-m13r_c	CmCEL	MELO3C024951	-2.40781	11.39	12.11	12.83	11.26	11.83	12.1	12.85	12.41	11.66	12.96	12.75	12.81	11.36	12.57	8.92	10.4	Similar to Cellulose synthase-like protein E6 (Oryza sativa subsp. japonica) (uniprot_sprot:sp|Q651X6|CSLE6_ORYSJ)
ccl1564contig1	CmXTH	MELO3C016842	-2.41029	12.55	12.7	13.46	14.24	11.69	13.21	14.29	13.96	12.63	13.14	14.5	15.15	12.96	13.01	13.25	12.74	Similar to Probable xyloglucan glycosyltransferase 12 (Arabidopsis thaliana) (uniprot_sprot:sp|Q9ZQB9|CSLCC_ARATH)
ccl878contig1	CmEPI	MELO3C027332	-2.50017	14.77	14.98	13.24	12.73	14.22	13.08	12.22	11.85	14.26	14.15	13.09	12.64	14.94	14.66	10.99	10.14	Similar to UDP-glucuronate 4-epimerase 1 (Arabidopsis thaliana) (uniprot_sprot:sp|Q9M0B6|GAE1_ARATH)
ccl902contig1	CmPG	MELO3C005746	-2.54727	12.75	12.63	7.06	6.45	12.56	9.86	10.12	10.01	12.97	9.65	8.74	8.57	12.54	11.29	6.23	6.03	Similar to Probable polygalacturonase (Vitis vinifera) (uniprot_sprot:sp|A7PZL3|PGLR_VITVI)
cpsi_24-f07-m13r_c	CmXTH	MELO3C016842	-2.61713	10.62	11.09	12	12.34	9.94	11.15	13.03	12.6	10.8	11.4	13.01	14.1	11.84	11.84	11.56	11.48	Similar to Probable xyloglucan glycosyltransferase 12 (Arabidopsis thaliana) (uniprot_sprot:sp|Q9ZQB9|CSLCC_ARATH)
ccl4881contig1	CmPG	MELO3C006690	-2.80964	13.22	12.91	12.53	12.04	13.67	13.11	13.45	13.82	13.88	12.72	13.69	13.94	13.92	13.44	10.67	11.13	Similar to Probable polygalacturonase (Vitis vinifera) (uniprot_sprot:sp|A7PZL3|PGLR_VITVI)
cci_33-g12-m13r_c	CmPG	MELO3C006690	-2.89553	10.54	10.47	10	8.76	11.89	10.51	11.93	12.22	11.56	10.64	11.14	11.87	11.95	11.34	8.12	8.97	Similar to Probable polygalacturonase (Vitis vinifera) (uniprot_sprot:sp|A7PZL3|PGLR_VITVI)
ccl3646contig1	CmPME	MELO3C024306	-2.92643	15.62	14.5	9.28	7.77	13.76	10.82	9.23	7.94	14.7	11.32	10.09	9.23	14.04	11.32	8.31	6.3	Similar to Pectinesterase 3 (Citrus sinensis PE=1 SV=1) (uniprot_sprot:sp|P83948|PME3_CITSI)
ccl2713contig1	CmCEL	MELO3C024951	-2.97409	12.35	12.89	13.55	12.83	12.32	13.24	13.41	12.99	12.19	13.18	13.28	13.21	11.23	12.78	9.15	10.24	Similar to Cellulose synthase-like protein E6 (Oryza sativa subsp. japonica) (uniprot_sprot:sp|Q651X6|CSLE6_ORYSJ)
ccl5134contig1	CmGLU	MELO3C022861	-3.2544	14.26	13.65	11.53	10.34	12.22	10.15	9.72	9.62	13.38	11.65	12.05	13.17	13.55	12.35	9.83	9.91	Similar to Glucan endo-1,3-beta-glucosidase 2 (Arabidopsis thaliana) (uniprot_sprot:sp|Q9C7U5|E132_ARATH)
ccl3524contig1	CmGLU	MELO3C003846	-3.35551	14.1	13.01	12.44	10.77	13.3	12.98	12.41	10.64	13.73	13.19	12.92	12.86	13.93	13.21	12.3	9.5	Similar to Glucan endo-1,3-beta-glucosidase 7 (Arabidopsis thaliana) (uniprot_sprot:sp|Q9M069|E137_ARATH)
c46d_16-e01-m13r_c	CmMAN	MELO3C024513	-3.43208	11.87	11.66	9	7.38	9.19	7.75	6.91	6.83	12.89	12.3	11.55	11.23	12.5	12.58	8.8	7.8	Similar to Glucomannan 4-beta-mannosyltransferase 9 (Arabidopsis thaliana) (uniprot_sprot:sp|Q9LZR3|CSLA9_ARATH)
ccl3973contig1	CmCEL	MELO3C005748	-3.64919	13.47	13.69	10.37	5.85	12.34	10.09	6.04	6.07	13.4	11.25	10.7	10.44	13.89	13.02	6.37	6.79	Similar to Endoglucanase 6 (Arabidopsis thaliana) (uniprot_sprot:sp|Q42059|GUN6_ARATH)
ccl1676contig1	CmXTH	MELO3C012004	-3.73344	7.66	7.17	6.01	10.77	6.55	5.72	6.18	6.56	10.6	8.94	9.69	11.47	8.09	8.48	9.18	7.73	Similar to Probable xyloglucan endotransglucosylase/hydrolase protein 33 (Arabidopsis thaliana) (uniprot_sprot:sp|Q8LC45|XTH33_ARATH)
cssh4l4_c	CmCEL	MELO3C014430	-3.81277	14.21	14.33	12.34	8.82	13.4	13.24	12.99	10.03	14.55	12.73	12.57	12.18	15.05	14.66	8.99	8.37	Similar to Endoglucanase 11 (Arabidopsis thaliana) (uniprot_sprot:sp|O48766|GUN11_ARATH)
ccl1122contig1	CmCEL	MELO3C021821	-3.94911	8.97	10.6	9	8.62	8.57	8.65	10.55	11.25	6.66	7.81	8.54	11.72	6.68	8.35	7.31	7.77	Similar to Cellulose synthase-like protein D3 (Arabidopsis thaliana) (uniprot_sprot:sp|Q9M9M4|CSLD3_ARATH)
cps_08-d08-m13r_c	CmGLU	MELO3C012149	-4.15692	13.17	12.37	9.2	7.17	11.02	6.8	5.81	5.88	13.93	12.35	10.56	10.85	13.24	12.67	6.42	6.69	Similar to Glucan endo-1,3-beta-glucosidase-like protein At1g69295 (Arabidopsis thaliana) (uniprot_sprot:sp|Q93V72|E13L4_ARATH)
ccl3333contig1	CmPME	MELO3C013699	-4.28319	11.65	10.8	8.49	9.55	10.24	9.75	8.11	9.01	10.13	8.83	9.25	11.55	11.28	11.31	8.31	7.27	Similar to Pectinesterase/pectinesterase inhibitor PPE8B (Prunus persica PE=2 SV=1) (uniprot_sprot:sp|Q43062|PME_PRUPE)
ccl2499contig1	CmEXP	MELO3C013289	-4.41174	11.95	10.39	10.33	7.62	12.72	12.14	10.91	8.74	12.31	11.35	11.97	11.21	10.36	10.77	7.72	6.8	Similar to Expansin-like A3 (Arabidopsis thaliana) (uniprot_sprot:sp|Q9LZT5|EXLA3_ARATH)
ca_28-d03-m13r_c	CmXTH	MELO3C014469	-5.77559	7.52	8.02	7.84	7.68	7.91	6.95	6.79	7.98	9.27	9.07	9.43	12.8	8.36	10.42	6.51	7.03	Similar to Probable xyloglucan endotransglucosylase/hydrolase protein 15 (Arabidopsis thaliana) (uniprot_sprot:sp|Q38911|XTH15_ARATH)
ccl1228contig1	CmFAG	MELO3C024938	-5.83891	14.18	13.76	12.73	8.86	14.14	12.46	10.28	8.85	14.83	12.7	12.36	12.26	14.93	14	6.77	6.42	Similar to Fasciclin-like arabinogalactan protein 1 (Arabidopsis thaliana) (uniprot_sprot:sp|Q9FM65|FLA1_ARATH)

## Sheet: SAM V-H vrs PS-H
Higher expression in PS-H	GENE CODE	FC PS-H Vrs Ved-H	DUL-15d	DUL-25d	DUL-35d	DUL-H	PI-15d	PI-25d	PI-35d	PI-H	PS-15d	PS-25d	PS-35d	PS-H	VED-15d	VED-25d	VED-35d	VED-H	DESCRIPTION
c15d_31-D11-M13R_c	MELO3C026493	361.439	5.83	5.84	5.88	6.25	9.35	6.67	6.72	6.55	14.64	14.24	13.65	13.85	14.2	13.73	6.52	5.37	Similar to Cytochrome P450 82A3 (Glycine max) (uniprot_sprot:sp|O49858|C82A3_SOYBN)
cSSH4I8_c	MELO3C019470	344.555	4.97	5	12.58	14.49	4.57	5.51	5.14	4.8	4.73	8.55	12.26	13.25	4.7	4.54	5.58	4.77	Similar to Glutelin type-B 2 (Oryza sativa subsp. japonica) (uniprot_sprot:sp|Q02897|GLUB2_ORYSJ)
cCL572Contig1	MELO3C019470	306.209	5.91	6.63	13.8	15.35	6.22	7.39	7.22	6.52	5.92	10.24	13.06	14.41	5.52	5.62	6.34	6	Similar to Glutelin type-B 2 (Oryza sativa subsp. japonica) (uniprot_sprot:sp|Q02897|GLUB2_ORYSJ)
cSSH6A3_c	MELO3C010748	261.635	9.44	10.19	12.25	12.26	13.11	12.72	13.52	12.36	11.25	12.98	13.46	13.68	5.68	5.85	6.02	5.69	Similar to Heat shock factor protein HSF30 (Solanum peruvianum) (uniprot_sprot:sp|P41152|HSF30_SOLPE)
cHS_38-A04-M13R_c	MELO3C006827	210.683	10.93	8.43	7.07	8.34	10.28	8.53	9.21	11.12	9.97	8.31	12.17	14.27	11.09	8.8	6.37	6.44	Similar to Putative uncharacterized protein (Populus trichocarpa) (uniref90:UniRef90_A9P888)
cPSI_11-F04-M13R_c	MELO3C002641	200.716	14.34	14.04	13.07	11.57	14.65	14.14	11.12	8.79	14.99	15	13.95	14.18	14.17	13.94	8.81	6.44	Similar to Putative uncharacterized protein (Ricinus communis) (uniref90:UniRef90_B9S988)
cCL5615Contig1	MELO3C021050	185.453	4.54	4.85	4.87	4.84	4.36	4.64	5.31	4.82	11.32	11.53	12.31	12.12	4.45	5.16	4.61	4.59	None
cSSH9F3_c	MELO3C020810	161.515	15.37	15.18	15.09	11.93	15.06	14.99	13.41	12.63	15.28	14.77	14.83	14.89	15.36	15.24	8.2	7.35	Similar to Subtilisin-like protease (Arabidopsis thaliana) (uniprot_sprot:sp|O65351|SUBL_ARATH)
cPS_11-B01-M13R_c	MELO3C007779	157.044	14.36	14.38	14.31	10.62	14.31	11.41	8.97	8.57	14.86	14.53	14.52	14.14	14.39	14.45	8.71	6.68	Similar to Metal ion binding protein, putative (Ricinus communis) (uniref90:UniRef90_B9SSL2)
cCL1434Contig1	MELO3C022062	155.226	10.82	9.74	12.29	6.86	9.64	10.07	7.77	6.34	9.88	12.16	13.05	13.67	10.19	11.55	7.35	6.35	Similar to BZIP transcription factor (Cucumis melo subsp. melo) (uniref90:UniRef90_E5GCT0)
cCL6060Contig1	MELO3C007609	154.816	14.53	14.33	10.38	8.57	14.72	13.18	12.02	11.17	14.55	11.43	13.51	15.06	14.35	13.39	8.03	7.61	Similar to Subtilisin-like protease (Arabidopsis thaliana) (uniprot_sprot:sp|O65351|SUBL_ARATH)
c46d_22-E09-M13R_c	MELO3C013315	149.969	6.49	4.91	8.43	9.46	5.51	5.49	5.8	5.91	5.29	9.99	12.38	13.16	5.99	8.42	7.74	6.06	Similar to (RS)-norcoclaurine 6-O-methyltransferase (Coptis japonica PE=1 SV=1) (uniprot_sprot:sp|Q9LEL6|6OMT_COPJA)
cCL6059Contig1	MELO3C006042	143.083	13.5	14.42	13.37	11.58	13.78	10.98	9.12	10.65	13.79	13.71	14	14.17	13.88	14.08	7.32	6.95	Similar to Hydroquinone glucosyltransferase (Rauvolfia serpentina) (uniprot_sprot:sp|Q9AR73|HQGT_RAUSE)
cCL5705Contig1	MELO3C008068	142.516	13.37	13.34	13.53	12.83	13.35	12.92	14	14	13.48	14.17	13.92	14.23	6.7	7.78	6.11	7.02	Similar to Patellin-3 (Arabidopsis thaliana) (uniprot_sprot:sp|Q56Z59|PATL3_ARATH)
c15d_35-A07-M13R_c	MELO3C024542	136.653	12.01	12.03	12.08	12.52	12.09	12.04	12.12	12.24	12.1	11.91	12.13	12.06	4.92	4.47	4.79	4.98	Similar to F-box/LRR-repeat protein At1g67190 (Arabidopsis thaliana) (uniprot_sprot:sp|Q9ZW88|FBL34_ARATH)
cSSH9I1_c	MELO3C011771	132.514	13.77	13.22	10.78	5.11	13.05	9.12	5.18	5.09	13.77	12.92	12.23	12.33	14	13.06	5.48	5.31	Similar to Alpha-galactosidase (Coffea arabica PE=1 SV=1) (uniprot_sprot:sp|Q42656|AGAL_COFAR)
cAI_26-C09-M13R_c	MELO3C007779	128.602	14.2	14.4	14.09	10.42	14.13	11.16	8.6	8.5	14.81	14.45	14.29	14.02	14.23	14.38	8.32	6.88	Similar to Metal ion binding protein, putative (Ricinus communis) (uniref90:UniRef90_B9SSL2)
c15d_21-E02-M13R_c		128.158	5.27	5.92	6.07	6.79	5.6	5.97	6.51	6.95	11.97	12.15	11.9	12.59	5.09	5.19	5.81	5.56
cCL6196Contig1	MELO3C001444	121.75	13.87	9.86	7.42	5.85	13.48	13.31	10.65	10.74	14.45	13.63	13.53	12.3	13.94	12.79	7.96	5.37	None
cCL1308Contig1	MELO3C007533	118.546	12.6	11.8	12.3	5.38	12.8	12.8	10.42	9.94	12.44	12.75	12.64	12.15	12.21	12.24	5.88	5.3	Similar to Polyneuridine-aldehyde esterase (Rauvolfia serpentina) (uniprot_sprot:sp|Q9SE93|PNAE_RAUSE)
c46d_25-B08-M13R_c	MELO3C025610	116.416	5.29	5.17	5.56	8.65	5.05	9.62	10.61	10.26	6.94	9.3	10.9	11.55	4.72	4.82	4.88	4.69	Similar to Whole genome shotgun sequence of line PN40024, scaffold_14.assembly12x (Fragment) (Vitis vinifera) (uniref90:UniRef90_E0CSG1)
cCL2012Contig1	MELO3C014467	112.67	7.79	8.29	7.33	7.39	6.3	5.64	6.05	7.89	9.32	9.46	9.76	13	8.53	10.78	5.54	6.21	Similar to Xyloglucan endotransglucosylase/hydrolase 1 - Cucumis melo (Muskmelon)
cA_08-C07-M13R_c	MELO3C002318	108.949	5.13	5.99	5.31	5.28	13.15	11.46	9.35	11.27	6.9	10.13	9.24	11.95	5.51	5.38	5.51	5.25	Similar to BTB/POZ and TAZ domain-containing protein 1 (Arabidopsis thaliana) (uniprot_sprot:sp|Q9FMK7|BT1_ARATH)
cCL3614Contig1	MELO3C027076	102.654	12.59	11.47	10.5	5.24	11.04	11.5	9.34	11.1	12.65	12.42	11.99	11.66	12.96	12.24	5.24	5.02	Similar to Bidirectional sugar transporter SWEET16 (Oryza sativa subsp. japonica) (uniprot_sprot:sp|Q10LN5|SWT16_ORYSJ)
cFR18I5_c	MELO3C015457	101.776	9.8	10.53	10.64	10.31	11.97	11.68	11.72	11.68	10.29	11.07	11.01	11.84	4.94	4.53	4.7	5.15	Similar to K(+) efflux antiporter 4 (Arabidopsis thaliana) (uniprot_sprot:sp|Q9ZUN3|KEA4_ARATH)
cCL3663Contig1		99.8353	4.7	4.88	4.86	5.06	4.76	5.07	5.2	5.34	8.37	10.89	10.94	11.67	4.98	5.14	5.42	5.05	Similar to Copia-type polyprotein, putative - Arabidopsis thaliana (Mouse-ear cress)
cCL3139Contig1	MELO3C024975	94.0789	9.94	10.46	10.5	9.23	11.92	10.6	9.48	11.18	11.89	11.74	11.84	11.8	11.29	12.02	7.44	5.33	Similar to Predicted protein (Populus trichocarpa) (uniref90:UniRef90_A9P994)
cCL4441Contig1	MELO3C016892	93.9226	10.86	11.26	10.93	10.3	10.61	10.81	10.72	10.94	11.32	11.58	10.76	11.39	5.6	5.64	5.68	4.82	Similar to Cyclopropane-fatty-acyl-phospholipid synthase (Escherichia coli (strain K12)) (uniprot_sprot:sp|P0A9H7|CFA_ECOLI)
cCL5444Contig1	MELO3C008097	93.0527	4.98	5.63	5.91	6.15	5.73	5.95	6.22	6.23	12.66	12.52	11.91	12.33	5.65	5.75	5.62	5.75	None
cPS_13-E09-M13R_c	MELO3C026404	92.1623	14.18	12.48	8.83	5.39	12.98	10.35	7.02	7.41	13.63	13.53	11.95	11.92	13.73	12.38	7.1	5.42	Similar to Putative gamma-aminobutyrate transaminase subunit isozyme 3 - Oryza sativa (japonica cultivar-group)
cCI_32-F04-M13R_c	MELO3C013868	91.7852	4.73	4.6	4.74	5.37	4.92	4.64	4.74	4.79	4.76	5.17	8.66	11.06	4.44	4.79	4.67	4.59	Similar to Ent-kaurenoic acid oxidase 1 (Arabidopsis thaliana) (uniprot_sprot:sp|O23051|KAO1_ARATH)
c15d_20-A03-M13R_c		88.3637	5.12	4.61	4.85	4.85	4.62	4.55	4.9	4.84	11.31	11.91	11.73	11.96	4.89	5.74	5.39	5.49
c46d_15-C09-M13R_c	MELO3C008688	85.938	5.23	5.55	5.66	6.39	6.13	6.74	6.56	6.8	5.83	9.89	10.86	12.12	5.22	5.9	6.65	5.69	None
cMC318_c	MELO3C012526	81.9547	12.88	12.9	13.29	12.78	6.6	8.2	6.93	7.29	13.08	12.68	12.63	12.96	9.88	8.16	6.42	6.55	Similar to Adenylyl cyclase-associated protein (Dictyostelium discoideum) (uniprot_sprot:sp|P54654|CAP_DICDI)
cP3,58_c	MELO3C023320	78.0551	11.18	11.41	12	6.61	10.55	9.22	7.3	6.43	11.32	12.71	13.48	12.59	10.7	11.25	6.06	6.29	None
cCL994Contig1	MELO3C023903	75.5451	11.26	11.62	14.42	12.93	12.36	14.07	13.5	12.18	12.24	14.83	15.77	15.63	13.27	11.5	12.86	9.4	Similar to Cucumisin (Cucumis melo PE=1 SV=1) (uniprot_sprot:sp|Q39547|CUCM1_CUCME)
cCL4132Contig1		66.7481	5.6	5.93	6.01	6.41	10.96	10.76	10.82	10.76	10.41	11.52	11.38	11.75	5.68	6.27	7.5	5.73
cPS_17-E10-M13R_c	MELO3C005147	65.4503	11.38	10.85	7.79	8.01	9.34	8.6	8.01	7.78	12.84	10.05	10.25	13.05	12.2	11.77	9.13	6.96	Similar to NADPH:quinone oxidoreductase (Arabidopsis thaliana) (uniprot_sprot:sp|Q9LK88|NQR_ARATH)
c46d_14-A05-M13R_c		64.4187	5.62	5.58	5.98	8.67	5.55	9.89	10.45	10.12	7.44	9.22	11.09	11.55	5.11	5.11	5.58	5.48
cPS_24-B04-M13R_c	MELO3C016857	63.0944	12.21	13.36	14.17	8.89	10.34	13.69	11.79	8.96	11.42	13.69	14.05	13.74	11.57	13.81	7.93	7.73	Similar to Probable protein phosphatase 2C 72 (Arabidopsis thaliana) (uniprot_sprot:sp|Q9XGZ9|P2C72_ARATH)
cMC014_c	MELO3C005818	61.6586	13.31	13.15	12.91	8.22	11.73	10.48	7.16	5.94	11.87	12.01	11.05	12.1	11.35	10.97	5.53	6.19	Similar to Probable aquaporin NIP5-1 (Arabidopsis thaliana) (uniprot_sprot:sp|Q9SV84|NIP51_ARATH)
c46d_37-E10-M13R_c	MELO3C010181	61.4519	5.08	5.15	6.74	8.92	4.77	8.52	8.54	7.82	5.06	6.93	10.82	11.42	5.06	5.45	7.3	5.47	Similar to Putative uncharacterized protein (Ricinus communis) (uniref90:UniRef90_B9SQE7)
cCL1084Contig1	MELO3C010420	60.6705	14.02	13.97	11.15	8.47	14.33	11.34	8.96	8.86	14.46	13.92	12.11	12.36	14.36	13.84	7.26	6.5	Similar to Predicted protein (Populus) (uniref90:UniRef90_B9H760)
cPS_13-H11-M13R_c	MELO3C010182	60.64	6.58	8.05	10.95	9.15	7.64	11.48	11.15	9.03	7.5	8.7	11.54	12.4	6.43	6.75	7.13	6.45	None
cCL3421Contig1		60.611	8.97	10.33	9.57	10.61	8.02	8.17	8.19	8.18	10.37	11.04	10.66	10.86	5.24	5.79	5.45	4.93
cPS_37-A02-M13R_c	MELO3C002641	60.3667	13.74	13.58	12.23	11.01	13.66	13.49	10.21	8.93	14.41	14.16	13.35	13.31	13.07	12.85	8.4	7.4	Similar to Putative uncharacterized protein (Ricinus communis) (uniref90:UniRef90_B9S988)
cCL49Contig4	MELO3C009108	60.0685	8.36	8.2	12.71	8.43	7.83	12.93	10.98	9.9	8.6	10.98	13.67	12.33	6.91	8.7	8.86	6.41	Similar to Non-specific lipid-transfer protein 2 (Sorghum bicolor) (uniprot_sprot:sp|Q43194|NLTP2_SORBI)
cCL2241Contig1		57.9211	11.43	12.16	11.23	11.73	9.01	7.68	7.84	7.87	12.56	13.05	12.55	13.2	7.73	9.24	7.99	7.41
cCL3157Contig1	MELO3C004534	52.7794	4.79	4.66	4.58	5.01	10.66	10.61	10.3	10.46	10.37	11.17	10.9	10.73	4.52	5.77	5.12	4.99	Similar to | Symbol: None | hydrolase, alpha/beta fold family protein
cCL3122Contig1	MELO3C014390	52.3916	13.5	11.76	8.94	6.95	13.03	11.17	7.61	5.95	13.19	11.5	11.16	11.2	13.28	11.97	7.06	5.52	Similar to Mavicyanin (Cucurbita pepo PE=1 SV=1) (uniprot_sprot:sp|P80728|MAVI_CUCPE)
cCL5238Contig1	MELO3C026404	51.3589	14.03	12.31	9.08	6.85	12.51	10.44	7.88	7.96	13.32	13	11.72	11.57	12.77	11.65	7.23	5.91	Similar to Gamma-aminobutyrate transaminase subunit isozyme 3 - Solanum lycopersicum (Tomato) (Lycopersicon esculentum)
cP3,61_c	MELO3C009108	50.1017	8.57	8.48	12.71	8.43	7.93	12.95	10.94	10.1	8.57	11.11	13.7	12.46	6.96	8.89	9.2	6.79	Similar to Non-specific lipid-transfer protein 2 (Sorghum bicolor) (uniprot_sprot:sp|Q43194|NLTP2_SORBI)
c15d_20-F03-M13R_c	MELO3C021050	48.2773	5.31	5.66	6.31	6.19	5.07	5.56	6.09	6.38	11.23	11.23	12.14	11.85	5.34	6.24	6.44	6.24	None
cCI_59-B08-M13R_c	MELO3C005761	48.0206	12.84	12.34	11.01	7.21	10.88	9.09	8.17	9.2	11.86	11.66	12.51	13.69	13	12.07	7.57	8.02	Similar to Auxin response factor 9 (Arabidopsis thaliana) (uniprot_sprot:sp|Q9XED8|ARFI_ARATH)
cPSI_17-G09-M13R_c	MELO3C016133	47.8458	6.91	7	7.35	8.54	5.6	5.58	5.69	5.89	10.58	10.5	11.38	11.33	5.41	6.37	6.28	5.72	None
cHS_38-B05-M13R_c	MELO3C018632	45.6223	6.94	5.02	4.61	4.31	8.95	5.96	5.72	7.31	9.25	11.82	9.79	10.02	8	8.35	4.62	4.59	Similar to Cytokinin-O-glucosyltransferase 2 (Arabidopsis thaliana) (uniprot_sprot:sp|Q9SK82|COGT2_ARATH)
cCI_49-H04-M13R_c	MELO3C020850	44.2751	12.65	12.74	13.2	12.68	13.53	13.7	13.16	12.41	13	12.35	13.06	13.02	12.28	12.95	8.35	7.53	Similar to Filament-like plant protein 7 (Arabidopsis thaliana) (uniprot_sprot:sp|Q9SLN1|FPP7_ARATH)
cFR11A9_c	MELO3C016307	44.1443	10.21	10.42	10.73	10.67	6.33	6.44	6.53	7.17	11.32	12.28	12.89	12.75	7.69	8.2	8.7	7.29	Similar to PREDICTED: hypothetical protein (Vitis vinifera) (uniref90:UniRef90_UPI0001982A65)
cP3,28_c	MELO3C009108	43.4502	8.79	8.7	13	9.16	8.53	13.17	11.24	10.05	9.01	11.29	13.78	12.56	7.46	9.04	9.33	7.1	Similar to Non-specific lipid-transfer protein 2 (Sorghum bicolor) (uniprot_sprot:sp|Q43194|NLTP2_SORBI)
cCI_66-F07-M13R_c	MELO3C010190	42.2088	13.98	13.69	12.66	11.64	11.68	11.44	11.99	9.86	13.07	14.08	13.67	13.02	12.77	11.9	8.43	7.55	Similar to Probable LRR receptor-like serine/threonine-protein kinase At2g23950 (Arabidopsis thaliana) (uniprot_sprot:sp|Q0WVM4|Y2239_ARATH)
cCL49Contig1	MELO3C009108	42.0867	9.08	8.81	13.27	9.54	8.86	13.49	11.72	10.66	9.44	11.73	14.01	12.91	7.54	9.59	9.58	7.51	Similar to Non-specific lipid-transfer protein 2 (Sorghum bicolor) (uniprot_sprot:sp|Q43194|NLTP2_SORBI)
cCL3475Contig1	MELO3C022181	40.814	8.33	12.57	12.28	8.46	10.09	11.91	11.61	10.44	12.1	11.18	12.73	12.52	9.63	12.17	8.25	7.15	Similar to Ethylene-responsive transcription factor ERF021 (Arabidopsis thaliana) (uniprot_sprot:sp|Q9C9I2|ERF21_ARATH)
cCI_01-B06-M13R_c	MELO3C022040	39.1198	11.71	11.1	9.97	7.31	11.97	11.78	10.84	10.26	12.24	11.21	11.02	11.48	11.72	11.88	5.88	6.14	Similar to Receptor-like protein kinase FERONIA (Arabidopsis thaliana) (uniprot_sprot:sp|Q9SCZ4|FERON_ARATH)
c46d_24-A04-M13R_c	MELO3C011283	36.5008	11.32	12.13	12.11	8.99	11.35	9.81	8.27	7.79	12.4	11.91	12.36	12.44	12.14	12.63	7.6	7.27	Similar to Probable receptor-like protein kinase At1g80640 (Arabidopsis thaliana) (uniprot_sprot:sp|Q0V7T5|Y1864_ARATH)
c15d_29-F02-M13R_c	MELO3C026781	34.3458	12.93	12.98	13.1	10.08	12.75	13.53	13.46	12.99	12.37	12.75	13.26	13.19	12.93	13.26	8.39	8.05	Similar to Putative uncharacterized protein (Ricinus communis) (uniref90:UniRef90_B9S4U1)
cCL2276Contig1	MELO3C024308	33.8303	10.85	9.68	9.1	6.34	9.24	8.65	7.25	7.83	10.76	10.12	10.66	11.9	8.4	7.95	6.75	6.89	Similar to Putative uncharacterized protein (Glycine max) (uniref90:UniRef90_C6SWW2)
cMC052_c	MELO3C009108	33.5832	9.13	9.32	13.31	9.99	9.3	13.44	11.68	10.67	9.77	11.7	13.91	12.96	7.91	10	9.56	7.88	Similar to Non-specific lipid-transfer protein 2 (Sorghum bicolor) (uniprot_sprot:sp|Q43194|NLTP2_SORBI)
cPSI_06-D07-M13R_c	MELO3C002616	32.7457	11.47	11.18	11.19	7.81	10.76	10.34	8.69	7.24	10.56	10.87	10.63	10.4	10.62	11.41	7.51	5.37	Similar to Dof zinc finger protein DOF5.4 (Arabidopsis thaliana) (uniprot_sprot:sp|Q8LDR0|DOF54_ARATH)
cPS_15-A08-M13R_c	MELO3C005949	31.5638	11.21	10.26	8.99	8.49	9.6	9.51	8.69	7.92	11.22	10.68	11.37	11.64	10.64	10.28	8.52	6.62	Similar to Whole genome shotgun sequence of line PN40024, scaffold_48.assembly12x (Fragment) (Vitis vinifera) (uniref90:UniRef90_D7U821)
c15d_08-E06-M13R_c	MELO3C011375	30.4738	14.13	13.55	14.1	9.91	15.18	13.04	11.77	12.11	15.13	14.3	13.98	13.66	14.95	14.71	7.83	8.73	Similar to Predicted protein (rosids) (uniref90:UniRef90_B9GUH4)
cCL4836Contig1	MELO3C012601	29.8193	13.43	11.86	10.58	7	11.32	10.52	9.3	10.59	13.77	12.58	12.02	12.92	13.98	11.93	7.7	7.97	Similar to Putative uncharacterized protein (Ricinus communis) (uniref90:UniRef90_B9RHW0)
cCL2226Contig1	MELO3C008049	29.5341	15	14.98	13.6	10.98	13.97	14.07	11.51	10.05	14.75	14.41	14.01	13.4	14.61	14.49	10.12	8.5	Similar to Putative uncharacterized protein (Vitis vinifera) (uniref90:UniRef90_A5BEQ8)
c15d_29-C10-M13R_c		28.7407	4.4	4.58	4.91	4.7	5.01	4.7	4.86	4.93	8.19	8.63	8.91	9.42	4.43	4.65	4.48	4.57
cPS_36-F06-M13R_c	MELO3C020880	27.7212	14.51	14	11.04	7.82	13.71	11.98	9.38	8.51	14.16	10.69	12	11.91	13.85	13.55	7.24	7.13	Similar to STS14 protein (Solanum tuberosum) (uniprot_sprot:sp|Q41495|ST14_SOLTU)
cCL4113Contig1	MELO3C005949	27.6642	13.85	13.37	12.24	9.94	12.45	11.61	11.58	10.46	13.8	13.82	13.66	14.03	13.66	13.18	10.64	9.23	Similar to Whole genome shotgun sequence of line PN40024, scaffold_48.assembly12x (Fragment) (Vitis vinifera) (uniref90:UniRef90_D7U821)
cFR17D20_c	MELO3C007138	27.5791	13.35	13.59	14.25	13.74	13.96	13.31	13.35	12.48	12.81	13.62	14.78	15.07	13.52	13.12	11.75	10.29	Similar to Putative uncharacterized protein (Ricinus communis) (uniref90:UniRef90_B9S121)
cCL449Contig1	MELO3C025268	27.1023	9.78	9.01	8.29	8.19	11.84	13.57	13.08	11.73	11.36	14.17	14.29	13.57	8.84	8.46	8.44	8.81	Similar to Deoxyhypusine synthase (Dianthus caryophyllus) (uniprot_sprot:sp|Q9AXQ8|DHYS_DIACA)
cCL4898Contig1	MELO3C022530	27.0642	9.7	12.16	11.83	9.96	10.79	8.04	7.61	6.99	12.36	12.63	12.39	12.4	11.93	12.7	6.86	7.61	Similar to Putative uncharacterized protein (Vitis vinifera) (uniref90:UniRef90_A5C0A8)
cHS_04-E05-M13R_c	MELO3C006997	26.8759	14.63	14.73	11.86	12.13	13.82	11.36	9.87	9.45	14.39	13.73	12.36	13.58	15.08	14.39	10.98	8.78	Similar to Putative uncharacterized protein (Ricinus communis) (uniref90:UniRef90_B9T6X5)
cCL3723Contig1		26.5901	4.86	5.52	5.26	5.49	5.2	5.52	5.56	5.42	8.96	8.57	9.68	9.62	5.12	5.08	4.82	4.92	Similar to Phospholipid/glycerol acyltransferase - Medicago truncatula (Barrel medic)
c15d_21-G08-M13R_c		25.9009	13.41	13.63	12.27	8.32	13.43	10.39	8.72	8.33	13.76	13.02	11.9	11.82	12.63	12.93	7.8	7.15
cCI_35-H03-M13R_c		25.6806	11.1	11.39	11.76	11.58	10.02	10.16	10.7	10.56	10.59	11.16	11.83	12.06	7.34	7.66	8.07	7.41
cAI_26-B12-M13R_c	MELO3C007318	25.4579	13.1	11.57	9.46	8.59	10.01	8.45	7.24	7.01	9.36	10.04	8.39	10.12	9.74	9.98	5.86	5.48	None
cCL2276Contig2	MELO3C024308	25.381	11.42	10.35	9.68	6.93	9.75	8.88	7.79	8.3	11.37	10.98	11.32	12.3	9.03	8.58	7.4	7.66	Similar to Putative uncharacterized protein (Glycine max) (uniref90:UniRef90_C6SWW2)
c46d_30-A01-M13R_c	MELO3C011283	25.2602	11.25	11.64	11.65	8.62	11.11	9.92	7.68	7.33	12.66	11.68	11.75	11.64	12.15	12.51	7.86	6.94	Similar to Probable receptor-like protein kinase At1g80640 (Arabidopsis thaliana) (uniprot_sprot:sp|Q0V7T5|Y1864_ARATH)
cCL3172Contig1	MELO3C020880	24.4658	14.85	14.45	11.29	8.49	14.19	12.38	9.79	8.79	14.54	10.94	12.08	12.28	14.43	14	7.87	7.69	Similar to STS14 protein (Solanum tuberosum) (uniprot_sprot:sp|Q41495|ST14_SOLTU)
cAI_19-F04-M13R_c	MELO3C021333	24.4608	11.96	12.65	12.69	11.23	12.01	10.95	9.46	9.03	12.72	13.93	13.25	13.03	11.7	12.9	9.79	8.44	Similar to Vesicle-associated membrane protein 724 (Arabidopsis thaliana) (uniprot_sprot:sp|O23429|VA724_ARATH)
cCL4094Contig1	MELO3C014521	24.202	13.15	13.28	12.55	7.48	13.95	13.64	10.04	8.63	13.69	13.7	12.85	11.04	13.87	14.37	6.8	6.39	Similar to Protein FAF-like, chloroplastic (Arabidopsis thaliana) (uniprot_sprot:sp|Q0V865|FAFL_ARATH)
cCI_31-C02-M13R_c	MELO3C007251	22.3005	11.67	11.65	11.23	8.44	11.78	10.97	9.12	8.22	11.46	11.92	12.16	12.01	11.93	11.96	7.02	7.53	Similar to Auxin response factor 3 (Arabidopsis thaliana) (uniprot_sprot:sp|O23661|ARFC_ARATH)
cPS_05-D02-M13R_c	MELO3C008026	21.5876	12.15	10.13	8.03	5.72	11.54	11.79	8.42	6.39	8.6	8.36	8.96	9.81	10.02	8.85	5.51	5.41	Similar to Auxin-induced protein 5NG4 (Pinus taeda PE=2 SV=1) (uniprot_sprot:sp|Q6J163|5NG4_PINTA)
cCL978Contig1	MELO3C011484	20.9355	8.04	6.78	10.4	5.61	9.57	10.4	8.22	6.76	9.73	9.76	10.75	9.46	8.42	9.41	5.17	5.04	Similar to Thermospermine synthase ACAULIS5 (Arabidopsis thaliana) (uniprot_sprot:sp|Q9S7X6|ACL5_ARATH)
cPS_26-B08-M13R_c	MELO3C002285	20.8775	10.3	9.34	9.79	8.46	9.32	8.47	8.32	7.42	9.93	10.09	10.2	10.58	10.16	9.38	7.27	6.18	Similar to Whole genome shotgun sequence of line PN40024, scaffold_0.assembly12x (Fragment) (Vitis vinifera) (uniref90:UniRef90_D7SHM7)
cHS_35-G08-M13R_c	MELO3C025508	20.6865	8.6	8.94	8.73	8.94	8.56	8.33	6.79	6.55	9.37	9.83	9.21	10.11	9.3	9.68	6.17	5.73	None
c46d_07-B06-M13R_c	MELO3C013623	20.4514	7.45	8.13	7.64	4.27	9.97	8.29	5.64	6.98	9.59	9.9	10.24	9.07	8.91	10.02	5.01	4.71	None
cPS_17-G07-M13R_c	MELO3C024857	20.1983	9.03	10.97	9.53	11.91	11.6	12.39	11.93	11.03	10.45	11.1	12.59	12.5	10.07	10.63	9.23	8.16	Similar to Gibberellin 20 oxidase 2 (Oryza sativa subsp. japonica) (uniprot_sprot:sp|Q0JH50|GAOX2_ORYSJ)
cCL4756Contig1	MELO3C014266	19.409	13.33	12.45	9.7	6.51	13.17	11	8.92	10.08	13.36	9.24	10.32	10.86	13.55	12.48	7.4	6.63	Similar to Auxin-induced protein 22B (Vigna radiata var. radiata) (uniprot_sprot:sp|P32294|AX22B_VIGRR)
cPS_20-C07-M13R_c	MELO3C014658	19.1908	11.71	13.74	6.22	5.75	8.85	5.76	5.81	5.63	12.94	9.28	6.7	9.65	9.82	7.21	5.21	5.39	Similar to Peroxidase 2 (Fragment) (Cucumis sativus PE=2 SV=1) (uniprot_sprot:sp|P19135|PER2_CUCSA)
c15d_23-F12-M13R_c	MELO3C009826	18.9138	11.85	11.48	12.67	8.01	13.2	12.81	9.59	8.41	11.22	11.39	11.53	10.53	11.59	11.92	8.09	6.28	Similar to Serine carboxypeptidase-like 45 (Arabidopsis thaliana) (uniprot_sprot:sp|Q93Y09|SCP45_ARATH)
cPSI_05-A05-M13R_c	MELO3C015622	16.9176	10.74	10.35	10.66	9	8.04	7.5	7.35	7.16	10.91	11.56	11.02	10.47	7.76	6.82	6.45	6.37	Similar to Short-chain dehydrogenase/reductase 2 (Arabidopsis thaliana) (uniprot_sprot:sp|Q9ZUH5|SDR2_ARATH)
cPS_30-E02-M13R_c	MELO3C020957	16.8069	11.52	10.84	9.75	6.69	8.47	8.31	7.08	6.8	9.97	10.27	10.25	10.52	11.7	9.88	6.82	6.46	Similar to GDSL esterase/lipase 5 (Arabidopsis thaliana) (uniprot_sprot:sp|Q9SSA7|GLIP5_ARATH)
cCL3860Contig1	MELO3C010748	16.7168	10.18	11.01	11.89	12.23	12.81	12.53	12.93	11.63	11.75	12.56	13.46	13.52	11.65	11.47	9.99	9.45	Similar to Heat shock factor protein HSF30 (Solanum peruvianum) (uniprot_sprot:sp|P41152|HSF30_SOLPE)
cCL665Contig1	MELO3C003783	16.7042	12.25	8.6	7.74	7.12	11.22	7.96	5.96	5.79	11.67	7.71	8.17	9.15	12.59	11.38	5.5	5.08	Similar to Auxin-induced protein 5NG4 (Pinus taeda PE=2 SV=1) (uniprot_sprot:sp|Q6J163|5NG4_PINTA)
cPS_07-C04-M13R_c	MELO3C024832	16.4369	9.04	7.31	10.54	7.78	5.42	5.2	5.07	5.04	9.24	9.86	9.84	9.2	8.2	7.87	7.26	5.18	Similar to Putative uncharacterized protein (Ricinus communis) (uniref90:UniRef90_B9S9E8)
cCL6140Contig1	MELO3C005215	15.7094	6.73	7.11	7.68	7.45	7.2	7.09	7.54	6.89	7.33	8.07	11.51	10.97	6.53	6.08	7.02	6.97	Similar to Defensin J1-2 (Capsicum annuum PE=1 SV=1) (uniprot_sprot:sp|O65740|DEF2_CAPAN)
cFR12D24_c	MELO3C021313	14.2813	10.99	9.27	7.03	6.54	8.74	7.07	7.17	6.69	9.01	7.33	8	9.2	10.15	9.94	5.04	5.39	Similar to Predicted protein (Populus trichocarpa) (uniref90:UniRef90_B9N032)
c46d_36-A09-M13R_c	MELO3C011559	14.2402	13.49	13.87	12.92	9.19	13.35	12.69	12.18	12.25	13.69	13.89	12.47	11.23	13.73	14.07	8.35	7.4	Similar to Probable nitrite transporter At1g68570 (Arabidopsis thaliana) (uniprot_sprot:sp|Q9SX20|PTR18_ARATH)
cCI_18-C06-M13R_c	MELO3C017501	13.4525	7.89	6.53	6.42	6.16	6.7	6.76	7.07	6.74	7.56	10.11	8.42	9.64	7.07	6.42	7.36	5.88	Similar to Zinc finger protein CONSTANS-LIKE 5 (Arabidopsis thaliana) (uniprot_sprot:sp|Q9FHH8|COL5_ARATH)
cPS_21-E08-M13R_c	MELO3C010742	13.3913	11.07	11.61	11.4	8.69	11.44	10.5	9.15	8.18	12.01	12.37	11.22	10.36	11.28	10.92	6.34	6.62	Similar to F-box protein At1g67340 (Arabidopsis thaliana) (uniprot_sprot:sp|Q9FYF9|FB76_ARATH)
cAI_10-B01-M13R_c	MELO3C019435	13.0079	9.79	9.58	6.86	5.65	10.39	6.56	5.45	5.93	10.23	8.78	7.95	9.35	10.63	9.73	5.46	5.67	Similar to MLO-like protein 4 (Arabidopsis thaliana) (uniprot_sprot:sp|O23693|MLO4_ARATH)
cCI_54-D02-M13R_c	MELO3C024501	12.3073	9.25	9.53	9.9	9.7	5.73	6.06	6.52	6.39	8.57	9.01	8.93	9.33	5.23	5.54	5.77	5.7	Similar to GDSL esterase/lipase At5g03820 (Arabidopsis thaliana) (uniprot_sprot:sp|Q9LZC5|GDL73_ARATH)
cA_11-C10-M13R_c	MELO3C007988	11.3403	12.41	11.97	11.15	9.99	12.6	12.04	11.64	11.55	11.25	11.99	12.17	13.18	11.94	11.99	10.1	9.68	Similar to Myb family transcription factor APL (Arabidopsis thaliana) (uniprot_sprot:sp|Q9SAK5|APL_ARATH)
cCL1690Contig1	MELO3C008963	11.1009	7.62	7.91	8.06	5.88	7.86	8.59	8.14	7.63	8.54	9.69	9.26	8.78	7.7	8.28	6.82	5.31	Similar to Amino acid permease 2 (Arabidopsis thaliana) (uniprot_sprot:sp|Q38967|AAP2_ARATH)
cCL4993Contig1		11.0371	7	7.63	7.22	6.31	5.46	5.31	5.88	5.92	8.89	9.35	9.5	9.76	5.76	5.69	6.09	6.29
cCI_69-H04-M13R_c		10.7624	5.67	6.56	7.25	6.32	5.45	6.39	7.82	6.9	8.45	10	9.22	9.09	5.66	6.5	5.8	5.66
cHS_30-D06-M13R_c	MELO3C013872	10.5919	11.92	11.84	12.13	11.19	13.17	13.6	12.37	9.55	12.38	13.45	13.82	12.24	12.25	12.84	9.46	8.82	Similar to Type I inositol-1,4,5-trisphosphate 5-phosphatase 2 (Arabidopsis thaliana) (uniprot_sprot:sp|Q9FUR2|IP5P2_ARATH)
c15d_01-B01-M13R_c	MELO3C024425	10.5335	7.4	7.2	8.16	6.95	8.32	7.5	6	6.39	9.08	8.18	8.8	9.99	8.03	8.35	6.6	6.6	Similar to Putative leucine-rich repeat receptor-like protein kinase At2g19210 (Arabidopsis thaliana) (uniprot_sprot:sp|O65924|Y2921_ARATH)
cHS_19-F05-M13R_c	MELO3C020508	10.1969	12.41	11.85	10.52	8.23	12.79	11.28	10.9	10.57	13.03	11.61	11.15	11.35	12.61	12.16	7.69	8	Similar to Bifunctional dihydroflavonol 4-reductase/flavanone 4-reductase (Malus domestica) (uniprot_sprot:sp|Q9XES5|DFRA_MALDO)
cHS_09-F11-M13R_c	MELO3C003473	10.1917	9.34	7.41	8.32	5.7	7.2	7.31	6.23	5.54	8.09	8.66	8.64	8.21	8.48	7.51	7.05	4.85	Similar to Auxin-responsive protein IAA26 (Arabidopsis thaliana) (uniprot_sprot:sp|Q8LAL2|IAA26_ARATH)
c46d_23-B03-M13R_c	MELO3C013872	10.0412	12.67	12.79	13.1	12.72	14.05	14.59	13.09	10.55	13.26	14.04	14.36	13.11	13.01	13.8	10.54	9.8	Similar to Type I inositol-1,4,5-trisphosphate 5-phosphatase 2 (Arabidopsis thaliana) (uniprot_sprot:sp|Q9FUR2|IP5P2_ARATH)
cAI_15-E09-M13R_c	MELO3C007617	9.60271	13.42	12.21	10.31	8.77	11.69	10	8.15	8.19	11.82	11.44	10.23	11.12	12.11	11.67	8.61	7.87	Similar to Predicted protein (Fragment) (Populus trichocarpa) (uniref90:UniRef90_B9GYX2)
c15d_06-B03-M13R_c		9.50684	12.33	12.61	11.35	11.8	12.54	11.55	11.05	10.66	11.96	11.81	11.39	11.56	10.71	10.45	9.89	8.3
cCL4513Contig1	MELO3C014564	9.33087	13.72	13.79	12	10.49	12.97	11.82	11.59	11.27	13.05	12.87	13.28	13.65	12.78	12.4	9.48	10.45	Similar to Putative uncharacterized protein (Fragment) (Vitis vinifera) (uniref90:UniRef90_A5BRG1)
cCL3359Contig1	MELO3C013727	9.09413	14.69	15.08	13.18	12.84	15.33	13.18	12.49	12.58	14.97	14.28	13.31	13.58	14.71	14.97	11.8	10.39	Similar to WUSCHEL-related homeobox 13 (Arabidopsis thaliana) (uniprot_sprot:sp|O81788|WOX13_ARATH)
cCL1316Contig1	MELO3C022436	8.69287	13.44	10.39	8.6	7.84	13.04	10.57	9.12	7.17	11.91	10.77	9.87	9.89	14.13	13.88	10.89	6.76	Similar to Whole genome shotgun sequence of line PN40024, scaffold_5.assembly12x (Fragment) (Vitis vinifera) (uniref90:UniRef90_D7U3H9)
cCI_03-C03-M13R_c	MELO3C024857	8.46565	5.92	7.15	6.04	8.17	7.55	9.26	8	7.4	6.71	6.92	7.98	8.15	6.16	7.13	5.91	5.08	Similar to Gibberellin 20 oxidase 2 (Oryza sativa subsp. japonica) (uniprot_sprot:sp|Q0JH50|GAOX2_ORYSJ)
cHS_08-G05-M13R_c	MELO3C015575	8.40658	15.12	14.66	13.29	13.06	14.24	13.74	12.7	12.35	14.82	14.23	14.34	14.43	14.99	14.23	11.65	11.35	Similar to Predicted protein (Populus trichocarpa) (uniref90:UniRef90_B9GY58)
cCL2648Contig1	MELO3C023571	8.36611	7.41	7.06	8.45	12.45	7.96	11.88	14.83	14.21	7.43	12.55	13.92	13.26	8.23	7.22	8.87	10.18	Similar to Polyamine oxidase 1 (Arabidopsis thaliana) (uniprot_sprot:sp|Q9FNA2|PAO1_ARATH)
cP11,52_c	MELO3C009263	8.31153	10.79	9.07	7.67	6.55	8.91	6.77	5.55	6.09	10.46	8.58	6.57	9.37	11.28	8.85	5.56	6.32	Similar to Putative E3 ubiquitin-protein ligase XBAT31 (Arabidopsis thaliana) (uniprot_sprot:sp|Q94B55|XB31_ARATH)
cA_25-E03-M13R_c	MELO3C008128	7.80307	13.78	12.2	11.51	10.29	12	11.27	10.52	10.22	12.14	12	12.12	13.17	13.28	12.63	9.9	10.21	Similar to Transcription factor TGA7 (Arabidopsis thaliana) (uniprot_sprot:sp|Q93ZE2|TGA7_ARATH)
cCL5348Contig1	MELO3C005720	7.44588	9.07	10.16	11.18	11.94	12.3	13.74	13.41	13.31	9.55	11.72	12.3	12.58	8.64	10.87	9.49	9.67	Similar to Putative uncharacterized protein (Ricinus communis) (uniref90:UniRef90_B9RCI8)
cCI_30-B12-M13R_c	MELO3C007540	6.72792	12.86	12.72	13.46	12.93	12.95	14.07	12.54	12.44	13.14	14.14	14.07	13.58	12.9	12.59	11.98	10.82	Similar to Whole genome shotgun sequence of line PN40024, scaffold_197.assembly12x (Fragment) (Vitis vinifera) (uniref90:UniRef90_E0CVV0)
cA_35-G05-M13R_c	MELO3C012975	6.65513	8.29	7.16	7.17	4.82	8	7.78	7.29	6.95	9.3	9.83	9.07	8.17	8.71	7.98	5.56	5.45	Similar to Transcription factor bHLH68 (Arabidopsis thaliana) (uniprot_sprot:sp|Q8S3D1|BH068_ARATH)
cCI_39-B04-M13R_c	MELO3C019561	6.55528	10.57	9.67	10.82	10.77	9.83	11.36	10.69	10.87	13.23	13.42	13.09	13.57	10.52	9.88	9.88	10.86	Similar to Whole genome shotgun sequence of line PN40024, scaffold_54.assembly12x (Fragment) (Vitis vinifera) (uniref90:UniRef90_D7SRS6)
cCL6099Contig1	MELO3C009495	6.3084	6.5	10.05	11.39	6.46	8.26	12.35	11.04	9.54	6.34	9.58	9.59	8.42	6.91	8.84	5.86	5.75	Similar to UPF0497 membrane protein 7 (Ricinus communis) (uniprot_sprot:sp|B9SX12|U4977_RICCO)
c46d_15-E06-M13R_c		5.93068	4.71	4.4	4.75	7.65	4.53	6.02	6.15	6.33	4.5	5.25	7.88	7.48	4.56	4.48	7.83	4.92
cHS_13-C07-M13R_c	MELO3C008944	4.38466	14.05	13.84	13.81	13.58	13.85	13.8	13.54	13.53	13.79	13.77	14.02	14.21	13.94	13.88	12.96	12.08	Similar to Probable E3 ubiquitin-protein ligase HERC4 (Rattus norvegicus) (uniprot_sprot:sp|Q5PQN1|HERC4_RAT)
cCL3085Contig1	MELO3C004352	3.57689	10.51	10.32	11.63	11.35	9.93	11.42	11.96	11.52	9.74	10.92	11.4	12.18	10.73	11.02	11.53	10.34	Similar to Acyltransferase-like protein At1g54570, chloroplastic (Arabidopsis thaliana) (uniprot_sprot:sp|Q9ZVN2|Y1457_ARATH)
Higher expression in Ved-H		FC PS-H Vrs Ved-H	DUL-15d	DUL-25d	DUL-35d	DUL-H	PI-15d	PI-25d	PI-35d	PI-H	PS-15d	PS-25d	PS-35d	PS-H	VED-15d	VED-25d	VED-35d	VED-H	DESCRIPTION
cCI_13-F09-M13R_c	MELO3C014833	-9.87	4.8	5.21	5.05	10.93	4.69	5.02	5.34	5	4.77	5.03	5.22	5.45	4.95	5.28	12.19	15.32	Similar to Uncharacterized UDP-glucosyltransferase At1g05675 (Arabidopsis thaliana) (uniprot_sprot:sp|P0C7P7|Y1567_ARATH)
cCL2708Contig1	MELO3C010162	-9.11	4.98	5.37	5.19	11.46	5.25	7.14	9.05	10.63	4.73	4.92	6.36	5.22	4.96	4.79	14.7	14.33	Similar to L-allo-threonine aldolase (Aeromonas jandaei) (uniprot_sprot:sp|O07051|LTAA_AERJA)
cSSH6B5_c	MELO3C026923	-8.98	4.97	4.88	5.58	12.04	4.59	9.59	7.35	8.32	4.87	5.47	5.92	4.94	4.87	6.17	14.92	13.92	Similar to Kiwellin (Actinidia deliciosa PE=1 SV=1) (uniprot_sprot:sp|P84527|KIWEL_ACTDE)
cPS_10-A02-M13R_c	MELO3C014833	-9.41	5.43	5.9	5.59	9.55	6.85	6.35	6.19	6.67	4.8	4.68	5.89	6.19	4.76	4.88	11.62	15.6	Similar to Uncharacterized UDP-glucosyltransferase At1g05675 (Arabidopsis thaliana) (uniprot_sprot:sp|P0C7P7|Y1567_ARATH)
cFR13G23_c	MELO3C007961	-8.98	5.12	9.86	7.43	7.45	6.84	12.75	11.12	11.38	5.65	5.34	8.48	5.83	4.96	6.28	10.85	14.81	Similar to Basic endochitinase A (Secale cereale) (uniprot_sprot:sp|Q9FRV1|CHIA_SECCE)
cCL1852Contig1	MELO3C014833	-9.09	5.02	5.08	5.38	9.46	5.93	5.5	5.36	5.43	5.35	5.21	5.23	5.91	5.12	5.37	11.32	15	Similar to Uncharacterized UDP-glucosyltransferase At1g05675 (Arabidopsis thaliana) (uniprot_sprot:sp|P0C7P7|Y1567_ARATH)
cCL254Contig1	MELO3C003201	-8.7	4.88	5.28	5.31	5.78	6.67	5.97	5.18	6.17	5.04	5.36	5.85	5.45	5.2	4.88	5.56	14.15	Similar to Probable glutathione S-transferase (Glycine max) (uniprot_sprot:sp|P32110|GSTX6_SOYBN)
cSSH1N10_c	MELO3C010779	-8.47	4.85	5.39	9.51	14.49	5.13	5.75	7.65	6.86	4.9	4.89	7.55	5.64	4.97	5.9	15.53	14.11	Similar to 1-aminocyclopropane-1-carboxylate synthase CMA101 (Cucurbita maxima) (uniprot_sprot:sp|Q00257|1A12_CUCMA)
cCL2711Contig1	MELO3C010162	-8.31	4.84	4.99	4.88	8.82	4.83	5.18	6.32	7.68	5.12	5.21	4.9	5.1	4.91	4.77	13.59	13.41	Similar to L-allo-threonine aldolase (Aeromonas jandaei) (uniprot_sprot:sp|O07051|LTAA_AERJA)
cA_19-H06-M13R_c	MELO3C005869	-8.37	9.05	8.03	9.1	12.22	7.56	10.41	11.5	10.2	11.2	9.07	8.67	6.12	9.89	10.29	15.67	14.49	Similar to Bidirectional sugar transporter SWEET3b (Oryza sativa subsp. japonica) (uniprot_sprot:sp|Q5NAZ9|SWT3B_ORYSJ)
cFR13M24_c	MELO3C021164	-8.11	7.02	6.09	10.85	14.08	10.6	11.67	12.09	10.26	7.62	6.93	6.78	7.13	9.1	11.33	13.22	15.24	Similar to Indole-3-acetate beta-glucosyltransferase 2 (Arabidopsis thaliana) (uniprot_sprot:sp|Q9ZVY5|IABG2_ARATH)
cFR15J17_c	MELO3C014437	-7.86	6	4.47	4.49	7.7	4.67	5.2	9.67	10.84	4.16	4.81	4.51	4.34	4.97	4.73	12.37	12.2	Similar to 1-aminocyclopropane-1-carboxylate oxidase 1 (Cucumis melo) (uniprot_sprot:sp|Q04644|ACCO1_CUCME)
cCL6069Contig1	MELO3C006965	-7.83	6.71	7.87	8.56	14.28	8.17	13.59	15.11	14.88	6.86	5.78	8.46	7.57	6.05	6.54	15.67	15.4	Similar to Hevamine-A (Hevea brasiliensis PE=1 SV=2) (uniprot_sprot:sp|P23472|CHLY_HEVBR)
cCL2643Contig1	MELO3C004213	-7.59	7.21	9.23	7.83	9.94	6.42	7.87	7.89	9.43	5.66	6.86	6.82	5.91	5.56	7.6	12.14	13.5	Similar to F-box protein PP2-B15 (Arabidopsis thaliana) (uniprot_sprot:sp|O80494|P2B15_ARATH)
cAI_12-A01-M13R_c	MELO3C014833	-7.49	4.65	4.61	4.6	5.48	4.49	4.81	4.68	4.51	4.29	4.55	4.44	4.55	4.49	4.47	7.37	12.04	Similar to Uncharacterized UDP-glucosyltransferase At1g05675 (Arabidopsis thaliana) (uniprot_sprot:sp|P0C7P7|Y1567_ARATH)
cCI_52-B03-M13R_c	MELO3C003188	-7.1	4.49	4.78	5.74	6.52	5.95	4.66	4.44	5.14	4.32	4.52	5.27	5.09	4.73	4.64	5.86	12.19	Similar to Probable glutathione S-transferase (Glycine max) (uniprot_sprot:sp|P32110|GSTX6_SOYBN)
cCL451Contig1	MELO3C014437	-7.21	11	7.71	8.26	12.98	8.4	10.69	13.61	14.24	7	6.3	8.2	7.69	8.99	6.21	15.03	14.9	Similar to 1-aminocyclopropane-1-carboxylate oxidase 1 (Cucumis melo) (uniprot_sprot:sp|Q04644|ACCO1_CUCME)
cA_37-G10-M13R_c	MELO3C006464	-7.06	4.92	7.48	5.45	5.81	5.69	6.67	6.83	8.76	4.78	4.9	5.25	5.56	4.73	5.47	6.52	12.62	Similar to Proteinase inhibitor I13, potato inhibitor I - Medicago truncatula (Barrel medic)
c46d_16-B10-M13R_c	MELO3C020535	-6.99	6.29	6.36	7.27	11.18	5.63	7.23	9.31	9.9	5.79	8.13	6.36	6.22	5.94	5.39	13.56	13.21	Similar to Mitogen-activated protein kinase kinase kinase ANP1 (Arabidopsis thaliana) (uniprot_sprot:sp|O22040|ANP1_ARATH)
cPSI_24-F06-M13R_c	MELO3C018469	-6.97	6.85	6.77	8.77	10.09	5.46	7.85	9.1	9.56	5.05	6.36	7.26	6.99	6.48	8.54	12.37	13.96	Similar to UDP-glucosyltransferase UGT73B1 (Arabidopsis thaliana) (uniprot_sprot:sp|Q8VZE9|UG731_ARATH)
c46d_25-A10-M13R_c	MELO3C004213	-6.58	7.78	9.7	8.52	10.02	7.66	8.26	8.82	9.59	7.32	8.02	7.26	7.23	6.95	8.69	12.01	13.81	Similar to F-box protein PP2-B15 (Arabidopsis thaliana) (uniprot_sprot:sp|O80494|P2B15_ARATH)
cHS_12-A08-M13R_c	MELO3C003803	-6.52	4.57	6.37	8.36	7.73	5.37	6.53	7.7	10.71	5.42	6.94	7.43	7.57	4.96	5.81	13.21	14.09	Similar to Jasmonate O-methyltransferase (Brassica rapa subsp. pekinensis) (uniprot_sprot:sp|Q9SBK6|JMT_BRARP)
cPSI_27-A09-M13R_c	MELO3C026600	-6.42	7.89	6.29	6.58	9.72	6.77	7.21	5.3	6.24	5.64	4.52	5.7	6.02	6.92	6.47	8.01	12.44	None
c15d_38-H05-M13R_c	MELO3C020676	-6.29	9.56	10.11	10.76	11.1	10.52	11.71	11.67	11.49	8.44	8.38	6.37	6.25	9.59	10.61	11.26	12.54	Similar to Agmatine coumaroyltransferase (Arabidopsis thaliana) (uniprot_sprot:sp|Q9FNP9|AGCT_ARATH)
cFR10N21_c	MELO3C020535	-6.22	7.4	6.6	8.29	12.49	6.81	8.84	11.24	12.8	6.26	8.75	7.61	7.49	6.34	6	14.57	13.71	Similar to Mitogen-activated protein kinase kinase kinase ANP1 (Arabidopsis thaliana) (uniprot_sprot:sp|O22040|ANP1_ARATH)
cPSI_14-F11-M13R_c	MELO3C003188	-6.15	6.89	7.11	7.67	8.2	7.91	7.03	6.69	7.36	6.84	6.82	7.88	7.3	6.75	6.9	7.78	13.45	Similar to Probable glutathione S-transferase (Glycine max) (uniprot_sprot:sp|P32110|GSTX6_SOYBN)
cAI_39-G04-M13R_c	MELO3C026600	-6.18	7.45	6.2	6.7	9.79	6.39	7.19	5.5	6.42	5.71	5.19	6.03	6.07	6.3	6.31	7.63	12.25	None
cCL567Contig2	MELO3C003188	-6.05	7.29	7.66	9.64	10.18	10.71	9.08	7.56	8.97	7.54	7.81	9.05	8.49	7.43	8.04	9.42	14.54	Similar to Probable glutathione S-transferase (Glycine max) (uniprot_sprot:sp|P32110|GSTX6_SOYBN)
cCI_52-H05-M13R_c		-5.92	5.11	5.26	4.7	5.05	5.17	5.06	4.98	5.23	5.03	5.52	5.54	5.07	5.07	5.4	9.53	10.99
cAI_10-D04-M13R_c		-5.85	4.48	5.17	4.76	4.91	10.38	10.26	9.54	9.71	4.79	4.7	5.01	4.84	10.88	10.66	10.44	10.69
cPSI_03-B12-M13R_c	MELO3C003201	-5.73	5.76	5.8	7.06	7.86	7.4	6.08	5.39	6.07	6	5.69	7.24	6.7	6.17	6.09	7.56	12.43	Similar to Probable glutathione S-transferase (Glycine max) (uniprot_sprot:sp|P32110|GSTX6_SOYBN)
cCL4748Contig1	MELO3C013894	-5.7	4.65	4.75	4.39	5.12	4.5	4.87	5.17	6.49	4.41	4.66	4.82	4.55	4.69	4.84	10.76	10.25	None
cA_32-D03-M13R_c	MELO3C014990	-5.64	6.05	5.97	5.59	6.45	13.35	13.32	13.81	13.87	6.02	6.12	7.23	5.26	5.79	5.82	8.69	10.9	Similar to Fuct c3 protein (Vigna radiata var. radiata) (uniref90:UniRef90_Q9ST51)
c46d_32-G12-M13R_c	MELO3C027009	-5.58	6.19	5.81	6.85	8.06	7.59	10.9	11.18	10.46	5.79	5.88	7.2	7.01	6.22	6.87	10.82	12.59	None
cCI_59-G05-M13R_c		-5.57	4.97	5.52	5.23	5.81	5.92	5.68	6	5.63	5.65	5.33	5.37	5.48	4.97	5.19	9.36	11.05	Similar to Oxylase-like protein - Arabidopsis thaliana (Mouse-ear cress)
cCL3024Contig1	MELO3C007306	-5.49	7.09	7.6	7.63	8.13	9.16	8.87	9.12	8.84	8.17	6.15	5.66	5.39	8.7	8.39	9.38	10.88	None
cCI_35-A04-M13R_c	MELO3C021155	-5.52	6.24	6.17	9.55	10.47	6.17	7.78	11.07	12.04	5.97	6.46	7.69	7.22	6.41	6.57	12.55	12.74	Similar to Anthocyanin 5-O-glucosyltransferase (Arabidopsis thaliana) (uniprot_sprot:sp|Q0WW21|UGAGT_ARATH)
cCI_45-A03-M13R_c	MELO3C011657	-4.92	9.78	10.19	10.8	8.28	10.91	11.86	12.16	11.58	9.79	8.51	6.7	6.66	10.27	10.4	9.47	11.58	Similar to Tetrapyrrole-binding protein, chloroplastic (Arabidopsis thaliana) (uniprot_sprot:sp|Q9LX31|GUN4C_ARATH)
cCI_65-A08-M13R_c	MELO3C016599	-4.74	10.77	8.86	8.53	10.75	9.88	10.71	11.77	11.48	7.74	6.78	6.78	5.77	9.22	7.84	11.29	10.51	Similar to Polyol transporter 5 (Arabidopsis thaliana) (uniprot_sprot:sp|Q8VZ80|PLT5_ARATH)
cCL4984Contig1	MELO3C018473	-4.74	13.59	12.86	10.93	10.98	11.25	10.44	9.65	9.97	12.58	10.3	9.21	9	13.47	12.09	11.61	13.74	Similar to Cysteine proteinase RD21a (Arabidopsis thaliana) (uniprot_sprot:sp|P43297|RD21A_ARATH)
cCI_44-D05-M13R_c	MELO3C008021	-4.7	4.99	4.89	7.04	10.4	5.26	5.47	6.6	7.08	5.42	5.06	4.55	5.45	5.03	4.88	11.93	10.15	None
cHS_07-B10-M13R_c	MELO3C019433	-4.65	10.83	11.42	11.45	11.51	11.98	10.96	11.31	11.42	8.04	8.27	7.97	8.01	11.16	11.01	11.66	12.66	Similar to DnaJ homolog subfamily C member 2 (Rattus norvegicus) (uniprot_sprot:sp|Q7TQ20|DNJC2_RAT)
cCI_12-H04-M13R_c	MELO3C012547	-4.6	12.33	11.95	12.39	13.49	11.53	10.23	13.27	13.75	10.13	9.76	9.13	8.61	10.85	10.96	14.22	13.21	Similar to Polyol transporter 5 (Arabidopsis thaliana) (uniprot_sprot:sp|Q8VZ80|PLT5_ARATH)
cCL2745Contig1	MELO3C019091	-4.38	11.83	12.08	12.2	12.54	11.25	12.06	12.34	12.12	9.51	9.1	9.94	9.88	11.07	11.25	14.79	14.26	Similar to Alpha-glucosidase yihQ (Escherichia coli (strain K12)) (uniprot_sprot:sp|P32138|YIHQ_ECOLI)
cSSH6C23_c	MELO3C014991	-4.41	12.12	11.43	13.73	14.5	10.14	11.19	10.98	11.26	10.04	10.13	10.68	9.28	11.15	11.25	14.41	13.69	Similar to Putative uncharacterized protein (Cucumis melo) (uniref90:UniRef90_P93095)
c46d_23-C05-M13R_c		-4.34	5.04	4.87	5.08	5	4.74	5.03	5.12	5.88	10.44	4.87	4.93	4.79	5.18	6.18	5.84	9.13
cCL227Contig3	MELO3C019981	-4.28	5.34	4.91	4.85	4.79	5.02	4.92	4.96	5.44	4.89	5.81	4.91	4.54	7.98	7.77	8.72	8.82	Similar to Poly(A)-binding protein C-terminal interacting protein 6 (Cucumis sativus) (uniref90:UniRef90_Q6ELF9)
cAI_17-H11-M13R_c		-4.11	12.93	12.09	10.42	8.93	9.98	8.52	6.34	6.25	5.46	4.78	5.67	5.29	12.34	12.35	7.98	9.4	Similar to Putative phosphoethanolamine N-methyltransferase 2 - Arabidopsis thaliana (Mouse-ear cress)
cCL42Contig1	MELO3C020711	-3.98	10.74	11.32	11.45	14.52	11.25	14.19	14.82	14.78	10.63	10.38	11.52	10.95	10.59	10.57	15.46	14.93	Similar to Actin-depolymerizing factor 3 (Arabidopsis thaliana) (uniprot_sprot:sp|Q9ZSK4|ADF3_ARATH)
cCL3761Contig1	MELO3C020979	-3.98	12.36	10.48	10.89	12.73	11.67	12.43	11.98	12.82	10.81	8.5	8.21	7.57	11.99	10.13	13.5	11.55	Similar to Glucan endo-1,3-beta-glucosidase 7 (Arabidopsis thaliana) (uniprot_sprot:sp|Q9M069|E137_ARATH)
cAI_02-F10-M13R_c	MELO3C015452	-3.94	5.63	5.67	5.37	7.51	5.71	5.68	6.31	6.63	5.21	6.04	5.69	5.62	5.6	5.93	8	9.56	Similar to Graves disease carrier protein homolog (Mus musculus) (uniprot_sprot:sp|Q8C0K5|GDC_MOUSE)
cHS_35-D02-M13R_c	MELO3C005916	-3.86	14.14	13.02	12.31	12.45	12.31	10.84	10.47	9.93	12.93	12.79	12.11	11.52	12.29	11.73	14.61	15.38	None
cCL4165Contig1	MELO3C002460	-3.65	6.62	6.64	7.31	7.71	7.13	7.24	7.37	7.87	7.11	6.51	6.83	7.33	6.54	7.94	11.83	10.98	None
cPSI_35-E10-M13R_c	MELO3C021768	-3.59	9.39	7.42	6.71	8.01	8.48	9.43	9.01	7.6	8.83	7.53	6.82	5.94	8.8	7.49	9.69	9.53	Similar to Protein PHLOEM PROTEIN 2-LIKE A9 (Arabidopsis thaliana) (uniprot_sprot:sp|Q9SA16|P2A09_ARATH)
cPS_19-C07-M13R_c	MELO3C010938	-3.44	12.1	11.72	11.78	12.52	11.1	11.86	12.42	12.55	11.72	12.12	10.95	10.58	12.4	12.14	13.68	14.02	Similar to Predicted protein (Populus trichocarpa) (uniref90:UniRef90_B9GRY7)
c46d_40-G11-M13R_c	MELO3C003635	-3.02	6.34	6.92	6.88	7.31	6.97	6.26	6.13	7.1	6.94	7.98	6.89	6.82	6.36	6.84	7.3	9.84	Similar to G-type lectin S-receptor-like serine/threonine-protein kinase SD2-5 (Arabidopsis thaliana) (uniprot_sprot:sp|Q8RWZ5|SD25_ARATH)
cCI_30-C04-M13R_c		-2.98	8.03	8.14	7.75	6.15	4.69	4.86	4.82	5.19	4.94	5.71	5.06	4.98	8.29	8.06	7.62	7.96
cCI_08-B12-M13R_c	MELO3C014571	-2.86	11.4	11.19	11.11	9.13	10.84	11.45	10.81	10.27	10.99	11.07	9.57	7.96	11.42	11	11.15	10.82	Similar to Magnesium-chelatase subunit chlD, chloroplastic (Nicotiana tabacum) (uniprot_sprot:sp|O24133|CHLD_TOBAC)
cCI_29-B08-M13R_c		-2.85	5.03	5.06	5	5.39	6.66	6.96	6.74	7.05	5.02	4.98	4.94	5.22	7.85	7.57	7.22	8.07
cHS_13-G01-M13R_c	MELO3C011872	-2.82	14.27	13.76	14.3	14.77	14.72	14.47	14.02	14.16	14.12	14.38	13.45	12.09	13.91	13.44	14.76	14.91	Similar to Caffeoyl-CoA O-methyltransferase (Populus kitakamiensis PE=2 SV=1) (uniprot_sprot:sp|P93711|CAMT_POPKI)
cCL1024Contig1	MELO3C013871	-2.78	12.46	12.43	12.37	12.27	11.98	11.45	11.93	11.88	11.76	11.58	10.4	9.98	12.53	12.67	13.26	12.76	Similar to Ribose-phosphate pyrophosphokinase 1, chloroplastic (Arabidopsis thaliana) (uniprot_sprot:sp|Q42581|KPRS1_ARATH)
cCL1536Contig2	MELO3C009923	-2.55	10.88	11.2	12.86	13.72	11.77	12.92	13.28	12.99	11.29	12.22	12.47	12.36	11.61	11.85	13.44	14.91	Similar to Zinc finger AN1 domain-containing stress-associated protein 12 (Arabidopsis thaliana) (uniprot_sprot:sp|Q67YE6|SAP12_ARATH)
c15d_37-C05-M13R_c	MELO3C017568	-2.41	7.16	7.56	7.48	8.5	8.8	8.1	8.63	8.97	7.19	8.46	8.14	8.14	7.47	8.41	7.85	10.55	Similar to Nuclear transcription factor Y subunit B-3 (Arabidopsis thaliana) (uniprot_sprot:sp|O23310|NFYB3_ARATH)
cPS_32-A01-M13R_c	MELO3C006833	-2.39	6.74	6.32	7.02	7.51	5.82	6.34	6.92	7.48	6.01	5.91	6.23	6.29	6.36	6.21	6.53	8.68	Similar to Predicted protein (Populus trichocarpa) (uniref90:UniRef90_B9I4J9)
cFR16J23_c	MELO3C013757	-1.91	11.92	11.67	12.02	12.45	11.16	11.56	11.3	10.99	11.66	11.54	11.33	11.29	11.99	11.54	12.48	13.2	Similar to Proteasome subunit alpha type-7 (Solanum lycopersicum) (uniprot_sprot:sp|O24030|PSA7_SOLLC)
